# Supplementary material for: Motion onset VEPs can see through the blur
Source: Sci Rep. 2024 Sep 12;14:21296. doi: 10.1038/s41598-024-72483-z (PMC11393312; doi:10.1038/s41598-024-72483-z)
Supplement: Supplementary file 3 — Supplementary Information 3. [file 41598_2024_72483_MOESM3_ESM.zip › VEP_raw_data/source_data/SourceBlurVEP-S011_VEP_2023-04-17_14-06-52.txt]

0.000	0.000	99999.999	6250.000	50.000	-2193.000	-2061.000	6248.000	7.000	100.000	5.000	2.000	1.000	1.000	0.000	0.000	0.000	0.000	0.000	0.000	0.000	0.000	0.000	0.000	0.000	0.000	0.000	1.892	1.850	1.808	1.765	1.722	1.679	1.635	1.594	1.549	1.506	1.465	1.421	1.379	1.338	1.294	1.252	1.212	1.171	1.131	1.091	1.051	1.014	0.975	0.938	0.901	0.864	0.829	0.794	0.759	0.725	0.692	0.660	0.629	0.596	0.566	0.536	0.507	0.478	0.449	0.420	0.392	0.366	0.339	0.311	0.286	0.260	0.235	0.209	0.184	0.160	0.134	0.110	0.086	0.062	0.038	0.014	-0.010	-0.034	-0.059	-0.081	-0.106	-0.131	-0.154	-0.179	-0.204	-0.228	-0.252	-0.278	-0.302	-0.329	-0.354	-0.379	-0.405	-0.431	-0.456	-0.484	-0.510	-0.536	-0.562	-0.591	-0.618	-0.644	-0.672	-0.699	-0.726	-0.754	-0.781	-0.809	-0.836	-0.862	-0.891	-0.919	-0.945	-0.972	-1.001	-1.028	-1.055	-1.082	-1.110	-1.136	-1.164	-1.190	-1.216	-1.242	-1.269	-1.295	-1.321	-1.346	-1.372	-1.398	-1.424	-1.448	-1.472	-1.496	-1.520	-1.545	-1.568	-1.591	-1.614	-1.638	-1.659	-1.681	-1.702	-1.724	-1.744	-1.765	-1.782	-1.802	-1.821	-1.839	-1.856	-1.874	-1.890	-1.906	-1.921	-1.935	-1.949	-1.961	-1.972	-1.984	-1.994	-2.004	-2.011	-2.019	-2.026	-2.033	-2.039	-2.042	-2.045	-2.049	-2.050	-2.050	-2.049	-2.047	-2.045	-2.042	-2.038	-2.031	-2.026	-2.019	-2.011	-2.001	-1.991	-1.981	-1.970	-1.958	-1.945	-1.931	-1.918	-1.902	-1.888	-1.871	-1.855	-1.838	-1.821	-1.802	-1.785	-1.766	-1.748	-1.729	-1.710	-1.690	-1.670	-1.650	-1.630	-1.610	-1.590	-1.570	-1.551	-1.531	-1.511	-1.491	-1.472	-1.452	-1.434	-1.415	-1.396	-1.378	-1.359	-1.341	-1.322	-1.305	-1.288	-1.270	-1.252	-1.235	-1.218	-1.201	-1.185	-1.168	-1.151	-1.135	-1.118	-1.101	-1.084	-1.068	-1.051	-1.034	-1.016	-0.999	-0.982	-0.965	-0.946	-0.928	-0.910	-0.891	-0.872	-0.851	-0.832	-0.812	-0.792	-0.771	-0.750	-0.728	-0.706	-0.682	-0.660	-0.636	-0.612	-0.588	-0.562	-0.538	-0.512	-0.486	-0.459	-0.434	-0.406	-0.379	-0.351	-0.324	-0.296	-0.268	-0.240	-0.211	-0.182	-0.155	-0.128	-0.099	-0.071	-0.045	-0.018	0.008	0.034	0.059	0.084	0.109	0.131	0.154	0.176	0.198	0.219	0.238	0.256	0.275	0.292	0.308	0.322	0.338	0.350	0.362	0.374	0.384	0.394	0.402	0.409	0.416	0.422	0.428	0.432	0.436	0.439	0.441	0.444	0.446	0.446	0.448	0.450	0.450	0.450	0.451	0.451	0.452	0.454	0.455	0.456	0.459	0.462	0.465	0.469	0.472	0.478	0.484	0.491	0.499	0.507	0.518	0.528	0.540	0.551	0.565	0.580	0.595	0.611	0.629	0.646	0.664	0.682	0.704	0.724	0.745	0.769	0.791	0.814	0.838	0.861	0.886	0.909	0.935	0.959	0.982	1.008	1.030	1.054	1.078	1.100	1.121	1.144	1.164	1.184	1.202	1.222	1.240	1.256	1.272	1.286	1.300	1.312	1.324	1.335	1.344	1.354	1.360	1.366	1.371	1.376	1.380	1.382	1.382	1.384	1.382	1.382	1.380	1.378	1.374	1.369	1.364	1.358	1.352	1.345	1.339	1.331	1.322	1.316	1.308	1.299	1.291	1.282	1.275	1.266	1.258	1.251	1.242	1.234	1.228	1.221	1.214	1.209	1.202	1.198	1.192	1.189	1.185	1.181	1.179	1.176	1.174	1.174	1.174	1.172	1.174	1.174	1.176	1.178	1.181	1.184	1.188	1.191	1.196	1.201	1.208	1.214	1.220	1.226	1.234	1.241	1.250	1.259	1.266	1.275	1.285	1.294	1.304	1.312	1.322	1.332	1.342	1.351	1.362	1.371	1.381	1.392	1.401	1.410	1.420	1.429	1.438	1.446	1.454	1.462	1.470	1.476	1.482	1.489	1.494	1.499	1.502	1.506	1.509	1.511	1.512	1.514	1.514	1.512	1.512	1.510	1.508	1.504	1.500	1.495	1.489	1.484	1.476	1.468	1.460	1.451	1.441	1.431	1.420	1.410	1.398	1.385	1.372	1.360	1.346	1.332	1.320	1.305	1.291	1.279	1.265	1.250	1.238	1.224	1.211	1.198	1.185	1.172	1.161	1.150	1.139	1.128	1.118	1.108	1.099	1.090	1.081	1.074	1.068	1.062	1.056	1.051	1.046	1.044	1.041	1.039	1.038	1.036	1.036	1.036	1.036	1.038	1.039	1.040	1.042	1.045	1.048	1.050	1.052	1.056	1.059	1.061	1.064	1.066	1.069	1.071	1.071	1.074	1.074	1.075	1.074	1.074	1.072	1.069	1.068	1.064	1.059	1.054	1.048	1.040	1.034	1.024	1.015	1.004	0.992	0.980	0.966	0.952	0.936	0.920	0.902	0.884	0.866	0.845	0.824	0.802	0.780	0.758	0.734	0.710	0.686	0.661	0.636	0.610	0.585	0.559	0.531	0.505	0.479	0.452	0.425	0.399	0.372	0.346	0.320	0.294	0.268	0.242	0.219	0.195	0.171	0.148	0.125	0.102	0.081	0.061	0.041	0.020	0.002	-0.016	-0.034	-0.050	-0.066	-0.082	-0.098	-0.111	-0.124	-0.138	-0.149	-0.160	-0.170	-0.180	-0.190	-0.199	-0.206	-0.214	-0.220	-0.226	-0.231	-0.238	-0.241	-0.245	-0.248	-0.249	-0.251	-0.252	-0.254	-0.255	-0.254	-0.252	-0.252	-0.250	-0.249	-0.245	-0.242	-0.239	-0.234	-0.230	-0.225	-0.219	-0.212	-0.206	-0.200	-0.191	-0.184	-0.175	-0.168	-0.158	-0.148	-0.138	-0.126	-0.116	-0.105	-0.092	-0.081	-0.069	-0.058	-0.044	-0.031	-0.016	-0.004	0.011	0.025	0.039	0.054	0.069	0.082	0.096	0.112	0.126	0.141	0.156	0.171	0.186	0.200	0.215	0.229	0.242	0.255	0.269	0.281	0.294	0.308	0.319	0.329	0.340	0.351	0.360	0.370	0.378	0.385	0.392	0.399	0.404	0.410	0.414	0.418	0.420	0.421	0.424	0.424	0.425	0.425	0.422	0.422	0.419	0.416	0.412	0.408	0.404	0.398	0.392	0.385	0.378	0.371	0.364	0.356	0.349	0.339	0.331	0.322	0.315	0.306	0.298	0.290	0.281	0.274	0.268	0.260	0.254	0.246	0.241	0.236	0.231	0.228	0.224	0.221	0.219	0.219	0.219	0.219	0.219	0.220	0.221	0.225	0.230	0.234	0.239	0.245	0.251	0.259	0.265	0.275	0.284	0.292	0.304	0.314	0.324	0.335	0.346	0.358	0.370	0.381	0.394	0.405	0.418	0.430	0.441	0.452	0.464	0.474	0.485	0.495	0.505	0.514	0.522	0.531	0.539	0.545	0.551	0.558	0.562	0.566	0.570	0.574	0.576	0.578	0.579	0.579	0.579	0.578	0.576	0.572	0.570	0.566	0.562	0.558	0.552	0.548	0.541	0.536	0.529	0.522	0.515	0.509	0.501	0.494	0.488	0.479	0.471	0.464	0.458	0.451	0.444	0.436	0.431	0.424	0.419	0.414	0.408	0.402	0.399	0.394	0.390	0.386	0.384	0.379	0.376	0.374	0.371	0.370	0.368	0.368	0.366	0.365	0.365	0.365	0.365	0.365	0.365	0.366	0.368	0.368	0.369	0.370	0.371	0.371	0.374	0.374	0.375	0.376	0.378	0.379	0.379	0.380	0.380	0.381	0.381	0.381	0.381	0.381	0.381	0.381	0.380	0.379	0.376	0.375	0.372	0.370	0.366	0.364	0.360	0.356	0.351	0.346	0.341	0.335	0.329	0.324	0.316	0.310	0.302	0.295	0.286	0.278	0.269	0.259	0.250	0.240	0.230	0.219	0.209	0.198	0.188	0.175	0.165	0.152	0.141	0.130	0.119	0.108	0.096	0.086	0.075	0.065	0.054	0.044	0.034	0.024	0.015	0.006	-0.001	-0.009	-0.016	-0.022	-0.029	-0.032	-0.038	-0.041	-0.044	-0.045	-0.046	-0.048	-0.046	-0.045	-0.044	-0.040	-0.038	-0.032	-0.028	-0.021	-0.015	-0.006	0.002	0.012	0.022	0.034	0.046	0.059	0.072	0.088	0.101	0.119	0.135	0.152	0.170	0.188	0.208	0.228	0.248	0.269	0.290	0.311	0.332	0.355	0.376	0.400	0.422	0.445	0.469	0.492	0.515	0.539	0.561	0.585	0.609	0.631	0.654	0.676	0.699	0.721	0.741	0.762	0.785	0.804	0.825	0.844	0.862	0.880	0.898	0.914	0.930	0.945	0.960	0.974	0.986	0.999	1.010	1.021	1.031	1.040	1.049	1.056	1.064	1.069	1.074	1.079	1.081	1.085	1.086	1.088	1.088	1.088	1.088	1.085	1.082	1.080	1.076	1.071	1.069	1.062	1.056	1.051	1.045	1.039	1.031	1.025	1.018	1.010	1.004	0.996	0.988	0.980	0.972	0.965	0.958	0.951	0.944	0.936	0.930	0.924	0.918	0.911	0.906	0.901	0.898	0.894	0.889	0.886	0.884	0.881	0.879	0.878	0.878	0.876	0.876	0.876	0.878	0.879	0.880	0.882	0.885	0.888	0.890	0.894	0.898	0.901	0.905	0.910	0.914	0.919	0.922	0.928	0.932	0.938	0.941	0.946	0.951	0.955	0.959	0.962	0.968	0.970	0.974	0.976	0.979	0.982	0.985	0.986	0.988	0.989	0.990	0.990	0.990	0.989	0.989	0.988	0.986	0.984	0.981	0.979	0.975	0.972	0.968	0.964	0.960	0.955	0.949	0.944	0.939	0.932	0.928	0.921	0.916	0.909	0.904	0.898	0.890	0.885	0.879	0.872	0.866	0.861	0.855	0.850	0.845	0.839	0.835	0.830	0.826	0.824	0.820	0.816	0.814	0.811	0.810	0.809	0.809	0.808	0.808	0.809	0.810	0.811	0.812	0.815	0.818	0.820	0.825	0.829	0.834	0.839	0.844	0.850	0.855	0.862	0.870	0.878	0.885	0.894	0.902	0.912	0.921	0.931	0.941	0.951	0.962	0.974	0.985	0.996	1.008	1.019	1.030	1.042	1.054	1.065	1.076	1.089	1.100	1.111	1.122	1.135	1.145	1.156	1.166	1.178	1.186	1.198	1.205	1.215	1.222	1.230	1.236	1.242	1.249	1.254	1.259	1.261	1.265	1.266	1.268	1.269	1.269	1.268	1.265	1.262	1.259	1.255	1.250	1.244	1.236	1.229	1.219	1.210	1.199	1.188	1.175	1.161	1.148	1.132	1.118	1.101	1.085	1.068	1.051	1.032	1.014	0.995	0.976	0.956	0.938	0.916	0.898	0.879	0.859	0.839	0.820	0.801	0.782	0.765	0.746	0.730	0.714	0.699	0.682	0.669	0.655	0.642	0.630	0.620	0.610	0.601	0.594	0.586	0.581	0.576	0.572	0.569	0.568	0.566	0.568	0.568	0.570	0.572	0.578	0.581	0.586	0.592	0.600	0.608	0.616	0.625	0.634	0.644	0.654	0.664	0.674	0.685	0.695	0.706	0.716	0.728	0.739	0.748	0.758	0.769	0.778	0.785	0.794	0.801	0.809	0.815	0.821	0.826	0.831	0.835	0.839	0.840	0.841	0.841	0.841	0.839	0.838	0.834	0.830	0.825	0.818	0.811	0.804	0.795	0.785	0.775	0.764	0.751	0.739	0.725	0.711	0.696	0.681	0.664	0.649	0.631	0.612	0.594	0.575	0.556	0.536	0.515	0.495	0.474	0.452	0.430	0.409	0.386	0.362	0.341	0.319	0.295	0.272	0.249	0.225	0.201	0.178	0.155	0.131	0.108	0.085	0.062	0.039	0.016	-0.008	-0.030	-0.052	-0.074	-0.096	-0.118	-0.139	-0.159	-0.179	-0.199	-0.218	-0.236	-0.255	-0.272	-0.291	-0.308	-0.324	-0.339	-0.354	-0.368	-0.381	-0.394	-0.406	-0.418	-0.428	-0.436	-0.446	-0.454	-0.462	-0.468	-0.475	-0.479	-0.482	-0.486	-0.489	-0.491	-0.492	-0.491	-0.492	-0.490	-0.489	-0.486	-0.482	-0.478	-0.474	-0.468	-0.462	-0.455	-0.448	-0.441	-0.434	-0.425	-0.416	-0.408	-0.398	-0.388	-0.378	-0.368	-0.358	-0.349	-0.338	-0.328	-0.318	-0.308	-0.298	-0.289	-0.279	-0.270	-0.261	-0.252	-0.244	-0.235	-0.228	-0.220	-0.214	-0.205	-0.199	-0.192	-0.188	-0.181	-0.176	-0.171	-0.166	-0.162	-0.158	-0.154	-0.151	-0.148	-0.144	-0.141	-0.139	-0.135	-0.131	-0.130	-0.126	-0.122	-0.120	-0.118	-0.114	-0.110	-0.105	-0.101	-0.096	-0.091	-0.085	-0.080	-0.074	-0.066	-0.059	-0.051	-0.041	-0.032	-0.022	-0.012	-0.001	0.010	0.024	0.036	0.050	0.065	0.080	0.096	0.112	0.130	0.149	0.166	0.186	0.205	0.225	0.245	0.268	0.289	0.310	0.331	0.354	0.376	0.398	0.420	0.444	0.468	0.490	0.511	0.535	0.556	0.580	0.601	0.622	0.644	0.664	0.685	0.704	0.724	0.742	0.760	0.778	0.795	0.811	0.826	0.840	0.854	0.868	0.880	0.891	0.902	0.912	0.921	0.930	0.938	0.944	0.951	0.956	0.961	0.965	0.970	0.972	0.975	0.976	0.978	0.979	0.980	0.980	0.980	0.979	0.979	0.978	0.978	0.976	0.974	0.972	0.971	0.970	0.968	0.966	0.964	0.962	0.961	0.960	0.958	0.958	0.956	0.955	0.954	0.954	0.951	0.951	0.950	0.950	0.948	0.948	0.946	0.946	0.945	0.944	0.944	0.942	0.942	0.940	0.940	0.938	0.935	0.934	0.931	0.929	0.926	0.924	0.920	0.918	0.914	0.910	0.905	0.901	0.896	0.890	0.886	0.880	0.874	0.868	0.860	0.854	0.848	0.840	0.832	0.825	0.818	0.809	0.801	0.794	0.785	0.778	0.769	0.760	0.751	0.744	0.735	0.726	0.719	0.710	0.701	0.692	0.684	0.676	0.668	0.660	0.652	0.644	0.635	0.626	0.619	0.611	0.602	0.595	0.586	0.579	0.571	0.562	0.554	0.548	0.539	0.530	0.522	0.515	0.506	0.498	0.489	0.481	0.472	0.464	0.456	0.448	0.439	0.431	0.422	0.415	0.406	0.399	0.390	0.382	0.375	0.369	0.361	0.354	0.348	0.341	0.335	0.329	0.324	0.319	0.314	0.310	0.306	0.304	0.300	0.298	0.295	0.294	0.294	0.294	0.294	0.294	0.295	0.298	0.299	0.302	0.305	0.309	0.312	0.316	0.321	0.325	0.330	0.336	0.342	0.348	0.354	0.360	0.365	0.371	0.378	0.384	0.389	0.395	0.400	0.406	0.410	0.415	0.419	0.422	0.426	0.429	0.432	0.435	0.436	0.438	0.439	0.439	0.439	0.439	0.436	0.435	0.432	0.429	0.428	0.422	0.418	0.414	0.409	0.402	0.396	0.390	0.384	0.376	0.370	0.362	0.355	0.346	0.340	0.331	0.324	0.316	0.309	0.300	0.292	0.285	0.276	0.269	0.262	0.254	0.248	0.240	0.234	0.228	0.220	0.214	0.208	0.201	0.196	0.190	0.185	0.179	0.174	0.168	0.164	0.158	0.154	0.148	0.142	0.138	0.132	0.128	0.122	0.118	0.111	0.106	0.101	0.095	0.089	0.084	0.078	0.070	0.064	0.059	0.051	0.044	0.038	0.030	0.022	0.016	0.009	0.001	-0.006	-0.014	-0.022	-0.029	-0.036	-0.044	-0.051	-0.058	-0.064	-0.071	-0.076	-0.082	-0.088	-0.092	-0.098	-0.101	-0.105	-0.108	-0.111	-0.114	-0.115	-0.115	-0.115	-0.115	-0.114	-0.112	-0.110	-0.108	-0.104	-0.100	-0.096	-0.091	-0.086	-0.079	-0.074	-0.066	-0.059	-0.051	-0.044	-0.036	-0.028	-0.019	-0.010	-0.002	0.006	0.015	0.024	0.031	0.039	0.046	0.054	0.061	0.068	0.074	0.080	0.084	0.089	0.092	0.096	0.099	0.100	0.102	0.102	0.102	0.101	0.101	0.100	0.096	0.094	0.090	0.086	0.080	0.075	0.071	0.065	0.058	0.052	0.045	0.038	0.031	0.024	0.018	0.010	0.004	-0.002	-0.008	-0.014	-0.019	-0.022	-0.026	-0.030	-0.032	-0.034	-0.034	-0.034	-0.032	-0.031	-0.029	-0.024	-0.019	-0.012	-0.006	0.002	0.010	0.020	0.032	0.044	0.058	0.072	0.086	0.104	0.120	0.138	0.156	0.175	0.195	0.215	0.236	0.258	0.279	0.300	0.322	0.345	0.366	0.388	0.410	0.432	0.452	0.474	0.494	0.515	0.534	0.552	0.569	0.586	0.601	0.616	0.630	0.644	0.655	0.666	0.675	0.682	0.690	0.695	0.700	0.701	0.704	0.704	0.702	0.699	0.696	0.690	0.682	0.676	0.666	0.656	0.645	0.631	0.618	0.602	0.586	0.569	0.551	0.531	0.512	0.492	0.471	0.450	0.426	0.404	0.381	0.358	0.332	0.309	0.285	0.260	0.236	0.211	0.188	0.162	0.139	0.116	0.092	0.070	0.046	0.025	0.004	-0.016	-0.038	-0.056	-0.075	-0.094	-0.111	-0.128	-0.144	-0.159	-0.172	-0.186	-0.199	-0.209	-0.221	-0.231	-0.239	-0.248	-0.255	-0.261	-0.266	-0.271	-0.275	-0.278	-0.280	-0.280	-0.280	-0.280	-0.279	-0.276	-0.274	-0.271	-0.266	-0.261	-0.255	-0.250	-0.242	-0.235	-0.226	-0.219	-0.210	-0.200	-0.190	-0.180	-0.169	-0.158	-0.146	-0.134	-0.121	-0.108	-0.095	-0.081	-0.068	-0.052	-0.039	-0.022	-0.009	0.008	0.022	0.040	0.056	0.074	0.090	0.108	0.125	0.144	0.160	0.179	0.196	0.215	0.234	0.252	0.271	0.290	0.309	0.329	0.348	0.366	0.385	0.404	0.422	0.441	0.460	0.476	0.495	0.514	0.530	0.548	0.564	0.580	0.596	0.612	0.629	0.642	0.658	0.671	0.685	0.698	0.710	0.722	0.734	0.742	0.754	0.762	0.771	0.780	0.788	0.795	0.802	0.809	0.814	0.819	0.824	0.828	0.832	0.836	0.839	0.841	0.845	0.848	0.850	0.852	0.856	0.858	0.860	0.864	0.865	0.869	0.871	0.875	0.879	0.884	0.888	0.892	0.899	0.904	0.910	0.916	0.924	0.930	0.939	0.946	0.955	0.966	0.975	0.986	0.996	1.008	1.020	1.031	1.044	1.056	1.069	1.081	1.095	1.108	1.121	1.134	1.148	1.160	1.174	1.186	1.199	1.212	1.224	1.236	1.248	1.259	1.269	1.279	1.288	1.296	1.305	1.311	1.318	1.324	1.330	1.334	1.338	1.341	1.344	1.345	1.346	1.346	1.346	1.345	1.344	1.341	1.339	1.336	1.332	1.329	1.325	1.321	1.316	1.311	1.305	1.300	1.294	1.290	1.284	1.279	1.274	1.269	1.264	1.259	1.255	1.251	1.248	1.244	1.241	1.238	1.236	1.235	1.234	1.232	1.232	1.232	1.234	1.236	1.239	1.241	1.245	1.249	1.254	1.259	1.264	1.271	1.278	1.285	1.292	1.302	1.311	1.320	1.330	1.341	1.351	1.362	1.375	1.388	1.399	1.412	1.425	1.439	1.451	1.465	1.480	1.494	1.509	1.525	1.540	1.556	1.571	1.588	1.604	1.621	1.638	1.654	1.671	1.689	1.706	1.724	1.741	1.759	1.776	1.794	1.811	1.829	1.846	1.865	1.881	1.898	1.915	1.931	1.949	1.964	1.980	1.996	2.011	2.026	2.041	2.055	2.069	2.082	2.095	2.108	2.120	2.130	2.141	2.150	2.160	2.169	2.178	2.184	2.191	2.196	2.201	2.206	2.211	2.214	2.218	2.219	2.220	2.220	2.220	2.219	2.219	2.216	2.214	2.210	2.205	2.201	2.196	2.191	2.185	2.179	2.172	2.165	2.158	2.151	2.142	2.135	2.126	2.116	2.108	2.099	2.089	2.080	2.069	2.059	2.049	2.039	2.029	2.018	2.007	1.996	1.985	1.975	1.964	1.952	1.942	1.930	1.920	1.909	1.896	1.885	1.875	1.864	1.851	1.840	1.830	1.819	1.808	1.796	1.785	1.775	1.764	1.752	1.741	1.730	1.720	1.708	1.698	1.686	1.676	1.665	1.655	1.645	1.632	1.624	1.612	1.602	1.592	1.584	1.574	1.564	1.555	1.546	1.538	1.528	1.520	1.511	1.504	1.495	1.489	1.481	1.474	1.466	1.459	1.452	1.445	1.438	1.432	1.426	1.420	1.414	1.406	1.400	1.394	1.388	1.381	1.374	1.368	1.361	1.355	1.349	1.341	1.334	1.326	1.319	1.312	1.304	1.296	1.288	1.280	1.271	1.262	1.254	1.245	1.235	1.225	1.215	1.205	1.195	1.184	1.172	1.162	1.151	1.141	1.130	1.119	1.108	1.096	1.085	1.074	1.062	1.052	1.041	1.031	1.020	1.010	1.000	0.992	0.982	0.974	0.966	0.958	0.950	0.944	0.936	0.930	0.925	0.920	0.915	0.910	0.908	0.904	0.901	0.899	0.898	0.896	0.895	0.895	0.894	0.894	0.895	0.896	0.896	0.898	0.899	0.900	0.901	0.904	0.905	0.906	0.908	0.910	0.910	0.911	0.912	0.911	0.911	0.911	0.910	0.909	0.906	0.904	0.900	0.896	0.892	0.886	0.881	0.874	0.866	0.859	0.849	0.839	0.829	0.818	0.805	0.791	0.778	0.762	0.748	0.731	0.714	0.696	0.679	0.660	0.640	0.620	0.599	0.578	0.556	0.534	0.511	0.489	0.465	0.441	0.418	0.394	0.370	0.345	0.321	0.299	0.274	0.251	0.226	0.204	0.180	0.158	0.135	0.112	0.091	0.070	0.049	0.028	0.008	-0.011	-0.030	-0.049	-0.066	-0.084	-0.100	-0.116	-0.131	-0.148	-0.161	-0.175	-0.188	-0.200	-0.211	-0.224	-0.235	-0.245	-0.254	-0.265	-0.272	-0.280	-0.289	-0.296	-0.304	-0.310	-0.318	-0.324	-0.329	-0.334	-0.340	-0.345	-0.350	-0.355	-0.359	-0.365	-0.369	-0.372	-0.378	-0.380	-0.385	-0.389	-0.392	-0.398	-0.400	-0.405	-0.410	-0.414	-0.419	-0.422	-0.428	-0.432	-0.436	-0.441	-0.445	-0.450	-0.454	-0.459	-0.462	-0.466	-0.471	-0.475	-0.478	-0.481	-0.485	-0.488	-0.491	-0.494	-0.496	-0.499	-0.500	-0.501	-0.502	-0.502	-0.502	-0.501	-0.501	-0.500	-0.498	-0.495	-0.492	-0.488	-0.484	-0.479	-0.472	-0.466	-0.459	-0.452	-0.444	-0.435	-0.426	-0.416	-0.406	-0.395	-0.384	-0.371	-0.359	-0.346	-0.334	-0.319	-0.305	-0.290	-0.275	-0.260	-0.245	-0.230	-0.214	-0.199	-0.181	-0.165	-0.149	-0.134	-0.118	-0.101	-0.084	-0.069	-0.054	-0.038	-0.022	-0.009	0.006	0.020	0.034	0.046	0.059	0.071	0.082	0.094	0.104	0.114	0.122	0.130	0.139	0.146	0.152	0.158	0.162	0.168	0.171	0.174	0.176	0.178	0.179	0.178	0.178	0.175	0.174	0.170	0.166	0.161	0.156	0.150	0.142	0.134	0.126	0.116	0.108	0.096	0.084	0.071	0.059	0.045	0.030	0.015	0.000	-0.018	-0.035	-0.051	-0.069	-0.089	-0.108	-0.128	-0.148	-0.168	-0.189	-0.210	-0.232	-0.254	-0.278	-0.300	-0.324	-0.348	-0.371	-0.395	-0.419	-0.442	-0.466	-0.492	-0.516	-0.540	-0.566	-0.591	-0.615	-0.640	-0.664	-0.688	-0.711	-0.736	-0.760	-0.784	-0.808	-0.831	-0.854	-0.878	-0.900	-0.922	-0.946	-0.968	-0.990	-1.010	-1.032	-1.054	-1.075	-1.096	-1.116	-1.136	-1.158	-1.178	-1.199	-1.218	-1.239	-1.258	-1.278	-1.298	-1.318	-1.338	-1.358	-1.376	-1.396	-1.416	-1.436	-1.456	-1.476	-1.496	-1.516	-1.538	-1.558	-1.578	-1.598	-1.619	-1.639	-1.660	-1.681	-1.701	-1.722	-1.742	-1.764	-1.784	-1.805	-1.825	-1.846	-1.866	-1.888	-1.908	-1.926	-1.948	-1.966	-1.986	-2.006	-2.025	-2.044	-2.060	-2.079	-2.095	-2.112	-2.128	-2.142	-2.158	-2.171	-2.185	-2.198	-2.211	-2.222	-2.234	-2.242	-2.254	-2.262	-2.271	-2.278	-2.284	-2.290	-2.296	-2.300	-2.305	-2.308	-2.310	-2.311	-2.312	-2.314	-2.314	-2.311	-2.310	-2.308	-2.304	-2.300	-2.295	-2.290	-2.285	-2.278	-2.271	-2.262	-2.254	-2.245	-2.235	-2.225	-2.214	-2.202	-2.190	-2.178	-2.165	-2.151	-2.136	-2.122	-2.105	-2.090	-2.072	-2.055	-2.039	-2.020	-2.001	-1.981	-1.962	-1.942	-1.921	-1.901	-1.880	-1.859	-1.838	-1.815	-1.792	-1.769	-1.746	-1.722	-1.700	-1.676	-1.652	-1.629	-1.605	-1.581	-1.558	-1.534	-1.511	-1.488	-1.464	-1.441	-1.420	-1.399	-1.375	-1.355	-1.334	-1.314	-1.294	-1.274	-1.255	-1.236	-1.220	-1.201	-1.186	-1.169	-1.154	-1.140	-1.126	-1.112	-1.101	-1.089	-1.078	-1.068	-1.059	-1.049	-1.040	-1.032	-1.026	-1.019	-1.012	-1.008	-1.002	-0.996	-0.992	-0.988	-0.984	-0.981	-0.978	-0.974	-0.972	-0.969	-0.966	-0.962	-0.960	-0.958	-0.954	-0.951	-0.948	-0.942	-0.939	-0.934	-0.928	-0.922	-0.915	-0.909	-0.901	-0.892	-0.884	-0.874	-0.864	-0.852	-0.841	-0.829	-0.815	-0.800	-0.785	-0.769	-0.751	-0.734	-0.715	-0.695	-0.675	-0.654	-0.631	-0.609	-0.586	-0.561	-0.535	-0.509	-0.481	-0.454	-0.425	-0.396	-0.366	-0.335	-0.304	-0.271	-0.239	-0.206	-0.172	-0.139	-0.104	-0.069	-0.034	0.002	0.040	0.078	0.115	0.152	0.190	0.230	0.269	0.308	0.349	0.389	0.429	0.470	0.511	0.552	0.595	0.638	0.679	0.721	0.764	0.806	0.849	0.892	0.936	0.981	1.024	1.068	1.111	1.155	1.199	1.242	1.288	1.330	1.375	1.419	1.462	1.505	1.548	1.591	1.632	1.675	1.716	1.758	1.798	1.838	1.878	1.918	1.954	1.992	2.029	2.065	2.100	2.135	2.168	2.200	2.231	2.261	2.290	2.318	2.344	2.370	2.395	2.418	2.439	2.461	2.480	2.498	2.514	2.529	2.544	2.555	2.566	2.578	2.586	2.592	2.600	2.605	2.608	2.610	2.611	2.611	2.610	2.608	2.605	2.600	2.595	2.589	2.582	2.574	2.566	2.558	2.548	2.539	2.529	2.518	2.508	2.495	2.484	2.474	2.461	2.450	2.440	2.428	2.416	2.406	2.395	2.386	2.376	2.368	2.359	2.351	2.342	2.336	2.329	2.324	2.320	2.314	2.311	2.309	2.305	2.305	2.304	2.304	2.305	2.305	2.308	2.310	2.314	2.318	2.320	2.325	2.329	2.335	2.340	2.346	2.351	2.358	2.365	2.370	2.376	2.382	2.388	2.394	2.399	2.405	2.409	2.414	2.418	2.421	2.424	2.426	2.428	2.429	2.429	2.428	2.426	2.422	2.420	2.414	2.409	2.402	2.394	2.385	2.375	2.365	2.352	2.338	2.325	2.309	2.291	2.275	2.256	2.235	2.214	2.192	2.170	2.145	2.120	2.094	2.066	2.039	2.009	1.979	1.948	1.916	1.885	1.851	1.818	1.782	1.748	1.712	1.676	1.640	1.602	1.565	1.528	1.490	1.452	1.414	1.376	1.338	1.299	1.260	1.221	1.184	1.145	1.106	1.069	1.031	0.994	0.956	0.919	0.882	0.846	0.811	0.775	0.739	0.705	0.670	0.638	0.602	0.570	0.539	0.506	0.476	0.445	0.415	0.385	0.356	0.328	0.300	0.272	0.245	0.218	0.191	0.165	0.139	0.114	0.089	0.062	0.039	0.015	-0.009	-0.032	-0.056	-0.079	-0.102	-0.125	-0.149	-0.171	-0.194	-0.216	-0.239	-0.261	-0.285	-0.308	-0.330	-0.354	-0.376	-0.400	-0.422	-0.446	-0.471	-0.495	-0.519	-0.544	-0.570	-0.595	-0.620	-0.646	-0.672	-0.699	-0.725	-0.752	-0.781	-0.808	-0.836	-0.865	-0.894	-0.922	-0.950	-0.980	-1.009	-1.039	-1.069	-1.099	-1.129	-1.159	-1.190	-1.219	-1.250	-1.280	-1.311	-1.341	-1.372	-1.402	-1.432	-1.461	-1.491	-1.521	-1.550	-1.580	-1.608	-1.636	-1.664	-1.692	-1.719	-1.744	-1.770	-1.795	-1.820	-1.845	-1.868	-1.891	-1.914	-1.935	-1.955	-1.976	-1.995	-2.013	-2.030	-2.046	-2.061	-2.076	-2.090	-2.102	-2.114	-2.125	-2.135	-2.145	-2.152	-2.159	-2.164	-2.169	-2.172	-2.174	-2.175	-2.176	-2.176	-2.175	-2.172	-2.170	-2.166	-2.160	-2.154	-2.148	-2.139	-2.131	-2.121	-2.110	-2.099	-2.088	-2.075	-2.061	-2.046	-2.031	-2.015	-2.000	-1.982	-1.965	-1.948	-1.930	-1.911	-1.892	-1.874	-1.854	-1.834	-1.812	-1.792	-1.771	-1.751	-1.730	-1.709	-1.688	-1.666	-1.645	-1.624	-1.602	-1.580	-1.559	-1.538	-1.516	-1.495	-1.472	-1.451	-1.430	-1.410	-1.389	-1.369	-1.348	-1.328	-1.308	-1.288	-1.268	-1.248	-1.228	-1.209	-1.190	-1.171	-1.152	-1.132	-1.115	-1.095	-1.078	-1.059	-1.040	-1.022	-1.004	-0.986	-0.968	-0.950	-0.931	-0.912	-0.894	-0.876	-0.858	-0.840	-0.821	-0.801	-0.782	-0.764	-0.745	-0.725	-0.706	-0.688	-0.668	-0.648	-0.628	-0.608	-0.588	-0.568	-0.546	-0.525	-0.505	-0.484	-0.462	-0.441	-0.420	-0.399	-0.376	-0.354	-0.332	-0.311	-0.290	-0.268	-0.245	-0.224	-0.202	-0.181	-0.159	-0.138	-0.116	-0.096	-0.075	-0.054	-0.035	-0.016	0.004	0.022	0.041	0.058	0.075	0.091	0.106	0.122	0.138	0.150	0.164	0.176	0.188	0.199	0.209	0.218	0.226	0.235	0.241	0.248	0.254	0.259	0.264	0.268	0.270	0.272	0.275	0.278	0.279	0.280	0.280	0.280	0.281	0.281	0.281	0.281	0.282	0.282	0.282	0.284	0.284	0.285	0.288	0.289	0.292	0.295	0.300	0.305	0.309	0.315	0.324	0.331	0.340	0.350	0.360	0.372	0.385	0.399	0.412	0.429	0.446	0.462	0.481	0.501	0.521	0.541	0.564	0.586	0.610	0.634	0.658	0.682	0.709	0.735	0.760	0.788	0.814	0.841	0.868	0.895	0.921	0.948	0.975	1.000	1.025	1.050	1.075	1.100	1.122	1.146	1.169	1.190	1.211	1.230	1.249	1.268	1.285	1.300	1.315	1.330	1.342	1.355	1.368	1.378	1.386	1.395	1.402	1.409	1.415	1.420	1.424	1.426	1.429	1.430	1.430	1.430	1.430	1.428	1.426	1.424	1.420	1.418	1.412	1.409	1.404	1.400	1.394	1.389	1.384	1.376	1.372	1.366	1.360	1.354	1.349	1.342	1.338	1.332	1.328	1.322	1.318	1.314	1.309	1.305	1.302	1.299	1.296	1.294	1.292	1.291	1.290	1.289	1.289	1.289	1.289	1.290	1.290	1.292	1.294	1.296	1.299	1.302	1.305	1.308	1.312	1.316	1.320	1.325	1.330	1.334	1.339	1.345	1.350	1.355	1.360	1.365	1.370	1.376	1.381	1.385	1.390	1.394	1.399	1.402	1.406	1.410	1.414	1.416	1.419	1.421	1.422	1.424	1.425	1.425	1.424	1.422	1.421	1.419	1.416	1.412	1.409	1.404	1.399	1.392	1.386	1.380	1.371	1.364	1.355	1.345	1.335	1.325	1.314	1.302	1.291	1.279	1.266	1.252	1.240	1.226	1.212	1.199	1.184	1.170	1.156	1.141	1.128	1.112	1.100	1.085	1.071	1.058	1.044	1.031	1.019	1.006	0.994	0.982	0.971	0.960	0.950	0.939	0.929	0.919	0.911	0.902	0.894	0.886	0.879	0.872	0.866	0.860	0.855	0.850	0.845	0.841	0.838	0.832	0.830	0.826	0.824	0.821	0.819	0.816	0.814	0.811	0.809	0.806	0.804	0.801	0.798	0.794	0.791	0.788	0.782	0.779	0.774	0.769	0.762	0.756	0.750	0.744	0.735	0.726	0.718	0.708	0.698	0.686	0.675	0.662	0.650	0.635	0.621	0.606	0.589	0.574	0.555	0.538	0.519	0.499	0.480	0.459	0.438	0.414	0.392	0.370	0.348	0.322	0.300	0.275	0.251	0.226	0.201	0.178	0.151	0.128	0.102	0.078	0.054	0.028	0.004	-0.020	-0.044	-0.068	-0.092	-0.115	-0.136	-0.159	-0.180	-0.200	-0.220	-0.240	-0.259	-0.276	-0.295	-0.311	-0.328	-0.342	-0.356	-0.371	-0.384	-0.396	-0.406	-0.418	-0.428	-0.436	-0.445	-0.451	-0.459	-0.464	-0.469	-0.472	-0.476	-0.478	-0.480	-0.480	-0.481	-0.480	-0.479	-0.478	-0.474	-0.470	-0.466	-0.461	-0.456	-0.450	-0.442	-0.436	-0.428	-0.420	-0.411	-0.401	-0.392	-0.382	-0.372	-0.361	-0.350	-0.338	-0.325	-0.314	-0.301	-0.289	-0.275	-0.261	-0.248	-0.234	-0.219	-0.205	-0.190	-0.175	-0.160	-0.146	-0.130	-0.115	-0.101	-0.085	-0.070	-0.055	-0.040	-0.024	-0.010	0.005	0.020	0.036	0.050	0.065	0.080	0.094	0.109	0.122	0.138	0.151	0.164	0.179	0.192	0.205	0.218	0.230	0.244	0.254	0.266	0.278	0.289	0.299	0.310	0.319	0.329	0.338	0.346	0.354	0.361	0.369	0.375	0.380	0.385	0.390	0.394	0.398	0.401	0.402	0.405	0.406	0.408	0.408	0.408	0.405	0.404	0.401	0.399	0.395	0.391	0.386	0.381	0.376	0.370	0.364	0.358	0.351	0.344	0.338	0.329	0.321	0.312	0.306	0.298	0.290	0.281	0.274	0.266	0.259	0.251	0.245	0.239	0.231	0.225	0.220	0.215	0.209	0.205	0.201	0.198	0.195	0.192	0.191	0.189	0.188	0.188	0.188	0.189	0.190	0.192	0.195	0.199	0.201	0.205	0.210	0.215	0.219	0.225	0.230	0.238	0.244	0.250	0.258	0.265	0.272	0.279	0.286	0.294	0.300	0.309	0.316	0.322	0.330	0.336	0.341	0.348	0.354	0.359	0.365	0.370	0.374	0.379	0.382	0.386	0.390	0.392	0.394	0.396	0.399	0.400	0.400	0.400	0.400	0.400	0.400	0.400	0.399	0.398	0.395	0.395	0.392	0.390	0.388	0.386	0.384	0.382	0.380	0.379	0.375	0.374	0.371	0.370	0.368	0.365	0.364	0.361	0.361	0.359	0.359	0.358	0.355	0.355	0.355	0.354	0.354	0.352	0.352	0.352	0.352	0.352	0.354	0.355	0.356	0.356	0.358	0.359	0.360	0.362	0.364	0.366	0.366	0.369	0.370	0.372	0.374	0.376	0.378	0.380	0.382	0.384	0.385	0.388	0.389	0.391	0.392	0.394	0.395	0.396	0.398	0.398	0.399	0.399	0.400	0.400	0.399	0.399	0.399	0.398	0.396	0.395	0.391	0.390	0.386	0.384	0.380	0.376	0.371	0.366	0.361	0.356	0.350	0.344	0.338	0.330	0.322	0.315	0.306	0.298	0.288	0.279	0.270	0.260	0.250	0.240	0.230	0.219	0.209	0.198	0.186	0.176	0.165	0.155	0.144	0.132	0.122	0.112	0.102	0.092	0.084	0.075	0.066	0.059	0.051	0.045	0.038	0.032	0.028	0.022	0.020	0.016	0.014	0.012	0.010	0.010	0.011	0.011	0.014	0.016	0.019	0.024	0.028	0.034	0.040	0.048	0.055	0.064	0.072	0.082	0.092	0.104	0.116	0.129	0.141	0.155	0.170	0.184	0.199	0.214	0.230	0.246	0.262	0.280	0.298	0.314	0.331	0.350	0.368	0.386	0.404	0.422	0.440	0.458	0.476	0.494	0.511	0.530	0.548	0.564	0.581	0.598	0.614	0.631	0.646	0.661	0.676	0.691	0.705	0.718	0.730	0.742	0.754	0.764	0.775	0.784	0.794	0.802	0.810	0.818	0.822	0.829	0.834	0.839	0.841	0.845	0.848	0.849	0.850	0.850	0.850	0.849	0.848	0.845	0.844	0.840	0.836	0.831	0.826	0.822	0.816	0.810	0.804	0.798	0.791	0.784	0.776	0.769	0.761	0.754	0.746	0.739	0.730	0.724	0.716	0.708	0.701	0.695	0.688	0.681	0.675	0.668	0.662	0.658	0.652	0.648	0.644	0.640	0.636	0.634	0.631	0.630	0.628	0.626	0.625	0.625	0.625	0.626	0.628	0.629	0.631	0.632	0.635	0.639	0.641	0.645	0.649	0.652	0.656	0.660	0.665	0.670	0.675	0.679	0.684	0.689	0.694	0.699	0.702	0.708	0.711	0.716	0.720	0.724	0.728	0.731	0.734	0.738	0.739	0.742	0.742	0.744	0.746	0.746	0.746	0.746	0.746	0.745	0.744	0.742	0.740	0.739	0.735	0.732	0.729	0.725	0.721	0.716	0.711	0.706	0.701	0.695	0.690	0.684	0.678	0.672	0.666	0.660	0.654	0.648	0.641	0.635	0.630	0.624	0.618	0.612	0.608	0.602	0.598	0.594	0.589	0.585	0.582	0.579	0.575	0.574	0.571	0.570	0.570	0.569	0.569	0.569	0.570	0.571	0.574	0.576	0.580	0.582	0.588	0.592	0.596	0.602	0.609	0.616	0.624	0.631	0.639	0.648	0.656	0.666	0.678	0.689	0.700	0.712	0.725	0.738	0.750	0.762	0.775	0.790	0.804	0.818	0.831	0.846	0.861	0.875	0.890	0.905	0.919	0.932	0.948	0.961	0.975	0.990	1.001	1.015	1.028	1.040	1.051	1.061	1.072	1.082	1.091	1.099	1.106	1.112	1.119	1.124	1.129	1.132	1.135	1.136	1.136	1.138	1.136	1.134	1.131	1.126	1.122	1.116	1.109	1.101	1.094	1.084	1.074	1.062	1.050	1.038	1.025	1.011	0.995	0.981	0.965	0.949	0.932	0.916	0.900	0.882	0.866	0.849	0.831	0.814	0.798	0.781	0.765	0.748	0.732	0.718	0.704	0.689	0.676	0.662	0.651	0.640	0.629	0.620	0.611	0.604	0.596	0.590	0.584	0.580	0.576	0.574	0.571	0.570	0.569	0.569	0.570	0.571	0.574	0.576	0.580	0.585	0.589	0.594	0.599	0.604	0.610	0.615	0.621	0.626	0.632	0.638	0.644	0.649	0.654	0.658	0.661	0.665	0.669	0.670	0.672	0.674	0.675	0.675	0.674	0.672	0.671	0.668	0.664	0.660	0.654	0.649	0.642	0.635	0.625	0.616	0.605	0.594	0.582	0.570	0.558	0.542	0.528	0.512	0.495	0.479	0.462	0.445	0.426	0.408	0.388	0.369	0.349	0.328	0.309	0.288	0.265	0.245	0.224	0.201	0.179	0.156	0.135	0.111	0.089	0.066	0.044	0.021	-0.001	-0.024	-0.046	-0.069	-0.090	-0.112	-0.135	-0.156	-0.179	-0.200	-0.222	-0.242	-0.264	-0.285	-0.306	-0.328	-0.346	-0.366	-0.386	-0.405	-0.425	-0.442	-0.460	-0.479	-0.496	-0.511	-0.528	-0.544	-0.559	-0.572	-0.586	-0.600	-0.612	-0.625	-0.636	-0.646	-0.656	-0.665	-0.674	-0.680	-0.689	-0.694	-0.699	-0.702	-0.706	-0.708	-0.710	-0.710	-0.710	-0.709	-0.706	-0.704	-0.700	-0.696	-0.691	-0.684	-0.676	-0.669	-0.660	-0.650	-0.640	-0.629	-0.616	-0.604	-0.591	-0.578	-0.564	-0.548	-0.534	-0.518	-0.500	-0.485	-0.468	-0.451	-0.434	-0.418	-0.400	-0.382	-0.366	-0.350	-0.332	-0.318	-0.300	-0.284	-0.270	-0.255	-0.240	-0.225	-0.212	-0.200	-0.188	-0.176	-0.164	-0.155	-0.144	-0.135	-0.126	-0.120	-0.111	-0.106	-0.100	-0.096	-0.091	-0.088	-0.084	-0.082	-0.080	-0.079	-0.078	-0.078	-0.076	-0.078	-0.078	-0.079	-0.079	-0.080	-0.081	-0.081	-0.081	-0.082	-0.082	-0.082	-0.082	-0.082	-0.081	-0.081	-0.079	-0.076	-0.074	-0.070	-0.068	-0.062	-0.058	-0.050	-0.042	-0.034	-0.025	-0.016	-0.005	0.006	0.020	0.032	0.048	0.061	0.078	0.095	0.111	0.130	0.149	0.168	0.188	0.208	0.229	0.250	0.271	0.294	0.316	0.339	0.361	0.384	0.408	0.429	0.451	0.472	0.495	0.516	0.538	0.558	0.578	0.598	0.616	0.634	0.652	0.669	0.684	0.699	0.712	0.725	0.738	0.749	0.758	0.766	0.775	0.781	0.788	0.794	0.798	0.801	0.802	0.804	0.804	0.805	0.802	0.801	0.799	0.796	0.791	0.788	0.784	0.776	0.771	0.765	0.759	0.751	0.744	0.738	0.730	0.721	0.714	0.706	0.699	0.691	0.684	0.676	0.669	0.661	0.654	0.646	0.640	0.632	0.626	0.620	0.614	0.608	0.601	0.596	0.590	0.585	0.579	0.574	0.568	0.562	0.558	0.552	0.546	0.540	0.535	0.529	0.524	0.518	0.511	0.506	0.499	0.492	0.486	0.479	0.471	0.465	0.458	0.450	0.441	0.432	0.425	0.416	0.406	0.398	0.388	0.378	0.368	0.358	0.348	0.338	0.326	0.315	0.305	0.295	0.284	0.272	0.261	0.251	0.240	0.230	0.219	0.209	0.196	0.188	0.176	0.165	0.156	0.146	0.136	0.126	0.116	0.106	0.098	0.088	0.079	0.071	0.062	0.055	0.046	0.039	0.031	0.024	0.016	0.010	0.002	-0.004	-0.010	-0.016	-0.021	-0.028	-0.032	-0.038	-0.042	-0.048	-0.051	-0.056	-0.059	-0.064	-0.066	-0.070	-0.072	-0.076	-0.078	-0.079	-0.081	-0.082	-0.084	-0.084	-0.084	-0.084	-0.085	-0.084	-0.082	-0.081	-0.080	-0.078	-0.074	-0.072	-0.068	-0.064	-0.060	-0.056	-0.050	-0.046	-0.040	-0.034	-0.028	-0.021	-0.014	-0.008	0.000	0.008	0.016	0.025	0.032	0.041	0.050	0.059	0.068	0.076	0.085	0.095	0.102	0.112	0.121	0.129	0.138	0.145	0.154	0.161	0.169	0.176	0.182	0.189	0.195	0.201	0.206	0.211	0.216	0.220	0.224	0.228	0.231	0.232	0.235	0.236	0.238	0.238	0.238	0.238	0.236	0.234	0.232	0.231	0.228	0.225	0.221	0.216	0.212	0.208	0.202	0.198	0.191	0.186	0.179	0.174	0.166	0.160	0.152	0.145	0.136	0.129	0.121	0.112	0.104	0.096	0.088	0.078	0.069	0.058	0.049	0.039	0.029	0.020	0.009	-0.001	-0.011	-0.022	-0.034	-0.045	-0.055	-0.066	-0.079	-0.089	-0.100	-0.111	-0.122	-0.134	-0.146	-0.158	-0.169	-0.181	-0.191	-0.204	-0.214	-0.225	-0.236	-0.246	-0.256	-0.266	-0.276	-0.286	-0.296	-0.306	-0.314	-0.322	-0.330	-0.338	-0.344	-0.351	-0.358	-0.362	-0.368	-0.371	-0.375	-0.378	-0.380	-0.381	-0.382	-0.382	-0.384	-0.382	-0.380	-0.378	-0.374	-0.370	-0.366	-0.362	-0.356	-0.350	-0.344	-0.335	-0.329	-0.320	-0.311	-0.301	-0.292	-0.284	-0.274	-0.264	-0.252	-0.242	-0.231	-0.221	-0.210	-0.200	-0.190	-0.181	-0.170	-0.161	-0.152	-0.142	-0.136	-0.128	-0.120	-0.114	-0.108	-0.101	-0.096	-0.092	-0.090	-0.088	-0.084	-0.084	-0.084	-0.082	-0.084	-0.086	-0.089	-0.091	-0.095	-0.100	-0.105	-0.110	-0.116	-0.124	-0.130	-0.139	-0.146	-0.155	-0.164	-0.174	-0.181	-0.191	-0.201	-0.209	-0.219	-0.228	-0.236	-0.244	-0.252	-0.260	-0.266	-0.272	-0.280	-0.284	-0.289	-0.292	-0.295	-0.298	-0.299	-0.299	-0.300	-0.298	-0.295	-0.291	-0.288	-0.282	-0.275	-0.268	-0.259	-0.250	-0.240	-0.228	-0.216	-0.202	-0.189	-0.174	-0.158	-0.141	-0.125	-0.106	-0.089	-0.070	-0.050	-0.031	-0.011	0.009	0.029	0.049	0.070	0.089	0.109	0.129	0.148	0.168	0.185	0.204	0.220	0.238	0.254	0.269	0.284	0.298	0.311	0.322	0.334	0.344	0.352	0.360	0.366	0.371	0.376	0.380	0.381	0.382	0.380	0.380	0.376	0.372	0.366	0.360	0.352	0.345	0.335	0.324	0.312	0.300	0.285	0.271	0.256	0.240	0.224	0.206	0.188	0.171	0.151	0.131	0.111	0.092	0.071	0.051	0.031	0.011	-0.010	-0.031	-0.051	-0.070	-0.091	-0.111	-0.130	-0.148	-0.166	-0.184	-0.201	-0.219	-0.234	-0.250	-0.265	-0.279	-0.292	-0.305	-0.318	-0.329	-0.339	-0.349	-0.358	-0.366	-0.372	-0.379	-0.385	-0.390	-0.394	-0.398	-0.400	-0.401	-0.402	-0.402	-0.401	-0.400	-0.398	-0.395	-0.391	-0.386	-0.381	-0.376	-0.370	-0.362	-0.355	-0.346	-0.338	-0.329	-0.319	-0.309	-0.298	-0.286	-0.275	-0.262	-0.250	-0.236	-0.224	-0.210	-0.196	-0.181	-0.166	-0.151	-0.135	-0.120	-0.102	-0.086	-0.071	-0.054	-0.036	-0.020	-0.002	0.015	0.032	0.049	0.068	0.085	0.102	0.120	0.139	0.155	0.172	0.190	0.206	0.224	0.241	0.258	0.272	0.289	0.305	0.320	0.335	0.349	0.362	0.378	0.390	0.402	0.414	0.426	0.436	0.448	0.458	0.466	0.475	0.484	0.491	0.498	0.505	0.510	0.515	0.520	0.524	0.526	0.530	0.532	0.534	0.535	0.536	0.536	0.536	0.538	0.536	0.535	0.535	0.532	0.531	0.530	0.528	0.528	0.526	0.524	0.522	0.521	0.520	0.520	0.520	0.520	0.520	0.521	0.522	0.525	0.528	0.530	0.532	0.538	0.542	0.548	0.552	0.560	0.565	0.574	0.581	0.590	0.600	0.609	0.620	0.630	0.641	0.654	0.665	0.678	0.690	0.702	0.716	0.729	0.742	0.755	0.770	0.782	0.798	0.810	0.822	0.836	0.850	0.861	0.874	0.885	0.896	0.906	0.916	0.925	0.935	0.942	0.950	0.956	0.962	0.968	0.972	0.976	0.979	0.980	0.982	0.984	0.984	0.984	0.981	0.981	0.979	0.976	0.972	0.969	0.964	0.959	0.954	0.948	0.942	0.936	0.931	0.925	0.918	0.911	0.905	0.898	0.891	0.885	0.879	0.872	0.868	0.861	0.856	0.851	0.846	0.842	0.839	0.836	0.832	0.830	0.830	0.829	0.829	0.829	0.831	0.831	0.835	0.838	0.841	0.846	0.851	0.856	0.862	0.871	0.878	0.888	0.895	0.905	0.915	0.926	0.939	0.951	0.962	0.976	0.990	1.004	1.018	1.034	1.049	1.065	1.080	1.098	1.115	1.132	1.150	1.168	1.186	1.205	1.224	1.242	1.261	1.281	1.300	1.320	1.339	1.358	1.376	1.395	1.415	1.434	1.451	1.470	1.488	1.506	1.524	1.541	1.558	1.574	1.590	1.605	1.620	1.634	1.649	1.662	1.675	1.688	1.700	1.710	1.720	1.730	1.739	1.748	1.755	1.761	1.769	1.775	1.779	1.784	1.786	1.791	1.792	1.795	1.796	1.796	1.798	1.796	1.795	1.792	1.791	1.788	1.785	1.781	1.778	1.772	1.769	1.764	1.758	1.754	1.748	1.741	1.738	1.731	1.725	1.719	1.714	1.708	1.701	1.696	1.690	1.685	1.679	1.674	1.670	1.664	1.659	1.655	1.650	1.646	1.642	1.639	1.635	1.631	1.628	1.624	1.622	1.620	1.618	1.615	1.614	1.611	1.610	1.608	1.608	1.605	1.605	1.604	1.604	1.602	1.601	1.600	1.600	1.599	1.598	1.596	1.596	1.595	1.594	1.594	1.592	1.591	1.590	1.588	1.585	1.584	1.581	1.579	1.578	1.574	1.571	1.568	1.564	1.560	1.556	1.551	1.548	1.542	1.538	1.532	1.526	1.520	1.514	1.509	1.501	1.494	1.486	1.480	1.471	1.462	1.452	1.445	1.435	1.425	1.415	1.405	1.394	1.381	1.371	1.360	1.348	1.335	1.322	1.310	1.298	1.284	1.272	1.259	1.246	1.231	1.219	1.205	1.191	1.178	1.164	1.150	1.138	1.122	1.110	1.096	1.084	1.070	1.058	1.045	1.034	1.021	1.010	0.998	0.988	0.976	0.966	0.958	0.949	0.940	0.932	0.925	0.916	0.910	0.904	0.898	0.892	0.888	0.884	0.880	0.876	0.874	0.871	0.870	0.869	0.868	0.866	0.866	0.868	0.866	0.868	0.869	0.870	0.870	0.872	0.875	0.875	0.876	0.879	0.880	0.881	0.882	0.884	0.884	0.885	0.885	0.885	0.885	0.884	0.881	0.880	0.878	0.875	0.870	0.866	0.861	0.856	0.849	0.842	0.834	0.825	0.816	0.805	0.794	0.782	0.771	0.758	0.744	0.729	0.714	0.696	0.680	0.662	0.645	0.625	0.606	0.588	0.566	0.546	0.524	0.504	0.482	0.459	0.438	0.414	0.392	0.370	0.346	0.324	0.301	0.279	0.256	0.235	0.214	0.191	0.171	0.150	0.130	0.110	0.091	0.072	0.054	0.036	0.020	0.002	-0.012	-0.029	-0.042	-0.056	-0.069	-0.081	-0.091	-0.102	-0.114	-0.122	-0.131	-0.139	-0.146	-0.154	-0.159	-0.166	-0.170	-0.175	-0.180	-0.184	-0.188	-0.190	-0.194	-0.196	-0.198	-0.200	-0.202	-0.205	-0.208	-0.209	-0.211	-0.214	-0.216	-0.219	-0.220	-0.224	-0.226	-0.230	-0.232	-0.236	-0.240	-0.245	-0.249	-0.254	-0.260	-0.264	-0.270	-0.278	-0.284	-0.291	-0.299	-0.308	-0.315	-0.322	-0.331	-0.339	-0.346	-0.355	-0.364	-0.374	-0.381	-0.390	-0.398	-0.406	-0.415	-0.422	-0.430	-0.438	-0.445	-0.452	-0.458	-0.465	-0.470	-0.475	-0.480	-0.484	-0.486	-0.489	-0.491	-0.491	-0.492	-0.492	-0.491	-0.490	-0.489	-0.485	-0.481	-0.476	-0.471	-0.465	-0.459	-0.452	-0.445	-0.436	-0.426	-0.419	-0.408	-0.398	-0.386	-0.374	-0.362	-0.350	-0.338	-0.325	-0.311	-0.299	-0.284	-0.271	-0.256	-0.242	-0.229	-0.214	-0.200	-0.186	-0.171	-0.158	-0.144	-0.131	-0.118	-0.105	-0.092	-0.079	-0.068	-0.056	-0.045	-0.035	-0.025	-0.015	-0.005	0.004	0.011	0.020	0.028	0.032	0.040	0.045	0.050	0.055	0.058	0.061	0.064	0.065	0.068	0.068	0.068	0.066	0.065	0.062	0.060	0.056	0.052	0.048	0.040	0.035	0.028	0.020	0.011	0.002	-0.006	-0.018	-0.029	-0.041	-0.052	-0.066	-0.080	-0.094	-0.109	-0.124	-0.140	-0.156	-0.174	-0.191	-0.210	-0.228	-0.248	-0.268	-0.288	-0.308	-0.329	-0.350	-0.370	-0.392	-0.415	-0.438	-0.459	-0.482	-0.506	-0.529	-0.551	-0.575	-0.599	-0.622	-0.646	-0.670	-0.694	-0.716	-0.740	-0.764	-0.788	-0.810	-0.834	-0.856	-0.880	-0.902	-0.925	-0.949	-0.970	-0.992	-1.014	-1.036	-1.058	-1.079	-1.100	-1.120	-1.141	-1.162	-1.184	-1.204	-1.224	-1.245	-1.265	-1.285	-1.304	-1.325	-1.344	-1.364	-1.382	-1.404	-1.422	-1.442	-1.462	-1.481	-1.501	-1.520	-1.540	-1.560	-1.579	-1.599	-1.619	-1.639	-1.659	-1.678	-1.698	-1.718	-1.738	-1.758	-1.778	-1.798	-1.818	-1.836	-1.858	-1.878	-1.896	-1.916	-1.936	-1.956	-1.976	-1.995	-2.014	-2.034	-2.052	-2.071	-2.089	-2.106	-2.125	-2.142	-2.159	-2.175	-2.191	-2.208	-2.222	-2.236	-2.251	-2.265	-2.278	-2.290	-2.302	-2.315	-2.326	-2.338	-2.348	-2.355	-2.365	-2.372	-2.379	-2.386	-2.391	-2.398	-2.401	-2.404	-2.406	-2.409	-2.410	-2.410	-2.410	-2.409	-2.406	-2.404	-2.400	-2.396	-2.390	-2.384	-2.378	-2.369	-2.361	-2.352	-2.342	-2.331	-2.320	-2.306	-2.294	-2.280	-2.266	-2.250	-2.234	-2.218	-2.199	-2.180	-2.161	-2.142	-2.122	-2.101	-2.081	-2.059	-2.038	-2.015	-1.992	-1.969	-1.945	-1.921	-1.898	-1.872	-1.849	-1.824	-1.799	-1.775	-1.750	-1.725	-1.700	-1.676	-1.652	-1.628	-1.604	-1.581	-1.559	-1.536	-1.515	-1.494	-1.472	-1.452	-1.434	-1.414	-1.395	-1.379	-1.361	-1.344	-1.329	-1.314	-1.300	-1.286	-1.274	-1.261	-1.250	-1.240	-1.231	-1.221	-1.212	-1.206	-1.198	-1.191	-1.185	-1.179	-1.175	-1.170	-1.165	-1.161	-1.159	-1.155	-1.151	-1.149	-1.146	-1.144	-1.141	-1.139	-1.136	-1.132	-1.130	-1.126	-1.122	-1.119	-1.115	-1.111	-1.105	-1.100	-1.094	-1.088	-1.080	-1.072	-1.064	-1.055	-1.045	-1.035	-1.024	-1.011	-1.000	-0.985	-0.971	-0.956	-0.940	-0.925	-0.908	-0.889	-0.870	-0.850	-0.830	-0.809	-0.785	-0.764	-0.739	-0.716	-0.690	-0.665	-0.639	-0.611	-0.584	-0.556	-0.528	-0.496	-0.466	-0.436	-0.405	-0.372	-0.341	-0.306	-0.274	-0.240	-0.205	-0.171	-0.135	-0.100	-0.064	-0.029	0.009	0.046	0.084	0.122	0.160	0.199	0.239	0.278	0.318	0.359	0.399	0.441	0.481	0.524	0.565	0.606	0.650	0.691	0.734	0.779	0.822	0.865	0.909	0.952	0.996	1.040	1.085	1.128	1.172	1.218	1.261	1.304	1.349	1.392	1.435	1.479	1.521	1.565	1.606	1.649	1.689	1.730	1.770	1.810	1.850	1.889	1.928	1.965	2.000	2.036	2.071	2.105	2.139	2.170	2.201	2.231	2.260	2.289	2.315	2.341	2.365	2.390	2.411	2.432	2.452	2.471	2.489	2.505	2.520	2.535	2.548	2.560	2.570	2.580	2.588	2.596	2.602	2.608	2.612	2.616	2.619	2.620	2.620	2.621	2.621	2.620	2.619	2.616	2.614	2.611	2.609	2.604	2.601	2.596	2.592	2.589	2.585	2.580	2.576	2.574	2.569	2.565	2.564	2.560	2.558	2.556	2.554	2.552	2.552	2.552	2.554	2.554	2.556	2.558	2.561	2.565	2.568	2.572	2.579	2.584	2.590	2.596	2.602	2.611	2.619	2.628	2.635	2.644	2.651	2.660	2.668	2.676	2.685	2.694	2.701	2.710	2.718	2.725	2.731	2.739	2.744	2.749	2.754	2.758	2.761	2.764	2.765	2.765	2.765	2.764	2.761	2.758	2.752	2.748	2.740	2.731	2.722	2.712	2.700	2.689	2.675	2.659	2.642	2.625	2.605	2.585	2.564	2.542	2.519	2.494	2.469	2.442	2.415	2.386	2.355	2.326	2.294	2.261	2.229	2.194	2.160	2.122	2.088	2.050	2.013	1.975	1.936	1.896	1.856	1.818	1.776	1.736	1.695	1.654	1.612	1.571	1.529	1.489	1.446	1.405	1.362	1.320	1.279	1.238	1.195	1.154	1.114	1.072	1.031	0.991	0.951	0.911	0.871	0.832	0.795	0.755	0.718	0.681	0.644	0.608	0.571	0.535	0.500	0.466	0.431	0.398	0.364	0.332	0.300	0.269	0.238	0.206	0.176	0.148	0.116	0.089	0.060	0.032	0.005	-0.021	-0.049	-0.074	-0.100	-0.125	-0.150	-0.174	-0.198	-0.222	-0.246	-0.269	-0.292	-0.315	-0.339	-0.360	-0.384	-0.406	-0.428	-0.450	-0.472	-0.496	-0.518	-0.540	-0.562	-0.585	-0.608	-0.630	-0.654	-0.678	-0.699	-0.722	-0.746	-0.771	-0.795	-0.820	-0.844	-0.869	-0.894	-0.919	-0.944	-0.970	-0.995	-1.021	-1.048	-1.074	-1.100	-1.126	-1.154	-1.180	-1.208	-1.235	-1.264	-1.291	-1.318	-1.346	-1.372	-1.400	-1.428	-1.454	-1.480	-1.508	-1.532	-1.560	-1.585	-1.611	-1.636	-1.660	-1.685	-1.708	-1.731	-1.755	-1.778	-1.798	-1.819	-1.840	-1.860	-1.879	-1.898	-1.915	-1.931	-1.948	-1.964	-1.978	-1.991	-2.005	-2.016	-2.027	-2.038	-2.046	-2.056	-2.064	-2.070	-2.075	-2.080	-2.084	-2.088	-2.090	-2.090	-2.092	-2.091	-2.091	-2.088	-2.085	-2.081	-2.078	-2.071	-2.066	-2.060	-2.051	-2.044	-2.034	-2.024	-2.014	-2.004	-1.992	-1.980	-1.969	-1.956	-1.941	-1.928	-1.914	-1.900	-1.884	-1.869	-1.852	-1.838	-1.821	-1.804	-1.788	-1.770	-1.754	-1.736	-1.719	-1.701	-1.684	-1.666	-1.648	-1.630	-1.612	-1.594	-1.576	-1.558	-1.539	-1.522	-1.504	-1.485	-1.468	-1.450	-1.432	-1.414	-1.395	-1.378	-1.360	-1.341	-1.324	-1.306	-1.286	-1.269	-1.251	-1.231	-1.214	-1.194	-1.176	-1.156	-1.136	-1.118	-1.099	-1.079	-1.059	-1.038	-1.016	-0.995	-0.975	-0.954	-0.932	-0.910	-0.889	-0.866	-0.844	-0.822	-0.799	-0.775	-0.751	-0.728	-0.704	-0.679	-0.655	-0.629	-0.604	-0.579	-0.552	-0.526	-0.501	-0.475	-0.448	-0.421	-0.395	-0.368	-0.341	-0.314	-0.288	-0.261	-0.235	-0.208	-0.181	-0.155	-0.129	-0.102	-0.078	-0.051	-0.026	-0.002	0.021	0.045	0.068	0.091	0.112	0.135	0.155	0.175	0.195	0.214	0.231	0.249	0.265	0.281	0.295	0.309	0.324	0.335	0.346	0.359	0.368	0.376	0.385	0.392	0.400	0.405	0.411	0.416	0.420	0.424	0.426	0.430	0.431	0.434	0.435	0.435	0.438	0.438	0.439	0.439	0.440	0.440	0.440	0.441	0.442	0.442	0.445	0.448	0.450	0.454	0.456	0.460	0.465	0.471	0.478	0.485	0.492	0.500	0.510	0.520	0.531	0.542	0.556	0.570	0.585	0.600	0.616	0.632	0.650	0.669	0.689	0.708	0.729	0.749	0.771	0.792	0.815	0.839	0.862	0.886	0.909	0.934	0.958	0.981	1.006	1.031	1.054	1.078	1.101	1.124	1.148	1.169	1.190	1.211	1.231	1.251	1.271	1.290	1.308	1.325	1.341	1.358	1.371	1.385	1.399	1.411	1.424	1.434	1.444	1.454	1.461	1.469	1.475	1.481	1.486	1.490	1.492	1.496	1.499	1.500	1.500	1.500	1.500	1.499	1.496	1.495	1.492	1.489	1.486	1.482	1.479	1.475	1.470	1.466	1.461	1.456	1.452	1.448	1.442	1.439	1.434	1.429	1.425	1.420	1.418	1.412	1.409	1.405	1.404	1.400	1.398	1.395	1.394	1.392	1.390	1.390	1.390	1.390	1.390	1.390	1.391	1.392	1.395	1.398	1.400	1.405	1.408	1.411	1.416	1.421	1.426	1.431	1.438	1.444	1.450	1.458	1.465	1.471	1.478	1.486	1.494	1.501	1.510	1.518	1.525	1.534	1.542	1.551	1.558	1.566	1.575	1.581	1.590	1.598	1.605	1.611	1.618	1.624	1.630	1.635	1.640	1.645	1.650	1.654	1.658	1.661	1.662	1.665	1.666	1.668	1.668	1.668	1.666	1.665	1.662	1.660	1.658	1.654	1.649	1.645	1.639	1.634	1.628	1.621	1.612	1.606	1.598	1.590	1.582	1.572	1.564	1.554	1.545	1.535	1.525	1.515	1.505	1.494	1.484	1.474	1.462	1.454	1.442	1.432	1.421	1.411	1.400	1.391	1.380	1.370	1.360	1.350	1.341	1.332	1.325	1.315	1.306	1.300	1.291	1.284	1.276	1.270	1.261	1.256	1.249	1.242	1.235	1.229	1.222	1.216	1.210	1.204	1.196	1.191	1.184	1.178	1.170	1.162	1.156	1.149	1.140	1.131	1.124	1.114	1.105	1.094	1.084	1.072	1.061	1.049	1.036	1.022	1.009	0.994	0.978	0.961	0.944	0.926	0.909	0.889	0.869	0.848	0.826	0.804	0.780	0.756	0.731	0.708	0.681	0.654	0.628	0.600	0.572	0.545	0.516	0.486	0.459	0.429	0.400	0.370	0.341	0.311	0.281	0.252	0.222	0.194	0.166	0.138	0.110	0.082	0.055	0.030	0.005	-0.021	-0.045	-0.069	-0.091	-0.114	-0.135	-0.155	-0.175	-0.194	-0.211	-0.229	-0.245	-0.260	-0.275	-0.289	-0.300	-0.312	-0.322	-0.334	-0.342	-0.351	-0.358	-0.365	-0.371	-0.376	-0.381	-0.385	-0.388	-0.391	-0.392	-0.394	-0.394	-0.395	-0.395	-0.394	-0.392	-0.390	-0.389	-0.386	-0.385	-0.382	-0.378	-0.375	-0.371	-0.369	-0.365	-0.360	-0.356	-0.352	-0.346	-0.341	-0.336	-0.331	-0.326	-0.320	-0.315	-0.308	-0.301	-0.295	-0.290	-0.281	-0.275	-0.269	-0.261	-0.255	-0.248	-0.240	-0.231	-0.224	-0.215	-0.208	-0.198	-0.190	-0.180	-0.171	-0.161	-0.152	-0.142	-0.131	-0.121	-0.110	-0.099	-0.089	-0.078	-0.066	-0.054	-0.042	-0.031	-0.020	-0.008	0.004	0.016	0.028	0.040	0.052	0.064	0.075	0.085	0.096	0.108	0.118	0.128	0.138	0.146	0.156	0.165	0.172	0.181	0.189	0.195	0.202	0.209	0.214	0.220	0.224	0.228	0.231	0.234	0.236	0.239	0.240	0.240	0.241	0.241	0.241	0.240	0.239	0.238	0.236	0.234	0.232	0.230	0.228	0.225	0.222	0.221	0.219	0.218	0.215	0.214	0.211	0.211	0.211	0.210	0.211	0.211	0.212	0.215	0.218	0.220	0.224	0.228	0.232	0.239	0.245	0.251	0.259	0.266	0.275	0.285	0.296	0.306	0.319	0.330	0.342	0.356	0.369	0.384	0.399	0.414	0.429	0.444	0.459	0.475	0.491	0.509	0.524	0.540	0.556	0.572	0.588	0.604	0.619	0.634	0.649	0.662	0.676	0.689	0.702	0.715	0.728	0.739	0.749	0.760	0.769	0.778	0.786	0.794	0.800	0.808	0.812	0.816	0.821	0.824	0.829	0.830	0.832	0.832	0.834	0.835	0.835	0.835	0.834	0.832	0.831	0.829	0.826	0.824	0.821	0.820	0.816	0.814	0.810	0.808	0.804	0.801	0.799	0.796	0.794	0.790	0.789	0.785	0.784	0.781	0.780	0.778	0.776	0.776	0.775	0.774	0.774	0.772	0.774	0.775	0.775	0.776	0.778	0.780	0.781	0.784	0.785	0.789	0.791	0.795	0.798	0.800	0.804	0.806	0.810	0.814	0.819	0.822	0.826	0.829	0.834	0.838	0.841	0.844	0.849	0.851	0.854	0.858	0.859	0.861	0.864	0.865	0.865	0.866	0.866	0.865	0.865	0.862	0.860	0.858	0.855	0.850	0.845	0.839	0.832	0.826	0.819	0.810	0.801	0.792	0.781	0.771	0.759	0.746	0.734	0.720	0.706	0.691	0.675	0.659	0.642	0.626	0.609	0.591	0.574	0.555	0.538	0.519	0.500	0.481	0.462	0.445	0.426	0.409	0.390	0.372	0.355	0.339	0.322	0.308	0.294	0.279	0.266	0.254	0.242	0.231	0.222	0.214	0.205	0.199	0.194	0.190	0.186	0.184	0.182	0.182	0.184	0.186	0.190	0.195	0.201	0.208	0.216	0.226	0.235	0.248	0.260	0.272	0.286	0.302	0.319	0.335	0.352	0.371	0.390	0.410	0.430	0.451	0.472	0.494	0.516	0.539	0.560	0.584	0.605	0.629	0.651	0.674	0.696	0.718	0.740	0.761	0.782	0.804	0.824	0.845	0.864	0.884	0.902	0.920	0.938	0.954	0.969	0.985	1.000	1.012	1.025	1.036	1.049	1.059	1.068	1.075	1.084	1.091	1.096	1.101	1.106	1.109	1.112	1.115	1.115	1.116	1.115	1.114	1.111	1.110	1.106	1.102	1.098	1.092	1.086	1.080	1.072	1.066	1.058	1.049	1.040	1.031	1.021	1.011	1.002	0.992	0.981	0.971	0.960	0.950	0.939	0.928	0.918	0.908	0.896	0.885	0.875	0.865	0.855	0.845	0.836	0.826	0.818	0.809	0.799	0.792	0.784	0.778	0.770	0.764	0.758	0.752	0.748	0.742	0.738	0.734	0.731	0.728	0.726	0.724	0.722	0.720	0.719	0.716	0.716	0.716	0.715	0.715	0.716	0.716	0.716	0.716	0.718	0.718	0.719	0.720	0.720	0.721	0.722	0.722	0.722	0.724	0.722	0.722	0.721	0.721	0.719	0.719	0.716	0.714	0.710	0.708	0.704	0.701	0.698	0.692	0.688	0.682	0.676	0.672	0.666	0.659	0.652	0.644	0.638	0.630	0.621	0.612	0.605	0.596	0.588	0.579	0.570	0.560	0.552	0.542	0.534	0.525	0.518	0.509	0.500	0.492	0.484	0.476	0.470	0.462	0.456	0.450	0.444	0.439	0.434	0.429	0.424	0.420	0.416	0.415	0.411	0.410	0.409	0.408	0.406	0.408	0.406	0.409	0.409	0.410	0.412	0.415	0.418	0.420	0.424	0.428	0.432	0.436	0.441	0.446	0.452	0.458	0.464	0.470	0.476	0.482	0.490	0.496	0.504	0.510	0.518	0.524	0.532	0.539	0.546	0.554	0.561	0.569	0.575	0.582	0.589	0.596	0.604	0.610	0.618	0.624	0.630	0.635	0.641	0.646	0.651	0.656	0.660	0.664	0.666	0.670	0.672	0.674	0.675	0.675	0.676	0.676	0.675	0.674	0.671	0.669	0.666	0.662	0.658	0.652	0.646	0.640	0.634	0.625	0.616	0.609	0.599	0.589	0.578	0.566	0.554	0.540	0.528	0.514	0.499	0.485	0.469	0.454	0.438	0.422	0.406	0.390	0.374	0.358	0.340	0.325	0.309	0.292	0.275	0.260	0.245	0.229	0.214	0.199	0.184	0.170	0.158	0.144	0.132	0.121	0.110	0.099	0.090	0.081	0.071	0.064	0.058	0.050	0.045	0.040	0.035	0.031	0.028	0.026	0.024	0.022	0.021	0.021	0.021	0.022	0.024	0.026	0.028	0.030	0.032	0.035	0.038	0.041	0.044	0.046	0.050	0.052	0.056	0.059	0.062	0.064	0.066	0.069	0.070	0.072	0.072	0.074	0.074	0.072	0.072	0.071	0.070	0.066	0.065	0.060	0.058	0.051	0.046	0.040	0.034	0.026	0.018	0.009	0.000	-0.010	-0.020	-0.031	-0.042	-0.055	-0.068	-0.080	-0.094	-0.108	-0.122	-0.138	-0.151	-0.168	-0.184	-0.201	-0.218	-0.235	-0.252	-0.270	-0.289	-0.308	-0.326	-0.345	-0.364	-0.384	-0.402	-0.422	-0.441	-0.460	-0.480	-0.500	-0.519	-0.538	-0.556	-0.576	-0.595	-0.614	-0.632	-0.651	-0.670	-0.686	-0.705	-0.721	-0.739	-0.754	-0.770	-0.785	-0.800	-0.814	-0.826	-0.840	-0.851	-0.864	-0.874	-0.884	-0.892	-0.900	-0.909	-0.915	-0.920	-0.924	-0.928	-0.931	-0.932	-0.932	-0.934	-0.931	-0.929	-0.926	-0.921	-0.916	-0.910	-0.902	-0.894	-0.885	-0.874	-0.862	-0.850	-0.838	-0.822	-0.808	-0.791	-0.775	-0.758	-0.739	-0.719	-0.699	-0.679	-0.659	-0.636	-0.615	-0.592	-0.569	-0.545	-0.522	-0.498	-0.475	-0.450	-0.426	-0.404	-0.379	-0.356	-0.332	-0.309	-0.286	-0.266	-0.244	-0.222	-0.202	-0.182	-0.164	-0.145	-0.126	-0.110	-0.094	-0.079	-0.064	-0.050	-0.038	-0.025	-0.014	-0.005	0.005	0.012	0.021	0.028	0.032	0.038	0.041	0.046	0.049	0.050	0.052	0.052	0.054	0.054	0.054	0.054	0.052	0.052	0.051	0.049	0.049	0.048	0.048	0.046	0.045	0.045	0.045	0.046	0.048	0.049	0.051	0.052	0.058	0.061	0.065	0.072	0.079	0.085	0.094	0.102	0.111	0.122	0.135	0.146	0.160	0.174	0.189	0.204	0.220	0.236	0.252	0.271	0.289	0.308	0.328	0.346	0.366	0.388	0.408	0.428	0.449	0.470	0.491	0.511	0.531	0.551	0.571	0.590	0.610	0.628	0.646	0.664	0.680	0.698	0.712	0.728	0.741	0.754	0.766	0.778	0.788	0.798	0.805	0.814	0.820	0.826	0.831	0.835	0.839	0.840	0.842	0.844	0.842	0.842	0.840	0.838	0.835	0.832	0.828	0.824	0.818	0.812	0.806	0.800	0.794	0.786	0.780	0.772	0.764	0.756	0.749	0.740	0.732	0.725	0.716	0.709	0.700	0.692	0.684	0.675	0.668	0.660	0.651	0.645	0.638	0.630	0.622	0.615	0.606	0.600	0.592	0.584	0.576	0.570	0.561	0.554	0.546	0.538	0.530	0.522	0.514	0.505	0.496	0.488	0.479	0.470	0.460	0.451	0.441	0.431	0.421	0.411	0.401	0.390	0.379	0.369	0.358	0.345	0.335	0.324	0.311	0.300	0.288	0.275	0.264	0.252	0.241	0.229	0.218	0.206	0.194	0.182	0.171	0.160	0.149	0.138	0.126	0.115	0.105	0.095	0.085	0.075	0.066	0.056	0.048	0.038	0.030	0.020	0.012	0.005	-0.004	-0.011	-0.019	-0.026	-0.032	-0.040	-0.046	-0.052	-0.059	-0.065	-0.070	-0.076	-0.081	-0.086	-0.091	-0.096	-0.101	-0.106	-0.111	-0.115	-0.119	-0.122	-0.126	-0.131	-0.134	-0.138	-0.141	-0.145	-0.146	-0.150	-0.152	-0.155	-0.158	-0.160	-0.161	-0.162	-0.165	-0.166	-0.168	-0.168	-0.168	-0.169	-0.169	-0.169	-0.169	-0.168	-0.168	-0.166	-0.165	-0.164	-0.162	-0.161	-0.159	-0.158	-0.155	-0.151	-0.150	-0.148	-0.144	-0.141	-0.139	-0.135	-0.132	-0.129	-0.126	-0.121	-0.118	-0.116	-0.111	-0.109	-0.106	-0.104	-0.100	-0.098	-0.095	-0.094	-0.090	-0.089	-0.086	-0.085	-0.084	-0.084	-0.082	-0.081	-0.080	-0.081	-0.080	-0.080	-0.081	-0.081	-0.082	-0.084	-0.085	-0.086	-0.089	-0.090	-0.092	-0.095	-0.098	-0.101	-0.104	-0.108	-0.111	-0.114	-0.118	-0.122	-0.126	-0.130	-0.135	-0.140	-0.145	-0.150	-0.154	-0.160	-0.164	-0.170	-0.176	-0.182	-0.189	-0.194	-0.200	-0.206	-0.212	-0.220	-0.228	-0.235	-0.242	-0.250	-0.258	-0.266	-0.274	-0.282	-0.290	-0.300	-0.308	-0.318	-0.326	-0.335	-0.345	-0.354	-0.364	-0.374	-0.384	-0.394	-0.404	-0.412	-0.422	-0.432	-0.444	-0.454	-0.464	-0.472	-0.482	-0.491	-0.500	-0.509	-0.518	-0.526	-0.535	-0.541	-0.549	-0.555	-0.561	-0.568	-0.572	-0.578	-0.581	-0.584	-0.588	-0.589	-0.590	-0.591	-0.591	-0.590	-0.590	-0.588	-0.584	-0.581	-0.576	-0.571	-0.566	-0.560	-0.551	-0.544	-0.535	-0.528	-0.518	-0.507	-0.496	-0.485	-0.472	-0.462	-0.450	-0.438	-0.424	-0.411	-0.399	-0.384	-0.371	-0.358	-0.344	-0.331	-0.319	-0.306	-0.294	-0.281	-0.270	-0.259	-0.248	-0.239	-0.229	-0.220	-0.211	-0.204	-0.198	-0.192	-0.186	-0.181	-0.178	-0.175	-0.174	-0.171	-0.171	-0.171	-0.172	-0.174	-0.176	-0.180	-0.184	-0.188	-0.192	-0.199	-0.204	-0.210	-0.218	-0.224	-0.232	-0.240	-0.248	-0.254	-0.262	-0.269	-0.276	-0.282	-0.289	-0.295	-0.300	-0.304	-0.309	-0.312	-0.315	-0.318	-0.319	-0.319	-0.316	-0.315	-0.312	-0.309	-0.302	-0.296	-0.290	-0.281	-0.272	-0.261	-0.249	-0.236	-0.222	-0.206	-0.190	-0.172	-0.155	-0.135	-0.115	-0.095	-0.074	-0.052	-0.029	-0.006	0.018	0.041	0.065	0.090	0.114	0.139	0.162	0.185	0.209	0.232	0.255	0.278	0.299	0.320	0.340	0.359	0.376	0.394	0.409	0.424	0.436	0.449	0.460	0.470	0.476	0.482	0.488	0.490	0.492	0.491	0.490	0.488	0.482	0.476	0.469	0.459	0.448	0.436	0.421	0.408	0.391	0.374	0.355	0.334	0.312	0.291	0.268	0.244	0.220	0.195	0.169	0.141	0.114	0.088	0.059	0.030	0.001	-0.026	-0.055	-0.084	-0.112	-0.139	-0.168	-0.195	-0.222	-0.249	-0.275	-0.300	-0.325	-0.349	-0.372	-0.395	-0.416	-0.438	-0.456	-0.476	-0.494	-0.511	-0.526	-0.541	-0.555	-0.568	-0.579	-0.589	-0.598	-0.606	-0.612	-0.618	-0.622	-0.625	-0.628	-0.628	-0.629	-0.626	-0.624	-0.621	-0.615	-0.610	-0.604	-0.595	-0.586	-0.575	-0.566	-0.554	-0.541	-0.528	-0.512	-0.498	-0.482	-0.465	-0.448	-0.430	-0.411	-0.392	-0.372	-0.352	-0.331	-0.310	-0.289	-0.268	-0.244	-0.221	-0.198	-0.175	-0.151	-0.126	-0.102	-0.078	-0.054	-0.029	-0.004	0.020	0.042	0.069	0.091	0.115	0.139	0.162	0.186	0.210	0.232	0.255	0.278	0.299	0.321	0.342	0.362	0.382	0.401	0.421	0.440	0.459	0.475	0.492	0.509	0.525	0.541	0.556	0.570	0.584	0.598	0.611	0.622	0.634	0.646	0.658	0.668	0.676	0.686	0.695	0.702	0.711	0.719	0.726	0.734	100.000	5.000	2.000	1.000	2.000	0.000	0.000	0.000	0.000	0.000	0.000	0.000	0.000	0.000	0.000	0.000	0.000	0.000	2.020	1.989	1.956	1.925	1.892	1.861	1.829	1.798	1.765	1.734	1.701	1.670	1.638	1.606	1.575	1.544	1.514	1.482	1.451	1.422	1.391	1.362	1.334	1.304	1.275	1.246	1.219	1.190	1.162	1.135	1.106	1.079	1.054	1.026	0.999	0.974	0.949	0.922	0.896	0.871	0.845	0.820	0.795	0.770	0.745	0.720	0.696	0.671	0.648	0.624	0.600	0.576	0.552	0.530	0.506	0.482	0.459	0.438	0.414	0.391	0.370	0.348	0.325	0.302	0.281	0.259	0.236	0.214	0.194	0.171	0.150	0.128	0.108	0.086	0.065	0.044	0.024	0.002	-0.019	-0.039	-0.059	-0.081	-0.101	-0.121	-0.141	-0.161	-0.182	-0.201	-0.221	-0.240	-0.260	-0.280	-0.300	-0.320	-0.339	-0.358	-0.379	-0.398	-0.418	-0.436	-0.455	-0.474	-0.494	-0.512	-0.531	-0.549	-0.569	-0.586	-0.605	-0.622	-0.640	-0.659	-0.675	-0.692	-0.708	-0.726	-0.742	-0.759	-0.774	-0.790	-0.805	-0.819	-0.832	-0.846	-0.859	-0.872	-0.884	-0.895	-0.905	-0.916	-0.926	-0.934	-0.942	-0.950	-0.956	-0.961	-0.968	-0.972	-0.975	-0.978	-0.979	-0.979	-0.980	-0.980	-0.979	-0.978	-0.974	-0.970	-0.965	-0.959	-0.952	-0.946	-0.938	-0.929	-0.918	-0.908	-0.896	-0.884	-0.870	-0.856	-0.841	-0.826	-0.810	-0.794	-0.776	-0.758	-0.739	-0.720	-0.700	-0.680	-0.660	-0.639	-0.618	-0.595	-0.572	-0.550	-0.528	-0.504	-0.480	-0.456	-0.431	-0.408	-0.382	-0.358	-0.332	-0.308	-0.282	-0.259	-0.234	-0.208	-0.182	-0.159	-0.132	-0.109	-0.084	-0.059	-0.035	-0.010	0.014	0.038	0.062	0.086	0.109	0.131	0.154	0.178	0.200	0.221	0.244	0.266	0.288	0.309	0.330	0.350	0.371	0.392	0.412	0.432	0.454	0.472	0.492	0.512	0.531	0.550	0.570	0.589	0.608	0.628	0.645	0.664	0.682	0.700	0.719	0.738	0.756	0.775	0.792	0.811	0.831	0.850	0.868	0.886	0.905	0.924	0.944	0.962	0.981	0.999	1.019	1.038	1.058	1.075	1.095	1.112	1.131	1.151	1.169	1.188	1.206	1.224	1.241	1.260	1.278	1.294	1.311	1.328	1.344	1.360	1.375	1.390	1.405	1.419	1.432	1.446	1.459	1.471	1.482	1.495	1.505	1.515	1.526	1.535	1.544	1.552	1.561	1.569	1.576	1.582	1.589	1.594	1.600	1.605	1.611	1.614	1.619	1.624	1.628	1.630	1.635	1.639	1.641	1.644	1.648	1.651	1.655	1.658	1.660	1.664	1.668	1.671	1.675	1.679	1.684	1.689	1.694	1.699	1.704	1.709	1.715	1.721	1.726	1.734	1.740	1.748	1.752	1.760	1.766	1.774	1.781	1.789	1.795	1.802	1.810	1.818	1.824	1.830	1.836	1.842	1.849	1.854	1.859	1.864	1.868	1.872	1.875	1.879	1.880	1.881	1.884	1.885	1.884	1.884	1.881	1.880	1.878	1.874	1.871	1.866	1.861	1.856	1.849	1.842	1.836	1.828	1.819	1.811	1.801	1.792	1.782	1.772	1.762	1.751	1.740	1.729	1.716	1.706	1.694	1.681	1.670	1.659	1.646	1.635	1.622	1.611	1.599	1.589	1.578	1.566	1.556	1.546	1.536	1.526	1.518	1.509	1.500	1.492	1.486	1.479	1.471	1.466	1.461	1.455	1.450	1.448	1.444	1.440	1.436	1.435	1.434	1.431	1.430	1.430	1.430	1.430	1.431	1.431	1.434	1.435	1.438	1.439	1.442	1.446	1.449	1.454	1.458	1.462	1.466	1.470	1.474	1.479	1.484	1.489	1.494	1.499	1.504	1.509	1.514	1.520	1.524	1.529	1.534	1.538	1.542	1.546	1.551	1.554	1.558	1.561	1.564	1.566	1.569	1.570	1.572	1.575	1.575	1.575	1.575	1.575	1.574	1.572	1.570	1.569	1.566	1.562	1.559	1.555	1.550	1.545	1.540	1.535	1.529	1.522	1.515	1.508	1.501	1.494	1.485	1.476	1.468	1.459	1.449	1.440	1.431	1.421	1.411	1.402	1.394	1.384	1.375	1.365	1.356	1.348	1.339	1.330	1.321	1.312	1.306	1.299	1.292	1.285	1.280	1.272	1.268	1.264	1.259	1.256	1.252	1.250	1.248	1.245	1.244	1.242	1.242	1.242	1.244	1.245	1.248	1.250	1.251	1.254	1.258	1.262	1.265	1.270	1.275	1.279	1.284	1.289	1.295	1.300	1.305	1.310	1.315	1.320	1.324	1.329	1.332	1.335	1.339	1.340	1.342	1.345	1.345	1.345	1.345	1.344	1.341	1.339	1.336	1.331	1.328	1.320	1.314	1.305	1.298	1.288	1.276	1.266	1.252	1.240	1.224	1.209	1.192	1.175	1.158	1.139	1.119	1.099	1.079	1.056	1.035	1.012	0.990	0.966	0.942	0.920	0.895	0.872	0.848	0.824	0.799	0.775	0.750	0.726	0.702	0.680	0.656	0.635	0.612	0.591	0.570	0.550	0.530	0.511	0.492	0.475	0.458	0.441	0.426	0.412	0.399	0.384	0.372	0.361	0.350	0.340	0.331	0.322	0.315	0.308	0.301	0.296	0.291	0.288	0.284	0.281	0.280	0.278	0.276	0.276	0.276	0.278	0.279	0.280	0.282	0.286	0.289	0.291	0.296	0.301	0.306	0.311	0.316	0.321	0.329	0.334	0.340	0.346	0.354	0.361	0.370	0.378	0.386	0.394	0.402	0.411	0.421	0.430	0.440	0.449	0.459	0.469	0.479	0.490	0.499	0.510	0.520	0.531	0.541	0.551	0.564	0.575	0.585	0.596	0.606	0.616	0.626	0.638	0.646	0.656	0.666	0.676	0.686	0.695	0.704	0.712	0.721	0.728	0.736	0.742	0.750	0.756	0.762	0.768	0.772	0.776	0.780	0.785	0.788	0.789	0.790	0.791	0.792	0.791	0.791	0.789	0.786	0.785	0.781	0.778	0.774	0.769	0.764	0.758	0.752	0.745	0.739	0.730	0.722	0.714	0.705	0.696	0.686	0.676	0.666	0.656	0.646	0.635	0.625	0.614	0.601	0.591	0.580	0.570	0.560	0.549	0.539	0.530	0.520	0.511	0.504	0.495	0.486	0.480	0.472	0.466	0.461	0.456	0.451	0.446	0.442	0.440	0.438	0.435	0.434	0.434	0.434	0.434	0.435	0.438	0.439	0.442	0.445	0.449	0.452	0.458	0.461	0.468	0.472	0.479	0.484	0.490	0.496	0.502	0.509	0.518	0.522	0.530	0.535	0.542	0.548	0.555	0.560	0.565	0.571	0.576	0.580	0.586	0.590	0.592	0.598	0.601	0.602	0.606	0.609	0.609	0.611	0.611	0.614	0.614	0.614	0.614	0.615	0.614	0.614	0.612	0.611	0.611	0.609	0.609	0.609	0.608	0.606	0.606	0.605	0.605	0.605	0.606	0.605	0.606	0.608	0.610	0.612	0.615	0.619	0.621	0.626	0.630	0.635	0.640	0.646	0.652	0.659	0.666	0.674	0.681	0.690	0.698	0.708	0.716	0.726	0.735	0.746	0.756	0.766	0.778	0.788	0.799	0.810	0.821	0.832	0.842	0.855	0.865	0.875	0.885	0.895	0.904	0.914	0.924	0.932	0.940	0.949	0.955	0.962	0.970	0.975	0.981	0.986	0.990	0.994	0.998	1.000	1.002	1.004	1.005	1.005	1.005	1.004	1.002	1.000	0.996	0.994	0.988	0.982	0.976	0.971	0.965	0.956	0.949	0.940	0.931	0.922	0.912	0.902	0.891	0.881	0.870	0.858	0.846	0.834	0.821	0.809	0.796	0.784	0.771	0.759	0.746	0.735	0.722	0.710	0.699	0.686	0.676	0.665	0.655	0.646	0.636	0.628	0.620	0.611	0.605	0.600	0.594	0.590	0.586	0.584	0.582	0.581	0.581	0.582	0.585	0.588	0.591	0.595	0.602	0.609	0.616	0.624	0.634	0.644	0.654	0.668	0.679	0.694	0.708	0.722	0.739	0.755	0.772	0.789	0.808	0.828	0.846	0.866	0.886	0.908	0.928	0.948	0.970	0.990	1.011	1.032	1.054	1.075	1.096	1.118	1.139	1.158	1.179	1.198	1.216	1.236	1.254	1.271	1.288	1.304	1.320	1.335	1.349	1.362	1.375	1.388	1.400	1.410	1.419	1.428	1.434	1.441	1.446	1.451	1.454	1.458	1.459	1.460	1.460	1.459	1.458	1.455	1.451	1.448	1.442	1.436	1.430	1.424	1.416	1.408	1.399	1.390	1.380	1.369	1.359	1.346	1.335	1.322	1.310	1.298	1.284	1.271	1.259	1.245	1.232	1.219	1.205	1.192	1.180	1.168	1.154	1.141	1.129	1.118	1.106	1.095	1.084	1.072	1.064	1.054	1.045	1.036	1.029	1.021	1.014	1.008	1.001	0.996	0.991	0.986	0.982	0.980	0.978	0.975	0.974	0.974	0.972	0.972	0.974	0.975	0.976	0.979	0.981	0.984	0.988	0.991	0.994	0.998	1.002	1.006	1.011	1.015	1.020	1.024	1.030	1.034	1.038	1.042	1.048	1.051	1.055	1.059	1.062	1.066	1.069	1.070	1.072	1.074	1.074	1.075	1.076	1.075	1.074	1.071	1.070	1.066	1.062	1.059	1.054	1.049	1.042	1.035	1.029	1.021	1.014	1.005	0.996	0.986	0.976	0.965	0.955	0.944	0.932	0.920	0.908	0.896	0.884	0.872	0.860	0.848	0.834	0.821	0.809	0.798	0.785	0.774	0.762	0.751	0.741	0.731	0.721	0.712	0.704	0.696	0.688	0.681	0.676	0.670	0.666	0.661	0.659	0.658	0.656	0.655	0.655	0.656	0.658	0.661	0.665	0.669	0.675	0.680	0.688	0.694	0.702	0.711	0.722	0.732	0.742	0.755	0.769	0.781	0.795	0.810	0.825	0.841	0.858	0.874	0.891	0.909	0.926	0.944	0.962	0.980	0.999	1.018	1.036	1.054	1.072	1.091	1.110	1.129	1.146	1.165	1.184	1.200	1.218	1.235	1.251	1.266	1.281	1.296	1.310	1.324	1.338	1.350	1.361	1.372	1.382	1.391	1.400	1.408	1.415	1.420	1.426	1.431	1.434	1.438	1.439	1.440	1.440	1.439	1.438	1.435	1.432	1.429	1.424	1.416	1.411	1.404	1.396	1.388	1.378	1.368	1.358	1.346	1.336	1.325	1.312	1.300	1.288	1.275	1.262	1.249	1.236	1.222	1.210	1.198	1.185	1.174	1.161	1.150	1.139	1.128	1.118	1.109	1.099	1.090	1.082	1.075	1.068	1.062	1.058	1.052	1.049	1.045	1.044	1.042	1.041	1.040	1.041	1.041	1.044	1.045	1.050	1.052	1.058	1.062	1.069	1.074	1.081	1.086	1.094	1.101	1.108	1.116	1.124	1.131	1.140	1.148	1.155	1.162	1.171	1.178	1.185	1.192	1.198	1.204	1.211	1.215	1.220	1.225	1.229	1.232	1.234	1.236	1.239	1.239	1.241	1.240	1.239	1.236	1.235	1.231	1.226	1.221	1.216	1.209	1.202	1.195	1.186	1.178	1.169	1.159	1.149	1.138	1.125	1.112	1.100	1.086	1.074	1.060	1.045	1.030	1.015	1.000	0.984	0.968	0.950	0.934	0.916	0.900	0.882	0.864	0.846	0.830	0.811	0.794	0.775	0.758	0.739	0.722	0.704	0.686	0.669	0.651	0.634	0.616	0.600	0.582	0.566	0.549	0.532	0.518	0.501	0.488	0.472	0.458	0.445	0.431	0.419	0.406	0.394	0.384	0.372	0.364	0.354	0.345	0.338	0.330	0.322	0.316	0.312	0.308	0.304	0.300	0.298	0.296	0.295	0.294	0.295	0.296	0.298	0.299	0.302	0.306	0.311	0.316	0.322	0.329	0.335	0.342	0.350	0.360	0.369	0.379	0.388	0.398	0.408	0.419	0.430	0.440	0.454	0.465	0.476	0.489	0.499	0.511	0.521	0.532	0.544	0.554	0.564	0.575	0.585	0.594	0.602	0.611	0.619	0.626	0.634	0.641	0.646	0.651	0.656	0.662	0.666	0.670	0.672	0.676	0.678	0.679	0.681	0.681	0.681	0.681	0.682	0.681	0.681	0.680	0.678	0.678	0.676	0.674	0.674	0.671	0.671	0.670	0.669	0.669	0.669	0.669	0.669	0.670	0.671	0.674	0.678	0.681	0.685	0.689	0.694	0.700	0.706	0.714	0.721	0.730	0.741	0.751	0.762	0.775	0.789	0.802	0.818	0.832	0.849	0.866	0.884	0.904	0.922	0.942	0.962	0.984	1.005	1.025	1.048	1.070	1.092	1.115	1.138	1.160	1.184	1.206	1.229	1.251	1.274	1.295	1.316	1.338	1.358	1.378	1.396	1.415	1.432	1.450	1.466	1.481	1.498	1.510	1.522	1.534	1.545	1.556	1.564	1.572	1.579	1.585	1.589	1.594	1.598	1.599	1.601	1.602	1.602	1.602	1.600	1.599	1.595	1.592	1.589	1.584	1.580	1.575	1.570	1.565	1.559	1.554	1.548	1.541	1.536	1.530	1.525	1.519	1.515	1.509	1.505	1.500	1.496	1.492	1.489	1.486	1.482	1.481	1.479	1.476	1.475	1.474	1.472	1.471	1.472	1.472	1.471	1.471	1.471	1.472	1.472	1.472	1.472	1.474	1.474	1.475	1.475	1.472	1.472	1.472	1.471	1.470	1.469	1.466	1.464	1.461	1.458	1.454	1.450	1.445	1.441	1.435	1.429	1.421	1.415	1.408	1.399	1.390	1.382	1.374	1.364	1.354	1.344	1.331	1.321	1.310	1.298	1.286	1.274	1.262	1.249	1.235	1.221	1.209	1.195	1.180	1.166	1.154	1.139	1.125	1.109	1.095	1.079	1.064	1.049	1.034	1.019	1.002	0.986	0.971	0.955	0.939	0.924	0.909	0.892	0.876	0.860	0.844	0.828	0.812	0.795	0.779	0.764	0.746	0.731	0.716	0.700	0.684	0.669	0.654	0.639	0.625	0.609	0.596	0.582	0.570	0.556	0.545	0.534	0.522	0.512	0.501	0.492	0.485	0.476	0.470	0.462	0.458	0.454	0.449	0.446	0.445	0.442	0.442	0.442	0.444	0.445	0.449	0.452	0.455	0.461	0.466	0.472	0.480	0.486	0.495	0.504	0.512	0.521	0.531	0.542	0.551	0.562	0.572	0.584	0.594	0.602	0.612	0.622	0.632	0.641	0.650	0.659	0.666	0.674	0.680	0.686	0.692	0.698	0.701	0.706	0.709	0.711	0.711	0.712	0.712	0.711	0.709	0.708	0.704	0.700	0.696	0.691	0.685	0.678	0.671	0.662	0.655	0.646	0.639	0.630	0.620	0.610	0.601	0.591	0.581	0.572	0.564	0.552	0.544	0.535	0.526	0.518	0.509	0.501	0.492	0.485	0.479	0.471	0.465	0.460	0.455	0.450	0.445	0.440	0.438	0.432	0.430	0.428	0.426	0.424	0.422	0.421	0.421	0.420	0.419	0.419	0.419	0.419	0.419	0.420	0.419	0.419	0.420	0.419	0.420	0.420	0.420	0.420	0.419	0.418	0.418	0.416	0.414	0.412	0.411	0.410	0.409	0.405	0.402	0.400	0.398	0.395	0.391	0.389	0.385	0.381	0.379	0.375	0.370	0.366	0.361	0.359	0.354	0.351	0.346	0.344	0.339	0.336	0.332	0.329	0.326	0.322	0.320	0.316	0.314	0.310	0.306	0.305	0.302	0.299	0.295	0.292	0.290	0.288	0.285	0.281	0.278	0.274	0.269	0.265	0.261	0.256	0.251	0.245	0.240	0.232	0.226	0.219	0.211	0.204	0.195	0.186	0.176	0.166	0.158	0.146	0.136	0.124	0.112	0.100	0.088	0.075	0.062	0.049	0.036	0.022	0.010	-0.004	-0.016	-0.029	-0.042	-0.055	-0.068	-0.079	-0.090	-0.101	-0.111	-0.121	-0.129	-0.138	-0.144	-0.150	-0.154	-0.158	-0.161	-0.164	-0.162	-0.164	-0.161	-0.158	-0.154	-0.148	-0.141	-0.132	-0.122	-0.112	-0.100	-0.086	-0.072	-0.058	-0.040	-0.022	-0.002	0.016	0.038	0.059	0.082	0.106	0.129	0.155	0.179	0.205	0.232	0.258	0.282	0.310	0.335	0.361	0.388	0.414	0.439	0.464	0.489	0.511	0.535	0.556	0.578	0.598	0.619	0.636	0.652	0.669	0.682	0.696	0.710	0.720	0.729	0.738	0.745	0.750	0.754	0.756	0.756	0.755	0.752	0.750	0.745	0.738	0.730	0.722	0.711	0.700	0.686	0.674	0.659	0.642	0.626	0.609	0.590	0.571	0.551	0.531	0.510	0.489	0.466	0.444	0.421	0.399	0.375	0.352	0.331	0.309	0.285	0.262	0.241	0.219	0.198	0.178	0.158	0.138	0.119	0.100	0.082	0.065	0.049	0.034	0.019	0.005	-0.009	-0.021	-0.032	-0.042	-0.052	-0.062	-0.070	-0.078	-0.085	-0.090	-0.095	-0.099	-0.102	-0.105	-0.109	-0.109	-0.111	-0.111	-0.110	-0.110	-0.109	-0.106	-0.104	-0.100	-0.098	-0.094	-0.089	-0.085	-0.079	-0.074	-0.069	-0.064	-0.059	-0.052	-0.046	-0.040	-0.034	-0.028	-0.020	-0.014	-0.006	0.001	0.008	0.015	0.022	0.030	0.038	0.046	0.054	0.062	0.071	0.081	0.090	0.099	0.110	0.120	0.129	0.139	0.150	0.160	0.171	0.184	0.195	0.209	0.220	0.234	0.248	0.261	0.276	0.290	0.305	0.320	0.335	0.351	0.366	0.382	0.399	0.415	0.431	0.448	0.465	0.481	0.499	0.516	0.532	0.550	0.568	0.584	0.600	0.618	0.634	0.650	0.666	0.681	0.698	0.712	0.728	0.744	0.758	0.772	0.788	0.801	0.814	0.828	0.840	0.854	0.866	0.879	0.890	0.902	0.915	0.926	0.938	0.950	0.961	0.972	0.984	0.996	1.009	1.021	1.032	1.046	1.060	1.071	1.085	1.100	1.114	1.129	1.144	1.160	1.176	1.192	1.209	1.226	1.242	1.260	1.279	1.298	1.318	1.336	1.356	1.376	1.396	1.416	1.438	1.458	1.479	1.500	1.520	1.541	1.560	1.581	1.601	1.620	1.641	1.660	1.679	1.696	1.715	1.732	1.749	1.764	1.778	1.791	1.805	1.818	1.829	1.840	1.849	1.859	1.865	1.872	1.879	1.884	1.889	1.892	1.895	1.896	1.898	1.899	1.899	1.899	1.898	1.895	1.894	1.891	1.888	1.885	1.881	1.878	1.874	1.870	1.868	1.862	1.860	1.856	1.854	1.851	1.850	1.848	1.846	1.845	1.845	1.845	1.846	1.848	1.850	1.852	1.856	1.860	1.864	1.869	1.876	1.882	1.890	1.899	1.909	1.918	1.928	1.939	1.949	1.961	1.974	1.986	2.000	2.014	2.027	2.042	2.056	2.071	2.086	2.101	2.116	2.131	2.148	2.162	2.178	2.194	2.209	2.222	2.239	2.252	2.268	2.281	2.296	2.310	2.324	2.336	2.350	2.362	2.375	2.388	2.400	2.411	2.422	2.434	2.444	2.455	2.465	2.474	2.484	2.492	2.501	2.510	2.518	2.525	2.532	2.539	2.546	2.551	2.558	2.562	2.568	2.574	2.579	2.582	2.588	2.590	2.595	2.599	2.601	2.604	2.608	2.609	2.612	2.614	2.615	2.616	2.618	2.618	2.619	2.620	2.620	2.621	2.621	2.621	2.621	2.620	2.620	2.620	2.619	2.618	2.616	2.615	2.614	2.612	2.611	2.610	2.608	2.605	2.604	2.601	2.599	2.598	2.594	2.592	2.590	2.586	2.584	2.581	2.579	2.575	2.571	2.569	2.564	2.560	2.556	2.552	2.549	2.544	2.539	2.534	2.529	2.522	2.516	2.511	2.504	2.498	2.491	2.484	2.478	2.470	2.460	2.452	2.444	2.436	2.426	2.418	2.408	2.398	2.386	2.375	2.365	2.354	2.341	2.329	2.318	2.304	2.290	2.278	2.264	2.250	2.235	2.221	2.206	2.191	2.175	2.161	2.145	2.129	2.111	2.095	2.079	2.061	2.045	2.027	2.010	1.992	1.975	1.958	1.939	1.921	1.902	1.884	1.866	1.848	1.829	1.810	1.790	1.771	1.751	1.731	1.712	1.694	1.674	1.654	1.634	1.614	1.592	1.572	1.554	1.532	1.514	1.492	1.472	1.452	1.434	1.412	1.394	1.374	1.355	1.335	1.316	1.298	1.278	1.260	1.242	1.224	1.206	1.190	1.172	1.156	1.140	1.125	1.109	1.095	1.080	1.069	1.055	1.042	1.031	1.020	1.010	1.001	0.992	0.985	0.979	0.972	0.966	0.961	0.956	0.954	0.951	0.950	0.948	0.948	0.948	0.946	0.948	0.949	0.952	0.954	0.958	0.961	0.965	0.970	0.974	0.980	0.984	0.990	0.994	0.999	1.004	1.009	1.014	1.018	1.021	1.025	1.029	1.031	1.034	1.038	1.038	1.039	1.038	1.036	1.035	1.032	1.029	1.024	1.020	1.015	1.008	0.999	0.990	0.980	0.970	0.958	0.945	0.931	0.918	0.901	0.885	0.868	0.849	0.831	0.811	0.790	0.770	0.749	0.726	0.704	0.680	0.656	0.632	0.608	0.582	0.558	0.532	0.507	0.482	0.458	0.432	0.408	0.384	0.359	0.335	0.312	0.290	0.268	0.246	0.226	0.205	0.186	0.169	0.150	0.134	0.119	0.104	0.090	0.078	0.068	0.056	0.046	0.040	0.032	0.026	0.022	0.019	0.018	0.016	0.016	0.019	0.022	0.026	0.031	0.038	0.045	0.052	0.062	0.072	0.084	0.095	0.108	0.122	0.136	0.152	0.168	0.185	0.202	0.220	0.239	0.258	0.278	0.298	0.318	0.338	0.360	0.381	0.401	0.425	0.446	0.469	0.490	0.511	0.535	0.558	0.579	0.601	0.622	0.644	0.665	0.688	0.709	0.731	0.752	0.774	0.795	0.816	0.839	0.859	0.880	0.902	0.924	0.945	0.966	0.986	1.008	1.029	1.051	1.072	1.094	1.115	1.138	1.159	1.181	1.205	1.226	1.249	1.271	1.296	1.319	1.344	1.366	1.391	1.415	1.439	1.464	1.489	1.512	1.538	1.564	1.588	1.612	1.638	1.662	1.686	1.711	1.735	1.759	1.782	1.805	1.829	1.850	1.872	1.894	1.915	1.935	1.955	1.972	1.991	2.007	2.022	2.039	2.052	2.066	2.078	2.089	2.098	2.106	2.112	2.119	2.122	2.126	2.126	2.126	2.122	2.120	2.115	2.108	2.100	2.090	2.079	2.066	2.051	2.034	2.016	1.998	1.975	1.951	1.928	1.900	1.872	1.842	1.811	1.778	1.744	1.706	1.669	1.630	1.589	1.545	1.501	1.455	1.408	1.358	1.309	1.258	1.202	1.149	1.094	1.036	0.979	0.918	0.858	0.796	0.732	0.670	0.605	0.540	0.472	0.405	0.338	0.269	0.199	0.129	0.058	-0.015	-0.086	-0.159	-0.232	-0.305	-0.379	-0.451	-0.526	-0.600	-0.674	-0.749	-0.822	-0.898	-0.970	-1.045	-1.119	-1.192	-1.265	-1.338	-1.411	-1.482	-1.554	-1.625	-1.696	-1.768	-1.838	-1.908	-1.976	-2.045	-2.114	-2.181	-2.248	-2.314	-2.379	-2.445	-2.509	-2.574	-2.638	-2.700	-2.764	-2.825	-2.888	-2.949	-3.009	-3.069	-3.129	-3.189	-3.249	-3.308	-3.365	-3.424	-3.484	-3.541	-3.599	-3.656	-3.715	-3.771	-3.828	-3.884	-3.940	-3.996	-4.052	-4.110	-4.166	-4.221	-4.276	-4.332	-4.386	-4.441	-4.495	-4.549	-4.604	-4.656	-4.710	-4.761	-4.814	-4.865	-4.915	-4.966	-5.015	-5.065	-5.114	-5.161	-5.208	-5.252	-5.298	-5.341	-5.384	-5.425	-5.464	-5.504	-5.540	-5.578	-5.611	-5.644	-5.676	-5.708	-5.736	-5.764	-5.789	-5.812	-5.835	-5.858	-5.876	-5.894	-5.910	-5.924	-5.936	-5.948	-5.956	-5.964	-5.970	-5.972	-5.975	-5.975	-5.975	-5.970	-5.968	-5.960	-5.952	-5.942	-5.931	-5.919	-5.904	-5.889	-5.871	-5.851	-5.831	-5.810	-5.788	-5.762	-5.736	-5.709	-5.680	-5.651	-5.620	-5.589	-5.555	-5.520	-5.485	-5.449	-5.410	-5.371	-5.332	-5.292	-5.250	-5.209	-5.166	-5.121	-5.078	-5.032	-4.986	-4.940	-4.892	-4.845	-4.798	-4.750	-4.700	-4.652	-4.602	-4.552	-4.502	-4.454	-4.404	-4.354	-4.304	-4.254	-4.204	-4.154	-4.104	-4.055	-4.005	-3.956	-3.909	-3.860	-3.812	-3.765	-3.719	-3.672	-3.626	-3.581	-3.536	-3.491	-3.449	-3.406	-3.364	-3.322	-3.281	-3.240	-3.200	-3.161	-3.122	-3.084	-3.048	-3.010	-2.972	-2.938	-2.902	-2.866	-2.831	-2.798	-2.762	-2.730	-2.696	-2.661	-2.629	-2.596	-2.562	-2.530	-2.496	-2.464	-2.430	-2.395	-2.361	-2.328	-2.294	-2.259	-2.224	-2.188	-2.151	-2.115	-2.078	-2.039	-2.001	-1.961	-1.921	-1.881	-1.840	-1.799	-1.755	-1.712	-1.669	-1.624	-1.578	-1.532	-1.485	-1.436	-1.389	-1.340	-1.290	-1.239	-1.188	-1.136	-1.085	-1.032	-0.979	-0.925	-0.871	-0.816	-0.761	-0.705	-0.649	-0.592	-0.536	-0.480	-0.422	-0.366	-0.309	-0.251	-0.195	-0.139	-0.081	-0.025	0.032	0.090	0.146	0.204	0.260	0.316	0.374	0.429	0.486	0.541	0.596	0.652	0.709	0.764	0.818	0.872	0.926	0.980	1.032	1.088	1.140	1.194	1.246	1.298	1.349	1.400	1.451	1.502	1.552	1.601	1.651	1.701	1.750	1.798	1.846	1.892	1.940	1.986	2.033	2.078	2.122	2.166	2.210	2.251	2.295	2.335	2.376	2.416	2.455	2.492	2.530	2.566	2.601	2.636	2.669	2.701	2.732	2.761	2.791	2.819	2.845	2.869	2.894	2.916	2.938	2.958	2.975	2.992	3.008	3.022	3.035	3.046	3.056	3.064	3.071	3.079	3.082	3.085	3.086	3.086	3.085	3.082	3.078	3.072	3.068	3.060	3.051	3.041	3.031	3.020	3.008	2.995	2.981	2.968	2.952	2.938	2.921	2.905	2.889	2.872	2.856	2.839	2.821	2.805	2.788	2.770	2.754	2.739	2.722	2.708	2.691	2.676	2.664	2.650	2.636	2.624	2.612	2.601	2.591	2.582	2.572	2.566	2.558	2.551	2.546	2.541	2.536	2.534	2.530	2.526	2.524	2.522	2.521	2.520	2.520	2.521	2.521	2.522	2.524	2.525	2.525	2.526	2.528	2.529	2.531	2.531	2.531	2.532	2.532	2.532	2.532	2.531	2.530	2.528	2.525	2.520	2.516	2.512	2.506	2.500	2.492	2.485	2.478	2.468	2.458	2.446	2.435	2.421	2.408	2.394	2.379	2.364	2.348	2.329	2.311	2.292	2.272	2.252	2.231	2.210	2.189	2.165	2.141	2.118	2.092	2.069	2.042	2.018	1.991	1.964	1.939	1.911	1.884	1.856	1.829	1.801	1.774	1.746	1.719	1.691	1.662	1.635	1.608	1.580	1.552	1.524	1.496	1.469	1.442	1.415	1.388	1.362	1.336	1.310	1.284	1.258	1.231	1.206	1.181	1.156	1.131	1.106	1.082	1.058	1.034	1.009	0.986	0.962	0.940	0.915	0.894	0.870	0.848	0.825	0.801	0.779	0.756	0.734	0.711	0.691	0.669	0.646	0.625	0.602	0.581	0.560	0.539	0.516	0.496	0.475	0.452	0.431	0.411	0.390	0.369	0.348	0.326	0.304	0.282	0.260	0.239	0.218	0.196	0.174	0.152	0.130	0.109	0.086	0.064	0.041	0.019	-0.004	-0.028	-0.050	-0.074	-0.098	-0.121	-0.144	-0.168	-0.192	-0.215	-0.240	-0.264	-0.289	-0.312	-0.338	-0.361	-0.386	-0.412	-0.436	-0.461	-0.486	-0.511	-0.536	-0.560	-0.586	-0.610	-0.635	-0.659	-0.682	-0.706	-0.730	-0.752	-0.775	-0.798	-0.819	-0.840	-0.860	-0.880	-0.900	-0.920	-0.938	-0.955	-0.972	-0.988	-1.002	-1.018	-1.031	-1.042	-1.054	-1.065	-1.074	-1.082	-1.090	-1.096	-1.102	-1.105	-1.109	-1.110	-1.111	-1.111	-1.109	-1.106	-1.102	-1.098	-1.090	-1.084	-1.076	-1.066	-1.058	-1.045	-1.034	-1.020	-1.006	-0.991	-0.975	-0.958	-0.941	-0.922	-0.904	-0.882	-0.862	-0.841	-0.819	-0.796	-0.774	-0.750	-0.728	-0.702	-0.678	-0.652	-0.628	-0.602	-0.576	-0.550	-0.524	-0.498	-0.472	-0.446	-0.420	-0.394	-0.366	-0.340	-0.314	-0.288	-0.261	-0.236	-0.209	-0.184	-0.159	-0.132	-0.108	-0.084	-0.058	-0.034	-0.010	0.015	0.039	0.061	0.085	0.108	0.130	0.152	0.175	0.196	0.219	0.240	0.261	0.281	0.302	0.324	0.342	0.364	0.382	0.401	0.422	0.440	0.460	0.480	0.499	0.518	0.536	0.554	0.572	0.590	0.608	0.626	0.644	0.661	0.679	0.696	0.714	0.730	0.748	0.765	0.781	0.798	0.815	0.831	0.849	0.865	0.881	0.898	0.914	0.931	0.946	0.962	0.978	0.995	1.011	1.026	1.041	1.058	1.072	1.086	1.101	1.116	1.131	1.145	1.159	1.172	1.186	1.199	1.212	1.225	1.236	1.249	1.260	1.271	1.282	1.292	1.301	1.311	1.321	1.329	1.338	1.345	1.351	1.358	1.365	1.370	1.376	1.381	1.385	1.390	1.392	1.396	1.399	1.401	1.404	1.405	1.406	1.408	1.409	1.409	1.410	1.410	1.410	1.409	1.410	1.410	1.410	1.409	1.410	1.409	1.410	1.410	1.410	1.410	1.411	1.412	1.414	1.415	1.418	1.420	1.422	1.426	1.430	1.434	1.438	1.442	1.448	1.454	1.460	1.466	1.474	1.482	1.489	1.496	1.505	1.514	1.522	1.531	1.540	1.550	1.560	1.570	1.580	1.590	1.600	1.611	1.621	1.631	1.641	1.651	1.660	1.669	1.679	1.688	1.695	1.704	1.711	1.719	1.726	1.732	1.739	1.744	1.748	1.751	1.756	1.760	1.762	1.764	1.765	1.766	1.766	1.766	1.765	1.765	1.762	1.761	1.758	1.754	1.751	1.748	1.742	1.738	1.732	1.726	1.720	1.712	1.706	1.699	1.692	1.684	1.676	1.670	1.661	1.652	1.645	1.636	1.629	1.620	1.612	1.604	1.595	1.588	1.579	1.572	1.565	1.556	1.549	1.542	1.536	1.530	1.524	1.518	1.512	1.506	1.501	1.498	1.492	1.488	1.484	1.481	1.478	1.475	1.472	1.470	1.468	1.466	1.465	1.465	1.464	1.464	1.464	1.464	1.465	1.466	1.468	1.469	1.469	1.470	1.471	1.474	1.476	1.478	1.481	1.482	1.484	1.488	1.489	1.491	1.494	1.496	1.499	1.500	1.501	1.504	1.506	1.506	1.508	1.510	1.510	1.510	1.511	1.511	1.511	1.510	1.510	1.509	1.506	1.504	1.501	1.499	1.496	1.492	1.489	1.485	1.480	1.475	1.470	1.464	1.459	1.452	1.446	1.440	1.432	1.424	1.418	1.409	1.400	1.391	1.384	1.374	1.366	1.356	1.349	1.339	1.330	1.321	1.312	1.302	1.295	1.285	1.278	1.269	1.261	1.254	1.245	1.238	1.230	1.224	1.216	1.210	1.204	1.198	1.192	1.186	1.181	1.176	1.172	1.168	1.164	1.160	1.158	1.155	1.151	1.150	1.149	1.146	1.146	1.145	1.144	1.144	1.142	1.142	1.142	1.142	1.142	1.144	1.144	1.144	1.145	1.144	1.145	1.144	1.142	1.142	1.141	1.140	1.139	1.138	1.135	1.132	1.128	1.125	1.120	1.116	1.111	1.104	1.098	1.090	1.081	1.074	1.064	1.052	1.042	1.031	1.019	1.006	0.991	0.976	0.961	0.944	0.926	0.908	0.890	0.869	0.849	0.829	0.808	0.786	0.762	0.740	0.718	0.694	0.670	0.645	0.622	0.598	0.572	0.548	0.524	0.498	0.474	0.449	0.425	0.401	0.376	0.354	0.331	0.309	0.288	0.265	0.245	0.224	0.205	0.188	0.169	0.151	0.135	0.120	0.105	0.092	0.079	0.066	0.055	0.045	0.036	0.029	0.021	0.014	0.008	0.004	0.000	-0.004	-0.005	-0.006	-0.006	-0.006	-0.005	-0.002	0.000	0.004	0.008	0.014	0.019	0.025	0.032	0.040	0.048	0.056	0.066	0.076	0.085	0.095	0.106	0.118	0.129	0.140	0.151	0.164	0.176	0.189	0.201	0.215	0.228	0.241	0.255	0.268	0.281	0.295	0.308	0.321	0.334	0.349	0.361	0.374	0.388	0.400	0.414	0.425	0.439	0.451	0.464	0.475	0.486	0.499	0.510	0.520	0.531	0.541	0.552	0.562	0.572	0.582	0.591	0.600	0.609	0.618	0.626	0.634	0.640	0.648	0.654	0.661	0.668	0.671	0.678	0.681	0.686	0.690	0.695	0.698	0.700	0.702	0.704	0.704	0.705	0.705	0.706	0.705	0.704	0.702	0.701	0.699	0.696	0.692	0.690	0.684	0.680	0.675	0.670	0.665	0.658	0.651	0.644	0.636	0.629	0.621	0.612	0.604	0.595	0.585	0.576	0.566	0.556	0.546	0.538	0.528	0.518	0.506	0.498	0.488	0.478	0.468	0.458	0.449	0.440	0.431	0.422	0.415	0.406	0.398	0.390	0.384	0.376	0.370	0.364	0.358	0.352	0.349	0.344	0.340	0.336	0.334	0.330	0.328	0.326	0.325	0.324	0.324	0.322	0.324	0.322	0.325	0.325	0.328	0.329	0.331	0.334	0.335	0.338	0.340	0.344	0.346	0.349	0.352	0.355	0.358	0.361	0.364	0.368	0.371	0.375	0.378	0.382	0.385	0.389	0.391	0.395	0.399	0.401	0.405	0.409	0.411	0.415	0.419	0.422	0.425	0.429	0.432	0.436	0.440	0.444	0.449	0.452	0.456	0.462	0.468	0.471	0.478	0.484	0.489	0.496	0.501	0.509	0.516	0.524	0.531	0.540	0.549	0.558	0.566	0.576	0.586	0.596	0.606	0.618	0.628	0.638	0.650	0.660	0.672	0.684	0.696	0.708	0.720	0.732	0.745	0.758	0.770	0.782	0.796	0.808	0.820	0.832	0.845	0.856	0.868	0.880	0.890	0.901	0.912	0.922	0.932	0.942	0.951	0.960	0.969	0.978	0.985	0.992	0.999	1.004	1.010	1.016	1.021	1.025	1.029	1.031	1.032	1.035	1.036	1.036	1.035	1.034	1.032	1.029	1.026	1.022	1.018	1.012	1.008	1.001	0.995	0.989	0.980	0.972	0.964	0.954	0.945	0.935	0.925	0.912	0.902	0.891	0.879	0.868	0.855	0.844	0.832	0.820	0.808	0.796	0.785	0.774	0.762	0.751	0.740	0.730	0.719	0.710	0.700	0.692	0.684	0.678	0.671	0.665	0.660	0.656	0.654	0.650	0.649	0.648	0.648	0.649	0.651	0.654	0.656	0.661	0.666	0.672	0.680	0.688	0.695	0.705	0.716	0.728	0.739	0.751	0.765	0.778	0.791	0.806	0.822	0.839	0.854	0.871	0.889	0.905	0.922	0.940	0.956	0.975	0.994	1.010	1.028	1.046	1.062	1.080	1.095	1.111	1.129	1.144	1.159	1.174	1.188	1.201	1.214	1.226	1.236	1.248	1.258	1.268	1.276	1.284	1.291	1.298	1.302	1.306	1.310	1.312	1.315	1.316	1.316	1.316	1.315	1.312	1.310	1.306	1.301	1.296	1.290	1.285	1.278	1.269	1.261	1.251	1.242	1.231	1.222	1.211	1.199	1.188	1.175	1.164	1.151	1.139	1.125	1.111	1.099	1.084	1.071	1.056	1.044	1.030	1.016	1.002	0.990	0.976	0.964	0.950	0.938	0.925	0.914	0.901	0.890	0.880	0.869	0.859	0.848	0.840	0.830	0.822	0.814	0.806	0.799	0.792	0.786	0.781	0.776	0.771	0.769	0.765	0.762	0.760	0.759	0.758	0.756	0.755	0.755	0.758	0.758	0.760	0.761	0.764	0.766	0.769	0.771	0.776	0.779	0.781	0.786	0.790	0.794	0.798	0.801	0.806	0.810	0.815	0.819	0.822	0.825	0.830	0.832	0.835	0.836	0.840	0.840	0.842	0.844	0.845	0.844	0.842	0.841	0.840	0.838	0.834	0.831	0.828	0.822	0.818	0.812	0.805	0.799	0.791	0.784	0.776	0.768	0.758	0.749	0.738	0.728	0.718	0.706	0.695	0.684	0.671	0.660	0.648	0.636	0.622	0.611	0.600	0.589	0.578	0.566	0.555	0.544	0.535	0.524	0.515	0.507	0.499	0.491	0.484	0.478	0.472	0.468	0.462	0.460	0.458	0.455	0.455	0.454	0.455	0.456	0.459	0.461	0.466	0.470	0.476	0.484	0.491	0.499	0.507	0.518	0.529	0.539	0.551	0.565	0.579	0.594	0.609	0.624	0.640	0.658	0.676	0.694	0.710	0.730	0.749	0.769	0.788	0.808	0.828	0.848	0.868	0.888	0.909	0.929	0.949	0.969	0.989	1.008	1.028	1.046	1.066	1.082	1.101	1.118	1.135	1.150	1.166	1.181	1.195	1.208	1.220	1.231	1.242	1.252	1.262	1.270	1.278	1.284	1.290	1.295	1.299	1.301	1.302	1.305	1.305	1.304	1.302	1.300	1.298	1.292	1.289	1.284	1.278	1.270	1.262	1.255	1.246	1.236	1.228	1.218	1.206	1.196	1.185	1.175	1.162	1.152	1.141	1.130	1.119	1.108	1.098	1.088	1.078	1.069	1.059	1.050	1.041	1.034	1.026	1.019	1.012	1.006	1.001	0.996	0.994	0.990	0.986	0.984	0.984	0.981	0.981	0.981	0.981	0.982	0.982	0.985	0.988	0.990	0.994	0.996	1.000	1.004	1.008	1.012	1.016	1.019	1.022	1.026	1.031	1.035	1.036	1.040	1.044	1.045	1.048	1.049	1.051	1.051	1.051	1.051	1.049	1.049	1.048	1.044	1.040	1.036	1.032	1.028	1.022	1.015	1.009	1.001	0.994	0.985	0.975	0.964	0.952	0.941	0.930	0.918	0.904	0.891	0.876	0.862	0.848	0.832	0.818	0.801	0.784	0.769	0.751	0.735	0.718	0.700	0.684	0.665	0.646	0.629	0.611	0.592	0.572	0.555	0.536	0.519	0.499	0.480	0.461	0.444	0.425	0.406	0.388	0.370	0.352	0.334	0.316	0.298	0.281	0.264	0.246	0.230	0.212	0.196	0.180	0.164	0.150	0.135	0.120	0.105	0.091	0.080	0.068	0.055	0.044	0.032	0.022	0.014	0.004	-0.004	-0.012	-0.019	-0.025	-0.029	-0.034	-0.038	-0.039	-0.041	-0.041	-0.041	-0.040	-0.038	-0.036	-0.031	-0.028	-0.022	-0.015	-0.008	0.000	0.009	0.020	0.030	0.041	0.055	0.066	0.081	0.095	0.110	0.125	0.142	0.159	0.176	0.195	0.214	0.232	0.251	0.270	0.290	0.310	0.329	0.349	0.368	0.388	0.408	0.426	0.445	0.464	0.481	0.499	0.515	0.532	0.548	0.562	0.578	0.591	0.604	0.618	0.628	0.639	0.649	0.658	0.668	0.674	0.680	0.686	0.691	0.695	0.699	0.700	0.702	0.704	0.704	0.704	0.702	0.701	0.699	0.695	0.692	0.689	0.685	0.681	0.678	0.672	0.669	0.664	0.659	0.655	0.651	0.648	0.644	0.640	0.638	0.635	0.632	0.631	0.631	0.630	0.630	0.632	0.635	0.636	0.641	0.645	0.651	0.658	0.665	0.674	0.684	0.694	0.704	0.716	0.730	0.745	0.759	0.774	0.790	0.806	0.824	0.841	0.860	0.879	0.898	0.918	0.938	0.958	0.978	0.998	1.019	1.039	1.060	1.079	1.099	1.116	1.136	1.154	1.172	1.189	1.205	1.221	1.236	1.249	1.264	1.276	1.286	1.296	1.305	1.314	1.320	1.326	1.331	1.335	1.338	1.340	1.340	1.341	1.340	1.338	1.336	1.332	1.328	1.322	1.318	1.310	1.304	1.296	1.289	1.280	1.272	1.262	1.254	1.245	1.235	1.225	1.218	1.208	1.199	1.188	1.179	1.170	1.161	1.154	1.146	1.138	1.131	1.124	1.118	1.112	1.106	1.101	1.096	1.091	1.088	1.082	1.079	1.076	1.071	1.069	1.066	1.062	1.060	1.058	1.054	1.051	1.049	1.045	1.042	1.039	1.035	1.032	1.029	1.024	1.020	1.015	1.010	1.004	0.999	0.992	0.985	0.979	0.971	0.962	0.954	0.945	0.935	0.925	0.915	0.905	0.895	0.882	0.871	0.859	0.846	0.834	0.820	0.808	0.794	0.780	0.766	0.752	0.738	0.724	0.709	0.694	0.679	0.664	0.650	0.636	0.620	0.605	0.590	0.575	0.560	0.545	0.530	0.515	0.501	0.488	0.472	0.459	0.444	0.430	0.416	0.402	0.389	0.376	0.362	0.349	0.338	0.325	0.312	0.300	0.288	0.275	0.264	0.252	0.242	0.231	0.220	0.210	0.201	0.191	0.182	0.174	0.166	0.159	0.152	0.145	0.139	0.132	0.128	0.122	0.120	0.115	0.112	0.111	0.110	0.109	0.109	0.110	0.111	0.114	0.116	0.119	0.124	0.129	0.135	0.140	0.148	0.155	0.164	0.172	0.181	0.191	0.202	0.214	0.225	0.236	0.249	0.261	0.274	0.288	0.300	0.314	0.328	0.340	0.352	0.366	0.378	0.391	0.404	0.416	0.428	0.439	0.450	0.460	0.470	0.479	0.489	0.496	0.504	0.511	0.518	0.522	0.528	0.532	0.535	0.538	0.539	0.540	0.541	0.540	0.539	0.538	0.534	0.530	0.526	0.521	0.516	0.510	0.504	0.496	0.490	0.481	0.472	0.465	0.455	0.445	0.436	0.428	0.416	0.408	0.396	0.386	0.375	0.365	0.355	0.344	0.334	0.324	0.312	0.302	0.292	0.284	0.272	0.262	0.254	0.245	0.236	0.228	0.219	0.210	0.202	0.195	0.188	0.180	0.174	0.166	0.159	0.154	0.148	0.142	0.136	0.131	0.128	0.122	0.118	0.114	0.110	0.106	0.102	0.100	0.096	0.094	0.091	0.089	0.088	0.086	0.084	0.082	0.082	0.081	0.080	0.081	0.080	0.080	0.080	0.081	0.081	0.082	0.082	0.085	0.085	0.088	0.088	0.090	0.091	0.094	0.095	0.098	0.099	0.101	0.102	0.105	0.106	0.106	0.109	0.110	0.110	0.110	0.111	0.111	0.110	0.110	0.109	0.108	0.105	0.102	0.099	0.095	0.091	0.086	0.081	0.076	0.070	0.064	0.056	0.049	0.039	0.030	0.020	0.010	0.000	-0.011	-0.022	-0.035	-0.048	-0.061	-0.074	-0.089	-0.102	-0.116	-0.130	-0.145	-0.159	-0.174	-0.189	-0.202	-0.218	-0.231	-0.246	-0.259	-0.272	-0.286	-0.298	-0.310	-0.321	-0.332	-0.341	-0.351	-0.360	-0.368	-0.374	-0.379	-0.384	-0.388	-0.390	-0.392	-0.394	-0.392	-0.391	-0.389	-0.385	-0.380	-0.375	-0.368	-0.360	-0.350	-0.339	-0.329	-0.316	-0.304	-0.289	-0.274	-0.258	-0.241	-0.222	-0.205	-0.185	-0.165	-0.145	-0.122	-0.101	-0.080	-0.058	-0.035	-0.012	0.009	0.031	0.055	0.076	0.099	0.121	0.142	0.164	0.185	0.205	0.225	0.245	0.262	0.281	0.298	0.314	0.329	0.344	0.356	0.370	0.381	0.392	0.401	0.409	0.416	0.421	0.425	0.429	0.431	0.432	0.431	0.431	0.429	0.425	0.420	0.415	0.409	0.401	0.392	0.382	0.371	0.360	0.348	0.335	0.321	0.308	0.294	0.278	0.261	0.245	0.228	0.211	0.194	0.178	0.159	0.142	0.125	0.108	0.091	0.074	0.056	0.040	0.024	0.009	-0.008	-0.022	-0.036	-0.051	-0.064	-0.078	-0.089	-0.100	-0.111	-0.121	-0.130	-0.139	-0.148	-0.156	-0.162	-0.169	-0.174	-0.179	-0.182	-0.188	-0.190	-0.191	-0.194	-0.195	-0.195	-0.195	-0.195	-0.194	-0.192	-0.190	-0.189	-0.185	-0.182	-0.178	-0.174	-0.169	-0.165	-0.161	-0.155	-0.150	-0.145	-0.139	-0.132	-0.126	-0.119	-0.112	-0.106	-0.099	-0.091	-0.085	-0.076	-0.068	-0.060	-0.052	-0.044	-0.035	-0.026	-0.016	-0.008	0.002	0.012	0.022	0.034	0.044	0.054	0.065	0.075	0.088	0.098	0.110	0.122	0.134	0.145	0.159	0.172	0.185	0.198	0.211	0.224	0.239	0.251	0.265	0.279	0.292	0.306	0.319	0.332	0.346	0.360	0.372	0.386	0.399	0.412	0.425	0.438	0.450	0.462	0.474	0.485	0.496	0.507	0.519	0.530	0.540	0.550	0.560	0.569	0.578	0.586	0.595	0.602	0.612	0.620	0.628	0.635	0.642	0.650	0.658	0.664	0.671	0.679	0.686	0.692	0.700	0.708	0.716	0.724	0.731	0.741	0.750	0.759	0.769	0.779	0.789	0.801	0.812	0.824	0.838	0.851	0.864	0.878	0.891	0.906	0.921	0.939	0.954	0.971	0.990	1.006	1.025	1.044	1.062	1.081	1.101	1.121	1.140	1.159	1.180	1.199	1.218	1.239	1.258	1.276	1.296	1.316	1.334	1.352	1.371	1.388	1.404	1.419	1.434	1.448	1.461	1.475	1.488	1.499	1.509	1.520	1.529	1.535	1.544	1.550	1.556	1.561	1.565	1.568	1.571	1.572	1.575	1.575	1.575	1.575	1.575	1.574	1.571	1.569	1.566	1.564	1.561	1.559	1.555	1.552	1.549	1.546	1.542	1.540	1.538	1.535	1.534	1.531	1.530	1.528	1.528	1.528	1.529	1.529	1.530	1.531	1.535	1.538	1.541	1.545	1.551	1.556	1.561	1.569	1.576	1.584	1.592	1.600	1.609	1.619	1.629	1.640	1.651	1.662	1.675	1.686	1.699	1.711	1.725	1.738	1.751	1.764	1.776	1.789	1.804	1.816	1.830	1.842	1.855	1.869	1.882	1.895	1.909	1.921	1.934	1.946	1.959	1.969	1.981	1.992	2.004	2.015	2.025	2.035	2.045	2.054	2.064	2.072	2.081	2.089	2.096	2.104	2.111	2.118	2.124	2.130	2.135	2.141	2.146	2.151	2.155	2.159	2.164	2.168	2.170	2.172	2.174	2.176	2.179	2.180	2.181	2.181	2.182	2.184	2.184	2.185	2.184	2.184	2.182	2.182	2.181	2.180	2.179	2.179	2.176	2.175	2.172	2.171	2.169	2.168	2.165	2.164	2.161	2.160	2.159	2.158	2.155	2.154	2.152	2.150	2.150	2.148	2.148	2.146	2.145	2.145	2.144	2.142	2.142	2.142	2.142	2.142	2.142	2.142	2.142	2.142	2.142	2.144	2.144	2.145	2.145	2.145	2.145	2.148	2.148	2.149	2.148	2.148	2.149	2.149	2.148	2.149	2.149	2.148	2.146	2.146	2.144	2.142	2.140	2.138	2.135	2.132	2.128	2.124	2.120	2.115	2.110	2.104	2.098	2.091	2.084	2.076	2.068	2.059	2.049	2.038	2.027	2.015	2.004	1.991	1.979	1.965	1.950	1.935	1.920	1.904	1.888	1.870	1.852	1.835	1.816	1.796	1.778	1.758	1.736	1.715	1.692	1.671	1.649	1.626	1.602	1.580	1.558	1.534	1.509	1.485	1.461	1.438	1.414	1.389	1.366	1.342	1.319	1.295	1.272	1.250	1.228	1.205	1.182	1.162	1.141	1.120	1.101	1.082	1.062	1.046	1.029	1.011	0.996	0.981	0.968	0.954	0.941	0.930	0.919	0.909	0.900	0.891	0.885	0.879	0.874	0.869	0.865	0.861	0.860	0.858	0.856	0.856	0.858	0.860	0.860	0.862	0.865	0.869	0.872	0.878	0.882	0.886	0.891	0.898	0.902	0.908	0.914	0.919	0.925	0.930	0.934	0.940	0.944	0.948	0.951	0.954	0.956	0.959	0.959	0.961	0.961	0.960	0.959	0.956	0.952	0.949	0.944	0.939	0.931	0.924	0.915	0.906	0.896	0.885	0.872	0.859	0.845	0.830	0.815	0.799	0.781	0.764	0.745	0.726	0.706	0.686	0.665	0.644	0.621	0.600	0.576	0.554	0.531	0.507	0.485	0.461	0.439	0.416	0.392	0.371	0.349	0.328	0.306	0.285	0.265	0.246	0.228	0.210	0.192	0.178	0.162	0.148	0.135	0.122	0.111	0.102	0.094	0.086	0.080	0.075	0.071	0.069	0.068	0.068	0.069	0.072	0.075	0.081	0.086	0.095	0.104	0.114	0.125	0.136	0.150	0.164	0.179	0.195	0.212	0.229	0.246	0.265	0.285	0.305	0.325	0.346	0.368	0.389	0.410	0.432	0.454	0.476	0.499	0.521	0.544	0.566	0.589	0.610	0.632	0.654	0.674	0.695	0.716	0.738	0.756	0.776	0.795	0.812	0.831	0.850	0.868	0.884	0.901	0.918	0.935	0.951	0.969	0.984	1.000	1.016	1.032	1.048	1.064	1.078	1.094	1.110	1.125	1.141	1.156	1.172	1.189	1.205	1.221	1.239	1.255	1.274	1.291	1.309	1.328	1.348	1.365	1.385	1.405	1.424	1.444	1.464	1.484	1.504	1.525	1.545	1.566	1.588	1.608	1.628	1.649	1.669	1.688	1.706	1.726	1.745	1.762	1.781	1.799	1.815	1.830	1.845	1.860	1.874	1.886	1.898	1.910	1.919	1.928	1.935	1.944	1.949	1.952	1.956	1.959	1.959	1.958	1.956	1.952	1.946	1.941	1.932	1.924	1.912	1.901	1.888	1.872	1.856	1.839	1.820	1.799	1.778	1.754	1.728	1.701	1.674	1.644	1.612	1.580	1.546	1.510	1.474	1.435	1.396	1.355	1.312	1.268	1.222	1.175	1.128	1.078	1.028	0.975	0.922	0.868	0.811	0.755	0.696	0.638	0.578	0.516	0.454	0.391	0.328	0.261	0.196	0.129	0.062	-0.006	-0.075	-0.144	-0.215	-0.285	-0.356	-0.428	-0.500	-0.572	-0.644	-0.718	-0.790	-0.864	-0.938	-1.010	-1.084	-1.156	-1.230	-1.302	-1.375	-1.448	-1.520	-1.591	-1.665	-1.736	-1.808	-1.878	-1.948	-2.018	-2.088	-2.156	-2.225	-2.294	-2.361	-2.426	-2.494	-2.559	-2.625	-2.689	-2.754	-2.818	-2.881	-2.942	-3.005	-3.066	-3.129	-3.189	-3.250	-3.310	-3.370	-3.429	-3.488	-3.545	-3.602	-3.660	-3.719	-3.776	-3.832	-3.890	-3.945	-4.000	-4.056	-4.111	-4.166	-4.220	-4.276	-4.330	-4.384	-4.436	-4.491	-4.544	-4.598	-4.649	-4.700	-4.752	-4.804	-4.854	-4.905	-4.955	-5.002	-5.051	-5.100	-5.149	-5.195	-5.241	-5.288	-5.332	-5.375	-5.419	-5.461	-5.501	-5.541	-5.580	-5.618	-5.654	-5.690	-5.724	-5.758	-5.789	-5.820	-5.849	-5.876	-5.902	-5.926	-5.950	-5.971	-5.991	-6.011	-6.029	-6.042	-6.056	-6.070	-6.080	-6.089	-6.096	-6.101	-6.105	-6.106	-6.108	-6.105	-6.102	-6.096	-6.091	-6.082	-6.072	-6.060	-6.048	-6.032	-6.016	-5.999	-5.979	-5.958	-5.935	-5.911	-5.886	-5.859	-5.830	-5.800	-5.769	-5.738	-5.702	-5.668	-5.631	-5.594	-5.556	-5.518	-5.476	-5.435	-5.394	-5.350	-5.306	-5.262	-5.216	-5.170	-5.124	-5.076	-5.029	-4.981	-4.932	-4.884	-4.835	-4.786	-4.738	-4.688	-4.639	-4.589	-4.540	-4.490	-4.441	-4.392	-4.345	-4.296	-4.249	-4.201	-4.155	-4.108	-4.062	-4.018	-3.971	-3.928	-3.884	-3.841	-3.799	-3.756	-3.714	-3.674	-3.634	-3.595	-3.556	-3.519	-3.481	-3.445	-3.408	-3.372	-3.336	-3.301	-3.268	-3.235	-3.201	-3.168	-3.134	-3.101	-3.069	-3.036	-3.004	-2.971	-2.938	-2.905	-2.872	-2.841	-2.808	-2.775	-2.740	-2.706	-2.672	-2.638	-2.602	-2.566	-2.530	-2.494	-2.456	-2.418	-2.379	-2.339	-2.299	-2.259	-2.216	-2.172	-2.130	-2.086	-2.042	-1.996	-1.951	-1.904	-1.856	-1.808	-1.758	-1.709	-1.658	-1.606	-1.556	-1.502	-1.450	-1.398	-1.344	-1.289	-1.234	-1.180	-1.125	-1.069	-1.012	-0.956	-0.899	-0.842	-0.785	-0.728	-0.670	-0.612	-0.555	-0.498	-0.440	-0.381	-0.324	-0.268	-0.210	-0.154	-0.096	-0.039	0.019	0.075	0.131	0.188	0.244	0.300	0.355	0.411	0.466	0.521	0.576	0.631	0.685	0.739	0.794	0.846	0.899	0.952	1.005	1.058	1.110	1.161	1.211	1.264	1.314	1.364	1.414	1.464	1.511	1.560	1.608	1.656	1.702	1.750	1.795	1.840	1.886	1.931	1.975	2.018	2.060	2.102	2.144	2.184	2.224	2.264	2.301	2.340	2.378	2.412	2.449	2.482	2.516	2.549	2.580	2.611	2.640	2.668	2.696	2.721	2.748	2.772	2.794	2.816	2.838	2.858	2.876	2.892	2.909	2.924	2.938	2.950	2.962	2.971	2.980	2.989	2.996	3.001	3.006	3.010	3.011	3.012	3.012	3.014	3.011	3.009	3.006	3.004	2.999	2.994	2.988	2.981	2.974	2.968	2.960	2.952	2.944	2.938	2.929	2.919	2.910	2.901	2.894	2.885	2.876	2.868	2.860	2.852	2.846	2.840	2.834	2.828	2.821	2.818	2.814	2.810	2.805	2.804	2.801	2.800	2.799	2.798	2.798	2.799	2.800	2.801	2.802	2.805	2.806	2.810	2.812	2.815	2.818	2.821	2.824	2.828	2.830	2.832	2.835	2.838	2.839	2.841	2.842	2.842	2.844	2.842	2.842	2.840	2.839	2.836	2.831	2.828	2.822	2.815	2.809	2.800	2.791	2.781	2.770	2.758	2.745	2.730	2.715	2.700	2.684	2.666	2.648	2.628	2.608	2.586	2.565	2.542	2.520	2.495	2.470	2.445	2.419	2.392	2.365	2.338	2.309	2.280	2.251	2.222	2.191	2.161	2.131	2.101	2.070	2.040	2.009	1.976	1.946	1.914	1.884	1.852	1.821	1.790	1.759	1.729	1.696	1.666	1.635	1.604	1.574	1.544	1.511	1.482	1.451	1.422	1.392	1.362	1.334	1.305	1.275	1.246	1.218	1.189	1.160	1.131	1.104	1.075	1.048	1.020	0.994	0.965	0.939	0.910	0.885	0.859	0.831	0.806	0.779	0.754	0.728	0.702	0.676	0.651	0.626	0.602	0.579	0.555	0.531	0.507	0.486	0.462	0.440	0.418	0.398	0.375	0.352	0.332	0.311	0.291	0.271	0.250	0.231	0.211	0.191	0.172	0.154	0.134	0.116	0.096	0.078	0.060	0.041	0.024	0.005	-0.012	-0.032	-0.050	-0.069	-0.088	-0.105	-0.124	-0.141	-0.161	-0.180	-0.199	-0.218	-0.238	-0.255	-0.275	-0.295	-0.315	-0.334	-0.355	-0.375	-0.395	-0.416	-0.436	-0.458	-0.479	-0.500	-0.520	-0.541	-0.562	-0.582	-0.605	-0.625	-0.645	-0.665	-0.685	-0.705	-0.725	-0.744	-0.764	-0.782	-0.802	-0.820	-0.838	-0.854	-0.871	-0.888	-0.901	-0.916	-0.930	-0.944	-0.956	-0.968	-0.978	-0.988	-0.996	-1.005	-1.012	-1.019	-1.024	-1.029	-1.032	-1.035	-1.035	-1.036	-1.036	-1.035	-1.032	-1.030	-1.025	-1.020	-1.015	-1.008	-1.000	-0.990	-0.981	-0.970	-0.958	-0.946	-0.934	-0.920	-0.904	-0.890	-0.872	-0.858	-0.840	-0.822	-0.804	-0.785	-0.766	-0.746	-0.726	-0.706	-0.685	-0.662	-0.642	-0.620	-0.599	-0.575	-0.552	-0.530	-0.506	-0.484	-0.460	-0.438	-0.414	-0.390	-0.366	-0.342	-0.319	-0.295	-0.272	-0.248	-0.224	-0.200	-0.176	-0.154	-0.130	-0.108	-0.084	-0.061	-0.038	-0.015	0.009	0.031	0.055	0.078	0.100	0.122	0.145	0.168	0.191	0.214	0.235	0.259	0.281	0.302	0.326	0.349	0.370	0.394	0.416	0.439	0.461	0.481	0.504	0.526	0.549	0.570	0.592	0.614	0.636	0.658	0.680	0.702	0.722	0.744	0.766	0.788	0.809	0.830	0.851	0.871	0.892	0.911	0.932	0.952	0.972	0.992	1.012	1.031	1.050	1.068	1.086	1.102	1.121	1.138	1.155	1.171	1.188	1.204	1.219	1.232	1.248	1.261	1.275	1.288	1.301	1.312	1.324	1.335	1.346	1.355	1.365	1.374	1.381	1.391	1.398	1.405	1.411	1.418	1.424	1.429	1.434	1.438	1.441	1.445	1.448	1.451	1.454	1.456	1.458	1.460	1.461	1.462	1.464	1.464	1.465	1.465	1.466	1.465	1.466	1.466	1.466	1.468	1.468	1.469	1.469	1.469	1.470	1.470	1.472	1.472	1.475	1.476	1.478	1.480	1.481	1.484	1.486	1.490	1.494	1.496	1.500	1.504	1.509	1.514	1.518	1.522	1.528	1.532	1.539	1.542	1.549	1.555	1.560	1.566	1.572	1.578	1.585	1.591	1.598	1.604	1.610	1.615	1.620	1.626	1.631	1.636	1.642	1.648	1.651	1.656	1.660	1.664	1.668	1.670	1.674	1.675	1.679	1.680	1.681	1.684	1.684	1.685	1.685	1.685	1.685	1.685	1.684	1.684	1.682	1.681	1.680	1.678	1.675	1.674	1.670	1.668	1.664	1.661	1.658	1.655	1.650	1.646	1.642	1.638	1.634	1.629	1.625	1.621	1.615	1.611	1.606	1.601	1.596	1.591	1.586	1.582	1.578	1.572	1.569	1.564	1.559	1.555	1.551	1.546	1.542	1.539	1.535	1.531	1.528	1.524	1.521	1.518	1.515	1.512	1.511	1.508	1.506	1.504	1.502	1.501	1.500	1.499	1.500	1.499	1.499	1.500	1.501	1.502	1.504	1.505	1.506	1.509	1.511	1.514	1.518	1.520	1.525	1.529	1.532	1.536	1.541	1.548	1.551	1.558	1.562	1.569	1.574	1.580	1.586	1.592	1.599	1.605	1.611	1.619	1.625	1.630	1.636	1.642	1.649	1.655	1.660	1.665	1.671	1.676	1.681	1.686	1.691	1.696	1.700	1.704	1.708	1.711	1.714	1.716	1.718	1.721	1.724	1.724	1.726	1.726	1.726	1.728	1.728	1.728	1.726	1.726	1.726	1.724	1.722	1.721	1.721	1.719	1.718	1.715	1.714	1.711	1.710	1.706	1.704	1.701	1.699	1.696	1.694	1.691	1.689	1.686	1.682	1.680	1.676	1.675	1.671	1.669	1.666	1.664	1.661	1.660	1.656	1.654	1.652	1.650	1.648	1.645	1.642	1.640	1.638	1.635	1.631	1.629	1.626	1.624	1.619	1.616	1.612	1.606	1.602	1.598	1.591	1.586	1.580	1.572	1.565	1.558	1.550	1.542	1.532	1.524	1.511	1.501	1.490	1.478	1.465	1.450	1.435	1.420	1.405	1.389	1.371	1.354	1.336	1.315	1.295	1.274	1.251	1.229	1.206	1.182	1.159	1.134	1.109	1.082	1.058	1.031	1.004	0.978	0.951	0.922	0.896	0.869	0.841	0.814	0.788	0.760	0.734	0.706	0.680	0.654	0.630	0.605	0.581	0.559	0.535	0.512	0.492	0.471	0.451	0.432	0.415	0.398	0.382	0.366	0.352	0.339	0.326	0.315	0.305	0.295	0.286	0.279	0.271	0.265	0.260	0.256	0.252	0.250	0.249	0.248	0.246	0.246	0.246	0.249	0.250	0.252	0.255	0.259	0.261	0.266	0.271	0.275	0.280	0.285	0.290	0.295	0.300	0.305	0.310	0.315	0.321	0.326	0.331	0.335	0.340	0.345	0.349	0.355	0.359	0.362	0.366	0.370	0.374	0.379	0.381	0.385	0.389	0.392	0.395	0.398	0.400	0.404	0.405	0.408	0.410	0.412	0.415	0.418	0.419	0.421	0.422	0.425	0.426	0.429	0.431	0.432	0.435	0.439	0.441	0.444	0.446	0.450	0.452	0.455	0.458	0.461	0.465	0.468	0.471	0.474	0.476	0.480	0.482	0.486	0.490	0.492	0.496	0.498	0.501	0.504	0.506	0.509	0.510	0.514	0.515	0.516	0.519	0.520	0.521	0.521	0.522	0.522	0.522	0.524	0.522	0.521	0.520	0.519	0.516	0.515	0.512	0.510	0.506	0.502	0.500	0.496	0.491	0.489	0.484	0.480	0.475	0.471	0.466	0.462	0.458	0.454	0.450	0.445	0.441	0.438	0.432	0.430	0.429	0.425	0.422	0.420	0.418	0.416	0.415	0.414	0.414	0.415	0.415	0.416	0.418	0.420	0.422	0.426	0.430	0.434	0.439	0.444	0.449	0.454	0.461	0.468	0.474	0.481	0.489	0.498	0.506	0.515	0.524	0.532	0.540	0.550	0.559	0.568	0.576	0.586	0.595	0.604	0.614	0.621	0.630	0.639	0.648	0.656	0.665	0.672	0.680	0.688	0.694	0.701	0.708	0.715	0.720	0.726	0.731	0.738	0.744	0.749	0.754	0.759	0.764	0.768	0.772	0.778	0.781	0.786	0.790	0.795	0.800	0.805	0.810	0.815	0.820	0.825	0.831	0.836	0.844	0.849	0.856	0.864	0.870	0.879	0.886	0.894	0.902	0.911	0.921	0.930	0.940	0.950	0.961	0.971	0.982	0.995	1.005	1.018	1.029	1.042	1.055	1.068	1.080	1.094	1.106	1.120	1.132	1.145	1.158	1.171	1.184	1.196	1.209	1.221	1.232	1.245	1.256	1.266	1.276	1.288	1.296	1.306	1.315	1.324	1.331	1.336	1.344	1.349	1.355	1.358	1.361	1.364	1.366	1.369	1.368	1.366	1.365	1.362	1.358	1.354	1.349	1.342	1.336	1.328	1.319	1.309	1.299	1.288	1.276	1.264	1.250	1.236	1.220	1.205	1.190	1.172	1.155	1.138	1.120	1.101	1.082	1.064	1.045	1.026	1.008	0.988	0.969	0.950	0.930	0.911	0.894	0.876	0.858	0.841	0.825	0.810	0.795	0.780	0.766	0.755	0.744	0.732	0.722	0.715	0.706	0.700	0.695	0.691	0.688	0.685	0.684	0.685	0.686	0.689	0.692	0.698	0.704	0.711	0.720	0.729	0.739	0.751	0.762	0.776	0.791	0.805	0.822	0.838	0.856	0.874	0.892	0.911	0.930	0.950	0.970	0.990	1.010	1.031	1.052	1.072	1.094	1.114	1.135	1.154	1.174	1.194	1.211	1.230	1.248	1.265	1.280	1.296	1.312	1.326	1.339	1.352	1.365	1.376	1.385	1.395	1.402	1.410	1.416	1.421	1.425	1.428	1.431	1.431	1.431	1.430	1.429	1.426	1.422	1.419	1.414	1.409	1.401	1.394	1.385	1.376	1.366	1.358	1.345	1.335	1.322	1.310	1.298	1.284	1.270	1.256	1.241	1.228	1.212	1.198	1.182	1.168	1.152	1.138	1.122	1.108	1.092	1.078	1.064	1.049	1.035	1.021	1.009	0.995	0.982	0.971	0.959	0.948	0.936	0.926	0.916	0.906	0.898	0.890	0.881	0.875	0.869	0.862	0.856	0.852	0.848	0.844	0.841	0.838	0.836	0.836	0.834	0.834	0.835	0.835	0.838	0.839	0.840	0.841	0.844	0.846	0.850	0.852	0.856	0.859	0.862	0.866	0.870	0.874	0.879	0.881	0.885	0.888	0.891	0.894	0.898	0.899	0.901	0.902	0.904	0.905	0.905	0.905	0.904	0.901	0.899	0.896	0.892	0.889	0.884	0.880	0.872	0.868	0.860	0.852	0.844	0.836	0.826	0.818	0.806	0.796	0.785	0.772	0.760	0.748	0.735	0.722	0.709	0.695	0.681	0.669	0.654	0.640	0.628	0.614	0.600	0.588	0.574	0.562	0.550	0.538	0.528	0.516	0.506	0.495	0.486	0.478	0.469	0.462	0.455	0.450	0.445	0.440	0.436	0.432	0.431	0.430	0.430	0.429	0.430	0.430	0.434	0.436	0.440	0.444	0.449	0.454	0.461	0.468	0.475	0.482	0.491	0.500	0.510	0.520	0.530	0.541	0.552	0.564	0.576	0.588	0.600	0.612	0.625	0.638	0.650	0.664	0.676	0.690	0.702	0.716	0.729	0.741	0.755	0.766	0.780	0.791	0.802	0.815	0.826	0.838	0.848	0.858	0.866	0.876	0.885	0.895	0.901	0.908	0.914	0.920	0.925	0.930	0.934	0.938	0.940	0.941	0.944	0.945	0.945	0.942	0.942	0.941	0.939	0.935	0.931	0.928	0.922	0.916	0.910	0.902	0.895	0.888	0.879	0.870	0.860	0.850	0.840	0.829	0.819	0.808	0.796	0.785	0.774	0.762	0.751	0.739	0.729	0.716	0.705	0.695	0.684	0.674	0.664	0.654	0.644	0.635	0.628	0.619	0.610	0.604	0.596	0.591	0.585	0.579	0.575	0.570	0.568	0.564	0.560	0.559	0.556	0.556	0.555	0.554	0.555	0.556	0.556	0.558	0.560	0.561	0.562	0.566	0.569	0.571	0.574	0.576	0.579	0.582	0.585	0.588	0.589	0.592	0.595	0.596	0.598	0.599	0.601	0.601	0.601	0.602	0.601	0.600	0.600	0.598	0.595	0.592	0.589	0.585	0.581	0.578	0.572	0.566	0.560	0.551	0.545	0.535	0.528	0.518	0.507	0.496	0.486	0.474	0.462	0.451	0.439	0.425	0.410	0.396	0.384	0.369	0.354	0.338	0.321	0.306	0.289	0.274	0.256	0.239	0.221	0.204	0.188	0.168	0.150	0.132	0.114	0.096	0.079	0.061	0.042	0.025	0.006	-0.011	-0.028	-0.045	-0.062	-0.079	-0.096	-0.112	-0.128	-0.144	-0.159	-0.172	-0.188	-0.201	-0.212	-0.226	-0.238	-0.248	-0.259	-0.268	-0.275	-0.284	-0.290	-0.295	-0.300	-0.305	-0.306	-0.309	-0.309	-0.309	-0.308	-0.305	-0.301	-0.296	-0.290	-0.281	-0.274	-0.264	-0.255	-0.244	-0.231	-0.218	-0.202	-0.186	-0.170	-0.152	-0.134	-0.114	-0.094	-0.074	-0.051	-0.028	-0.005	0.019	0.042	0.066	0.092	0.118	0.145	0.170	0.198	0.222	0.250	0.278	0.304	0.329	0.355	0.380	0.404	0.429	0.454	0.476	0.499	0.521	0.542	0.564	0.584	0.601	0.620	0.638	0.652	0.669	0.682	0.695	0.706	0.718	0.728	0.736	0.745	0.750	0.756	0.762	0.765	0.768	0.769	0.771	0.771	0.770	0.769	0.766	0.762	0.759	0.756	0.751	0.745	0.741	0.735	0.730	0.724	0.719	0.712	0.706	0.701	0.695	0.690	0.685	0.680	0.676	0.672	0.670	0.668	0.665	0.664	0.662	0.664	0.664	0.666	0.669	0.672	0.676	0.681	0.688	0.695	0.704	0.711	0.721	0.732	0.744	0.756	0.769	0.782	0.798	0.811	0.826	0.841	0.858	0.876	0.894	0.910	0.929	0.946	0.965	0.984	1.002	1.020	1.039	1.056	1.075	1.091	1.110	1.126	1.141	1.158	1.172	1.188	1.201	1.215	1.229	1.240	1.251	1.260	1.269	1.278	1.284	1.291	1.298	1.302	1.305	1.309	1.311	1.312	1.312	1.312	1.312	1.311	1.309	1.306	1.302	1.299	1.294	1.289	1.284	1.278	1.271	1.265	1.258	1.250	1.244	1.235	1.228	1.220	1.212	1.205	1.196	1.189	1.181	1.174	1.166	1.159	1.152	1.145	1.139	1.131	1.125	1.119	1.112	1.106	1.101	1.095	1.090	1.084	1.078	1.072	1.066	1.061	1.056	1.050	1.045	1.038	1.031	1.025	1.019	1.012	1.005	0.999	0.990	0.984	0.975	0.966	0.958	0.950	0.940	0.931	0.921	0.911	0.900	0.889	0.878	0.865	0.852	0.841	0.829	0.816	0.802	0.789	0.775	0.761	0.746	0.732	0.719	0.704	0.689	0.675	0.660	0.645	0.631	0.615	0.600	0.585	0.570	0.556	0.541	0.526	0.511	0.496	0.481	0.466	0.451	0.438	0.422	0.409	0.395	0.381	0.368	0.354	0.341	0.328	0.314	0.301	0.289	0.276	0.264	0.251	0.239	0.228	0.216	0.204	0.192	0.181	0.170	0.159	0.148	0.138	0.128	0.118	0.108	0.098	0.089	0.080	0.071	0.064	0.056	0.049	0.041	0.035	0.029	0.022	0.018	0.012	0.008	0.005	0.001	-0.002	-0.004	-0.006	-0.009	-0.009	-0.009	-0.009	-0.009	-0.006	-0.005	-0.002	-0.001	0.002	0.005	0.010	0.014	0.019	0.024	0.030	0.035	0.042	0.049	0.055	0.062	0.070	0.078	0.085	0.094	0.100	0.106	0.114	0.121	0.129	0.136	0.142	0.149	0.155	0.160	0.166	0.172	0.178	0.182	0.186	0.191	0.194	0.198	0.200	0.201	0.204	0.205	0.206	0.208	0.206	0.208	0.208	0.205	0.202	0.201	0.199	0.195	0.192	0.189	0.184	0.180	0.176	0.171	0.165	0.161	0.156	0.150	0.145	0.139	0.134	0.128	0.122	0.116	0.110	0.105	0.099	0.092	0.088	0.081	0.076	0.071	0.066	0.061	0.055	0.050	0.046	0.041	0.038	0.032	0.029	0.024	0.020	0.016	0.012	0.009	0.008	0.004	0.000	-0.001	-0.005	-0.006	-0.010	-0.011	-0.012	-0.015	-0.016	-0.018	-0.020	-0.020	-0.021	-0.022	-0.022	-0.022	-0.024	-0.024	-0.022	-0.024	-0.022	-0.021	-0.020	-0.019	-0.018	-0.016	-0.014	-0.011	-0.009	-0.008	-0.004	0.000	0.002	0.004	0.008	0.011	0.015	0.019	0.024	0.028	0.031	0.035	0.040	0.044	0.048	0.052	0.056	0.060	0.064	0.068	0.071	0.075	0.078	0.080	0.084	0.086	0.088	0.090	0.092	0.092	0.092	0.091	0.091	0.089	0.088	0.085	0.081	0.078	0.074	0.069	0.062	0.058	0.050	0.042	0.035	0.025	0.018	0.006	-0.004	-0.014	-0.026	-0.038	-0.049	-0.062	-0.076	-0.088	-0.102	-0.115	-0.129	-0.142	-0.158	-0.171	-0.184	-0.199	-0.211	-0.224	-0.238	-0.249	-0.260	-0.272	-0.282	-0.292	-0.301	-0.310	-0.316	-0.322	-0.329	-0.332	-0.335	-0.336	-0.338	-0.338	-0.336	-0.334	-0.329	-0.324	-0.318	-0.309	-0.300	-0.290	-0.279	-0.266	-0.251	-0.236	-0.220	-0.202	-0.182	-0.164	-0.142	-0.120	-0.098	-0.074	-0.050	-0.025	0.001	0.026	0.051	0.079	0.104	0.130	0.158	0.184	0.210	0.236	0.262	0.288	0.312	0.338	0.361	0.384	0.405	0.426	0.448	0.466	0.484	0.501	0.516	0.531	0.544	0.555	0.565	0.574	0.581	0.588	0.591	0.592	0.594	0.592	0.590	0.586	0.581	0.574	0.565	0.556	0.545	0.532	0.519	0.504	0.488	0.470	0.451	0.431	0.411	0.390	0.368	0.345	0.322	0.298	0.272	0.248	0.221	0.196	0.171	0.144	0.119	0.091	0.066	0.040	0.015	-0.010	-0.035	-0.059	-0.082	-0.106	-0.129	-0.151	-0.171	-0.194	-0.212	-0.231	-0.250	-0.266	-0.284	-0.299	-0.314	-0.328	-0.340	-0.351	-0.362	-0.371	-0.381	-0.389	-0.395	-0.401	-0.406	-0.411	-0.414	-0.416	-0.418	-0.419	-0.420	-0.419	-0.416	-0.414	-0.411	-0.408	-0.402	-0.398	-0.391	-0.384	-0.376	-0.370	-0.361	-0.354	-0.345	-0.335	-0.325	-0.314	-0.304	-0.292	-0.281	-0.269	-0.258	-0.245	-0.231	-0.220	-0.206	-0.194	-0.179	-0.166	-0.151	-0.136	-0.121	-0.106	-0.091	-0.076	-0.060	-0.045	-0.029	-0.014	0.002	0.018	0.034	0.050	0.065	0.081	0.099	0.115	0.131	0.148	0.164	0.181	0.199	0.215	0.231	0.248	0.265	0.281	0.298	0.314	0.329	0.346	0.362	0.378	0.392	0.410	0.424	0.440	0.454	0.470	0.485	0.499	0.514	0.528	0.541	0.555	0.569	0.581	0.594	0.608	0.621	0.632	0.645	100.000	5.000	2.000	1.000	3.000	0.000	0.000	0.000	0.000	0.000	0.000	0.000	0.000	0.000	0.000	0.000	0.000	0.000	1.594	1.579	1.564	1.549	1.534	1.518	1.504	1.488	1.472	1.458	1.442	1.426	1.411	1.396	1.381	1.366	1.351	1.336	1.321	1.308	1.292	1.279	1.265	1.251	1.236	1.222	1.209	1.195	1.181	1.168	1.154	1.141	1.128	1.114	1.101	1.088	1.074	1.060	1.046	1.032	1.020	1.005	0.992	0.978	0.964	0.950	0.936	0.924	0.910	0.896	0.882	0.868	0.855	0.841	0.828	0.815	0.800	0.788	0.774	0.760	0.748	0.734	0.720	0.708	0.692	0.680	0.668	0.654	0.640	0.628	0.614	0.601	0.588	0.575	0.562	0.550	0.535	0.522	0.510	0.498	0.482	0.470	0.458	0.444	0.429	0.416	0.402	0.389	0.375	0.361	0.346	0.332	0.318	0.302	0.288	0.271	0.256	0.240	0.225	0.208	0.191	0.175	0.158	0.140	0.124	0.106	0.089	0.071	0.052	0.035	0.016	-0.001	-0.019	-0.038	-0.055	-0.072	-0.091	-0.109	-0.128	-0.144	-0.162	-0.179	-0.195	-0.212	-0.228	-0.244	-0.258	-0.272	-0.286	-0.300	-0.312	-0.325	-0.336	-0.348	-0.358	-0.368	-0.376	-0.384	-0.391	-0.398	-0.402	-0.408	-0.412	-0.415	-0.419	-0.421	-0.421	-0.421	-0.420	-0.420	-0.419	-0.415	-0.411	-0.406	-0.401	-0.396	-0.389	-0.382	-0.374	-0.365	-0.356	-0.348	-0.338	-0.326	-0.315	-0.304	-0.292	-0.281	-0.268	-0.255	-0.242	-0.230	-0.215	-0.202	-0.188	-0.175	-0.161	-0.148	-0.132	-0.120	-0.106	-0.091	-0.078	-0.064	-0.050	-0.036	-0.024	-0.010	0.002	0.016	0.028	0.041	0.052	0.064	0.076	0.088	0.099	0.109	0.119	0.129	0.139	0.148	0.158	0.166	0.175	0.182	0.191	0.198	0.206	0.212	0.219	0.226	0.232	0.240	0.245	0.251	0.258	0.262	0.268	0.272	0.276	0.282	0.286	0.291	0.296	0.300	0.305	0.310	0.314	0.319	0.324	0.328	0.332	0.338	0.342	0.348	0.352	0.359	0.365	0.370	0.376	0.382	0.389	0.396	0.405	0.412	0.420	0.428	0.436	0.445	0.452	0.462	0.472	0.482	0.492	0.502	0.514	0.524	0.535	0.548	0.559	0.570	0.581	0.594	0.605	0.616	0.629	0.640	0.652	0.664	0.676	0.688	0.699	0.710	0.721	0.732	0.744	0.754	0.764	0.774	0.785	0.792	0.802	0.811	0.820	0.828	0.836	0.844	0.850	0.858	0.864	0.870	0.875	0.881	0.886	0.891	0.895	0.900	0.902	0.908	0.911	0.914	0.918	0.920	0.921	0.925	0.926	0.929	0.931	0.934	0.934	0.936	0.938	0.940	0.942	0.944	0.946	0.948	0.950	0.952	0.954	0.956	0.959	0.960	0.961	0.962	0.965	0.966	0.969	0.970	0.972	0.974	0.975	0.978	0.979	0.980	0.981	0.982	0.982	0.984	0.984	0.985	0.984	0.984	0.982	0.982	0.980	0.979	0.979	0.976	0.974	0.970	0.968	0.964	0.960	0.955	0.951	0.946	0.941	0.936	0.930	0.924	0.918	0.911	0.905	0.899	0.891	0.882	0.876	0.869	0.860	0.854	0.845	0.838	0.829	0.820	0.812	0.805	0.795	0.789	0.780	0.771	0.764	0.755	0.748	0.739	0.731	0.724	0.716	0.709	0.701	0.694	0.688	0.681	0.674	0.668	0.660	0.655	0.650	0.644	0.638	0.632	0.628	0.622	0.618	0.614	0.609	0.605	0.601	0.596	0.595	0.590	0.588	0.585	0.582	0.580	0.578	0.575	0.572	0.571	0.570	0.569	0.569	0.569	0.568	0.568	0.569	0.568	0.568	0.568	0.569	0.570	0.570	0.572	0.574	0.575	0.578	0.578	0.580	0.582	0.584	0.586	0.588	0.590	0.591	0.594	0.596	0.598	0.599	0.600	0.601	0.602	0.605	0.605	0.605	0.606	0.606	0.604	0.602	0.602	0.600	0.598	0.595	0.592	0.589	0.585	0.580	0.576	0.570	0.564	0.558	0.551	0.544	0.535	0.526	0.519	0.509	0.500	0.490	0.479	0.469	0.458	0.446	0.435	0.422	0.410	0.399	0.386	0.374	0.361	0.350	0.338	0.325	0.312	0.300	0.289	0.278	0.266	0.255	0.244	0.234	0.224	0.214	0.205	0.196	0.189	0.180	0.174	0.166	0.160	0.155	0.150	0.145	0.141	0.139	0.135	0.132	0.132	0.130	0.130	0.130	0.130	0.130	0.130	0.132	0.134	0.135	0.139	0.141	0.142	0.145	0.148	0.149	0.151	0.154	0.155	0.158	0.159	0.161	0.161	0.162	0.162	0.162	0.161	0.161	0.159	0.158	0.154	0.150	0.146	0.141	0.136	0.131	0.124	0.119	0.110	0.102	0.092	0.084	0.074	0.062	0.050	0.039	0.026	0.012	0.000	-0.015	-0.028	-0.042	-0.056	-0.071	-0.086	-0.101	-0.116	-0.130	-0.145	-0.160	-0.174	-0.189	-0.202	-0.216	-0.230	-0.244	-0.255	-0.269	-0.280	-0.291	-0.301	-0.311	-0.321	-0.330	-0.339	-0.345	-0.352	-0.359	-0.365	-0.369	-0.374	-0.378	-0.381	-0.382	-0.386	-0.388	-0.388	-0.388	-0.388	-0.388	-0.386	-0.385	-0.382	-0.381	-0.378	-0.375	-0.372	-0.369	-0.365	-0.361	-0.358	-0.354	-0.350	-0.345	-0.341	-0.336	-0.332	-0.329	-0.324	-0.320	-0.315	-0.311	-0.308	-0.302	-0.300	-0.295	-0.291	-0.288	-0.284	-0.281	-0.279	-0.275	-0.271	-0.269	-0.265	-0.261	-0.259	-0.256	-0.251	-0.249	-0.246	-0.241	-0.238	-0.235	-0.231	-0.228	-0.222	-0.219	-0.215	-0.210	-0.206	-0.201	-0.198	-0.191	-0.186	-0.181	-0.175	-0.169	-0.164	-0.158	-0.152	-0.146	-0.140	-0.132	-0.126	-0.120	-0.114	-0.106	-0.100	-0.092	-0.086	-0.079	-0.072	-0.068	-0.060	-0.054	-0.049	-0.044	-0.038	-0.032	-0.028	-0.024	-0.020	-0.016	-0.014	-0.011	-0.009	-0.008	-0.008	-0.008	-0.008	-0.008	-0.011	-0.012	-0.015	-0.019	-0.024	-0.029	-0.035	-0.041	-0.049	-0.058	-0.065	-0.075	-0.085	-0.096	-0.108	-0.120	-0.134	-0.146	-0.161	-0.175	-0.191	-0.208	-0.224	-0.240	-0.256	-0.274	-0.291	-0.310	-0.328	-0.345	-0.364	-0.381	-0.400	-0.418	-0.436	-0.454	-0.470	-0.486	-0.504	-0.520	-0.536	-0.552	-0.569	-0.582	-0.598	-0.610	-0.624	-0.635	-0.646	-0.658	-0.669	-0.678	-0.686	-0.694	-0.701	-0.709	-0.715	-0.720	-0.725	-0.729	-0.731	-0.734	-0.738	-0.738	-0.739	-0.739	-0.739	-0.738	-0.736	-0.735	-0.734	-0.732	-0.729	-0.726	-0.724	-0.720	-0.719	-0.714	-0.711	-0.708	-0.704	-0.701	-0.698	-0.694	-0.690	-0.686	-0.684	-0.680	-0.676	-0.672	-0.670	-0.666	-0.665	-0.661	-0.659	-0.656	-0.652	-0.651	-0.649	-0.646	-0.644	-0.641	-0.638	-0.635	-0.632	-0.629	-0.626	-0.624	-0.620	-0.615	-0.611	-0.608	-0.601	-0.598	-0.591	-0.586	-0.580	-0.574	-0.568	-0.559	-0.552	-0.544	-0.535	-0.528	-0.519	-0.509	-0.500	-0.490	-0.479	-0.470	-0.459	-0.449	-0.438	-0.426	-0.415	-0.402	-0.391	-0.380	-0.368	-0.356	-0.344	-0.332	-0.320	-0.310	-0.298	-0.286	-0.276	-0.266	-0.255	-0.244	-0.234	-0.225	-0.215	-0.206	-0.199	-0.190	-0.182	-0.174	-0.166	-0.160	-0.154	-0.148	-0.142	-0.136	-0.131	-0.128	-0.124	-0.120	-0.116	-0.114	-0.110	-0.109	-0.109	-0.106	-0.106	-0.106	-0.106	-0.106	-0.106	-0.106	-0.108	-0.109	-0.110	-0.111	-0.112	-0.114	-0.116	-0.119	-0.120	-0.122	-0.124	-0.126	-0.128	-0.131	-0.132	-0.134	-0.136	-0.138	-0.139	-0.140	-0.141	-0.141	-0.142	-0.142	-0.141	-0.142	-0.141	-0.140	-0.140	-0.138	-0.135	-0.132	-0.130	-0.126	-0.121	-0.118	-0.111	-0.108	-0.100	-0.094	-0.086	-0.079	-0.070	-0.060	-0.050	-0.041	-0.030	-0.019	-0.008	0.005	0.018	0.031	0.045	0.060	0.075	0.090	0.105	0.122	0.139	0.158	0.174	0.192	0.211	0.230	0.249	0.269	0.289	0.309	0.329	0.349	0.369	0.390	0.410	0.431	0.451	0.472	0.494	0.515	0.535	0.555	0.576	0.595	0.615	0.634	0.654	0.671	0.690	0.708	0.726	0.744	0.759	0.776	0.790	0.806	0.820	0.834	0.846	0.858	0.869	0.880	0.890	0.898	0.906	0.914	0.920	0.925	0.930	0.934	0.936	0.939	0.940	0.941	0.941	0.940	0.939	0.936	0.932	0.929	0.924	0.919	0.912	0.905	0.898	0.889	0.881	0.871	0.861	0.851	0.840	0.829	0.816	0.805	0.792	0.779	0.766	0.752	0.739	0.725	0.711	0.698	0.682	0.669	0.655	0.641	0.626	0.612	0.600	0.585	0.571	0.559	0.546	0.534	0.521	0.507	0.496	0.485	0.474	0.464	0.455	0.445	0.435	0.426	0.419	0.410	0.404	0.396	0.390	0.384	0.380	0.375	0.371	0.368	0.365	0.361	0.360	0.358	0.356	0.355	0.355	0.354	0.354	0.355	0.355	0.356	0.358	0.358	0.359	0.360	0.362	0.364	0.365	0.368	0.369	0.371	0.372	0.374	0.374	0.375	0.378	0.378	0.378	0.378	0.376	0.375	0.374	0.371	0.370	0.368	0.364	0.361	0.358	0.352	0.349	0.342	0.338	0.332	0.325	0.319	0.311	0.304	0.295	0.288	0.278	0.269	0.259	0.250	0.240	0.230	0.220	0.209	0.200	0.189	0.178	0.168	0.158	0.146	0.136	0.128	0.116	0.108	0.098	0.089	0.080	0.072	0.064	0.056	0.050	0.044	0.039	0.032	0.028	0.024	0.020	0.018	0.015	0.014	0.012	0.011	0.012	0.012	0.015	0.016	0.020	0.024	0.028	0.032	0.038	0.044	0.050	0.059	0.066	0.075	0.085	0.094	0.105	0.116	0.128	0.140	0.151	0.164	0.176	0.189	0.202	0.216	0.230	0.244	0.258	0.271	0.285	0.300	0.314	0.328	0.341	0.355	0.369	0.382	0.395	0.408	0.420	0.432	0.444	0.455	0.466	0.476	0.486	0.495	0.504	0.511	0.519	0.526	0.532	0.539	0.542	0.546	0.550	0.552	0.555	0.556	0.556	0.555	0.554	0.552	0.550	0.546	0.542	0.538	0.532	0.525	0.519	0.511	0.502	0.495	0.485	0.476	0.465	0.455	0.442	0.431	0.420	0.408	0.394	0.382	0.370	0.356	0.344	0.330	0.318	0.305	0.292	0.280	0.266	0.255	0.242	0.231	0.220	0.209	0.199	0.188	0.178	0.169	0.160	0.151	0.144	0.136	0.129	0.122	0.116	0.110	0.105	0.100	0.095	0.091	0.089	0.086	0.082	0.081	0.080	0.079	0.078	0.078	0.076	0.076	0.076	0.076	0.076	0.078	0.078	0.078	0.079	0.079	0.080	0.080	0.081	0.081	0.082	0.082	0.084	0.082	0.084	0.082	0.082	0.081	0.081	0.080	0.079	0.078	0.076	0.075	0.072	0.070	0.068	0.065	0.061	0.058	0.054	0.051	0.046	0.042	0.038	0.034	0.028	0.024	0.019	0.012	0.008	0.001	-0.004	-0.009	-0.015	-0.021	-0.028	-0.034	-0.040	-0.048	-0.055	-0.062	-0.070	-0.076	-0.084	-0.092	-0.101	-0.109	-0.116	-0.125	-0.134	-0.141	-0.150	-0.160	-0.169	-0.179	-0.188	-0.198	-0.208	-0.218	-0.228	-0.239	-0.248	-0.259	-0.269	-0.279	-0.291	-0.301	-0.311	-0.322	-0.332	-0.342	-0.354	-0.364	-0.374	-0.385	-0.394	-0.404	-0.412	-0.421	-0.430	-0.439	-0.446	-0.454	-0.461	-0.466	-0.472	-0.479	-0.481	-0.486	-0.490	-0.492	-0.495	-0.496	-0.498	-0.498	-0.496	-0.495	-0.492	-0.490	-0.486	-0.482	-0.478	-0.472	-0.466	-0.458	-0.450	-0.441	-0.431	-0.421	-0.411	-0.400	-0.389	-0.376	-0.362	-0.350	-0.335	-0.321	-0.308	-0.292	-0.278	-0.262	-0.248	-0.232	-0.216	-0.201	-0.186	-0.171	-0.156	-0.141	-0.126	-0.112	-0.098	-0.085	-0.071	-0.058	-0.045	-0.032	-0.020	-0.010	0.002	0.012	0.022	0.032	0.041	0.050	0.059	0.065	0.072	0.079	0.084	0.090	0.095	0.100	0.104	0.108	0.111	0.115	0.118	0.120	0.122	0.125	0.129	0.130	0.131	0.132	0.135	0.138	0.139	0.141	0.142	0.145	0.148	0.150	0.152	0.156	0.159	0.162	0.166	0.170	0.174	0.180	0.185	0.190	0.196	0.202	0.210	0.218	0.225	0.232	0.241	0.249	0.259	0.269	0.279	0.289	0.299	0.309	0.320	0.330	0.342	0.352	0.365	0.376	0.388	0.399	0.411	0.421	0.434	0.445	0.455	0.466	0.478	0.486	0.496	0.505	0.515	0.524	0.532	0.540	0.549	0.555	0.561	0.568	0.572	0.576	0.581	0.584	0.588	0.590	0.592	0.594	0.595	0.596	0.595	0.596	0.595	0.594	0.592	0.590	0.589	0.585	0.584	0.581	0.578	0.574	0.571	0.568	0.564	0.560	0.556	0.552	0.549	0.546	0.542	0.539	0.536	0.534	0.531	0.529	0.526	0.524	0.522	0.520	0.520	0.519	0.518	0.516	0.515	0.515	0.515	0.514	0.514	0.514	0.515	0.515	0.515	0.515	0.515	0.515	0.514	0.514	0.514	0.512	0.512	0.511	0.510	0.509	0.506	0.506	0.504	0.501	0.499	0.495	0.492	0.490	0.486	0.482	0.479	0.474	0.469	0.464	0.458	0.452	0.448	0.442	0.436	0.430	0.424	0.418	0.411	0.405	0.399	0.392	0.385	0.379	0.372	0.366	0.359	0.354	0.346	0.341	0.335	0.328	0.322	0.316	0.311	0.305	0.299	0.294	0.288	0.281	0.275	0.270	0.265	0.259	0.252	0.248	0.242	0.236	0.230	0.225	0.219	0.212	0.208	0.201	0.194	0.188	0.181	0.175	0.168	0.160	0.152	0.145	0.139	0.131	0.122	0.115	0.108	0.099	0.091	0.082	0.075	0.068	0.059	0.051	0.045	0.038	0.030	0.024	0.018	0.011	0.005	0.000	-0.005	-0.010	-0.015	-0.018	-0.021	-0.024	-0.026	-0.026	-0.028	-0.028	-0.028	-0.026	-0.025	-0.022	-0.021	-0.016	-0.012	-0.009	-0.004	0.002	0.008	0.015	0.021	0.030	0.038	0.046	0.054	0.062	0.071	0.080	0.089	0.098	0.105	0.115	0.124	0.131	0.141	0.150	0.158	0.165	0.172	0.180	0.186	0.192	0.198	0.204	0.209	0.214	0.218	0.220	0.222	0.225	0.228	0.228	0.229	0.229	0.229	0.228	0.226	0.224	0.221	0.219	0.215	0.212	0.209	0.205	0.201	0.198	0.192	0.189	0.185	0.180	0.176	0.171	0.168	0.164	0.160	0.156	0.152	0.150	0.146	0.144	0.141	0.139	0.138	0.136	0.135	0.134	0.132	0.132	0.132	0.132	0.134	0.134	0.134	0.135	0.136	0.138	0.139	0.141	0.141	0.142	0.145	0.145	0.146	0.148	0.149	0.149	0.150	0.149	0.149	0.149	0.148	0.146	0.145	0.144	0.141	0.139	0.134	0.130	0.126	0.122	0.116	0.111	0.105	0.099	0.091	0.084	0.076	0.069	0.061	0.051	0.044	0.034	0.024	0.014	0.004	-0.006	-0.018	-0.028	-0.038	-0.048	-0.059	-0.070	-0.080	-0.091	-0.101	-0.111	-0.121	-0.131	-0.142	-0.151	-0.162	-0.172	-0.182	-0.191	-0.200	-0.210	-0.219	-0.228	-0.236	-0.246	-0.254	-0.264	-0.272	-0.280	-0.289	-0.298	-0.306	-0.314	-0.324	-0.331	-0.340	-0.349	-0.358	-0.368	-0.376	-0.386	-0.395	-0.405	-0.414	-0.424	-0.432	-0.442	-0.452	-0.461	-0.472	-0.482	-0.491	-0.501	-0.511	-0.520	-0.530	-0.540	-0.548	-0.558	-0.565	-0.574	-0.582	-0.590	-0.595	-0.602	-0.609	-0.614	-0.618	-0.622	-0.624	-0.628	-0.629	-0.630	-0.630	-0.629	-0.626	-0.624	-0.619	-0.615	-0.608	-0.601	-0.594	-0.586	-0.575	-0.565	-0.554	-0.541	-0.529	-0.514	-0.500	-0.482	-0.466	-0.450	-0.432	-0.414	-0.395	-0.375	-0.355	-0.334	-0.314	-0.292	-0.271	-0.250	-0.229	-0.208	-0.186	-0.165	-0.144	-0.122	-0.102	-0.082	-0.064	-0.044	-0.025	-0.006	0.010	0.028	0.044	0.060	0.074	0.088	0.101	0.114	0.124	0.135	0.145	0.154	0.162	0.169	0.175	0.179	0.184	0.186	0.189	0.190	0.192	0.192	0.190	0.190	0.188	0.184	0.181	0.178	0.172	0.168	0.162	0.156	0.149	0.144	0.136	0.128	0.120	0.112	0.105	0.095	0.088	0.079	0.071	0.062	0.054	0.046	0.039	0.030	0.022	0.015	0.008	0.002	-0.005	-0.011	-0.018	-0.022	-0.026	-0.032	-0.036	-0.040	-0.044	-0.046	-0.050	-0.052	-0.054	-0.055	-0.056	-0.058	-0.058	-0.058	-0.056	-0.056	-0.055	-0.054	-0.051	-0.050	-0.049	-0.045	-0.042	-0.040	-0.036	-0.034	-0.030	-0.026	-0.022	-0.020	-0.015	-0.010	-0.006	-0.002	0.001	0.005	0.009	0.014	0.018	0.022	0.025	0.030	0.034	0.038	0.042	0.045	0.050	0.052	0.056	0.060	0.062	0.068	0.070	0.074	0.078	0.080	0.084	0.088	0.091	0.095	0.100	0.104	0.106	0.110	0.114	0.119	0.122	0.126	0.132	0.136	0.141	0.146	0.152	0.158	0.162	0.168	0.174	0.179	0.185	0.191	0.196	0.201	0.209	0.214	0.219	0.225	0.231	0.235	0.241	0.245	0.251	0.256	0.260	0.265	0.269	0.272	0.276	0.280	0.284	0.285	0.289	0.291	0.294	0.295	0.296	0.298	0.299	0.299	0.300	0.300	0.301	0.301	0.301	0.301	0.301	0.301	0.301	0.302	0.302	0.304	0.304	0.305	0.308	0.309	0.312	0.316	0.319	0.324	0.329	0.334	0.341	0.349	0.356	0.365	0.374	0.384	0.395	0.409	0.420	0.432	0.448	0.462	0.479	0.495	0.512	0.531	0.551	0.569	0.590	0.611	0.631	0.652	0.675	0.698	0.720	0.742	0.765	0.788	0.810	0.834	0.855	0.879	0.900	0.921	0.944	0.964	0.985	1.004	1.022	1.041	1.058	1.074	1.089	1.104	1.118	1.131	1.142	1.154	1.164	1.172	1.180	1.188	1.194	1.200	1.204	1.208	1.210	1.212	1.212	1.214	1.214	1.214	1.212	1.211	1.210	1.208	1.205	1.204	1.200	1.199	1.195	1.191	1.190	1.188	1.185	1.182	1.181	1.181	1.179	1.179	1.179	1.179	1.180	1.181	1.184	1.186	1.189	1.192	1.196	1.201	1.208	1.212	1.219	1.225	1.232	1.241	1.249	1.259	1.266	1.276	1.286	1.295	1.306	1.316	1.328	1.338	1.349	1.359	1.370	1.380	1.390	1.402	1.411	1.421	1.432	1.441	1.451	1.460	1.470	1.479	1.488	1.495	1.502	1.511	1.519	1.526	1.532	1.539	1.545	1.551	1.558	1.564	1.568	1.574	1.578	1.582	1.588	1.591	1.595	1.599	1.602	1.606	1.610	1.612	1.615	1.619	1.622	1.625	1.629	1.632	1.635	1.639	1.642	1.645	1.650	1.652	1.656	1.660	1.662	1.668	1.671	1.674	1.678	1.682	1.686	1.690	1.695	1.700	1.704	1.708	1.712	1.716	1.720	1.725	1.730	1.732	1.736	1.741	1.745	1.749	1.751	1.755	1.758	1.761	1.764	1.768	1.769	1.771	1.772	1.774	1.776	1.776	1.778	1.778	1.778	1.776	1.776	1.775	1.772	1.771	1.769	1.766	1.761	1.758	1.754	1.749	1.744	1.738	1.731	1.724	1.718	1.710	1.702	1.695	1.686	1.678	1.668	1.656	1.648	1.638	1.626	1.616	1.604	1.592	1.581	1.569	1.556	1.544	1.531	1.518	1.505	1.492	1.479	1.466	1.452	1.439	1.426	1.412	1.399	1.386	1.372	1.359	1.348	1.334	1.321	1.306	1.294	1.282	1.269	1.256	1.245	1.232	1.220	1.209	1.195	1.184	1.174	1.161	1.150	1.138	1.126	1.115	1.104	1.094	1.081	1.070	1.059	1.048	1.036	1.025	1.012	1.001	0.989	0.978	0.964	0.952	0.940	0.929	0.915	0.902	0.890	0.878	0.865	0.851	0.838	0.825	0.811	0.798	0.785	0.771	0.758	0.744	0.731	0.716	0.704	0.691	0.678	0.665	0.652	0.640	0.628	0.616	0.605	0.592	0.582	0.572	0.562	0.552	0.544	0.536	0.529	0.521	0.515	0.510	0.504	0.500	0.496	0.492	0.490	0.488	0.488	0.486	0.485	0.485	0.486	0.489	0.491	0.495	0.498	0.501	0.506	0.511	0.516	0.524	0.529	0.536	0.542	0.550	0.556	0.562	0.570	0.578	0.585	0.592	0.599	0.606	0.612	0.620	0.626	0.632	0.639	0.644	0.649	0.652	0.658	0.661	0.664	0.666	0.669	0.671	0.671	0.671	0.671	0.670	0.668	0.666	0.664	0.660	0.656	0.651	0.646	0.641	0.635	0.629	0.621	0.612	0.605	0.596	0.588	0.578	0.569	0.559	0.548	0.538	0.528	0.518	0.506	0.496	0.485	0.474	0.464	0.452	0.442	0.431	0.421	0.411	0.401	0.392	0.384	0.375	0.366	0.359	0.351	0.344	0.338	0.330	0.325	0.319	0.315	0.311	0.306	0.304	0.301	0.299	0.298	0.296	0.296	0.296	0.296	0.296	0.299	0.300	0.301	0.305	0.308	0.310	0.312	0.316	0.320	0.324	0.326	0.331	0.335	0.339	0.342	0.348	0.351	0.354	0.358	0.361	0.366	0.368	0.371	0.375	0.376	0.379	0.380	0.382	0.384	0.384	0.385	0.384	0.384	0.381	0.380	0.379	0.376	0.372	0.370	0.366	0.364	0.359	0.354	0.349	0.344	0.339	0.334	0.329	0.322	0.318	0.311	0.304	0.299	0.292	0.285	0.279	0.272	0.266	0.260	0.254	0.249	0.242	0.238	0.232	0.228	0.222	0.219	0.214	0.210	0.208	0.204	0.201	0.198	0.195	0.194	0.190	0.188	0.186	0.185	0.182	0.181	0.181	0.179	0.179	0.176	0.175	0.174	0.172	0.170	0.169	0.166	0.164	0.161	0.158	0.154	0.150	0.145	0.140	0.134	0.129	0.121	0.114	0.106	0.098	0.088	0.076	0.065	0.054	0.040	0.026	0.010	-0.005	-0.022	-0.041	-0.060	-0.079	-0.101	-0.121	-0.145	-0.169	-0.192	-0.219	-0.245	-0.272	-0.300	-0.330	-0.360	-0.391	-0.424	-0.456	-0.490	-0.524	-0.560	-0.595	-0.631	-0.670	-0.709	-0.748	-0.789	-0.829	-0.870	-0.911	-0.954	-0.999	-1.041	-1.086	-1.131	-1.176	-1.221	-1.268	-1.314	-1.361	-1.408	-1.455	-1.502	-1.551	-1.599	-1.646	-1.696	-1.744	-1.792	-1.841	-1.890	-1.938	-1.986	-2.035	-2.084	-2.131	-2.180	-2.229	-2.275	-2.322	-2.369	-2.415	-2.461	-2.508	-2.552	-2.596	-2.640	-2.685	-2.728	-2.769	-2.810	-2.851	-2.892	-2.932	-2.971	-3.010	-3.049	-3.086	-3.122	-3.159	-3.194	-3.228	-3.262	-3.295	-3.329	-3.360	-3.392	-3.422	-3.452	-3.482	-3.512	-3.540	-3.569	-3.596	-3.625	-3.651	-3.678	-3.704	-3.730	-3.755	-3.780	-3.806	-3.831	-3.858	-3.881	-3.906	-3.932	-3.956	-3.981	-4.005	-4.030	-4.055	-4.079	-4.104	-4.129	-4.154	-4.179	-4.202	-4.226	-4.252	-4.276	-4.301	-4.326	-4.350	-4.375	-4.400	-4.422	-4.446	-4.471	-4.494	-4.518	-4.541	-4.562	-4.584	-4.605	-4.626	-4.646	-4.665	-4.684	-4.702	-4.719	-4.735	-4.749	-4.762	-4.776	-4.789	-4.799	-4.808	-4.818	-4.825	-4.830	-4.836	-4.839	-4.842	-4.844	-4.842	-4.840	-4.838	-4.832	-4.826	-4.820	-4.811	-4.800	-4.789	-4.776	-4.761	-4.745	-4.728	-4.709	-4.689	-4.668	-4.645	-4.621	-4.596	-4.569	-4.541	-4.511	-4.482	-4.450	-4.419	-4.385	-4.350	-4.315	-4.279	-4.241	-4.204	-4.165	-4.125	-4.084	-4.041	-4.000	-3.958	-3.912	-3.869	-3.825	-3.779	-3.734	-3.688	-3.641	-3.594	-3.548	-3.500	-3.452	-3.404	-3.355	-3.306	-3.260	-3.211	-3.162	-3.115	-3.068	-3.020	-2.972	-2.925	-2.879	-2.831	-2.786	-2.740	-2.694	-2.649	-2.605	-2.561	-2.519	-2.476	-2.434	-2.392	-2.352	-2.312	-2.274	-2.235	-2.198	-2.161	-2.126	-2.091	-2.058	-2.026	-1.994	-1.962	-1.932	-1.904	-1.875	-1.848	-1.821	-1.795	-1.771	-1.746	-1.722	-1.701	-1.680	-1.659	-1.638	-1.618	-1.600	-1.581	-1.562	-1.545	-1.530	-1.512	-1.498	-1.481	-1.466	-1.451	-1.436	-1.421	-1.408	-1.394	-1.380	-1.366	-1.352	-1.339	-1.325	-1.310	-1.296	-1.282	-1.268	-1.255	-1.239	-1.225	-1.210	-1.195	-1.180	-1.165	-1.149	-1.134	-1.118	-1.100	-1.084	-1.066	-1.050	-1.032	-1.014	-0.998	-0.979	-0.960	-0.942	-0.922	-0.904	-0.884	-0.866	-0.846	-0.826	-0.806	-0.785	-0.766	-0.745	-0.725	-0.705	-0.684	-0.662	-0.642	-0.622	-0.601	-0.580	-0.560	-0.539	-0.518	-0.496	-0.474	-0.452	-0.431	-0.409	-0.388	-0.366	-0.342	-0.321	-0.299	-0.275	-0.252	-0.229	-0.206	-0.182	-0.159	-0.135	-0.111	-0.086	-0.061	-0.036	-0.011	0.014	0.038	0.064	0.089	0.115	0.141	0.168	0.194	0.220	0.248	0.274	0.301	0.328	0.355	0.382	0.409	0.436	0.462	0.490	0.516	0.544	0.569	0.595	0.622	0.648	0.672	0.698	0.721	0.746	0.769	0.791	0.814	0.834	0.856	0.875	0.895	0.914	0.930	0.948	0.964	0.979	0.992	1.005	1.018	1.028	1.038	1.048	1.055	1.061	1.068	1.071	1.075	1.078	1.079	1.079	1.079	1.076	1.074	1.071	1.066	1.060	1.055	1.049	1.041	1.032	1.025	1.015	1.006	0.996	0.985	0.976	0.966	0.955	0.945	0.934	0.924	0.914	0.905	0.895	0.886	0.879	0.870	0.864	0.858	0.851	0.846	0.842	0.839	0.836	0.835	0.836	0.836	0.839	0.842	0.846	0.851	0.859	0.865	0.875	0.884	0.895	0.909	0.921	0.935	0.950	0.965	0.981	0.999	1.019	1.038	1.056	1.078	1.098	1.120	1.141	1.162	1.185	1.208	1.231	1.254	1.276	1.299	1.320	1.342	1.364	1.385	1.406	1.428	1.446	1.465	1.485	1.501	1.519	1.535	1.550	1.565	1.578	1.590	1.601	1.612	1.622	1.631	1.638	1.645	1.651	1.656	1.660	1.662	1.664	1.666	1.665	1.666	1.664	1.661	1.659	1.654	1.650	1.645	1.638	1.632	1.625	1.616	1.609	1.600	1.591	1.581	1.572	1.561	1.551	1.541	1.530	1.520	1.509	1.499	1.488	1.478	1.465	1.455	1.445	1.434	1.424	1.411	1.402	1.391	1.381	1.370	1.361	1.350	1.340	1.330	1.321	1.310	1.301	1.292	1.282	1.274	1.265	1.255	1.246	1.238	1.229	1.218	1.209	1.200	1.191	1.182	1.174	1.164	1.154	1.144	1.135	1.125	1.114	1.105	1.094	1.084	1.074	1.064	1.052	1.042	1.031	1.020	1.009	0.998	0.986	0.974	0.962	0.951	0.938	0.926	0.914	0.900	0.888	0.874	0.860	0.846	0.832	0.818	0.804	0.789	0.774	0.758	0.742	0.726	0.709	0.692	0.675	0.659	0.640	0.622	0.604	0.585	0.565	0.546	0.526	0.505	0.485	0.462	0.441	0.420	0.396	0.375	0.352	0.329	0.305	0.281	0.256	0.232	0.208	0.182	0.156	0.132	0.106	0.081	0.056	0.031	0.005	-0.020	-0.044	-0.068	-0.092	-0.116	-0.140	-0.162	-0.185	-0.208	-0.230	-0.251	-0.270	-0.291	-0.309	-0.328	-0.344	-0.360	-0.375	-0.389	-0.402	-0.414	-0.426	-0.435	-0.444	-0.450	-0.458	-0.462	-0.466	-0.470	-0.471	-0.471	-0.471	-0.468	-0.464	-0.460	-0.456	-0.450	-0.442	-0.434	-0.424	-0.414	-0.402	-0.390	-0.378	-0.364	-0.350	-0.334	-0.319	-0.302	-0.286	-0.269	-0.250	-0.232	-0.215	-0.196	-0.178	-0.159	-0.140	-0.121	-0.102	-0.085	-0.065	-0.048	-0.029	-0.011	0.006	0.024	0.040	0.056	0.072	0.089	0.104	0.119	0.131	0.146	0.159	0.172	0.184	0.195	0.206	0.216	0.228	0.236	0.245	0.254	0.261	0.270	0.276	0.282	0.289	0.294	0.299	0.304	0.308	0.312	0.315	0.320	0.322	0.325	0.328	0.331	0.334	0.335	0.338	0.340	0.342	0.344	0.348	0.350	0.351	0.354	0.355	0.358	0.360	0.362	0.366	0.369	0.370	0.375	0.378	0.381	0.385	0.389	0.394	0.398	0.402	0.408	0.414	0.419	0.424	0.430	0.436	0.445	0.451	0.459	0.466	0.474	0.482	0.490	0.499	0.507	0.516	0.526	0.535	0.545	0.555	0.565	0.574	0.584	0.595	0.605	0.615	0.625	0.636	0.645	0.656	0.665	0.675	0.685	0.695	0.704	0.714	0.721	0.731	0.739	0.746	0.755	0.762	0.770	0.778	0.784	0.790	0.796	0.801	0.808	0.812	0.818	0.822	0.825	0.829	0.834	0.835	0.839	0.841	0.842	0.845	0.848	0.849	0.850	0.851	0.852	0.852	0.855	0.855	0.856	0.856	0.859	0.859	0.859	0.860	0.861	0.862	0.864	0.865	0.866	0.869	0.870	0.872	0.875	0.878	0.881	0.885	0.888	0.891	0.895	0.899	0.904	0.908	0.912	0.918	0.922	0.929	0.932	0.939	0.945	0.951	0.958	0.962	0.968	0.974	0.980	0.986	0.991	0.996	1.004	1.009	1.012	1.018	1.024	1.029	1.032	1.038	1.041	1.044	1.048	1.050	1.052	1.055	1.058	1.059	1.059	1.060	1.060	1.060	1.060	1.059	1.058	1.058	1.055	1.054	1.052	1.049	1.046	1.044	1.040	1.036	1.032	1.029	1.024	1.019	1.015	1.010	1.005	0.999	0.994	0.989	0.982	0.978	0.971	0.965	0.959	0.952	0.946	0.940	0.934	0.928	0.922	0.915	0.909	0.904	0.896	0.891	0.884	0.879	0.872	0.868	0.861	0.856	0.850	0.845	0.840	0.835	0.831	0.826	0.821	0.816	0.812	0.808	0.805	0.801	0.798	0.794	0.792	0.789	0.786	0.784	0.782	0.780	0.779	0.778	0.776	0.775	0.774	0.774	0.774	0.774	0.774	0.774	0.775	0.775	0.775	0.776	0.776	0.778	0.779	0.780	0.781	0.782	0.784	0.785	0.785	0.785	0.788	0.788	0.789	0.789	0.789	0.789	0.788	0.788	0.786	0.785	0.782	0.780	0.779	0.776	0.772	0.769	0.765	0.760	0.756	0.751	0.746	0.739	0.732	0.725	0.719	0.710	0.702	0.694	0.685	0.676	0.666	0.656	0.646	0.636	0.625	0.614	0.604	0.592	0.581	0.570	0.559	0.548	0.538	0.526	0.515	0.504	0.492	0.482	0.471	0.461	0.451	0.441	0.431	0.421	0.414	0.404	0.395	0.388	0.380	0.372	0.365	0.359	0.352	0.348	0.341	0.338	0.334	0.329	0.325	0.321	0.319	0.316	0.314	0.311	0.310	0.308	0.308	0.306	0.305	0.304	0.302	0.301	0.300	0.298	0.296	0.295	0.294	0.291	0.289	0.286	0.284	0.280	0.278	0.272	0.269	0.264	0.259	0.252	0.245	0.239	0.231	0.222	0.214	0.205	0.195	0.184	0.172	0.161	0.148	0.135	0.121	0.108	0.092	0.078	0.061	0.044	0.028	0.011	-0.006	-0.022	-0.041	-0.059	-0.076	-0.095	-0.112	-0.130	-0.148	-0.166	-0.182	-0.201	-0.218	-0.235	-0.251	-0.268	-0.284	-0.299	-0.312	-0.328	-0.341	-0.354	-0.366	-0.378	-0.389	-0.399	-0.408	-0.416	-0.424	-0.431	-0.438	-0.442	-0.448	-0.451	-0.455	-0.458	-0.460	-0.460	-0.460	-0.460	-0.459	-0.458	-0.455	-0.452	-0.449	-0.445	-0.441	-0.436	-0.430	-0.425	-0.418	-0.412	-0.405	-0.398	-0.390	-0.382	-0.374	-0.366	-0.359	-0.351	-0.341	-0.334	-0.325	-0.316	-0.309	-0.299	-0.291	-0.282	-0.275	-0.266	-0.259	-0.250	-0.242	-0.235	-0.226	-0.219	-0.211	-0.204	-0.196	-0.189	-0.181	-0.174	-0.168	-0.160	-0.152	-0.145	-0.139	-0.131	-0.125	-0.118	-0.111	-0.104	-0.098	-0.090	-0.084	-0.078	-0.071	-0.065	-0.059	-0.051	-0.045	-0.040	-0.032	-0.026	-0.020	-0.012	-0.006	0.000	0.006	0.012	0.019	0.025	0.030	0.036	0.041	0.048	0.052	0.058	0.062	0.068	0.071	0.075	0.079	0.081	0.085	0.086	0.089	0.090	0.091	0.092	0.091	0.091	0.090	0.089	0.088	0.084	0.080	0.076	0.071	0.065	0.059	0.052	0.044	0.036	0.026	0.018	0.006	-0.005	-0.018	-0.030	-0.044	-0.056	-0.071	-0.086	-0.101	-0.119	-0.135	-0.151	-0.170	-0.186	-0.205	-0.225	-0.242	-0.262	-0.281	-0.300	-0.319	-0.339	-0.359	-0.376	-0.396	-0.416	-0.435	-0.454	-0.472	-0.490	-0.509	-0.526	-0.544	-0.560	-0.576	-0.592	-0.608	-0.621	-0.636	-0.649	-0.662	-0.674	-0.685	-0.696	-0.708	-0.716	-0.726	-0.734	-0.741	-0.749	-0.755	-0.760	-0.765	-0.770	-0.774	-0.778	-0.780	-0.782	-0.784	-0.786	-0.788	-0.788	-0.786	-0.788	-0.786	-0.785	-0.782	-0.780	-0.778	-0.775	-0.771	-0.768	-0.765	-0.760	-0.755	-0.751	-0.746	-0.740	-0.735	-0.729	-0.724	-0.718	-0.710	-0.704	-0.695	-0.688	-0.680	-0.672	-0.664	-0.655	-0.646	-0.635	-0.626	-0.616	-0.605	-0.595	-0.582	-0.572	-0.560	-0.549	-0.536	-0.524	-0.510	-0.498	-0.484	-0.470	-0.456	-0.441	-0.428	-0.412	-0.398	-0.382	-0.368	-0.354	-0.339	-0.324	-0.309	-0.294	-0.278	-0.264	-0.249	-0.234	-0.220	-0.205	-0.191	-0.178	-0.164	-0.150	-0.138	-0.125	-0.112	-0.101	-0.090	-0.080	-0.068	-0.059	-0.049	-0.039	-0.031	-0.022	-0.015	-0.008	0.000	0.005	0.011	0.016	0.021	0.026	0.030	0.034	0.036	0.040	0.041	0.044	0.045	0.048	0.048	0.048	0.048	0.048	0.046	0.045	0.042	0.042	0.040	0.039	0.036	0.034	0.031	0.029	0.028	0.024	0.021	0.019	0.016	0.014	0.010	0.008	0.005	0.004	0.000	-0.001	-0.004	-0.006	-0.008	-0.009	-0.010	-0.010	-0.011	-0.011	-0.011	-0.011	-0.010	-0.009	-0.009	-0.006	-0.004	-0.002	0.001	0.005	0.009	0.014	0.019	0.025	0.030	0.038	0.045	0.052	0.061	0.070	0.080	0.089	0.100	0.111	0.122	0.134	0.146	0.159	0.174	0.188	0.200	0.216	0.231	0.246	0.262	0.279	0.295	0.311	0.329	0.346	0.365	0.382	0.401	0.419	0.438	0.455	0.474	0.492	0.511	0.529	0.548	0.566	0.584	0.601	0.619	0.636	0.654	0.670	0.686	0.704	0.719	0.735	0.749	0.764	0.778	0.791	0.805	0.818	0.830	0.841	0.852	0.862	0.871	0.881	0.889	0.896	0.904	0.909	0.915	0.920	0.924	0.926	0.930	0.931	0.932	0.934	0.934	0.932	0.931	0.930	0.928	0.925	0.920	0.916	0.911	0.905	0.900	0.894	0.886	0.878	0.871	0.861	0.852	0.844	0.834	0.824	0.812	0.802	0.791	0.780	0.769	0.756	0.745	0.732	0.721	0.709	0.696	0.684	0.672	0.660	0.648	0.635	0.624	0.611	0.600	0.589	0.578	0.566	0.555	0.545	0.535	0.525	0.514	0.505	0.495	0.489	0.480	0.472	0.465	0.458	0.451	0.446	0.440	0.435	0.431	0.428	0.424	0.422	0.419	0.415	0.414	0.412	0.411	0.410	0.410	0.410	0.409	0.410	0.411	0.411	0.412	0.414	0.415	0.416	0.416	0.419	0.420	0.421	0.422	0.422	0.424	0.425	0.425	0.426	0.426	0.425	0.424	0.422	0.421	0.420	0.416	0.412	0.411	0.406	0.402	0.398	0.392	0.386	0.380	0.372	0.365	0.359	0.350	0.341	0.332	0.322	0.312	0.302	0.291	0.281	0.269	0.258	0.246	0.234	0.222	0.210	0.199	0.188	0.175	0.162	0.151	0.140	0.129	0.118	0.108	0.096	0.088	0.076	0.069	0.060	0.051	0.044	0.038	0.031	0.025	0.021	0.016	0.014	0.010	0.009	0.008	0.008	0.008	0.009	0.010	0.014	0.016	0.020	0.025	0.031	0.036	0.044	0.050	0.060	0.069	0.078	0.089	0.100	0.111	0.124	0.138	0.151	0.164	0.178	0.192	0.206	0.221	0.236	0.251	0.268	0.282	0.299	0.315	0.330	0.348	0.362	0.378	0.394	0.409	0.424	0.439	0.454	0.468	0.481	0.495	0.507	0.520	0.531	0.542	0.554	0.562	0.572	0.581	0.590	0.596	0.604	0.610	0.616	0.620	0.622	0.626	0.629	0.630	0.631	0.631	0.629	0.629	0.626	0.621	0.619	0.614	0.609	0.601	0.595	0.589	0.579	0.571	0.561	0.552	0.542	0.531	0.520	0.507	0.496	0.485	0.471	0.460	0.448	0.435	0.421	0.409	0.396	0.384	0.371	0.359	0.346	0.335	0.322	0.311	0.300	0.289	0.278	0.268	0.258	0.248	0.239	0.230	0.221	0.212	0.204	0.196	0.190	0.182	0.176	0.170	0.164	0.158	0.154	0.149	0.144	0.139	0.135	0.131	0.128	0.124	0.121	0.118	0.114	0.110	0.106	0.102	0.100	0.095	0.091	0.088	0.084	0.079	0.075	0.070	0.065	0.060	0.055	0.049	0.044	0.038	0.031	0.025	0.018	0.011	0.004	-0.002	-0.010	-0.018	-0.026	-0.034	-0.042	-0.051	-0.059	-0.068	-0.076	-0.086	-0.095	-0.104	-0.114	-0.124	-0.132	-0.141	-0.151	-0.161	-0.170	-0.180	-0.189	-0.198	-0.206	-0.215	-0.224	-0.234	-0.242	-0.252	-0.261	-0.271	-0.280	-0.289	-0.299	-0.306	-0.316	-0.325	-0.335	-0.344	-0.352	-0.362	-0.371	-0.381	-0.390	-0.400	-0.410	-0.419	-0.430	-0.439	-0.449	-0.460	-0.470	-0.480	-0.490	-0.500	-0.510	-0.521	-0.531	-0.541	-0.550	-0.560	-0.569	-0.580	-0.588	-0.598	-0.605	-0.614	-0.622	-0.630	-0.638	-0.644	-0.650	-0.655	-0.660	-0.664	-0.666	-0.670	-0.672	-0.674	-0.674	-0.674	-0.672	-0.670	-0.668	-0.664	-0.659	-0.652	-0.646	-0.639	-0.630	-0.621	-0.610	-0.599	-0.586	-0.572	-0.559	-0.544	-0.528	-0.511	-0.494	-0.476	-0.458	-0.436	-0.416	-0.395	-0.375	-0.351	-0.330	-0.308	-0.285	-0.262	-0.240	-0.216	-0.194	-0.171	-0.149	-0.125	-0.104	-0.081	-0.060	-0.040	-0.019	0.002	0.021	0.040	0.058	0.076	0.092	0.108	0.124	0.138	0.152	0.164	0.178	0.188	0.198	0.206	0.215	0.221	0.228	0.234	0.238	0.241	0.244	0.245	0.248	0.249	0.248	0.248	0.246	0.244	0.241	0.239	0.235	0.232	0.229	0.225	0.220	0.215	0.211	0.208	0.201	0.198	0.194	0.189	0.185	0.181	0.176	0.174	0.171	0.169	0.166	0.164	0.162	0.164	0.162	0.164	0.164	0.166	0.169	0.171	0.175	0.179	0.184	0.189	0.194	0.199	0.205	0.211	0.219	0.226	0.235	0.242	0.251	0.259	0.268	0.276	0.286	0.295	0.304	0.312	0.321	0.330	0.339	0.346	0.355	0.362	0.370	0.378	0.384	0.391	0.396	0.401	0.406	0.411	0.414	0.418	0.420	0.421	0.422	0.424	0.425	0.424	0.425	0.422	0.421	0.420	0.418	0.414	0.411	0.408	0.402	0.399	0.394	0.389	0.384	0.379	0.374	0.369	0.364	0.358	0.351	0.346	0.340	0.335	0.330	0.325	0.319	0.315	0.311	0.306	0.302	0.298	0.294	0.290	0.288	0.284	0.280	0.278	0.275	0.272	0.270	0.266	0.265	0.262	0.260	0.259	0.256	0.254	0.251	0.250	0.246	0.244	0.241	0.238	0.235	0.231	0.228	0.224	0.220	0.216	0.211	0.206	0.202	0.196	0.191	0.186	0.179	0.174	0.166	0.159	0.151	0.144	0.136	0.129	0.120	0.112	0.104	0.096	0.088	0.079	0.070	0.062	0.054	0.045	0.036	0.029	0.020	0.011	0.004	-0.004	-0.012	-0.019	-0.026	-0.034	-0.041	-0.048	-0.054	-0.061	-0.066	-0.072	-0.079	-0.085	-0.090	-0.095	-0.099	-0.104	-0.109	-0.112	-0.118	-0.121	-0.125	-0.129	-0.132	-0.138	-0.140	-0.144	-0.146	-0.150	-0.154	-0.156	-0.161	-0.164	-0.168	-0.170	-0.174	-0.176	-0.180	-0.182	-0.186	-0.189	-0.191	-0.194	-0.196	-0.198	-0.200	-0.202	-0.204	-0.205	-0.208	-0.209	-0.210	-0.210	-0.211	-0.210	-0.210	-0.209	-0.209	-0.208	-0.205	-0.202	-0.199	-0.196	-0.192	-0.189	-0.184	-0.179	-0.174	-0.168	-0.160	-0.154	-0.145	-0.138	-0.129	-0.120	-0.110	-0.101	-0.091	-0.081	-0.070	-0.059	-0.048	-0.036	-0.026	-0.015	-0.004	0.008	0.019	0.031	0.041	0.052	0.064	0.074	0.084	0.095	0.105	0.114	0.124	0.132	0.140	0.149	0.156	0.162	0.169	0.175	0.180	0.185	0.190	0.194	0.196	0.198	0.200	0.201	0.201	0.201	0.201	0.200	0.199	0.196	0.195	0.191	0.188	0.185	0.181	0.176	0.172	0.169	0.164	0.159	0.152	0.148	0.142	0.136	0.130	0.124	0.119	0.112	0.108	0.101	0.095	0.089	0.084	0.078	0.072	0.068	0.061	0.056	0.050	0.045	0.040	0.035	0.031	0.026	0.021	0.016	0.012	0.009	0.004	-0.001	-0.005	-0.009	-0.014	-0.016	-0.021	-0.025	-0.029	-0.032	-0.036	-0.041	-0.045	-0.049	-0.052	-0.056	-0.061	-0.064	-0.069	-0.072	-0.076	-0.080	-0.085	-0.089	-0.094	-0.098	-0.101	-0.106	-0.110	-0.114	-0.119	-0.124	-0.128	-0.132	-0.138	-0.142	-0.146	-0.151	-0.155	-0.161	-0.165	-0.170	-0.174	-0.179	-0.184	-0.189	-0.194	-0.199	-0.204	-0.209	-0.215	-0.220	-0.226	-0.231	-0.238	-0.242	-0.248	-0.255	-0.260	-0.268	-0.274	-0.281	-0.288	-0.295	-0.301	-0.310	-0.316	-0.325	-0.332	-0.341	-0.350	-0.359	-0.368	-0.375	-0.385	-0.394	-0.402	-0.414	-0.422	-0.431	-0.441	-0.451	-0.460	-0.470	-0.480	-0.489	-0.499	-0.507	-0.518	-0.526	-0.535	-0.544	-0.552	-0.560	-0.568	-0.575	-0.581	-0.588	-0.594	-0.600	-0.604	-0.609	-0.614	-0.616	-0.619	-0.620	-0.622	-0.622	-0.622	-0.621	-0.619	-0.618	-0.615	-0.611	-0.608	-0.602	-0.595	-0.590	-0.582	-0.574	-0.566	-0.556	-0.548	-0.536	-0.524	-0.512	-0.500	-0.486	-0.474	-0.460	-0.444	-0.430	-0.414	-0.398	-0.382	-0.366	-0.350	-0.332	-0.316	-0.299	-0.282	-0.265	-0.248	-0.230	-0.214	-0.196	-0.181	-0.165	-0.148	-0.132	-0.116	-0.101	-0.086	-0.071	-0.059	-0.044	-0.031	-0.019	-0.008	0.004	0.016	0.025	0.035	0.042	0.051	0.059	0.066	0.071	0.078	0.081	0.085	0.089	0.092	0.095	0.096	0.098	0.099	0.099	0.098	0.098	0.095	0.092	0.090	0.088	0.084	0.080	0.076	0.071	0.068	0.061	0.056	0.050	0.046	0.040	0.034	0.028	0.022	0.016	0.010	0.005	-0.001	-0.006	-0.011	-0.016	-0.021	-0.026	-0.031	-0.035	-0.040	-0.044	-0.048	-0.051	-0.052	-0.056	-0.059	-0.060	-0.062	-0.064	-0.064	-0.066	-0.066	-0.066	-0.066	-0.066	-0.066	-0.066	-0.065	-0.064	-0.064	-0.061	-0.061	-0.059	-0.058	-0.055	-0.052	-0.050	-0.048	-0.045	-0.042	-0.041	-0.038	-0.035	-0.032	-0.030	-0.028	-0.025	-0.021	-0.018	-0.016	-0.012	-0.010	-0.006	-0.004	0.000	0.002	0.005	0.009	0.011	0.015	0.019	0.022	0.026	0.030	0.034	0.038	0.041	0.044	0.049	0.051	0.055	0.059	0.062	0.066	0.070	0.074	0.079	0.082	0.086	0.091	0.095	0.099	0.104	0.108	0.111	0.115	0.119	0.122	0.126	0.129	0.131	0.135	0.138	0.140	0.142	0.144	0.146	0.148	0.149	0.150	0.151	0.151	0.151	0.151	0.151	0.150	0.149	0.149	0.148	0.145	0.142	0.141	0.139	0.136	0.134	0.131	0.129	0.126	0.122	0.120	0.116	0.114	0.111	0.110	0.108	0.105	0.104	0.102	0.102	0.101	0.102	0.102	0.105	0.108	0.109	0.112	0.118	0.122	0.128	0.134	0.141	0.149	0.158	0.168	0.178	0.188	0.200	0.214	0.228	0.241	0.256	0.272	0.290	0.308	0.324	0.344	0.362	0.381	0.401	0.421	0.441	0.464	0.485	0.505	0.528	0.549	0.571	0.592	0.614	0.636	0.656	0.678	0.698	0.718	0.736	0.756	0.774	0.792	0.809	0.825	0.841	0.856	0.869	0.882	0.896	0.908	0.918	0.928	0.936	0.945	0.954	0.960	0.968	0.974	0.979	0.982	0.985	0.989	0.991	0.994	0.995	0.996	0.998	0.998	0.998	0.998	0.999	0.999	0.999	0.998	0.998	0.998	0.998	0.998	0.998	0.998	0.999	0.999	1.001	1.002	1.004	1.006	1.009	1.012	1.016	1.020	1.024	1.028	1.032	1.039	1.044	1.050	1.056	1.062	1.070	1.076	1.084	1.092	1.100	1.109	1.116	1.125	1.134	1.142	1.151	1.159	1.168	1.175	1.184	1.191	1.200	1.208	1.215	1.224	1.230	1.238	1.244	1.251	1.258	1.264	1.270	1.275	1.281	1.286	1.291	1.296	1.300	1.305	1.309	1.312	1.316	1.320	1.324	1.328	1.331	1.332	1.335	1.339	1.341	1.344	1.346	1.349	1.351	1.355	1.358	1.361	1.364	1.368	1.370	1.374	1.378	1.380	1.384	1.388	1.391	1.396	1.400	1.405	1.409	1.414	1.419	1.424	1.430	1.435	1.441	1.446	1.451	1.459	1.464	1.470	1.475	1.481	1.488	1.492	1.499	1.505	1.511	1.518	1.522	1.528	1.534	1.539	1.545	1.550	1.555	1.560	1.565	1.569	1.572	1.576	1.580	1.582	1.586	1.589	1.591	1.594	1.595	1.598	1.598	1.599	1.599	1.600	1.599	1.599	1.598	1.596	1.595	1.594	1.591	1.590	1.586	1.584	1.580	1.576	1.572	1.569	1.565	1.561	1.556	1.552	1.546	1.542	1.536	1.531	1.525	1.519	1.512	1.506	1.500	1.494	1.486	1.481	1.475	1.468	1.460	1.452	1.445	1.439	1.431	1.424	1.415	1.406	1.400	1.391	1.382	1.374	1.366	1.356	1.349	1.339	1.330	1.321	1.311	1.302	1.291	1.281	1.271	1.260	1.250	1.239	1.228	1.215	1.202	1.190	1.179	1.165	1.151	1.138	1.125	1.111	1.096	1.082	1.066	1.052	1.036	1.022	1.006	0.991	0.976	0.960	0.945	0.929	0.912	0.899	0.882	0.866	0.850	0.836	0.820	0.805	0.791	0.776	0.762	0.748	0.735	0.722	0.710	0.698	0.686	0.675	0.664	0.654	0.645	0.638	0.630	0.622	0.615	0.610	0.605	0.600	0.596	0.592	0.590	0.588	0.588	0.586	0.586	0.586	0.588	0.589	0.590	0.592	0.596	0.600	0.604	0.609	0.612	0.619	0.622	0.628	0.634	0.639	0.645	0.650	0.656	0.662	0.666	0.672	0.678	0.682	0.688	0.692	0.698	0.701	0.705	0.708	0.711	0.712	0.715	0.718	0.718	0.719	0.718	0.718	0.718	0.715	0.714	0.711	0.708	0.704	0.701	0.696	0.691	0.685	0.680	0.674	0.668	0.661	0.654	0.646	0.639	0.630	0.621	0.612	0.605	0.595	0.586	0.578	0.569	0.560	0.551	0.542	0.534	0.526	0.518	0.510	0.501	0.495	0.489	0.482	0.476	0.471	0.466	0.461	0.458	0.454	0.451	0.449	0.448	0.446	0.445	0.445	0.446	0.448	0.450	0.452	0.455	0.459	0.464	0.469	0.475	0.480	0.488	0.495	0.502	0.510	0.519	0.526	0.536	0.545	0.554	0.562	0.572	0.582	0.591	0.600	0.609	0.619	0.628	0.635	0.644	0.651	0.659	0.666	0.672	0.680	0.685	0.691	0.696	0.700	0.704	0.705	0.708	0.709	0.709	0.710	0.709	0.706	0.702	0.700	0.696	0.691	0.685	0.680	0.672	0.666	0.659	0.650	0.641	0.631	0.622	0.611	0.601	0.590	0.580	0.569	0.556	0.544	0.532	0.520	0.509	0.496	0.484	0.472	0.460	0.449	0.438	0.425	0.414	0.402	0.392	0.381	0.371	0.361	0.351	0.340	0.331	0.322	0.314	0.304	0.296	0.288	0.279	0.270	0.261	0.254	0.246	0.238	0.229	0.221	0.214	0.205	0.196	0.188	0.179	0.169	0.160	0.150	0.139	0.129	0.119	0.106	0.094	0.082	0.069	0.056	0.041	0.028	0.011	-0.004	-0.020	-0.038	-0.055	-0.074	-0.094	-0.112	-0.134	-0.155	-0.178	-0.201	-0.225	-0.249	-0.272	-0.299	-0.325	-0.351	-0.379	-0.408	-0.436	-0.466	-0.496	-0.528	-0.559	-0.591	-0.624	-0.658	-0.692	-0.726	-0.761	-0.798	-0.834	-0.870	-0.909	-0.948	-0.986	-1.025	-1.065	-1.106	-1.146	-1.188	-1.230	-1.272	-1.315	-1.359	-1.401	-1.445	-1.491	-1.535	-1.579	-1.625	-1.670	-1.716	-1.762	-1.808	-1.854	-1.900	-1.948	-1.994	-2.041	-2.088	-2.134	-2.179	-2.226	-2.272	-2.319	-2.364	-2.409	-2.455	-2.499	-2.544	-2.589	-2.632	-2.675	-2.719	-2.760	-2.802	-2.845	-2.885	-2.925	-2.965	-3.005	-3.044	-3.082	-3.120	-3.158	-3.192	-3.230	-3.265	-3.300	-3.332	-3.366	-3.400	-3.431	-3.464	-3.495	-3.526	-3.556	-3.586	-3.615	-3.644	-3.674	-3.701	-3.730	-3.758	-3.785	-3.811	-3.839	-3.864	-3.890	-3.916	-3.942	-3.969	-3.994	-4.020	-4.045	-4.070	-4.095	-4.120	-4.146	-4.170	-4.195	-4.220	-4.246	-4.270	-4.296	-4.321	-4.345	-4.369	-4.395	-4.419	-4.442	-4.466	-4.491	-4.514	-4.538	-4.560	-4.582	-4.606	-4.629	-4.650	-4.671	-4.692	-4.711	-4.731	-4.750	-4.768	-4.784	-4.801	-4.815	-4.831	-4.845	-4.858	-4.869	-4.879	-4.890	-4.898	-4.905	-4.911	-4.916	-4.920	-4.922	-4.924	-4.924	-4.922	-4.920	-4.915	-4.909	-4.902	-4.895	-4.884	-4.872	-4.859	-4.845	-4.829	-4.812	-4.792	-4.772	-4.751	-4.728	-4.704	-4.679	-4.651	-4.622	-4.592	-4.561	-4.530	-4.496	-4.461	-4.425	-4.389	-4.351	-4.311	-4.271	-4.230	-4.189	-4.146	-4.102	-4.056	-4.012	-3.966	-3.920	-3.872	-3.824	-3.778	-3.728	-3.679	-3.630	-3.580	-3.531	-3.481	-3.431	-3.380	-3.331	-3.281	-3.232	-3.182	-3.134	-3.084	-3.035	-2.986	-2.939	-2.891	-2.845	-2.798	-2.752	-2.709	-2.664	-2.621	-2.578	-2.535	-2.495	-2.455	-2.416	-2.378	-2.340	-2.304	-2.268	-2.232	-2.199	-2.165	-2.134	-2.104	-2.074	-2.045	-2.018	-1.990	-1.964	-1.939	-1.914	-1.890	-1.866	-1.845	-1.824	-1.802	-1.782	-1.762	-1.744	-1.726	-1.708	-1.689	-1.671	-1.655	-1.639	-1.622	-1.606	-1.590	-1.574	-1.558	-1.542	-1.528	-1.511	-1.496	-1.479	-1.464	-1.449	-1.431	-1.415	-1.399	-1.382	-1.365	-1.346	-1.329	-1.311	-1.292	-1.274	-1.255	-1.236	-1.216	-1.198	-1.178	-1.158	-1.136	-1.115	-1.092	-1.071	-1.049	-1.028	-1.005	-0.982	-0.960	-0.938	-0.914	-0.891	-0.868	-0.844	-0.820	-0.796	-0.772	-0.749	-0.724	-0.700	-0.675	-0.651	-0.628	-0.602	-0.579	-0.554	-0.530	-0.506	-0.481	-0.459	-0.434	-0.410	-0.386	-0.361	-0.338	-0.314	-0.290	-0.266	-0.242	-0.218	-0.192	-0.169	-0.145	-0.121	-0.098	-0.072	-0.049	-0.025	-0.001	0.024	0.048	0.072	0.096	0.120	0.144	0.169	0.192	0.216	0.241	0.265	0.290	0.314	0.339	0.362	0.385	0.410	0.434	0.458	0.481	0.504	0.529	0.552	0.574	0.598	0.620	0.642	0.665	0.688	0.710	0.730	0.752	0.772	0.792	0.814	0.834	0.852	0.871	0.889	0.906	0.924	0.941	0.958	0.972	0.989	1.001	1.016	1.029	1.041	1.052	1.064	1.074	1.084	1.092	1.100	1.109	1.115	1.121	1.126	1.132	1.135	1.139	1.141	1.144	1.145	1.146	1.146	1.146	1.146	1.145	1.144	1.142	1.141	1.140	1.138	1.135	1.132	1.130	1.129	1.126	1.125	1.122	1.121	1.120	1.119	1.119	1.119	1.120	1.121	1.124	1.126	1.130	1.134	1.139	1.145	1.151	1.158	1.166	1.176	1.185	1.198	1.208	1.221	1.235	1.250	1.266	1.282	1.299	1.318	1.335	1.355	1.374	1.394	1.415	1.438	1.459	1.481	1.504	1.526	1.549	1.572	1.596	1.620	1.642	1.665	1.688	1.710	1.731	1.754	1.775	1.795	1.815	1.835	1.854	1.872	1.889	1.905	1.920	1.935	1.949	1.960	1.972	1.982	1.991	1.999	2.006	2.014	2.019	2.022	2.025	2.029	2.029	2.030	2.029	2.027	2.025	2.021	2.018	2.011	2.006	1.999	1.991	1.984	1.975	1.965	1.956	1.945	1.934	1.922	1.911	1.899	1.886	1.874	1.861	1.849	1.835	1.821	1.809	1.794	1.780	1.766	1.752	1.739	1.726	1.712	1.699	1.684	1.670	1.656	1.642	1.629	1.616	1.602	1.589	1.575	1.562	1.549	1.536	1.522	1.510	1.496	1.484	1.470	1.458	1.444	1.430	1.418	1.404	1.390	1.378	1.364	1.351	1.336	1.324	1.310	1.295	1.282	1.269	1.255	1.241	1.228	1.215	1.201	1.188	1.175	1.161	1.149	1.135	1.122	1.109	1.096	1.082	1.070	1.058	1.045	1.032	1.020	1.008	0.995	0.982	0.969	0.958	0.945	0.931	0.920	0.906	0.894	0.880	0.869	0.855	0.841	0.829	0.815	0.801	0.788	0.774	0.759	0.745	0.729	0.714	0.700	0.684	0.666	0.650	0.632	0.615	0.599	0.580	0.561	0.542	0.522	0.502	0.482	0.461	0.441	0.420	0.399	0.376	0.354	0.331	0.309	0.286	0.262	0.241	0.218	0.195	0.172	0.149	0.126	0.102	0.080	0.058	0.036	0.015	-0.006	-0.026	-0.046	-0.066	-0.085	-0.104	-0.121	-0.138	-0.154	-0.170	-0.184	-0.198	-0.210	-0.222	-0.234	-0.242	-0.251	-0.260	-0.266	-0.272	-0.276	-0.281	-0.284	-0.286	-0.286	-0.288	-0.286	-0.285	-0.282	-0.279	-0.274	-0.270	-0.262	-0.256	-0.249	-0.241	-0.232	-0.222	-0.214	-0.204	-0.192	-0.182	-0.170	-0.159	-0.146	-0.135	-0.122	-0.111	-0.098	-0.085	-0.071	-0.059	-0.046	-0.034	-0.021	-0.010	0.002	0.014	0.026	0.038	0.049	0.060	0.071	0.081	0.092	0.102	0.111	0.121	0.130	0.139	0.148	0.155	0.164	0.171	0.179	0.185	0.191	0.199	0.205	0.210	0.216	0.221	0.228	0.232	0.239	0.244	0.249	0.254	0.260	0.264	0.270	0.275	0.281	0.286	0.291	0.298	0.304	0.309	0.315	0.321	0.328	0.334	0.340	0.346	0.354	0.360	0.368	0.375	0.384	0.391	0.400	0.406	0.415	0.424	0.434	0.442	0.451	0.461	0.471	0.481	0.491	0.501	0.511	0.521	0.532	0.544	0.554	0.565	0.575	0.586	0.598	0.609	0.620	0.630	0.641	0.652	0.664	0.674	0.685	0.695	0.706	0.715	0.725	0.735	0.744	0.754	0.764	0.772	0.781	0.789	0.798	0.805	0.814	0.820	0.828	0.834	0.840	0.846	0.852	0.859	0.864	0.869	0.872	0.878	0.881	0.884	0.889	0.891	0.894	0.896	0.899	0.900	0.902	0.905	0.906	0.906	0.908	0.909	0.909	0.910	0.910	0.910	0.911	0.910	0.911	0.911	0.911	0.910	0.910	0.911	0.910	0.910	0.910	0.910	0.911	0.911	0.911	0.911	0.912	0.914	0.915	0.915	0.918	0.919	0.919	0.921	0.922	0.924	0.925	0.928	0.930	0.931	0.935	0.936	0.939	0.941	0.944	0.946	0.950	0.952	0.954	0.958	0.960	0.962	0.965	0.968	0.970	0.972	0.975	0.979	0.980	0.982	0.985	0.985	0.988	0.989	0.991	0.992	0.995	0.995	0.996	0.998	0.999	1.000	1.000	1.001	1.001	1.001	1.002	1.002	1.001	1.002	1.001	1.000	1.000	0.999	0.998	0.996	0.995	0.994	0.992	0.990	0.989	0.986	0.984	0.981	0.978	0.975	0.972	0.969	0.966	0.962	0.958	0.955	0.951	0.948	0.942	0.938	0.935	0.930	0.925	0.920	0.915	0.911	0.906	0.901	0.898	0.891	0.888	0.882	0.879	0.874	0.870	0.865	0.861	0.858	0.854	0.850	0.846	0.844	0.841	0.839	0.836	0.834	0.832	0.831	0.832	0.831	0.830	0.831	0.831	0.832	0.834	0.836	0.839	0.840	0.844	0.846	0.851	0.855	0.859	0.864	0.869	0.874	0.880	0.885	0.891	0.896	0.902	0.910	0.916	0.921	0.929	0.936	0.941	0.948	0.954	0.960	0.965	0.970	0.976	0.981	0.986	0.990	0.995	0.999	1.002	1.005	1.009	1.011	1.012	1.015	1.016	1.016	1.018	1.018	1.016	1.016	1.015	1.014	1.011	1.010	1.006	1.004	1.001	0.998	0.994	0.990	0.986	0.981	0.978	0.974	0.970	0.965	0.960	0.956	0.951	0.946	0.942	0.938	0.932	0.929	0.925	0.920	0.915	0.911	0.908	0.905	0.901	0.898	0.894	0.890	0.888	0.884	0.881	0.879	0.876	0.875	0.872	0.871	0.868	0.866	0.864	0.861	0.860	0.858	0.854	0.852	0.850	0.848	0.842	0.840	0.835	0.831	0.826	0.821	0.816	0.810	0.804	0.798	0.790	0.782	0.772	0.765	0.756	0.745	0.734	0.724	0.712	0.699	0.686	0.672	0.658	0.642	0.628	0.612	0.596	0.579	0.561	0.544	0.525	0.505	0.485	0.465	0.445	0.425	0.405	0.384	0.364	0.341	0.320	0.299	0.280	0.259	0.238	0.218	0.196	0.176	0.159	0.139	0.121	0.101	0.085	0.068	0.051	0.036	0.020	0.006	-0.006	-0.019	-0.031	-0.042	-0.051	-0.060	-0.069	-0.076	-0.082	-0.088	-0.091	-0.096	-0.098	-0.100	-0.101	-0.101	-0.101	-0.100	-0.098	-0.096	-0.092	-0.089	-0.084	-0.079	-0.074	-0.069	-0.061	-0.054	-0.048	-0.040	-0.032	-0.024	-0.016	-0.009	-0.001	0.008	0.015	0.022	0.031	0.039	0.046	0.054	0.061	0.068	0.074	0.080	0.086	0.091	0.096	0.100	0.105	0.109	0.112	0.116	0.119	0.121	0.124	0.124	0.126	0.126	0.128	0.128	0.128	0.129	0.129	0.128	0.126	0.125	0.124	0.122	0.120	0.119	0.118	0.115	0.115	0.112	0.110	0.109	0.105	0.104	0.102	0.101	0.100	0.099	0.098	0.096	0.095	0.096	0.095	0.095	0.095	0.095	0.096	0.095	0.096	0.096	0.096	0.099	0.099	0.100	0.100	0.100	0.101	0.102	0.102	0.101	0.102	0.102	0.101	0.101	0.100	0.100	0.099	0.096	0.094	0.091	0.090	0.085	0.081	0.078	0.072	0.066	0.061	0.054	0.048	0.039	0.030	0.021	0.011	0.001	-0.010	-0.022	-0.034	-0.048	-0.059	-0.074	-0.088	-0.101	-0.115	-0.130	-0.146	-0.161	-0.178	-0.194	-0.210	-0.225	-0.242	-0.258	-0.274	-0.290	-0.305	-0.320	-0.336	-0.352	-0.366	-0.381	-0.394	-0.408	-0.421	-0.432	-0.445	-0.455	-0.466	-0.475	-0.485	-0.494	-0.500	-0.507	-0.512	-0.519	-0.524	-0.528	-0.531	-0.532	-0.535	-0.536	-0.536	-0.536	-0.534	-0.534	-0.530	-0.529	-0.525	-0.521	-0.518	-0.511	-0.507	-0.501	-0.495	-0.489	-0.482	-0.475	-0.468	-0.460	-0.452	-0.445	-0.435	-0.428	-0.419	-0.410	-0.402	-0.394	-0.384	-0.375	-0.366	-0.358	-0.349	-0.339	-0.330	-0.321	-0.311	-0.302	-0.292	-0.284	-0.274	-0.264	-0.254	-0.244	-0.234	-0.224	-0.212	-0.202	-0.192	-0.182	-0.170	-0.159	-0.148	-0.136	-0.125	-0.114	-0.102	-0.090	-0.078	-0.065	-0.051	-0.040	-0.026	-0.014	-0.001	0.012	0.025	0.039	0.052	0.065	0.078	0.092	0.105	0.119	0.131	0.145	0.158	0.170	0.182	0.196	0.209	0.221	0.232	0.242	0.254	0.265	0.276	0.286	0.296	0.306	0.315	0.324	0.332	0.340	0.348	0.355	0.361	0.368	0.374	0.380	0.385	0.390	0.394	0.396	0.400	0.402	0.405	0.406	0.409	0.409	0.409	0.408	0.406	0.406	0.405	0.402	0.399	0.396	0.394	0.390	0.385	0.380	0.375	0.370	0.365	0.359	0.352	0.346	0.340	0.332	0.326	0.318	0.310	0.302	0.295	0.286	0.279	0.271	0.264	0.255	0.248	0.239	0.231	0.225	0.218	0.210	0.204	0.196	0.190	0.185	0.179	0.174	0.170	0.168	0.164	0.160	0.159	0.159	0.156	0.158	0.158	0.159	0.162	0.165	0.168	0.172	0.179	0.184	0.191	0.199	0.208	0.218	0.228	0.239	0.250	0.262	0.276	0.290	0.305	0.321	0.336	0.352	0.371	0.389	0.408	0.426	0.445	0.465	0.486	0.505	0.526	0.548	0.569	0.590	0.611	0.632	0.655	0.676	0.698	0.719	0.739	0.760	0.780	0.800	0.820	0.839	0.859	0.876	0.895	0.910	0.928	0.944	0.960	0.975	0.988	1.001	1.012	1.024	1.035	1.046	1.054	1.062	1.070	1.076	1.082	1.086	1.091	1.094	1.096	1.098	1.099	1.099	1.098	1.096	1.095	1.091	1.088	1.084	1.079	1.072	1.066	1.059	1.052	1.044	1.036	1.028	1.018	1.008	0.998	0.986	0.975	0.964	0.952	0.940	0.929	0.918	0.906	0.894	0.881	0.869	0.856	0.844	0.831	0.820	0.808	0.796	0.784	0.772	0.761	0.751	0.739	0.729	0.719	0.709	0.700	0.690	0.681	0.672	0.665	0.658	0.649	0.642	0.636	0.630	0.624	0.619	0.614	0.610	0.606	0.604	0.600	0.595	0.592	0.590	0.589	0.586	0.584	0.582	0.581	0.580	0.578	0.578	0.578	0.575	0.575	0.574	0.574	0.574	0.572	0.571	0.570	0.570	0.568	0.566	0.564	0.562	0.560	0.556	0.552	0.549	0.545	0.540	0.536	0.531	0.525	0.519	0.512	0.505	0.499	0.491	0.482	0.475	0.466	0.456	0.446	0.438	0.426	0.416	0.404	0.392	0.382	0.370	0.359	0.346	0.335	0.322	0.310	0.299	0.286	0.275	0.262	0.251	0.240	0.228	0.216	0.205	0.195	0.185	0.175	0.165	0.156	0.149	0.140	0.132	0.125	0.118	0.112	0.106	0.101	0.096	0.092	0.089	0.086	0.085	0.082	0.082	0.081	0.081	0.082	0.082	0.085	0.086	0.089	0.092	0.095	0.099	0.104	0.110	0.114	0.121	0.126	0.132	0.140	0.149	0.156	0.162	0.170	0.179	0.186	0.196	0.204	0.214	0.221	0.230	0.240	0.249	0.258	0.266	0.275	0.284	0.292	0.300	0.310	0.318	0.326	0.334	0.340	0.348	0.354	0.361	0.368	0.372	0.378	0.382	0.388	0.390	0.395	0.398	0.400	0.402	0.402	0.404	0.404	0.404	0.402	0.401	0.399	0.396	0.392	0.389	0.384	0.379	0.374	0.366	0.360	0.352	0.344	0.335	0.326	0.315	0.305	0.295	0.282	0.271	0.259	0.246	0.234	0.221	0.209	0.196	0.182	0.169	0.155	0.141	0.128	0.114	0.101	0.088	0.074	0.061	0.048	0.035	0.021	0.010	-0.002	-0.015	-0.026	-0.038	-0.049	-0.059	-0.069	-0.079	-0.089	-0.098	-0.106	-0.115	-0.122	-0.130	-0.138	-0.145	-0.151	-0.158	-0.164	-0.169	-0.175	-0.179	-0.184	-0.188	-0.191	-0.198	-0.201	-0.205	-0.209	-0.212	-0.215	-0.219	-0.221	-0.225	-0.229	-0.231	-0.235	-0.239	-0.242	-0.245	-0.249	-0.254	-0.256	-0.260	-0.264	-0.268	-0.272	-0.276	-0.280	-0.284	-0.288	-0.292	-0.299	-0.302	-0.309	-0.314	-0.319	-0.326	-0.331	-0.338	-0.344	-0.351	-0.356	-0.364	-0.371	-0.378	-0.385	-0.392	-0.400	-0.409	-0.416	-0.424	-0.432	-0.440	-0.450	-0.459	-0.468	-0.478	-0.488	-0.498	-0.507	-0.519	-0.529	-0.540	-0.551	-0.562	-0.574	-0.585	-0.598	-0.609	-0.621	-0.634	-0.646	-0.659	-0.671	-0.685	-0.698	-0.711	-0.724	-0.738	-0.750	-0.762	-0.775	-0.789	-0.801	-0.812	-0.824	-0.835	-0.846	-0.858	-0.866	-0.876	-0.884	-0.892	-0.900	-0.908	-0.912	-0.918	-0.921	-0.925	-0.928	-0.929	-0.929	-0.928	-0.926	-0.922	-0.919	-0.912	-0.906	-0.900	-0.890	-0.880	-0.870	-0.858	-0.844	-0.829	-0.814	-0.798	-0.779	-0.760	-0.740	-0.719	-0.698	-0.675	-0.651	-0.626	-0.601	-0.576	-0.549	-0.521	-0.495	-0.466	-0.439	-0.410	-0.379	-0.351	-0.321	-0.294	-0.265	-0.236	-0.208	-0.180	-0.152	-0.125	-0.098	-0.071	-0.046	-0.021	0.004	0.026	0.050	0.071	0.091	0.111	0.130	0.149	0.165	0.181	0.198	0.211	0.224	0.235	0.246	0.255	0.265	0.272	0.279	0.285	0.290	0.294	0.296	0.299	0.299	0.301	0.300	0.300	0.299	0.296	0.295	0.291	0.288	0.285	0.281	0.276	0.272	0.268	0.264	0.259	0.255	0.250	0.245	0.241	0.238	0.232	0.229	0.226	0.221	0.219	0.218	0.216	0.214	0.212	0.212	0.212	0.212	0.214	0.215	0.218	0.220	0.221	0.225	0.230	0.234	0.238	0.241	0.248	0.252	0.259	0.264	0.271	0.279	0.285	0.292	0.300	0.306	0.314	0.321	0.329	0.336	0.344	0.351	0.358	0.365	0.371	0.378	0.384	0.390	0.396	0.402	0.406	0.411	0.415	0.418	0.422	0.424	0.426	0.430	0.431	0.432	0.434	0.435	0.435	0.435	0.435	0.434	0.434	0.432	0.430	0.430	0.428	0.425	0.422	0.420	0.418	0.416	0.414	0.410	0.408	0.404	0.401	0.398	0.395	0.391	0.388	0.386	0.382	0.379	0.378	0.375	0.371	0.369	0.366	0.364	0.362	0.360	0.358	0.355	0.352	0.349	0.346	0.344	0.341	0.338	0.335	0.331	0.329	0.325	0.321	0.318	0.312	0.309	0.304	0.299	0.292	0.288	0.281	0.275	0.269	0.262	0.255	0.248	0.239	0.232	0.224	0.216	0.208	0.198	0.189	0.179	0.169	0.159	0.149	0.140	0.129	0.119	0.108	0.098	0.088	0.078	0.069	0.058	0.049	0.040	0.030	0.020	0.011	0.002	-0.006	-0.015	-0.024	-0.032	-0.040	-0.048	-0.054	-0.061	-0.068	-0.074	-0.080	-0.086	-0.092	-0.096	-0.102	-0.108	-0.112	-0.116	-0.121	-0.124	-0.128	-0.132	-0.136	-0.139	-0.142	-0.145	-0.149	-0.151	-0.155	-0.159	-0.161	-0.164	-0.169	-0.171	-0.174	-0.178	-0.181	-0.185	-0.189	-0.192	-0.196	-0.199	-0.202	-0.205	-0.209	-0.212	-0.216	-0.219	-0.222	-0.226	-0.230	-0.234	-0.236	-0.240	-0.242	-0.244	-0.246	-0.250	-0.252	-0.252	-0.255	-0.256	-0.258	-0.259	-0.259	-0.260	-0.260	-0.259	-0.259	-0.258	-0.256	-0.255	-0.252	-0.251	-0.249	-0.246	-0.242	-0.239	-0.235	-0.231	-0.226	-0.222	-0.218	-0.211	-0.208	-0.202	-0.198	-0.192	-0.188	-0.182	-0.178	-0.172	-0.166	-0.162	-0.156	-0.152	-0.148	-0.142	-0.138	-0.135	-0.130	-0.126	-0.122	-0.119	-0.116	-0.114	-0.110	-0.108	-0.106	-0.104	-0.101	-0.101	-0.100	-0.099	-0.100	-0.100	-0.100	-0.100	-0.101	-0.101	-0.102	-0.104	-0.105	-0.106	-0.109	-0.110	-0.111	-0.114	-0.114	-0.116	-0.119	-0.121	-0.122	-0.125	-0.128	-0.129	-0.131	-0.132	-0.134	-0.136	-0.138	-0.139	-0.142	-0.142	-0.144	-0.146	-0.146	-0.148	-0.149	-0.150	-0.151	-0.152	-0.152	-0.154	-0.155	-0.155	-0.155	-0.156	-0.158	-0.156	-0.158	-0.159	-0.160	-0.159	-0.160	-0.161	-0.161	-0.162	-0.164	-0.164	-0.165	-0.166	-0.166	-0.168	-0.169	-0.170	-0.171	-0.171	-0.172	-0.174	-0.175	-0.176	-0.178	-0.178	-0.180	-0.181	-0.182	-0.184	-0.185	-0.186	-0.188	-0.190	-0.190	-0.192	-0.192	-0.195	-0.196	-0.198	-0.199	-0.200	-0.202	-0.204	-0.205	-0.208	-0.209	-0.210	-0.212	-0.214	-0.216	-0.219	-0.221	-0.222	-0.225	-0.228	-0.231	-0.234	-0.238	-0.240	-0.245	-0.248	-0.252	-0.258	-0.262	-0.268	-0.274	-0.279	-0.285	-0.291	-0.298	-0.305	-0.312	-0.320	-0.328	-0.335	-0.342	-0.352	-0.361	-0.371	-0.379	-0.389	-0.399	-0.409	-0.418	-0.428	-0.438	-0.448	-0.456	-0.466	-0.476	-0.486	-0.495	-0.504	-0.514	-0.521	-0.529	-0.538	-0.544	-0.550	-0.556	-0.561	-0.566	-0.571	-0.574	-0.576	-0.579	-0.580	-0.580	-0.580	-0.579	-0.576	-0.572	-0.569	-0.564	-0.559	-0.551	-0.544	-0.535	-0.526	-0.515	-0.504	-0.492	-0.479	-0.465	-0.450	-0.435	-0.419	-0.402	-0.385	-0.366	-0.349	-0.330	-0.310	-0.290	-0.271	-0.251	-0.230	-0.210	-0.190	-0.169	-0.149	-0.128	-0.109	-0.089	-0.069	-0.049	-0.030	-0.011	0.008	0.024	0.041	0.058	0.072	0.089	0.101	0.116	0.128	0.140	0.150	0.160	0.170	0.178	0.184	0.191	0.195	0.200	0.202	0.205	0.206	0.208	0.206	0.205	0.202	0.200	0.196	0.192	0.186	0.181	0.174	0.166	0.159	0.150	0.141	0.132	0.122	0.111	0.100	0.090	0.078	0.066	0.055	0.044	0.031	0.019	0.008	-0.004	-0.016	-0.028	-0.039	-0.051	-0.061	-0.072	-0.082	-0.094	-0.102	-0.112	-0.122	-0.131	-0.139	-0.146	-0.154	-0.160	-0.166	-0.172	-0.178	-0.182	-0.186	-0.190	-0.194	-0.196	-0.198	-0.200	-0.201	-0.202	-0.202	-0.202	-0.201	-0.201	-0.199	-0.198	-0.195	-0.192	-0.189	-0.185	-0.182	-0.178	-0.172	-0.169	-0.164	-0.159	-0.152	-0.148	-0.141	-0.135	-0.129	-0.121	-0.116	-0.109	-0.101	-0.095	-0.088	-0.081	-0.074	-0.066	-0.058	-0.051	-0.042	-0.035	-0.028	-0.019	-0.012	-0.004	0.005	0.012	0.021	0.029	0.036	0.045	0.051	0.060	0.068	0.075	0.082	0.090	0.099	0.106	0.114	0.121	0.129	0.136	0.144	0.150	0.158	0.164	0.171	0.178	0.184	0.191	0.196	0.201	0.208	0.212	0.219	0.224	0.229	0.234	0.238	0.241	0.245	0.249	0.252	0.256	0.259	0.260	0.264	0.266	0.268	0.270	0.270	0.272	100.000	5.000	2.000	1.000	4.000	0.000	0.000	0.000	0.000	0.000	0.000	0.000	0.000	0.000	0.000	0.000	0.000	0.000	-0.486	-0.525	-0.562	-0.601	-0.639	-0.678	-0.715	-0.752	-0.789	-0.825	-0.862	-0.900	-0.938	-0.972	-1.009	-1.044	-1.079	-1.114	-1.146	-1.181	-1.212	-1.246	-1.278	-1.310	-1.340	-1.371	-1.401	-1.430	-1.459	-1.488	-1.515	-1.542	-1.568	-1.595	-1.620	-1.645	-1.669	-1.692	-1.716	-1.740	-1.762	-1.785	-1.806	-1.829	-1.849	-1.870	-1.890	-1.910	-1.929	-1.946	-1.965	-1.982	-2.001	-2.019	-2.036	-2.052	-2.069	-2.085	-2.100	-2.116	-2.131	-2.148	-2.161	-2.176	-2.190	-2.204	-2.218	-2.232	-2.246	-2.260	-2.272	-2.286	-2.299	-2.311	-2.324	-2.338	-2.350	-2.362	-2.375	-2.388	-2.400	-2.412	-2.424	-2.436	-2.449	-2.460	-2.472	-2.485	-2.496	-2.509	-2.520	-2.532	-2.545	-2.558	-2.570	-2.581	-2.594	-2.606	-2.619	-2.631	-2.644	-2.656	-2.670	-2.682	-2.694	-2.708	-2.720	-2.734	-2.746	-2.759	-2.771	-2.784	-2.796	-2.808	-2.820	-2.834	-2.846	-2.858	-2.869	-2.881	-2.892	-2.904	-2.914	-2.924	-2.934	-2.944	-2.952	-2.961	-2.970	-2.978	-2.984	-2.991	-2.999	-3.004	-3.009	-3.012	-3.016	-3.019	-3.020	-3.021	-3.021	-3.021	-3.020	-3.018	-3.015	-3.012	-3.009	-3.004	-2.998	-2.990	-2.982	-2.974	-2.964	-2.954	-2.942	-2.931	-2.918	-2.905	-2.891	-2.876	-2.860	-2.842	-2.826	-2.808	-2.789	-2.771	-2.751	-2.730	-2.710	-2.688	-2.666	-2.644	-2.621	-2.599	-2.575	-2.551	-2.528	-2.504	-2.479	-2.454	-2.430	-2.405	-2.380	-2.355	-2.329	-2.304	-2.279	-2.252	-2.228	-2.201	-2.176	-2.151	-2.128	-2.101	-2.076	-2.052	-2.027	-2.004	-1.979	-1.955	-1.930	-1.906	-1.884	-1.860	-1.838	-1.814	-1.791	-1.768	-1.746	-1.722	-1.701	-1.680	-1.656	-1.635	-1.612	-1.590	-1.569	-1.546	-1.524	-1.504	-1.481	-1.460	-1.438	-1.416	-1.394	-1.372	-1.350	-1.329	-1.305	-1.284	-1.260	-1.239	-1.215	-1.192	-1.169	-1.148	-1.124	-1.100	-1.076	-1.051	-1.028	-1.004	-0.979	-0.954	-0.929	-0.904	-0.879	-0.854	-0.829	-0.802	-0.779	-0.752	-0.726	-0.700	-0.676	-0.650	-0.625	-0.599	-0.574	-0.549	-0.524	-0.499	-0.475	-0.451	-0.426	-0.404	-0.380	-0.358	-0.334	-0.312	-0.291	-0.270	-0.249	-0.229	-0.209	-0.191	-0.171	-0.154	-0.136	-0.120	-0.104	-0.088	-0.072	-0.059	-0.045	-0.031	-0.019	-0.006	0.005	0.016	0.028	0.038	0.046	0.056	0.065	0.074	0.082	0.090	0.098	0.106	0.114	0.121	0.128	0.135	0.141	0.148	0.155	0.162	0.170	0.176	0.184	0.191	0.199	0.208	0.216	0.225	0.234	0.242	0.252	0.262	0.272	0.284	0.295	0.306	0.315	0.328	0.340	0.351	0.362	0.376	0.388	0.401	0.414	0.425	0.439	0.451	0.464	0.476	0.489	0.501	0.512	0.524	0.536	0.546	0.556	0.566	0.578	0.586	0.595	0.604	0.611	0.618	0.622	0.629	0.634	0.638	0.641	0.642	0.644	0.646	0.646	0.645	0.644	0.642	0.640	0.638	0.632	0.628	0.624	0.616	0.610	0.604	0.595	0.588	0.579	0.570	0.559	0.549	0.539	0.529	0.519	0.507	0.496	0.485	0.474	0.462	0.451	0.439	0.428	0.416	0.405	0.395	0.385	0.375	0.365	0.355	0.345	0.338	0.329	0.321	0.314	0.306	0.301	0.295	0.290	0.285	0.280	0.276	0.274	0.271	0.270	0.269	0.268	0.268	0.269	0.270	0.271	0.274	0.276	0.280	0.284	0.289	0.294	0.299	0.306	0.312	0.319	0.326	0.334	0.341	0.350	0.358	0.366	0.376	0.385	0.394	0.402	0.412	0.422	0.431	0.440	0.451	0.460	0.470	0.479	0.488	0.496	0.505	0.512	0.521	0.529	0.536	0.544	0.551	0.556	0.562	0.568	0.571	0.575	0.579	0.582	0.585	0.588	0.589	0.590	0.590	0.590	0.590	0.589	0.586	0.584	0.581	0.579	0.574	0.569	0.564	0.559	0.552	0.548	0.540	0.534	0.525	0.519	0.511	0.502	0.495	0.486	0.478	0.469	0.459	0.450	0.442	0.432	0.424	0.416	0.406	0.399	0.391	0.382	0.375	0.366	0.360	0.352	0.345	0.339	0.332	0.326	0.320	0.316	0.310	0.306	0.302	0.298	0.295	0.291	0.289	0.288	0.285	0.284	0.281	0.280	0.279	0.279	0.278	0.279	0.278	0.279	0.278	0.279	0.279	0.279	0.280	0.279	0.279	0.279	0.278	0.278	0.276	0.276	0.275	0.272	0.271	0.269	0.266	0.264	0.259	0.256	0.251	0.246	0.241	0.235	0.229	0.221	0.214	0.206	0.196	0.188	0.179	0.168	0.156	0.145	0.132	0.119	0.106	0.091	0.078	0.064	0.049	0.034	0.019	0.002	-0.012	-0.029	-0.045	-0.062	-0.078	-0.094	-0.111	-0.128	-0.142	-0.159	-0.175	-0.190	-0.206	-0.222	-0.236	-0.251	-0.265	-0.279	-0.291	-0.304	-0.316	-0.329	-0.340	-0.350	-0.359	-0.368	-0.376	-0.385	-0.392	-0.399	-0.405	-0.411	-0.415	-0.420	-0.422	-0.426	-0.429	-0.430	-0.431	-0.432	-0.432	-0.431	-0.430	-0.428	-0.426	-0.424	-0.421	-0.418	-0.415	-0.410	-0.405	-0.400	-0.394	-0.389	-0.382	-0.378	-0.370	-0.364	-0.356	-0.349	-0.341	-0.334	-0.326	-0.319	-0.310	-0.304	-0.296	-0.288	-0.279	-0.270	-0.262	-0.255	-0.246	-0.238	-0.230	-0.221	-0.214	-0.205	-0.196	-0.188	-0.180	-0.172	-0.164	-0.156	-0.148	-0.140	-0.132	-0.124	-0.118	-0.109	-0.101	-0.095	-0.086	-0.080	-0.072	-0.068	-0.061	-0.054	-0.048	-0.041	-0.036	-0.030	-0.024	-0.019	-0.012	-0.009	-0.004	0.001	0.005	0.009	0.012	0.016	0.020	0.022	0.024	0.026	0.028	0.029	0.030	0.030	0.031	0.030	0.028	0.028	0.025	0.022	0.020	0.016	0.012	0.008	0.004	-0.001	-0.006	-0.012	-0.020	-0.028	-0.035	-0.042	-0.051	-0.060	-0.069	-0.078	-0.088	-0.099	-0.108	-0.119	-0.130	-0.141	-0.152	-0.162	-0.174	-0.186	-0.198	-0.209	-0.219	-0.230	-0.240	-0.250	-0.260	-0.269	-0.279	-0.288	-0.295	-0.304	-0.310	-0.316	-0.321	-0.328	-0.332	-0.338	-0.340	-0.342	-0.345	-0.346	-0.348	-0.346	-0.346	-0.345	-0.342	-0.340	-0.336	-0.332	-0.326	-0.322	-0.316	-0.310	-0.304	-0.296	-0.289	-0.281	-0.272	-0.264	-0.255	-0.246	-0.236	-0.229	-0.220	-0.212	-0.202	-0.194	-0.186	-0.179	-0.171	-0.164	-0.158	-0.150	-0.145	-0.139	-0.132	-0.129	-0.124	-0.121	-0.118	-0.116	-0.114	-0.112	-0.111	-0.110	-0.111	-0.111	-0.112	-0.114	-0.115	-0.119	-0.121	-0.124	-0.126	-0.130	-0.135	-0.139	-0.142	-0.146	-0.150	-0.154	-0.159	-0.162	-0.165	-0.170	-0.172	-0.175	-0.178	-0.179	-0.181	-0.182	-0.184	-0.182	-0.184	-0.182	-0.181	-0.179	-0.176	-0.174	-0.170	-0.166	-0.161	-0.156	-0.151	-0.145	-0.139	-0.132	-0.125	-0.118	-0.109	-0.100	-0.090	-0.081	-0.071	-0.061	-0.051	-0.040	-0.030	-0.019	-0.008	0.002	0.015	0.025	0.036	0.046	0.059	0.069	0.079	0.089	0.100	0.109	0.119	0.129	0.138	0.146	0.154	0.162	0.170	0.176	0.184	0.190	0.196	0.201	0.206	0.210	0.215	0.219	0.220	0.222	0.224	0.225	0.225	0.225	0.225	0.224	0.222	0.220	0.218	0.215	0.212	0.209	0.205	0.200	0.196	0.191	0.186	0.181	0.176	0.171	0.166	0.159	0.154	0.148	0.142	0.138	0.131	0.126	0.121	0.116	0.111	0.108	0.104	0.100	0.096	0.094	0.091	0.089	0.089	0.089	0.089	0.090	0.091	0.094	0.098	0.100	0.106	0.111	0.118	0.124	0.132	0.140	0.150	0.160	0.171	0.182	0.194	0.208	0.221	0.238	0.252	0.268	0.284	0.302	0.320	0.339	0.358	0.378	0.396	0.418	0.439	0.460	0.481	0.504	0.526	0.548	0.571	0.594	0.618	0.639	0.662	0.685	0.708	0.730	0.754	0.775	0.796	0.819	0.839	0.859	0.881	0.900	0.920	0.938	0.956	0.974	0.991	1.008	1.024	1.039	1.054	1.066	1.080	1.091	1.102	1.112	1.120	1.129	1.136	1.142	1.148	1.152	1.156	1.160	1.161	1.161	1.161	1.161	1.159	1.156	1.154	1.149	1.142	1.138	1.131	1.122	1.115	1.106	1.098	1.086	1.075	1.065	1.052	1.039	1.026	1.012	0.999	0.985	0.969	0.954	0.939	0.922	0.908	0.892	0.876	0.860	0.844	0.828	0.810	0.794	0.778	0.761	0.745	0.729	0.714	0.698	0.682	0.668	0.652	0.639	0.625	0.610	0.598	0.584	0.571	0.559	0.548	0.536	0.525	0.515	0.504	0.495	0.485	0.476	0.468	0.460	0.452	0.445	0.440	0.431	0.425	0.419	0.414	0.408	0.402	0.398	0.394	0.389	0.385	0.381	0.376	0.372	0.368	0.365	0.361	0.358	0.354	0.350	0.346	0.341	0.338	0.334	0.330	0.325	0.321	0.318	0.311	0.306	0.300	0.294	0.289	0.281	0.275	0.269	0.261	0.254	0.246	0.239	0.230	0.221	0.211	0.204	0.194	0.184	0.175	0.164	0.152	0.142	0.131	0.121	0.110	0.100	0.089	0.078	0.065	0.054	0.042	0.030	0.020	0.008	-0.004	-0.014	-0.026	-0.038	-0.048	-0.059	-0.069	-0.079	-0.088	-0.098	-0.108	-0.116	-0.125	-0.134	-0.141	-0.150	-0.156	-0.162	-0.170	-0.176	-0.182	-0.189	-0.192	-0.198	-0.201	-0.206	-0.210	-0.212	-0.216	-0.219	-0.220	-0.221	-0.224	-0.224	-0.224	-0.224	-0.222	-0.222	-0.221	-0.219	-0.216	-0.214	-0.210	-0.209	-0.205	-0.201	-0.198	-0.194	-0.190	-0.185	-0.180	-0.176	-0.170	-0.165	-0.159	-0.154	-0.148	-0.142	-0.136	-0.131	-0.126	-0.120	-0.115	-0.110	-0.105	-0.100	-0.095	-0.092	-0.088	-0.082	-0.080	-0.076	-0.074	-0.071	-0.069	-0.068	-0.068	-0.066	-0.066	-0.068	-0.068	-0.070	-0.071	-0.074	-0.079	-0.081	-0.086	-0.091	-0.098	-0.104	-0.111	-0.120	-0.129	-0.138	-0.148	-0.158	-0.168	-0.179	-0.192	-0.204	-0.218	-0.231	-0.245	-0.260	-0.275	-0.290	-0.304	-0.320	-0.335	-0.351	-0.368	-0.384	-0.400	-0.415	-0.431	-0.448	-0.461	-0.478	-0.492	-0.507	-0.522	-0.536	-0.550	-0.562	-0.576	-0.588	-0.599	-0.610	-0.620	-0.631	-0.640	-0.649	-0.658	-0.664	-0.670	-0.676	-0.681	-0.686	-0.689	-0.692	-0.695	-0.696	-0.698	-0.698	-0.696	-0.696	-0.695	-0.694	-0.691	-0.689	-0.685	-0.681	-0.678	-0.672	-0.669	-0.662	-0.658	-0.651	-0.646	-0.640	-0.635	-0.629	-0.622	-0.616	-0.610	-0.605	-0.599	-0.594	-0.588	-0.581	-0.576	-0.571	-0.566	-0.562	-0.558	-0.554	-0.551	-0.548	-0.546	-0.544	-0.541	-0.540	-0.540	-0.539	-0.538	-0.539	-0.538	-0.539	-0.539	-0.540	-0.542	-0.544	-0.546	-0.549	-0.552	-0.556	-0.559	-0.562	-0.566	-0.571	-0.576	-0.580	-0.585	-0.590	-0.595	-0.600	-0.606	-0.611	-0.618	-0.622	-0.629	-0.634	-0.640	-0.646	-0.652	-0.658	-0.665	-0.670	-0.676	-0.684	-0.689	-0.695	-0.701	-0.708	-0.712	-0.719	-0.725	-0.730	-0.736	-0.741	-0.746	-0.751	-0.755	-0.761	-0.765	-0.769	-0.774	-0.778	-0.780	-0.784	-0.786	-0.790	-0.792	-0.794	-0.796	-0.799	-0.800	-0.800	-0.800	-0.800	-0.799	-0.799	-0.799	-0.798	-0.796	-0.794	-0.791	-0.788	-0.786	-0.781	-0.779	-0.774	-0.769	-0.765	-0.759	-0.754	-0.748	-0.741	-0.735	-0.729	-0.721	-0.715	-0.708	-0.700	-0.691	-0.685	-0.676	-0.668	-0.660	-0.651	-0.644	-0.636	-0.628	-0.620	-0.612	-0.605	-0.598	-0.590	-0.584	-0.576	-0.570	-0.562	-0.556	-0.550	-0.545	-0.540	-0.535	-0.530	-0.525	-0.521	-0.518	-0.514	-0.510	-0.507	-0.504	-0.501	-0.500	-0.498	-0.495	-0.492	-0.491	-0.490	-0.489	-0.486	-0.485	-0.484	-0.481	-0.480	-0.476	-0.475	-0.472	-0.470	-0.468	-0.464	-0.460	-0.456	-0.452	-0.448	-0.442	-0.436	-0.431	-0.424	-0.418	-0.409	-0.401	-0.392	-0.384	-0.374	-0.362	-0.351	-0.340	-0.328	-0.314	-0.300	-0.286	-0.272	-0.258	-0.241	-0.225	-0.208	-0.190	-0.172	-0.155	-0.135	-0.116	-0.098	-0.079	-0.060	-0.040	-0.020	-0.001	0.019	0.038	0.059	0.078	0.098	0.116	0.135	0.154	0.172	0.190	0.206	0.224	0.240	0.255	0.271	0.286	0.300	0.312	0.325	0.338	0.349	0.359	0.369	0.376	0.384	0.390	0.396	0.401	0.406	0.410	0.412	0.414	0.416	0.416	0.416	0.415	0.414	0.411	0.409	0.404	0.401	0.395	0.390	0.385	0.379	0.372	0.366	0.358	0.350	0.342	0.335	0.328	0.319	0.310	0.302	0.294	0.285	0.278	0.269	0.260	0.254	0.245	0.238	0.229	0.221	0.214	0.208	0.200	0.192	0.186	0.179	0.172	0.165	0.159	0.151	0.145	0.140	0.134	0.128	0.121	0.115	0.108	0.101	0.095	0.088	0.081	0.075	0.068	0.061	0.054	0.046	0.038	0.030	0.022	0.015	0.008	-0.002	-0.011	-0.020	-0.030	-0.040	-0.050	-0.060	-0.070	-0.080	-0.091	-0.102	-0.112	-0.124	-0.136	-0.148	-0.160	-0.171	-0.184	-0.195	-0.206	-0.219	-0.232	-0.245	-0.258	-0.270	-0.282	-0.296	-0.310	-0.322	-0.335	-0.349	-0.362	-0.376	-0.390	-0.404	-0.416	-0.430	-0.444	-0.459	-0.472	-0.485	-0.499	-0.512	-0.528	-0.541	-0.554	-0.569	-0.581	-0.596	-0.609	-0.622	-0.635	-0.649	-0.662	-0.676	-0.689	-0.700	-0.714	-0.726	-0.738	-0.750	-0.761	-0.772	-0.782	-0.794	-0.804	-0.812	-0.821	-0.830	-0.838	-0.844	-0.850	-0.858	-0.862	-0.868	-0.870	-0.875	-0.878	-0.878	-0.879	-0.879	-0.879	-0.878	-0.875	-0.872	-0.869	-0.865	-0.860	-0.854	-0.848	-0.840	-0.834	-0.825	-0.816	-0.806	-0.798	-0.786	-0.776	-0.765	-0.754	-0.742	-0.731	-0.719	-0.706	-0.696	-0.684	-0.671	-0.660	-0.650	-0.638	-0.628	-0.616	-0.606	-0.598	-0.588	-0.579	-0.571	-0.562	-0.555	-0.549	-0.542	-0.538	-0.532	-0.529	-0.525	-0.522	-0.520	-0.518	-0.519	-0.518	-0.519	-0.518	-0.519	-0.521	-0.524	-0.528	-0.532	-0.536	-0.540	-0.545	-0.549	-0.555	-0.560	-0.566	-0.571	-0.578	-0.584	-0.589	-0.595	-0.601	-0.606	-0.612	-0.618	-0.624	-0.629	-0.632	-0.639	-0.644	-0.648	-0.652	-0.656	-0.660	-0.664	-0.668	-0.671	-0.674	-0.678	-0.680	-0.681	-0.684	-0.686	-0.689	-0.691	-0.692	-0.694	-0.696	-0.699	-0.701	-0.702	-0.705	-0.706	-0.709	-0.711	-0.714	-0.716	-0.720	-0.722	-0.726	-0.730	-0.734	-0.738	-0.742	-0.746	-0.751	-0.755	-0.761	-0.766	-0.771	-0.776	-0.782	-0.788	-0.795	-0.800	-0.806	-0.812	-0.818	-0.825	-0.831	-0.835	-0.841	-0.848	-0.852	-0.859	-0.864	-0.869	-0.872	-0.876	-0.880	-0.882	-0.886	-0.888	-0.889	-0.890	-0.892	-0.891	-0.891	-0.891	-0.891	-0.889	-0.888	-0.884	-0.881	-0.879	-0.875	-0.870	-0.864	-0.859	-0.854	-0.848	-0.841	-0.836	-0.830	-0.822	-0.816	-0.808	-0.801	-0.794	-0.788	-0.780	-0.772	-0.765	-0.759	-0.752	-0.744	-0.738	-0.732	-0.726	-0.720	-0.715	-0.709	-0.705	-0.699	-0.695	-0.690	-0.688	-0.682	-0.680	-0.678	-0.674	-0.671	-0.669	-0.668	-0.665	-0.664	-0.662	-0.661	-0.660	-0.658	-0.658	-0.655	-0.654	-0.652	-0.650	-0.649	-0.645	-0.644	-0.641	-0.638	-0.634	-0.631	-0.626	-0.621	-0.616	-0.610	-0.604	-0.598	-0.590	-0.582	-0.575	-0.566	-0.558	-0.546	-0.538	-0.526	-0.515	-0.502	-0.491	-0.479	-0.464	-0.451	-0.436	-0.422	-0.408	-0.391	-0.376	-0.361	-0.346	-0.330	-0.314	-0.299	-0.282	-0.266	-0.250	-0.235	-0.219	-0.204	-0.189	-0.174	-0.159	-0.145	-0.131	-0.118	-0.104	-0.092	-0.080	-0.069	-0.058	-0.046	-0.038	-0.028	-0.019	-0.010	-0.002	0.004	0.010	0.015	0.020	0.025	0.029	0.031	0.034	0.036	0.039	0.040	0.040	0.040	0.040	0.039	0.038	0.036	0.034	0.031	0.029	0.026	0.021	0.018	0.014	0.010	0.006	0.001	-0.004	-0.009	-0.012	-0.018	-0.022	-0.026	-0.031	-0.035	-0.040	-0.045	-0.049	-0.054	-0.058	-0.061	-0.066	-0.069	-0.072	-0.076	-0.079	-0.082	-0.085	-0.088	-0.090	-0.092	-0.094	-0.095	-0.096	-0.098	-0.099	-0.099	-0.099	-0.101	-0.101	-0.100	-0.100	-0.100	-0.100	-0.099	-0.099	-0.096	-0.095	-0.092	-0.092	-0.090	-0.088	-0.084	-0.081	-0.079	-0.075	-0.072	-0.069	-0.065	-0.062	-0.059	-0.054	-0.050	-0.045	-0.041	-0.038	-0.031	-0.026	-0.021	-0.016	-0.011	-0.005	0.001	0.006	0.012	0.020	0.026	0.034	0.041	0.049	0.056	0.065	0.074	0.081	0.090	0.099	0.108	0.116	0.126	0.136	0.146	0.156	0.166	0.176	0.188	0.198	0.209	0.220	0.231	0.241	0.252	0.262	0.275	0.285	0.295	0.306	0.316	0.326	0.336	0.346	0.355	0.365	0.374	0.382	0.391	0.399	0.406	0.414	0.420	0.428	0.432	0.438	0.444	0.448	0.452	0.456	0.458	0.461	0.462	0.465	0.466	0.469	0.469	0.470	0.470	0.469	0.470	0.469	0.469	0.468	0.468	0.466	0.465	0.465	0.465	0.464	0.465	0.464	0.465	0.465	0.466	0.470	0.471	0.474	0.476	0.480	0.485	0.490	0.496	0.501	0.507	0.514	0.521	0.530	0.540	0.549	0.559	0.569	0.581	0.591	0.604	0.618	0.630	0.644	0.656	0.669	0.682	0.696	0.710	0.724	0.738	0.751	0.765	0.779	0.792	0.806	0.818	0.830	0.840	0.852	0.861	0.872	0.880	0.889	0.895	0.902	0.908	0.912	0.916	0.920	0.922	0.925	0.925	0.925	0.925	0.922	0.921	0.919	0.914	0.910	0.905	0.899	0.892	0.886	0.880	0.872	0.865	0.856	0.849	0.841	0.832	0.824	0.816	0.809	0.800	0.791	0.782	0.776	0.769	0.762	0.755	0.749	0.744	0.738	0.734	0.730	0.725	0.722	0.721	0.719	0.718	0.718	0.719	0.720	0.721	0.724	0.726	0.731	0.735	0.740	0.745	0.750	0.759	0.765	0.774	0.781	0.790	0.799	0.809	0.820	0.830	0.840	0.852	0.864	0.875	0.886	0.898	0.911	0.924	0.936	0.950	0.964	0.978	0.990	1.005	1.019	1.032	1.046	1.061	1.075	1.090	1.104	1.119	1.132	1.148	1.161	1.176	1.190	1.205	1.219	1.234	1.248	1.260	1.275	1.288	1.301	1.314	1.328	1.340	1.352	1.365	1.378	1.390	1.401	1.414	1.424	1.435	1.445	1.456	1.465	1.475	1.484	1.492	1.501	1.509	1.516	1.524	1.531	1.538	1.542	1.549	1.554	1.560	1.564	1.568	1.570	1.574	1.576	1.579	1.581	1.581	1.584	1.585	1.585	1.585	1.584	1.584	1.582	1.581	1.580	1.578	1.576	1.575	1.571	1.569	1.565	1.562	1.559	1.554	1.551	1.548	1.541	1.538	1.532	1.529	1.524	1.518	1.514	1.508	1.502	1.498	1.491	1.486	1.480	1.474	1.469	1.462	1.456	1.451	1.445	1.439	1.432	1.426	1.421	1.415	1.409	1.402	1.398	1.391	1.385	1.379	1.372	1.366	1.360	1.354	1.348	1.340	1.334	1.326	1.320	1.312	1.306	1.299	1.291	1.284	1.278	1.269	1.260	1.251	1.242	1.234	1.224	1.215	1.205	1.194	1.185	1.174	1.162	1.151	1.139	1.128	1.114	1.101	1.088	1.072	1.059	1.044	1.028	1.012	0.996	0.979	0.961	0.944	0.926	0.908	0.888	0.869	0.850	0.830	0.809	0.789	0.768	0.748	0.726	0.705	0.684	0.661	0.640	0.620	0.596	0.576	0.555	0.534	0.512	0.492	0.471	0.451	0.431	0.412	0.394	0.375	0.358	0.340	0.322	0.306	0.290	0.275	0.262	0.248	0.236	0.224	0.215	0.204	0.195	0.188	0.181	0.174	0.169	0.164	0.160	0.158	0.155	0.155	0.154	0.154	0.154	0.156	0.159	0.162	0.166	0.170	0.174	0.180	0.186	0.192	0.198	0.205	0.211	0.219	0.225	0.232	0.238	0.245	0.251	0.258	0.264	0.269	0.275	0.280	0.285	0.289	0.292	0.295	0.298	0.298	0.299	0.299	0.298	0.296	0.295	0.291	0.286	0.280	0.275	0.268	0.260	0.250	0.240	0.230	0.219	0.205	0.192	0.178	0.162	0.145	0.129	0.111	0.094	0.074	0.055	0.034	0.012	-0.010	-0.032	-0.054	-0.079	-0.101	-0.125	-0.149	-0.174	-0.200	-0.224	-0.249	-0.274	-0.300	-0.324	-0.350	-0.375	-0.399	-0.424	-0.449	-0.472	-0.496	-0.520	-0.542	-0.566	-0.589	-0.611	-0.632	-0.654	-0.674	-0.695	-0.715	-0.734	-0.752	-0.770	-0.789	-0.805	-0.821	-0.836	-0.851	-0.866	-0.881	-0.895	-0.909	-0.920	-0.934	-0.946	-0.958	-0.970	-0.981	-0.991	-1.002	-1.012	-1.022	-1.032	-1.044	-1.054	-1.062	-1.072	-1.082	-1.092	-1.101	-1.111	-1.121	-1.131	-1.142	-1.152	-1.162	-1.174	-1.185	-1.196	-1.208	-1.220	-1.232	-1.246	-1.260	-1.274	-1.288	-1.301	-1.316	-1.331	-1.346	-1.361	-1.378	-1.392	-1.409	-1.425	-1.441	-1.458	-1.474	-1.491	-1.508	-1.524	-1.540	-1.556	-1.572	-1.589	-1.605	-1.620	-1.635	-1.650	-1.664	-1.678	-1.691	-1.704	-1.715	-1.726	-1.738	-1.749	-1.758	-1.765	-1.775	-1.781	-1.788	-1.792	-1.798	-1.800	-1.805	-1.806	-1.808	-1.808	-1.808	-1.806	-1.802	-1.801	-1.796	-1.792	-1.786	-1.781	-1.774	-1.766	-1.759	-1.750	-1.741	-1.731	-1.721	-1.712	-1.701	-1.690	-1.679	-1.666	-1.655	-1.642	-1.631	-1.620	-1.608	-1.595	-1.584	-1.572	-1.562	-1.551	-1.542	-1.532	-1.522	-1.514	-1.506	-1.498	-1.491	-1.484	-1.478	-1.472	-1.469	-1.465	-1.462	-1.460	-1.459	-1.459	-1.459	-1.460	-1.462	-1.465	-1.469	-1.474	-1.480	-1.486	-1.494	-1.502	-1.511	-1.522	-1.535	-1.546	-1.560	-1.572	-1.588	-1.604	-1.620	-1.636	-1.655	-1.674	-1.694	-1.714	-1.735	-1.756	-1.778	-1.801	-1.824	-1.848	-1.871	-1.896	-1.921	-1.948	-1.974	-2.000	-2.026	-2.052	-2.080	-2.109	-2.135	-2.162	-2.191	-2.219	-2.248	-2.275	-2.304	-2.331	-2.360	-2.389	-2.416	-2.445	-2.474	-2.501	-2.530	-2.556	-2.584	-2.611	-2.638	-2.665	-2.692	-2.719	-2.745	-2.772	-2.798	-2.824	-2.850	-2.876	-2.902	-2.928	-2.952	-2.978	-3.002	-3.028	-3.052	-3.078	-3.102	-3.126	-3.151	-3.176	-3.200	-3.224	-3.249	-3.272	-3.298	-3.322	-3.346	-3.371	-3.396	-3.421	-3.446	-3.471	-3.495	-3.521	-3.545	-3.570	-3.595	-3.620	-3.645	-3.670	-3.695	-3.719	-3.744	-3.768	-3.792	-3.816	-3.839	-3.862	-3.886	-3.910	-3.932	-3.954	-3.975	-3.996	-4.018	-4.037	-4.056	-4.076	-4.095	-4.111	-4.129	-4.144	-4.159	-4.172	-4.186	-4.198	-4.209	-4.219	-4.228	-4.235	-4.241	-4.246	-4.250	-4.254	-4.255	-4.256	-4.256	-4.255	-4.251	-4.246	-4.242	-4.235	-4.228	-4.218	-4.209	-4.196	-4.184	-4.170	-4.154	-4.138	-4.120	-4.102	-4.082	-4.060	-4.039	-4.015	-3.991	-3.966	-3.940	-3.912	-3.884	-3.855	-3.826	-3.795	-3.762	-3.730	-3.698	-3.662	-3.628	-3.591	-3.555	-3.518	-3.480	-3.442	-3.402	-3.361	-3.321	-3.280	-3.239	-3.196	-3.155	-3.111	-3.068	-3.024	-2.980	-2.935	-2.890	-2.844	-2.799	-2.752	-2.706	-2.661	-2.616	-2.569	-2.524	-2.478	-2.431	-2.385	-2.340	-2.295	-2.250	-2.205	-2.160	-2.116	-2.072	-2.029	-1.986	-1.945	-1.902	-1.862	-1.822	-1.782	-1.744	-1.706	-1.669	-1.631	-1.595	-1.560	-1.528	-1.494	-1.461	-1.430	-1.400	-1.371	-1.342	-1.315	-1.288	-1.262	-1.238	-1.212	-1.190	-1.168	-1.146	-1.126	-1.106	-1.086	-1.068	-1.049	-1.031	-1.015	-0.999	-0.982	-0.968	-0.952	-0.940	-0.925	-0.911	-0.898	-0.885	-0.871	-0.858	-0.845	-0.831	-0.819	-0.806	-0.792	-0.780	-0.766	-0.752	-0.739	-0.724	-0.710	-0.695	-0.680	-0.664	-0.649	-0.631	-0.615	-0.598	-0.580	-0.561	-0.542	-0.525	-0.505	-0.485	-0.462	-0.442	-0.420	-0.399	-0.376	-0.352	-0.328	-0.305	-0.280	-0.255	-0.229	-0.202	-0.175	-0.149	-0.121	-0.094	-0.066	-0.038	-0.009	0.020	0.050	0.079	0.109	0.138	0.168	0.199	0.229	0.260	0.290	0.321	0.352	0.384	0.415	0.446	0.478	0.510	0.541	0.572	0.604	0.636	0.666	0.698	0.729	0.760	0.790	0.822	0.852	0.884	0.912	0.942	0.972	1.001	1.030	1.059	1.086	1.114	1.141	1.168	1.195	1.221	1.246	1.271	1.295	1.318	1.341	1.362	1.384	1.405	1.425	1.445	1.464	1.481	1.498	1.512	1.529	1.542	1.556	1.568	1.579	1.589	1.598	1.606	1.614	1.619	1.625	1.629	1.631	1.632	1.634	1.634	1.632	1.630	1.626	1.621	1.616	1.611	1.602	1.595	1.585	1.575	1.565	1.552	1.539	1.526	1.511	1.496	1.480	1.464	1.446	1.428	1.410	1.391	1.371	1.352	1.332	1.311	1.291	1.270	1.249	1.229	1.208	1.186	1.165	1.145	1.122	1.101	1.080	1.060	1.040	1.019	1.000	0.981	0.961	0.942	0.925	0.908	0.890	0.872	0.856	0.840	0.824	0.810	0.795	0.781	0.768	0.755	0.742	0.730	0.718	0.708	0.696	0.685	0.675	0.664	0.654	0.644	0.635	0.625	0.616	0.608	0.598	0.589	0.580	0.571	0.561	0.551	0.542	0.532	0.522	0.512	0.502	0.491	0.480	0.469	0.456	0.444	0.431	0.418	0.404	0.390	0.374	0.359	0.342	0.325	0.308	0.290	0.270	0.251	0.231	0.210	0.189	0.168	0.144	0.121	0.098	0.074	0.049	0.024	-0.002	-0.030	-0.056	-0.084	-0.111	-0.140	-0.169	-0.199	-0.228	-0.259	-0.289	-0.319	-0.351	-0.382	-0.414	-0.445	-0.478	-0.509	-0.541	-0.574	-0.605	-0.638	-0.670	-0.701	-0.734	-0.765	-0.798	-0.828	-0.859	-0.890	-0.921	-0.952	-0.982	-1.014	-1.044	-1.074	-1.102	-1.132	-1.161	-1.189	-1.218	-1.245	-1.272	-1.299	-1.325	-1.352	-1.379	-1.404	-1.429	-1.454	-1.478	-1.501	-1.525	-1.548	-1.571	-1.594	-1.614	-1.636	-1.658	-1.680	-1.700	-1.721	-1.741	-1.761	-1.781	-1.801	-1.820	-1.839	-1.858	-1.876	-1.894	-1.911	-1.929	-1.948	-1.964	-1.980	-1.998	-2.014	-2.031	-2.046	-2.062	-2.079	-2.094	-2.111	-2.126	-2.142	-2.158	-2.172	-2.189	-2.205	-2.220	-2.235	-2.251	-2.266	-2.281	-2.298	-2.312	-2.329	-2.344	-2.361	-2.378	-2.392	-2.410	-2.426	-2.441	-2.459	-2.475	-2.491	-2.509	-2.526	-2.542	-2.561	-2.578	-2.595	-2.612	-2.630	-2.648	-2.665	-2.684	-2.702	-2.720	-2.739	-2.756	-2.774	-2.792	-2.810	-2.828	-2.846	-2.862	-2.880	-2.896	-2.914	-2.930	-2.946	-2.961	-2.978	-2.992	-3.006	-3.020	-3.034	-3.048	-3.059	-3.070	-3.080	-3.091	-3.100	-3.108	-3.116	-3.122	-3.129	-3.134	-3.138	-3.141	-3.142	-3.145	-3.145	-3.144	-3.142	-3.140	-3.135	-3.130	-3.125	-3.119	-3.111	-3.102	-3.094	-3.082	-3.071	-3.060	-3.045	-3.031	-3.018	-3.001	-2.984	-2.966	-2.949	-2.929	-2.909	-2.888	-2.868	-2.845	-2.824	-2.801	-2.778	-2.754	-2.730	-2.705	-2.681	-2.655	-2.630	-2.604	-2.579	-2.551	-2.525	-2.499	-2.472	-2.446	-2.419	-2.392	-2.365	-2.339	-2.311	-2.285	-2.258	-2.231	-2.205	-2.179	-2.152	-2.126	-2.099	-2.074	-2.047	-2.022	-1.998	-1.971	-1.946	-1.921	-1.898	-1.872	-1.849	-1.825	-1.800	-1.776	-1.752	-1.730	-1.708	-1.684	-1.661	-1.639	-1.615	-1.592	-1.571	-1.549	-1.526	-1.504	-1.481	-1.460	-1.438	-1.415	-1.395	-1.372	-1.352	-1.330	-1.309	-1.288	-1.266	-1.244	-1.222	-1.201	-1.180	-1.159	-1.138	-1.118	-1.096	-1.074	-1.054	-1.032	-1.011	-0.990	-0.968	-0.946	-0.928	-0.906	-0.884	-0.862	-0.841	-0.821	-0.799	-0.779	-0.759	-0.738	-0.718	-0.696	-0.678	-0.656	-0.638	-0.616	-0.598	-0.578	-0.559	-0.540	-0.521	-0.502	-0.484	-0.468	-0.449	-0.432	-0.416	-0.400	-0.384	-0.369	-0.352	-0.339	-0.324	-0.311	-0.298	-0.284	-0.272	-0.260	-0.249	-0.238	-0.228	-0.216	-0.206	-0.196	-0.188	-0.179	-0.170	-0.162	-0.155	-0.148	-0.141	-0.132	-0.128	-0.120	-0.114	-0.106	-0.101	-0.095	-0.090	-0.082	-0.076	-0.070	-0.064	-0.056	-0.050	-0.044	-0.038	-0.029	-0.021	-0.014	-0.005	0.004	0.012	0.022	0.034	0.044	0.054	0.066	0.078	0.091	0.104	0.118	0.130	0.145	0.159	0.174	0.190	0.206	0.222	0.239	0.256	0.272	0.290	0.308	0.325	0.342	0.361	0.379	0.396	0.415	0.432	0.450	0.468	0.484	0.501	0.518	0.534	0.551	0.566	0.580	0.594	0.608	0.621	0.632	0.645	0.655	0.666	0.674	0.684	0.691	0.699	0.705	0.711	0.715	0.720	0.721	0.725	0.726	0.726	0.726	0.726	0.724	0.722	0.719	0.715	0.710	0.705	0.700	0.694	0.688	0.680	0.674	0.665	0.658	0.649	0.640	0.630	0.620	0.611	0.601	0.591	0.582	0.572	0.564	0.554	0.545	0.536	0.528	0.519	0.511	0.502	0.495	0.488	0.482	0.475	0.469	0.464	0.459	0.454	0.451	0.446	0.445	0.442	0.440	0.439	0.438	0.439	0.439	0.440	0.441	0.444	0.446	0.450	0.454	0.458	0.462	0.468	0.471	0.478	0.482	0.488	0.495	0.502	0.509	0.516	0.521	0.530	0.536	0.544	0.550	0.558	0.565	0.571	0.579	0.586	0.591	0.599	0.604	0.609	0.614	0.619	0.625	0.630	0.632	0.636	0.639	0.641	0.642	0.645	0.645	0.646	0.645	0.645	0.644	0.642	0.641	0.639	0.636	0.632	0.629	0.625	0.619	0.615	0.609	0.602	0.596	0.590	0.582	0.576	0.569	0.561	0.554	0.545	0.538	0.529	0.520	0.512	0.504	0.496	0.488	0.479	0.470	0.462	0.454	0.448	0.440	0.431	0.424	0.416	0.410	0.402	0.395	0.389	0.382	0.378	0.370	0.364	0.359	0.354	0.349	0.344	0.339	0.335	0.330	0.326	0.322	0.319	0.315	0.312	0.310	0.305	0.304	0.300	0.296	0.294	0.291	0.289	0.285	0.284	0.280	0.276	0.272	0.269	0.265	0.261	0.256	0.252	0.248	0.244	0.238	0.232	0.225	0.220	0.212	0.206	0.198	0.190	0.181	0.172	0.164	0.154	0.144	0.132	0.120	0.109	0.096	0.084	0.070	0.058	0.041	0.026	0.011	-0.005	-0.021	-0.039	-0.055	-0.072	-0.090	-0.109	-0.126	-0.145	-0.162	-0.181	-0.200	-0.220	-0.238	-0.256	-0.274	-0.294	-0.312	-0.330	-0.349	-0.365	-0.384	-0.400	-0.416	-0.432	-0.449	-0.464	-0.478	-0.492	-0.504	-0.516	-0.529	-0.540	-0.550	-0.560	-0.569	-0.576	-0.584	-0.590	-0.595	-0.600	-0.604	-0.606	-0.609	-0.611	-0.611	-0.611	-0.610	-0.609	-0.605	-0.602	-0.599	-0.594	-0.589	-0.582	-0.575	-0.569	-0.560	-0.551	-0.542	-0.532	-0.522	-0.512	-0.501	-0.490	-0.479	-0.465	-0.454	-0.441	-0.428	-0.416	-0.402	-0.389	-0.376	-0.362	-0.350	-0.338	-0.324	-0.311	-0.298	-0.285	-0.271	-0.259	-0.245	-0.232	-0.219	-0.208	-0.195	-0.182	-0.171	-0.159	-0.148	-0.136	-0.125	-0.114	-0.104	-0.092	-0.082	-0.072	-0.062	-0.054	-0.044	-0.035	-0.026	-0.018	-0.010	-0.002	0.008	0.015	0.021	0.030	0.036	0.042	0.050	0.056	0.064	0.069	0.075	0.080	0.085	0.090	0.095	0.099	0.102	0.106	0.109	0.112	0.114	0.116	0.118	0.119	0.119	0.119	0.119	0.119	0.118	0.115	0.114	0.111	0.108	0.105	0.100	0.096	0.090	0.084	0.078	0.070	0.064	0.056	0.048	0.038	0.028	0.018	0.008	-0.002	-0.014	-0.026	-0.038	-0.050	-0.062	-0.075	-0.088	-0.100	-0.112	-0.125	-0.139	-0.151	-0.164	-0.178	-0.189	-0.201	-0.214	-0.225	-0.236	-0.246	-0.258	-0.268	-0.278	-0.288	-0.295	-0.304	-0.311	-0.318	-0.325	-0.331	-0.336	-0.340	-0.345	-0.348	-0.351	-0.352	-0.354	-0.356	-0.356	-0.356	-0.356	-0.356	-0.354	-0.351	-0.350	-0.348	-0.345	-0.340	-0.336	-0.334	-0.330	-0.326	-0.321	-0.316	-0.312	-0.309	-0.305	-0.299	-0.296	-0.291	-0.288	-0.282	-0.280	-0.276	-0.272	-0.269	-0.265	-0.261	-0.259	-0.256	-0.254	-0.251	-0.250	-0.248	-0.245	-0.244	-0.242	-0.241	-0.239	-0.238	-0.238	-0.235	-0.234	-0.232	-0.231	-0.229	-0.226	-0.225	-0.224	-0.220	-0.218	-0.214	-0.211	-0.208	-0.204	-0.200	-0.195	-0.190	-0.185	-0.179	-0.174	-0.168	-0.160	-0.152	-0.145	-0.138	-0.130	-0.121	-0.112	-0.104	-0.095	-0.085	-0.075	-0.065	-0.055	-0.045	-0.034	-0.022	-0.011	0.000	0.011	0.022	0.034	0.045	0.058	0.069	0.079	0.090	0.101	0.111	0.122	0.132	0.142	0.154	0.164	0.171	0.182	0.190	0.199	0.206	0.215	0.222	0.229	0.235	0.242	0.248	0.254	0.259	0.262	0.266	0.270	0.275	0.278	0.279	0.280	0.281	0.281	0.280	0.280	0.279	0.279	0.276	0.275	0.271	0.269	0.265	0.262	0.259	0.254	0.250	0.245	0.240	0.235	0.230	0.224	0.219	0.212	0.208	0.200	0.195	0.189	0.184	0.179	0.172	0.169	0.164	0.158	0.154	0.150	0.148	0.144	0.141	0.139	0.138	0.136	0.136	0.135	0.136	0.139	0.141	0.142	0.148	0.152	0.156	0.164	0.170	0.178	0.186	0.195	0.204	0.215	0.226	0.239	0.250	0.264	0.278	0.292	0.308	0.322	0.340	0.358	0.374	0.392	0.411	0.430	0.449	0.469	0.489	0.507	0.529	0.549	0.569	0.590	0.610	0.631	0.651	0.672	0.692	0.712	0.734	0.752	0.771	0.791	0.809	0.828	0.845	0.862	0.879	0.895	0.911	0.926	0.941	0.955	0.969	0.980	0.992	1.005	1.015	1.024	1.031	1.039	1.046	1.051	1.058	1.061	1.065	1.069	1.070	1.071	1.071	1.070	1.069	1.066	1.064	1.059	1.055	1.050	1.044	1.036	1.030	1.022	1.012	1.004	0.994	0.982	0.971	0.960	0.948	0.935	0.922	0.908	0.894	0.880	0.865	0.851	0.835	0.821	0.805	0.789	0.774	0.759	0.742	0.726	0.711	0.695	0.679	0.662	0.648	0.631	0.615	0.600	0.586	0.571	0.556	0.541	0.528	0.515	0.500	0.488	0.475	0.462	0.450	0.439	0.428	0.416	0.406	0.395	0.385	0.376	0.366	0.358	0.350	0.342	0.334	0.328	0.320	0.312	0.306	0.300	0.294	0.288	0.282	0.276	0.272	0.268	0.262	0.258	0.252	0.249	0.242	0.239	0.234	0.230	0.225	0.221	0.215	0.211	0.206	0.200	0.196	0.191	0.185	0.179	0.172	0.166	0.160	0.151	0.145	0.138	0.130	0.121	0.114	0.105	0.095	0.086	0.076	0.068	0.058	0.046	0.036	0.024	0.012	0.001	-0.011	-0.022	-0.035	-0.048	-0.060	-0.072	-0.085	-0.099	-0.110	-0.124	-0.136	-0.149	-0.162	-0.175	-0.188	-0.199	-0.211	-0.224	-0.235	-0.248	-0.259	-0.269	-0.280	-0.290	-0.300	-0.310	-0.320	-0.328	-0.336	-0.344	-0.352	-0.359	-0.366	-0.371	-0.378	-0.382	-0.386	-0.391	-0.395	-0.399	-0.402	-0.404	-0.406	-0.408	-0.409	-0.409	-0.409	-0.408	-0.406	-0.405	-0.404	-0.400	-0.398	-0.392	-0.389	-0.385	-0.381	-0.376	-0.372	-0.366	-0.360	-0.355	-0.349	-0.342	-0.336	-0.330	-0.322	-0.315	-0.309	-0.302	-0.296	-0.289	-0.281	-0.275	-0.269	-0.262	-0.256	-0.250	-0.245	-0.240	-0.234	-0.229	-0.225	-0.221	-0.218	-0.214	-0.211	-0.209	-0.208	-0.206	-0.206	-0.206	-0.206	-0.208	-0.209	-0.211	-0.214	-0.218	-0.221	-0.225	-0.230	-0.236	-0.244	-0.250	-0.258	-0.266	-0.275	-0.285	-0.294	-0.304	-0.315	-0.326	-0.339	-0.350	-0.362	-0.375	-0.388	-0.401	-0.415	-0.428	-0.441	-0.456	-0.470	-0.482	-0.496	-0.510	-0.524	-0.538	-0.551	-0.564	-0.575	-0.589	-0.600	-0.612	-0.624	-0.635	-0.645	-0.655	-0.665	-0.675	-0.684	-0.692	-0.699	-0.708	-0.715	-0.721	-0.726	-0.734	-0.739	-0.744	-0.746	-0.751	-0.755	-0.758	-0.760	-0.762	-0.765	-0.768	-0.769	-0.771	-0.772	-0.774	-0.775	-0.776	-0.778	-0.778	-0.780	-0.780	-0.781	-0.782	-0.784	-0.786	-0.786	-0.789	-0.790	-0.792	-0.795	-0.796	-0.799	-0.802	-0.805	-0.809	-0.811	-0.816	-0.820	-0.822	-0.828	-0.832	-0.838	-0.844	-0.849	-0.855	-0.861	-0.868	-0.874	-0.880	-0.886	-0.892	-0.900	-0.906	-0.914	-0.921	-0.929	-0.935	-0.942	-0.950	-0.958	-0.964	-0.971	-0.978	-0.985	-0.992	-0.999	-1.008	-1.014	-1.021	-1.028	-1.034	-1.041	-1.048	-1.054	-1.060	-1.066	-1.072	-1.078	-1.085	-1.090	-1.095	-1.100	-1.106	-1.111	-1.116	-1.121	-1.126	-1.130	-1.136	-1.140	-1.145	-1.149	-1.152	-1.156	-1.160	-1.162	-1.166	-1.169	-1.170	-1.174	-1.175	-1.176	-1.178	-1.180	-1.180	-1.180	-1.180	-1.180	-1.178	-1.176	-1.175	-1.172	-1.169	-1.165	-1.161	-1.156	-1.151	-1.146	-1.141	-1.134	-1.128	-1.119	-1.111	-1.101	-1.092	-1.082	-1.072	-1.060	-1.050	-1.038	-1.025	-1.011	-0.998	-0.984	-0.970	-0.955	-0.940	-0.924	-0.908	-0.892	-0.875	-0.858	-0.840	-0.824	-0.806	-0.789	-0.772	-0.755	-0.739	-0.721	-0.705	-0.689	-0.672	-0.658	-0.641	-0.626	-0.611	-0.596	-0.582	-0.570	-0.558	-0.544	-0.534	-0.522	-0.511	-0.501	-0.492	-0.482	-0.475	-0.466	-0.461	-0.455	-0.449	-0.444	-0.439	-0.435	-0.432	-0.429	-0.426	-0.425	-0.424	-0.422	-0.421	-0.420	-0.420	-0.419	-0.420	-0.420	-0.419	-0.419	-0.420	-0.419	-0.420	-0.419	-0.418	-0.418	-0.416	-0.414	-0.412	-0.410	-0.408	-0.405	-0.402	-0.398	-0.394	-0.389	-0.382	-0.376	-0.369	-0.361	-0.352	-0.342	-0.334	-0.322	-0.311	-0.300	-0.288	-0.275	-0.261	-0.248	-0.232	-0.220	-0.205	-0.189	-0.172	-0.159	-0.142	-0.126	-0.110	-0.092	-0.076	-0.060	-0.045	-0.029	-0.012	0.002	0.018	0.032	0.046	0.060	0.072	0.086	0.099	0.110	0.120	0.131	0.141	0.149	0.156	0.162	0.168	0.172	0.176	0.180	0.181	0.182	0.184	0.182	0.182	0.180	0.176	0.172	0.168	0.162	0.156	0.150	0.142	0.135	0.126	0.118	0.108	0.098	0.086	0.075	0.064	0.052	0.041	0.029	0.016	0.005	-0.009	-0.021	-0.032	-0.046	-0.058	-0.070	-0.082	-0.094	-0.106	-0.118	-0.130	-0.140	-0.152	-0.164	-0.174	-0.185	-0.196	-0.206	-0.218	-0.228	-0.238	-0.248	-0.258	-0.268	-0.278	-0.288	-0.298	-0.308	-0.316	-0.328	-0.336	-0.348	-0.356	-0.368	-0.378	-0.389	-0.400	-0.410	-0.421	-0.432	-0.444	-0.455	-0.466	-0.478	-0.489	-0.502	-0.515	-0.528	-0.540	-0.554	-0.568	-0.580	-0.594	-0.606	-0.620	-0.634	-0.648	-0.661	-0.675	-0.690	-0.702	-0.718	-0.731	-0.745	-0.759	-0.772	-0.786	-0.799	-0.814	-0.828	-0.840	-0.852	-0.866	-0.879	-0.892	-0.905	-0.918	-0.930	-0.942	-0.955	-0.968	-0.979	-0.990	-1.000	-1.011	-1.022	-1.034	-1.044	-1.052	-1.064	-1.072	-1.081	-1.091	-1.100	-1.108	-1.116	-1.124	-1.131	-1.139	-1.145	-1.152	-1.158	-1.164	-1.169	-1.175	-1.179	-1.184	-1.186	-1.190	-1.192	-1.194	-1.196	-1.196	-1.199	-1.199	-1.196	-1.196	-1.194	-1.191	-1.189	-1.185	-1.180	-1.176	-1.171	-1.164	-1.158	-1.151	-1.142	-1.134	-1.125	-1.116	-1.105	-1.095	-1.082	-1.071	-1.060	-1.048	-1.034	-1.021	-1.008	-0.994	-0.979	-0.964	-0.949	-0.935	-0.920	-0.905	-0.890	-0.876	-0.862	-0.849	-0.835	-0.821	-0.808	-0.795	-0.781	-0.769	-0.758	-0.746	-0.735	-0.725	-0.715	-0.705	-0.696	-0.689	-0.681	-0.674	-0.668	-0.662	-0.658	-0.654	-0.650	-0.646	-0.645	-0.641	-0.641	-0.641	-0.642	-0.644	-0.645	-0.646	-0.650	-0.654	-0.658	-0.661	-0.665	-0.670	-0.675	-0.681	-0.688	-0.692	-0.700	-0.706	-0.712	-0.720	-0.728	-0.736	-0.742	-0.750	-0.759	-0.768	-0.775	-0.782	-0.791	-0.801	-0.809	-0.818	-0.825	-0.834	-0.842	-0.851	-0.859	-0.869	-0.876	-0.884	-0.892	-0.901	-0.909	-0.918	-0.925	-0.934	-0.941	-0.949	-0.956	-0.964	-0.971	-0.979	-0.986	-0.994	-1.001	-1.008	-1.015	-1.021	-1.028	-1.034	-1.039	-1.045	-1.050	-1.055	-1.060	-1.065	-1.069	-1.072	-1.076	-1.079	-1.081	-1.084	-1.086	-1.089	-1.089	-1.089	-1.090	-1.089	-1.089	-1.089	-1.088	-1.085	-1.082	-1.080	-1.078	-1.072	-1.069	-1.064	-1.059	-1.054	-1.048	-1.042	-1.035	-1.028	-1.021	-1.014	-1.006	-0.999	-0.990	-0.982	-0.974	-0.966	-0.958	-0.949	-0.939	-0.931	-0.922	-0.914	-0.906	-0.899	-0.890	-0.882	-0.875	-0.868	-0.860	-0.852	-0.845	-0.839	-0.834	-0.828	-0.821	-0.816	-0.812	-0.808	-0.804	-0.800	-0.796	-0.794	-0.790	-0.789	-0.788	-0.785	-0.784	-0.782	-0.780	-0.781	-0.780	-0.780	-0.780	-0.780	-0.779	-0.779	-0.780	-0.780	-0.780	-0.779	-0.779	-0.780	-0.779	-0.779	-0.778	-0.776	-0.775	-0.774	-0.771	-0.769	-0.766	-0.764	-0.760	-0.756	-0.752	-0.749	-0.744	-0.739	-0.732	-0.726	-0.720	-0.712	-0.705	-0.698	-0.689	-0.680	-0.670	-0.660	-0.650	-0.639	-0.628	-0.618	-0.604	-0.592	-0.579	-0.568	-0.554	-0.541	-0.528	-0.515	-0.501	-0.488	-0.474	-0.460	-0.446	-0.432	-0.419	-0.405	-0.391	-0.378	-0.364	-0.351	-0.339	-0.325	-0.312	-0.301	-0.289	-0.278	-0.265	-0.255	-0.245	-0.234	-0.224	-0.215	-0.206	-0.199	-0.191	-0.184	-0.176	-0.170	-0.164	-0.160	-0.155	-0.150	-0.146	-0.142	-0.140	-0.136	-0.134	-0.132	-0.131	-0.130	-0.130	-0.131	-0.130	-0.131	-0.132	-0.134	-0.136	-0.138	-0.140	-0.142	-0.145	-0.148	-0.152	-0.155	-0.159	-0.161	-0.166	-0.169	-0.172	-0.178	-0.181	-0.184	-0.189	-0.192	-0.196	-0.200	-0.204	-0.208	-0.211	-0.214	-0.218	-0.220	-0.222	-0.225	-0.228	-0.230	-0.232	-0.235	-0.238	-0.238	-0.239	-0.241	-0.241	-0.242	-0.242	-0.242	-0.244	-0.242	-0.242	-0.241	-0.240	-0.240	-0.238	-0.235	-0.232	-0.230	-0.226	-0.224	-0.220	-0.218	-0.214	-0.210	-0.205	-0.200	-0.196	-0.190	-0.184	-0.179	-0.172	-0.166	-0.160	-0.152	-0.145	-0.138	-0.130	-0.122	-0.114	-0.106	-0.096	-0.088	-0.078	-0.069	-0.060	-0.050	-0.039	-0.029	-0.019	-0.009	0.001	0.011	0.022	0.032	0.042	0.052	0.064	0.074	0.085	0.095	0.105	0.116	0.125	0.135	0.145	0.154	0.164	0.172	0.180	0.189	0.196	0.204	0.210	0.218	0.224	0.229	0.235	0.239	0.242	0.246	0.250	0.254	0.256	0.256	0.259	0.260	0.260	0.260	0.259	0.258	0.258	0.255	0.252	0.250	0.248	0.244	0.241	0.238	0.234	0.230	0.225	0.221	0.216	0.212	0.208	0.204	0.200	0.196	0.192	0.189	0.185	0.182	0.181	0.180	0.178	0.176	0.176	0.176	0.178	0.180	0.181	0.184	0.188	0.192	0.196	0.200	0.206	0.212	0.220	0.228	0.238	0.246	0.255	0.266	0.276	0.288	0.300	0.311	0.324	0.336	0.350	0.362	0.375	0.389	0.404	0.418	0.431	0.445	0.459	0.472	0.488	0.499	0.512	0.524	0.536	0.546	0.558	0.566	0.576	0.585	0.594	0.600	0.608	0.614	0.619	0.624	0.628	0.630	0.632	0.634	0.634	0.635	0.634	0.632	0.631	0.629	0.625	0.621	0.616	0.611	0.606	0.600	0.594	0.586	0.580	0.572	0.565	0.558	0.551	0.542	0.535	0.529	0.520	0.512	0.506	0.499	0.492	0.485	0.480	0.474	0.469	0.464	0.460	0.455	0.451	0.449	0.446	0.445	0.444	0.444	0.444	0.444	0.445	0.446	0.449	0.451	0.455	0.459	0.464	0.469	0.474	0.481	0.488	0.495	0.504	0.512	0.520	0.530	0.539	0.549	0.559	0.570	0.580	0.591	0.604	0.615	0.628	0.639	0.652	0.666	0.679	0.691	0.706	0.719	0.732	0.746	0.761	0.774	0.788	0.802	0.816	0.830	0.845	0.859	0.872	0.886	0.900	0.914	0.926	0.940	0.952	0.966	0.979	0.991	1.004	1.016	1.028	1.041	1.051	1.064	1.074	1.085	1.095	1.104	1.115	1.124	1.132	1.141	1.149	1.158	1.164	1.171	1.179	1.185	1.191	1.198	1.201	1.208	1.212	1.216	1.219	1.222	1.226	1.228	1.230	1.232	1.235	1.236	1.238	1.239	1.239	1.240	1.240	1.241	1.240	1.241	1.240	1.241	1.240	1.240	1.240	1.240	1.238	1.238	1.236	1.238	1.236	1.236	1.236	1.236	1.236	1.236	1.236	1.236	1.238	1.236	1.238	1.239	1.240	1.241	1.242	1.245	1.246	1.246	1.248	1.251	1.252	1.255	1.256	1.260	1.262	1.265	1.266	1.269	1.271	1.275	1.276	1.279	1.280	1.281	1.284	1.285	1.286	1.288	1.289	1.288	1.288	1.286	1.286	1.285	1.284	1.281	1.278	1.274	1.270	1.264	1.259	1.254	1.246	1.240	1.231	1.222	1.214	1.204	1.191	1.181	1.169	1.156	1.142	1.126	1.111	1.096	1.079	1.061	1.042	1.025	1.005	0.985	0.965	0.942	0.921	0.899	0.876	0.852	0.830	0.806	0.782	0.759	0.734	0.710	0.686	0.662	0.638	0.614	0.589	0.565	0.541	0.518	0.494	0.472	0.449	0.428	0.406	0.385	0.365	0.346	0.326	0.309	0.291	0.275	0.260	0.245	0.231	0.219	0.206	0.195	0.185	0.176	0.168	0.161	0.155	0.150	0.145	0.141	0.139	0.138	0.136	0.135	0.135	0.135	0.139	0.140	0.144	0.148	0.151	0.156	0.160	0.166	0.171	0.178	0.184	0.189	0.195	0.201	0.208	0.214	0.220	0.225	0.230	0.234	0.239	0.242	0.246	0.249	0.251	0.252	0.252	0.254	0.252	0.251	0.250	0.246	0.242	0.239	0.234	0.226	0.219	0.211	0.202	0.191	0.181	0.169	0.158	0.144	0.130	0.115	0.099	0.082	0.065	0.048	0.029	0.010	-0.010	-0.031	-0.052	-0.074	-0.095	-0.118	-0.140	-0.162	-0.185	-0.208	-0.232	-0.255	-0.278	-0.301	-0.324	-0.348	-0.370	-0.392	-0.414	-0.436	-0.458	-0.480	-0.500	-0.520	-0.540	-0.560	-0.579	-0.598	-0.615	-0.632	-0.650	-0.665	-0.681	-0.696	-0.710	-0.722	-0.736	-0.749	-0.760	-0.770	-0.781	-0.790	-0.799	-0.808	-0.815	-0.822	-0.830	-0.836	-0.842	-0.850	-0.856	-0.861	-0.868	-0.874	-0.879	-0.882	-0.889	-0.895	-0.899	-0.905	-0.911	-0.916	-0.922	-0.930	-0.935	-0.942	-0.950	-0.958	-0.966	-0.975	-0.985	-0.995	-1.005	-1.015	-1.028	-1.040	-1.052	-1.066	-1.080	-1.095	-1.111	-1.126	-1.144	-1.160	-1.178	-1.195	-1.212	-1.231	-1.250	-1.269	-1.289	-1.308	-1.328	-1.349	-1.369	-1.388	-1.409	-1.429	-1.449	-1.469	-1.489	-1.508	-1.528	-1.546	-1.565	-1.581	-1.599	-1.616	-1.632	-1.648	-1.662	-1.678	-1.690	-1.704	-1.716	-1.726	-1.736	-1.746	-1.756	-1.764	-1.771	-1.778	-1.782	-1.788	-1.791	-1.795	-1.796	-1.799	-1.800	-1.800	-1.799	-1.798	-1.795	-1.792	-1.789	-1.785	-1.780	-1.778	-1.771	-1.766	-1.759	-1.752	-1.745	-1.739	-1.730	-1.722	-1.715	-1.708	-1.699	-1.691	-1.682	-1.675	-1.666	-1.660	-1.652	-1.645	-1.639	-1.632	-1.625	-1.619	-1.614	-1.608	-1.602	-1.599	-1.595	-1.590	-1.588	-1.586	-1.584	-1.582	-1.582	-1.582	-1.584	-1.585	-1.588	-1.590	-1.594	-1.599	-1.604	-1.610	-1.616	-1.624	-1.632	-1.642	-1.654	-1.664	-1.676	-1.689	-1.702	-1.718	-1.732	-1.749	-1.765	-1.781	-1.800	-1.819	-1.839	-1.859	-1.880	-1.900	-1.924	-1.946	-1.969	-1.992	-2.018	-2.042	-2.068	-2.094	-2.120	-2.148	-2.174	-2.201	-2.229	-2.256	-2.284	-2.311	-2.340	-2.369	-2.398	-2.426	-2.455	-2.482	-2.511	-2.541	-2.569	-2.598	-2.626	-2.654	-2.684	-2.711	-2.739	-2.769	-2.796	-2.824	-2.851	-2.880	-2.908	-2.934	-2.961	-2.989	-3.016	-3.042	-3.070	-3.096	-3.124	-3.150	-3.178	-3.204	-3.230	-3.256	-3.284	-3.309	-3.336	-3.362	-3.389	-3.415	-3.441	-3.468	-3.495	-3.521	-3.548	-3.575	-3.601	-3.628	-3.652	-3.679	-3.705	-3.731	-3.756	-3.784	-3.809	-3.834	-3.860	-3.885	-3.910	-3.935	-3.960	-3.984	-4.008	-4.031	-4.054	-4.077	-4.099	-4.120	-4.141	-4.162	-4.184	-4.202	-4.222	-4.239	-4.258	-4.274	-4.289	-4.304	-4.318	-4.330	-4.342	-4.354	-4.364	-4.371	-4.380	-4.386	-4.391	-4.395	-4.399	-4.402	-4.402	-4.402	-4.401	-4.399	-4.395	-4.390	-4.384	-4.376	-4.368	-4.358	-4.346	-4.334	-4.320	-4.306	-4.289	-4.271	-4.254	-4.234	-4.212	-4.190	-4.168	-4.144	-4.116	-4.091	-4.064	-4.034	-4.005	-3.972	-3.942	-3.909	-3.875	-3.841	-3.805	-3.769	-3.731	-3.694	-3.654	-3.614	-3.574	-3.534	-3.491	-3.449	-3.405	-3.361	-3.318	-3.274	-3.229	-3.182	-3.138	-3.091	-3.044	-2.998	-2.951	-2.904	-2.856	-2.810	-2.764	-2.716	-2.669	-2.622	-2.576	-2.530	-2.484	-2.438	-2.394	-2.349	-2.305	-2.260	-2.218	-2.176	-2.135	-2.094	-2.054	-2.015	-1.976	-1.939	-1.901	-1.866	-1.831	-1.798	-1.764	-1.731	-1.700	-1.671	-1.642	-1.614	-1.588	-1.561	-1.538	-1.512	-1.489	-1.468	-1.446	-1.425	-1.405	-1.386	-1.369	-1.351	-1.335	-1.319	-1.304	-1.289	-1.274	-1.259	-1.246	-1.232	-1.220	-1.206	-1.194	-1.182	-1.170	-1.158	-1.146	-1.134	-1.121	-1.109	-1.096	-1.082	-1.070	-1.058	-1.044	-1.030	-1.014	-0.999	-0.984	-0.968	-0.951	-0.934	-0.916	-0.899	-0.880	-0.860	-0.840	-0.820	-0.798	-0.776	-0.755	-0.731	-0.706	-0.682	-0.658	-0.632	-0.605	-0.579	-0.552	-0.524	-0.495	-0.468	-0.436	-0.408	-0.378	-0.346	-0.314	-0.282	-0.250	-0.219	-0.185	-0.152	-0.119	-0.085	-0.051	-0.018	0.015	0.050	0.084	0.118	0.152	0.188	0.221	0.256	0.291	0.324	0.359	0.392	0.428	0.461	0.494	0.529	0.561	0.594	0.628	0.659	0.691	0.724	0.754	0.786	0.816	0.846	0.875	0.904	0.932	0.961	0.989	1.015	1.041	1.068	1.091	1.116	1.141	1.164	1.186	1.208	1.229	1.249	1.269	1.288	1.306	1.322	1.340	1.356	1.371	1.385	1.399	1.411	1.424	1.435	1.445	1.455	1.464	1.471	1.479	1.486	1.491	1.495	1.500	1.502	1.506	1.508	1.509	1.509	1.508	1.506	1.504	1.502	1.499	1.495	1.491	1.485	1.479	1.472	1.465	1.459	1.449	1.441	1.431	1.421	1.411	1.401	1.391	1.379	1.368	1.355	1.345	1.332	1.320	1.308	1.295	1.281	1.270	1.258	1.245	1.232	1.220	1.208	1.195	1.182	1.171	1.160	1.148	1.138	1.126	1.116	1.106	1.096	1.088	1.078	1.069	1.061	1.054	1.046	1.039	1.030	1.024	1.019	1.011	1.006	1.001	0.995	0.991	0.988	0.982	0.978	0.972	0.968	0.964	0.959	0.954	0.950	0.944	0.939	0.934	0.926	0.921	0.915	0.909	0.901	0.894	0.885	0.876	0.868	0.858	0.845	0.834	0.822	0.810	0.796	0.781	0.768	0.751	0.735	0.716	0.699	0.679	0.659	0.638	0.616	0.594	0.570	0.546	0.521	0.496	0.469	0.442	0.415	0.388	0.358	0.329	0.298	0.268	0.236	0.204	0.171	0.139	0.105	0.072	0.039	0.004	-0.030	-0.065	-0.100	-0.136	-0.171	-0.206	-0.242	-0.279	-0.315	-0.350	-0.386	-0.421	-0.458	-0.492	-0.529	-0.562	-0.598	-0.632	-0.668	-0.702	-0.736	-0.771	-0.806	-0.839	-0.872	-0.906	-0.938	-0.970	-1.002	-1.035	-1.065	-1.096	-1.128	-1.158	-1.186	-1.218	-1.245	-1.275	-1.302	-1.331	-1.359	-1.385	-1.414	-1.440	-1.465	-1.491	-1.516	-1.540	-1.565	-1.589	-1.612	-1.636	-1.660	-1.681	-1.704	-1.725	-1.746	-1.766	-1.786	-1.805	-1.825	-1.842	-1.862	-1.880	-1.898	-1.915	-1.930	-1.946	-1.964	-1.979	-1.994	-2.009	-2.024	-2.038	-2.052	-2.066	-2.080	-2.094	-2.108	-2.119	-2.132	-2.146	-2.159	-2.171	-2.185	-2.198	-2.210	-2.222	-2.235	-2.248	-2.261	-2.274	-2.288	-2.301	-2.314	-2.328	-2.342	-2.355	-2.370	-2.384	-2.399	-2.414	-2.429	-2.444	-2.459	-2.476	-2.492	-2.508	-2.525	-2.541	-2.558	-2.575	-2.592	-2.609	-2.628	-2.644	-2.661	-2.679	-2.695	-2.711	-2.729	-2.746	-2.762	-2.779	-2.795	-2.810	-2.826	-2.841	-2.856	-2.870	-2.884	-2.898	-2.910	-2.921	-2.932	-2.944	-2.954	-2.962	-2.971	-2.979	-2.985	-2.991	-2.998	-3.001	-3.005	-3.008	-3.009	-3.009	-3.010	-3.008	-3.006	-3.002	-2.999	-2.995	-2.989	-2.984	-2.976	-2.968	-2.959	-2.949	-2.938	-2.926	-2.914	-2.901	-2.888	-2.872	-2.858	-2.841	-2.825	-2.808	-2.790	-2.771	-2.752	-2.734	-2.714	-2.694	-2.674	-2.652	-2.631	-2.610	-2.588	-2.566	-2.544	-2.520	-2.499	-2.475	-2.452	-2.429	-2.405	-2.382	-2.358	-2.334	-2.310	-2.286	-2.262	-2.238	-2.214	-2.190	-2.165	-2.141	-2.116	-2.091	-2.068	-2.044	-2.019	-1.995	-1.971	-1.946	-1.922	-1.898	-1.874	-1.849	-1.826	-1.800	-1.776	-1.752	-1.729	-1.702	-1.679	-1.654	-1.630	-1.604	-1.579	-1.554	-1.530	-1.504	-1.479	-1.452	-1.428	-1.401	-1.376	-1.351	-1.325	-1.300	-1.274	-1.248	-1.221	-1.196	-1.169	-1.142	-1.118	-1.091	-1.064	-1.038	-1.011	-0.985	-0.959	-0.931	-0.905	-0.878	-0.851	-0.825	-0.799	-0.772	-0.745	-0.719	-0.694	-0.668	-0.644	-0.618	-0.592	-0.566	-0.542	-0.518	-0.494	-0.470	-0.448	-0.424	-0.401	-0.379	-0.356	-0.334	-0.314	-0.292	-0.274	-0.254	-0.234	-0.216	-0.198	-0.180	-0.164	-0.149	-0.134	-0.119	-0.104	-0.090	-0.078	-0.065	-0.052	-0.041	-0.030	-0.020	-0.010	-0.002	0.008	0.015	0.022	0.030	0.036	0.042	0.049	0.054	0.060	0.064	0.069	0.072	0.076	0.080	0.085	0.088	0.092	0.096	0.100	0.105	0.109	0.112	0.116	0.121	0.126	0.130	0.136	0.141	0.148	0.154	0.161	0.169	0.175	0.184	0.192	0.202	0.212	0.222	0.235	0.245	0.256	0.268	0.281	0.294	0.308	0.322	0.336	0.351	0.366	0.381	0.398	0.414	0.430	0.446	0.462	0.480	0.496	0.512	0.529	0.545	0.561	0.576	0.592	0.608	0.625	0.640	0.654	0.668	0.680	0.694	0.706	0.719	0.730	0.740	0.750	0.760	0.768	0.778	0.784	0.790	0.796	0.802	0.808	0.810	0.815	0.816	0.819	0.819	0.820	0.819	0.819	0.816	0.815	0.812	0.808	0.804	0.800	0.795	0.789	0.784	0.778	0.771	0.764	0.758	0.750	0.741	0.734	0.725	0.719	0.710	0.702	0.694	0.686	0.678	0.671	0.662	0.655	0.649	0.641	0.634	0.628	0.621	0.616	0.610	0.604	0.600	0.595	0.592	0.588	0.585	0.581	0.580	0.578	0.578	0.576	0.575	0.576	0.576	0.579	0.581	0.582	0.586	0.590	0.594	0.598	0.601	0.606	0.612	0.618	0.624	0.631	0.638	0.644	0.651	0.660	0.668	0.676	0.684	0.692	0.701	0.709	0.718	0.728	0.735	0.744	0.754	0.762	0.771	0.780	0.789	0.796	0.804	0.811	0.819	0.826	0.832	0.839	0.845	0.851	0.858	0.862	0.868	0.872	0.878	0.881	0.884	0.888	0.890	0.892	0.895	0.898	0.898	0.899	0.900	0.900	0.900	0.900	0.900	0.899	0.899	0.898	0.896	0.894	0.892	0.891	0.889	0.886	0.884	0.881	0.879	0.876	0.875	0.872	0.869	0.866	0.862	0.860	0.858	0.854	0.850	0.848	0.845	0.841	0.838	0.835	0.831	0.828	0.824	0.821	0.818	0.815	0.812	0.809	0.806	0.802	0.799	0.795	0.791	0.788	0.784	0.779	0.776	0.771	0.766	0.761	0.756	0.751	0.746	0.740	0.734	0.726	0.719	0.712	0.705	0.696	0.688	0.679	0.671	0.661	0.651	0.641	0.630	0.619	0.606	0.594	0.581	0.568	0.554	0.539	0.525	0.510	0.494	0.478	0.461	0.444	0.426	0.408	0.389	0.369	0.349	0.330	0.310	0.289	0.268	0.248	0.226	0.205	0.184	0.161	0.141	0.120	0.099	0.078	0.056	0.035	0.015	-0.006	-0.025	-0.045	-0.064	-0.084	-0.101	-0.120	-0.136	-0.152	-0.169	-0.184	-0.198	-0.211	-0.224	-0.236	-0.248	-0.258	-0.266	-0.275	-0.284	-0.290	-0.296	-0.300	-0.305	-0.309	-0.311	-0.312	-0.314	-0.314	-0.312	-0.311	-0.309	-0.308	-0.302	-0.299	-0.295	-0.290	-0.284	-0.276	-0.271	-0.262	-0.255	-0.248	-0.240	-0.231	-0.224	-0.214	-0.204	-0.196	-0.186	-0.178	-0.168	-0.159	-0.149	-0.140	-0.131	-0.122	-0.115	-0.106	-0.098	-0.090	-0.082	-0.075	-0.068	-0.061	-0.054	-0.046	-0.040	-0.034	-0.029	-0.022	-0.016	-0.011	-0.006	-0.001	0.002	0.008	0.012	0.015	0.019	0.022	0.026	0.030	0.032	0.036	0.038	0.040	0.042	0.046	0.050	0.052	0.054	0.056	0.060	0.062	0.066	0.068	0.071	0.072	0.075	0.079	0.081	0.082	0.085	0.088	0.090	0.091	0.094	0.095	0.098	0.099	0.100	0.100	0.101	0.101	0.101	0.101	0.101	0.101	0.100	0.100	0.099	0.096	0.094	0.091	0.088	0.085	0.080	0.076	0.070	0.065	0.059	0.052	0.045	0.039	0.031	0.022	0.014	0.005	-0.004	-0.012	-0.022	-0.032	-0.041	-0.051	-0.061	-0.071	-0.081	-0.091	-0.101	-0.111	-0.121	-0.130	-0.139	-0.148	-0.156	-0.162	-0.171	-0.178	-0.184	-0.191	-0.196	-0.201	-0.206	-0.209	-0.212	-0.215	-0.216	-0.216	-0.218	-0.216	-0.215	-0.214	-0.210	-0.206	-0.202	-0.199	-0.192	-0.186	-0.181	-0.174	-0.166	-0.159	-0.150	-0.141	-0.131	-0.122	-0.114	-0.104	-0.094	-0.084	-0.075	-0.064	-0.054	-0.044	-0.034	-0.024	-0.015	-0.005	0.004	0.014	0.022	0.031	0.040	0.048	0.055	0.064	0.070	0.076	0.082	0.088	0.094	0.099	0.102	0.108	0.111	0.115	0.119	0.121	0.125	0.128	0.131	0.134	0.136	0.140	0.141	0.144	0.148	0.150	0.152	0.155	0.158	0.161	0.164	0.169	0.172	0.176	0.181	0.185	0.190	0.196	0.202	0.208	0.215	0.221	0.228	0.235	0.244	0.251	0.260	0.268	0.276	0.286	0.296	0.306	0.316	0.326	0.338	0.349	0.359	0.370	0.382	0.394	0.406	0.416	0.428	0.439	0.449	0.461	0.472	0.482	0.494	0.505	0.515	0.525	0.535	0.544	0.554	0.562	0.571	0.579	0.588	0.594	0.601	0.608	0.612	0.618	0.622	0.628	0.631	0.634	0.636	0.638	0.639	0.638	0.638	0.636	0.634	0.631	0.629	0.624	0.620	0.615	0.609	0.604	0.596	0.589	0.580	0.571	0.562	0.554	0.544	0.532	0.522	0.511	0.500	0.489	0.478	0.466	0.454	0.441	0.430	0.418	0.408	0.395	0.385	0.372	0.361	0.351	0.342	0.332	0.324	0.316	0.309	0.301	0.295	0.290	0.286	0.282	0.280	0.279	0.276	0.278	0.279	0.280	0.282	0.288	0.292	0.298	0.305	0.312	0.321	0.332	0.344	0.356	0.369	0.382	0.398	0.414	0.430	0.448	0.465	0.485	0.504	0.524	0.545	0.566	0.588	0.610	0.631	0.654	0.678	0.701	0.725	0.748	0.771	0.795	0.818	0.841	0.864	0.888	0.910	0.931	0.952	0.974	0.994	1.014	1.032	1.052	1.070	1.086	1.104	1.118	1.134	1.148	1.160	1.172	1.184	1.192	1.202	1.210	1.216	1.224	1.228	1.231	1.234	1.236	1.236	1.236	1.235	1.232	1.230	1.224	1.220	1.212	1.206	1.198	1.189	1.179	1.169	1.158	1.145	1.132	1.120	1.106	1.092	1.076	1.060	1.045	1.029	1.010	0.992	0.975	0.958	0.939	0.921	0.902	0.884	0.866	0.848	0.828	0.809	0.790	0.772	0.754	0.735	0.718	0.700	0.682	0.665	0.648	0.631	0.615	0.600	0.585	0.569	0.555	0.540	0.526	0.512	0.500	0.488	0.476	0.465	0.455	0.444	0.434	0.425	0.415	0.406	0.399	0.392	0.384	0.376	0.369	0.362	0.356	0.351	0.345	0.339	0.334	0.328	0.324	0.319	0.314	0.309	0.304	0.300	0.295	0.291	0.286	0.281	0.276	0.270	0.265	0.260	0.254	0.248	0.241	0.235	0.229	0.220	0.212	0.204	0.196	0.186	0.178	0.169	0.159	0.149	0.138	0.126	0.115	0.104	0.092	0.080	0.066	0.054	0.041	0.028	0.014	0.000	-0.014	-0.029	-0.042	-0.056	-0.071	-0.085	-0.100	-0.115	-0.128	-0.142	-0.156	-0.171	-0.184	-0.198	-0.210	-0.224	-0.236	-0.249	-0.260	-0.272	-0.284	-0.295	-0.306	-0.315	-0.326	-0.335	-0.342	-0.352	-0.360	-0.368	-0.374	-0.380	-0.388	-0.392	-0.398	-0.402	-0.408	-0.411	-0.415	-0.419	-0.422	-0.425	-0.428	-0.430	-0.431	-0.432	-0.435	-0.435	-0.435	-0.435	-0.435	-0.436	-0.435	-0.434	-0.434	-0.434	-0.434	-0.432	-0.431	-0.430	-0.430	-0.429	-0.429	-0.428	-0.426	-0.425	-0.424	-0.422	-0.422	-0.421	-0.420	-0.420	-0.419	-0.419	-0.419	-0.419	-0.419	-0.419	-0.419	-0.420	-0.420	-0.421	-0.424	-0.425	-0.428	-0.430	-0.432	-0.435	-0.439	-0.442	-0.448	-0.450	-0.456	-0.460	-0.466	-0.472	-0.479	-0.484	-0.491	-0.500	-0.506	-0.516	-0.524	-0.532	-0.544	-0.554	-0.564	-0.575	-0.586	-0.598	-0.610	-0.622	-0.635	-0.648	-0.661	-0.675	-0.689	-0.702	-0.716	-0.730	-0.744	-0.758	-0.772	-0.786	-0.801	-0.815	-0.830	-0.842	-0.856	-0.871	-0.885	-0.898	-0.910	-0.922	-0.936	-0.948	-0.960	-0.971	-0.981	-0.992	-1.004	-1.012	-1.022	-1.031	-1.039	-1.049	-1.055	-1.062	-1.069	-1.074	-1.080	-1.085	-1.089	-1.094	-1.096	-1.099	-1.102	-1.104	-1.106	-1.108	-1.110	-1.110	-1.110	-1.110	-1.111	-1.111	-1.110	-1.110	-1.109	-1.108	-1.106	-1.105	-1.104	-1.104	-1.102	-1.100	-1.100	-1.098	-1.096	-1.095	-1.094	-1.092	-1.092	-1.091	-1.090	-1.090	-1.090	-1.090	-1.091	-1.091	-1.092	-1.094	-1.095	-1.096	-1.099	-1.101	-1.102	-1.106	-1.109	-1.112	-1.115	-1.119	-1.122	-1.126	-1.130	-1.135	-1.140	-1.144	-1.150	-1.154	-1.160	-1.166	-1.171	-1.178	-1.184	-1.190	-1.196	-1.202	-1.209	-1.216	-1.222	-1.230	-1.235	-1.242	-1.249	-1.255	-1.262	-1.269	-1.275	-1.281	-1.288	-1.294	-1.301	-1.306	-1.312	-1.318	-1.322	-1.328	-1.332	-1.336	-1.340	-1.342	-1.346	-1.349	-1.351	-1.352	-1.354	-1.354	-1.355	-1.354	-1.351	-1.351	-1.348	-1.344	-1.341	-1.336	-1.330	-1.325	-1.318	-1.309	-1.300	-1.291	-1.281	-1.272	-1.261	-1.249	-1.236	-1.222	-1.209	-1.194	-1.179	-1.162	-1.146	-1.129	-1.111	-1.092	-1.074	-1.055	-1.035	-1.015	-0.995	-0.974	-0.952	-0.931	-0.909	-0.888	-0.865	-0.842	-0.821	-0.799	-0.778	-0.756	-0.735	-0.714	-0.692	-0.672	-0.652	-0.632	-0.615	-0.596	-0.578	-0.560	-0.542	-0.528	-0.511	-0.498	-0.482	-0.469	-0.456	-0.445	-0.434	-0.424	-0.414	-0.405	-0.398	-0.390	-0.384	-0.379	-0.374	-0.370	-0.368	-0.364	-0.362	-0.360	-0.360	-0.360	-0.360	-0.360	-0.362	-0.362	-0.365	-0.366	-0.369	-0.370	-0.374	-0.375	-0.379	-0.381	-0.382	-0.386	-0.388	-0.390	-0.392	-0.394	-0.394	-0.395	-0.395	-0.396	-0.395	-0.394	-0.392	-0.391	-0.388	-0.386	-0.382	-0.378	-0.372	-0.366	-0.361	-0.355	-0.348	-0.339	-0.331	-0.322	-0.314	-0.304	-0.294	-0.285	-0.274	-0.262	-0.251	-0.240	-0.230	-0.218	-0.206	-0.194	-0.181	-0.170	-0.158	-0.148	-0.136	-0.125	-0.115	-0.104	-0.094	-0.084	-0.075	-0.066	-0.058	-0.049	-0.042	-0.036	-0.029	-0.024	-0.020	-0.018	-0.014	-0.012	-0.010	-0.011	-0.010	-0.010	-0.012	-0.014	-0.016	-0.020	-0.024	-0.030	-0.034	-0.041	-0.048	-0.055	-0.062	-0.070	-0.079	-0.088	-0.096	-0.106	-0.116	-0.126	-0.136	-0.149	-0.159	-0.170	-0.181	-0.192	-0.204	-0.215	-0.226	-0.238	-0.249	-0.260	-0.270	-0.281	-0.292	-0.302	-0.315	-0.325	-0.335	-0.346	-0.355	-0.366	-0.375	-0.385	-0.394	-0.404	-0.414	-0.424	-0.434	-0.444	-0.454	-0.462	-0.474	-0.482	-0.492	-0.504	-0.514	-0.524	-0.535	-0.545	-0.555	-0.566	-0.578	-0.589	-0.601	-0.611	-0.624	-0.636	-0.648	-0.660	-0.672	-0.686	-0.700	-0.714	-0.726	-0.739	-0.754	-0.768	-0.781	-0.795	-0.809	-0.822	-0.836	-0.851	-0.864	-0.879	-0.892	-0.905	-0.920	-0.932	-0.946	-0.960	-0.972	-0.985	-0.998	-1.010	-1.021	-1.035	-1.048	-1.059	-1.071	-1.081	-1.092	-1.104	-1.114	-1.124	-1.134	-1.144	-1.152	-1.162	-1.171	-1.180	-1.188	-1.196	-1.204	-1.210	-1.219	-1.225	-1.231	-1.238	-1.244	-1.250	-1.255	-1.261	-1.266	-1.270	-1.275	-1.280	-1.284	-1.288	-1.291	-1.294	-1.296	-1.299	-1.301	-1.304	-1.304	-1.305	-1.305	-1.306	-1.306	-1.305	-1.305	-1.304	-1.301	-1.300	-1.296	-1.294	-1.290	-1.286	-1.281	-1.278	-1.272	-1.268	-1.261	-1.255	-1.249	-1.242	-1.234	-1.226	-1.219	-1.210	-1.202	-1.192	-1.184	-1.175	-1.165	-1.155	-1.145	-1.135	-1.125	-1.114	-1.104	-1.094	-1.084	-1.074	-1.064	-1.054	-1.045	-1.035	-1.026	-1.018	-1.010	-1.000	-0.992	-0.985	-0.978	-0.970	-0.962	-0.958	-0.950	-0.945	-0.940	-0.935	-0.931	-0.926	-0.924	-0.921	-0.918	-0.915	-0.912	-0.911	-0.910	-0.910	-0.910	-0.909	-0.910	-0.911	-0.912	-0.914	-0.916	-0.918	-0.920	-0.922	-0.925	-0.929	-0.930	-0.934	-0.938	-0.940	-0.944	-0.948	-0.951	-0.955	-0.960	-0.964	-0.969	-0.971	-0.976	-0.981	-0.985	-0.990	-0.994	-0.999	-1.002	-1.009	-1.012	-1.016	-1.021	-1.025	-1.031	-1.036	-1.040	-1.045	-1.048	-1.052	-1.058	-1.061	-1.066	-1.070	-1.074	-1.078	-1.081	-1.085	-1.089	-1.092	-1.095	-1.098	-1.101	-1.104	-1.105	-1.108	-1.110	-1.111	-1.112	-1.112	-1.114	-1.114	-1.114	-1.112	-1.111	-1.110	-1.109	-1.106	-1.104	-1.101	-1.096	-1.092	-1.089	-1.082	-1.079	-1.072	-1.066	-1.060	-1.054	-1.046	-1.038	-1.029	-1.020	-1.011	-1.001	-0.991	-0.981	-0.971	-0.960	-0.950	-0.938	-0.928	-0.915	-0.904	-0.891	-0.881	-0.869	-0.856	-0.844	-0.831	-0.820	-0.808	-0.798	-0.785	-0.775	-0.764	-0.754	-0.741	-0.732	-0.722	-0.712	-0.704	-0.695	-0.686	-0.679	-0.671	-0.664	-0.658	-0.651	-0.645	-0.640	-0.635	-0.630	-0.626	-0.622	-0.619	-0.616	-0.614	-0.611	-0.609	-0.608	-0.606	-0.605	-0.604	-0.604	-0.602	-0.601	-0.601	-0.601	-0.601	-0.600	-0.600	-0.599	-0.598	-0.596	-0.595	-0.592	-0.591	-0.589	-0.586	-0.582	-0.580	-0.575	-0.571	-0.566	-0.561	-0.555	-0.549	-0.541	-0.534	-0.526	-0.518	-0.509	-0.499	-0.489	-0.478	-0.466	-0.454	-0.441	-0.428	-0.415	-0.400	-0.386	-0.370	-0.355	-0.339	-0.322	-0.308	-0.291	-0.275	-0.258	-0.240	-0.222	-0.205	-0.189	-0.172	-0.155	-0.138	-0.121	-0.105	-0.089	-0.072	-0.058	-0.042	-0.029	-0.014	-0.001	0.012	0.025	0.038	0.049	0.059	0.069	0.079	0.088	0.095	0.100	0.105	0.111	0.116	0.119	0.122	0.124	0.125	0.126	0.125	0.125	0.122	0.121	0.118	0.114	0.110	0.105	0.100	0.092	0.086	0.079	0.072	0.064	0.056	0.046	0.038	0.029	0.019	0.010	-0.001	-0.010	-0.021	-0.031	-0.040	-0.051	-0.060	-0.071	-0.080	-0.090	-0.100	-0.109	-0.118	-0.128	-0.136	-0.144	-0.152	-0.160	-0.166	-0.174	-0.180	-0.186	-0.191	-0.198	-0.201	-0.205	-0.209	-0.212	-0.216	-0.218	-0.221	-0.222	-0.222	-0.224	-0.224	-0.224	-0.222	-0.221	-0.220	-0.218	-0.215	-0.212	-0.209	-0.204	-0.199	-0.194	-0.188	-0.184	-0.178	-0.171	-0.164	-0.156	-0.149	-0.141	-0.132	-0.124	-0.116	-0.106	-0.096	-0.088	-0.078	-0.066	-0.056	-0.046	-0.036	-0.025	-0.015	-0.002	0.010	0.020	0.031	0.045	0.058	0.069	0.080	0.091	0.102	0.115	0.126	0.138	0.148	0.160	0.170	0.181	0.192	0.204	0.214	0.224	0.234	0.244	0.252	0.262	0.271	0.280	0.288	0.295	0.302	0.309	0.316	0.321	0.328	0.332	0.339	0.344	0.348	0.351	0.354	0.358	0.360	0.361	0.362	0.364	0.365	0.366	0.366	0.366	0.366	0.366	0.364	100.000	5.000	2.000	1.000	5.000	0.000	0.000	0.000	0.000	0.000	0.000	0.000	0.000	0.000	0.000	0.000	0.000	0.000	-1.716	-1.748	-1.778	-1.810	-1.840	-1.870	-1.900	-1.930	-1.959	-1.988	-2.016	-2.046	-2.074	-2.102	-2.130	-2.156	-2.184	-2.210	-2.236	-2.261	-2.286	-2.311	-2.336	-2.360	-2.384	-2.406	-2.429	-2.451	-2.472	-2.494	-2.515	-2.535	-2.555	-2.575	-2.594	-2.611	-2.630	-2.646	-2.665	-2.681	-2.699	-2.715	-2.731	-2.746	-2.761	-2.776	-2.790	-2.804	-2.818	-2.830	-2.842	-2.855	-2.866	-2.878	-2.889	-2.899	-2.910	-2.919	-2.929	-2.936	-2.945	-2.954	-2.962	-2.969	-2.976	-2.984	-2.990	-2.998	-3.004	-3.009	-3.015	-3.019	-3.025	-3.030	-3.034	-3.039	-3.044	-3.046	-3.051	-3.055	-3.059	-3.062	-3.066	-3.070	-3.074	-3.076	-3.081	-3.085	-3.089	-3.092	-3.096	-3.101	-3.104	-3.109	-3.114	-3.119	-3.124	-3.129	-3.135	-3.140	-3.148	-3.152	-3.159	-3.166	-3.174	-3.181	-3.189	-3.196	-3.204	-3.212	-3.221	-3.230	-3.239	-3.248	-3.256	-3.266	-3.276	-3.286	-3.295	-3.305	-3.315	-3.324	-3.332	-3.344	-3.352	-3.361	-3.370	-3.378	-3.388	-3.395	-3.402	-3.409	-3.416	-3.422	-3.429	-3.432	-3.439	-3.442	-3.445	-3.448	-3.449	-3.450	-3.451	-3.451	-3.450	-3.449	-3.448	-3.445	-3.441	-3.436	-3.430	-3.425	-3.419	-3.410	-3.401	-3.392	-3.384	-3.372	-3.360	-3.349	-3.336	-3.322	-3.309	-3.295	-3.279	-3.264	-3.246	-3.231	-3.214	-3.196	-3.179	-3.161	-3.142	-3.125	-3.106	-3.086	-3.069	-3.049	-3.030	-3.010	-2.991	-2.972	-2.952	-2.934	-2.914	-2.895	-2.876	-2.858	-2.839	-2.821	-2.804	-2.786	-2.768	-2.750	-2.734	-2.716	-2.701	-2.685	-2.669	-2.654	-2.638	-2.624	-2.609	-2.595	-2.581	-2.568	-2.554	-2.540	-2.528	-2.515	-2.501	-2.489	-2.476	-2.464	-2.452	-2.440	-2.428	-2.415	-2.402	-2.391	-2.380	-2.368	-2.355	-2.342	-2.331	-2.319	-2.305	-2.292	-2.280	-2.266	-2.254	-2.240	-2.226	-2.212	-2.198	-2.184	-2.169	-2.154	-2.139	-2.122	-2.106	-2.091	-2.075	-2.059	-2.041	-2.024	-2.006	-1.990	-1.971	-1.954	-1.936	-1.918	-1.899	-1.880	-1.862	-1.842	-1.825	-1.805	-1.788	-1.768	-1.750	-1.730	-1.712	-1.694	-1.676	-1.658	-1.641	-1.622	-1.606	-1.589	-1.571	-1.556	-1.540	-1.524	-1.509	-1.494	-1.480	-1.465	-1.451	-1.439	-1.425	-1.414	-1.400	-1.389	-1.379	-1.366	-1.356	-1.346	-1.336	-1.326	-1.318	-1.309	-1.300	-1.291	-1.284	-1.275	-1.268	-1.259	-1.252	-1.244	-1.236	-1.229	-1.220	-1.212	-1.205	-1.196	-1.188	-1.180	-1.170	-1.161	-1.152	-1.141	-1.130	-1.120	-1.108	-1.096	-1.085	-1.072	-1.059	-1.045	-1.030	-1.014	-0.999	-0.984	-0.968	-0.951	-0.934	-0.916	-0.898	-0.879	-0.860	-0.840	-0.820	-0.801	-0.780	-0.760	-0.740	-0.719	-0.698	-0.678	-0.655	-0.634	-0.614	-0.594	-0.572	-0.551	-0.532	-0.512	-0.492	-0.474	-0.454	-0.436	-0.419	-0.401	-0.385	-0.370	-0.354	-0.340	-0.326	-0.314	-0.300	-0.288	-0.278	-0.268	-0.258	-0.248	-0.241	-0.232	-0.226	-0.219	-0.214	-0.210	-0.206	-0.202	-0.200	-0.199	-0.196	-0.195	-0.195	-0.195	-0.194	-0.195	-0.196	-0.198	-0.199	-0.201	-0.202	-0.205	-0.208	-0.209	-0.211	-0.212	-0.215	-0.218	-0.219	-0.221	-0.221	-0.222	-0.224	-0.224	-0.224	-0.224	-0.222	-0.221	-0.220	-0.218	-0.215	-0.212	-0.209	-0.204	-0.201	-0.195	-0.190	-0.184	-0.178	-0.171	-0.164	-0.156	-0.148	-0.139	-0.130	-0.121	-0.111	-0.100	-0.089	-0.078	-0.068	-0.056	-0.045	-0.034	-0.024	-0.011	0.000	0.012	0.024	0.035	0.048	0.058	0.069	0.080	0.091	0.101	0.111	0.121	0.130	0.139	0.148	0.156	0.162	0.170	0.176	0.182	0.189	0.194	0.196	0.201	0.204	0.205	0.206	0.208	0.209	0.208	0.206	0.205	0.201	0.199	0.195	0.191	0.186	0.181	0.174	0.168	0.160	0.152	0.144	0.135	0.126	0.116	0.105	0.095	0.084	0.071	0.060	0.048	0.036	0.022	0.010	-0.004	-0.018	-0.031	-0.045	-0.059	-0.072	-0.085	-0.099	-0.112	-0.128	-0.140	-0.154	-0.169	-0.182	-0.195	-0.209	-0.222	-0.235	-0.249	-0.261	-0.274	-0.286	-0.299	-0.310	-0.322	-0.335	-0.346	-0.358	-0.369	-0.379	-0.390	-0.399	-0.409	-0.420	-0.430	-0.440	-0.449	-0.459	-0.468	-0.476	-0.485	-0.495	-0.504	-0.511	-0.520	-0.529	-0.538	-0.546	-0.554	-0.564	-0.571	-0.580	-0.589	-0.598	-0.605	-0.614	-0.622	-0.631	-0.641	-0.649	-0.659	-0.668	-0.678	-0.688	-0.698	-0.708	-0.718	-0.728	-0.738	-0.749	-0.759	-0.769	-0.781	-0.792	-0.805	-0.816	-0.829	-0.840	-0.851	-0.865	-0.878	-0.889	-0.901	-0.914	-0.925	-0.939	-0.950	-0.962	-0.975	-0.986	-0.999	-1.010	-1.021	-1.032	-1.044	-1.055	-1.066	-1.076	-1.085	-1.096	-1.105	-1.114	-1.122	-1.130	-1.139	-1.146	-1.154	-1.160	-1.166	-1.171	-1.178	-1.182	-1.188	-1.191	-1.195	-1.199	-1.202	-1.205	-1.208	-1.209	-1.211	-1.212	-1.214	-1.215	-1.215	-1.215	-1.215	-1.215	-1.214	-1.214	-1.214	-1.211	-1.211	-1.210	-1.208	-1.208	-1.205	-1.204	-1.202	-1.201	-1.199	-1.196	-1.195	-1.194	-1.191	-1.191	-1.188	-1.186	-1.185	-1.185	-1.184	-1.182	-1.180	-1.180	-1.179	-1.178	-1.176	-1.174	-1.174	-1.172	-1.171	-1.170	-1.168	-1.168	-1.166	-1.164	-1.162	-1.161	-1.160	-1.158	-1.156	-1.154	-1.152	-1.150	-1.146	-1.145	-1.142	-1.140	-1.138	-1.135	-1.131	-1.129	-1.125	-1.121	-1.118	-1.114	-1.110	-1.105	-1.101	-1.096	-1.091	-1.088	-1.082	-1.078	-1.074	-1.069	-1.065	-1.060	-1.056	-1.051	-1.046	-1.042	-1.039	-1.035	-1.032	-1.029	-1.026	-1.024	-1.022	-1.021	-1.020	-1.020	-1.018	-1.019	-1.020	-1.020	-1.021	-1.024	-1.028	-1.030	-1.034	-1.039	-1.042	-1.049	-1.055	-1.062	-1.069	-1.078	-1.085	-1.094	-1.104	-1.114	-1.122	-1.132	-1.144	-1.155	-1.166	-1.178	-1.189	-1.200	-1.211	-1.224	-1.235	-1.248	-1.258	-1.269	-1.280	-1.291	-1.301	-1.311	-1.321	-1.330	-1.339	-1.349	-1.356	-1.364	-1.370	-1.376	-1.381	-1.388	-1.391	-1.395	-1.399	-1.401	-1.404	-1.404	-1.405	-1.405	-1.405	-1.404	-1.402	-1.401	-1.399	-1.396	-1.392	-1.390	-1.385	-1.381	-1.376	-1.372	-1.369	-1.365	-1.360	-1.355	-1.351	-1.346	-1.342	-1.338	-1.334	-1.331	-1.328	-1.325	-1.322	-1.319	-1.318	-1.315	-1.314	-1.312	-1.312	-1.311	-1.311	-1.311	-1.312	-1.314	-1.316	-1.316	-1.319	-1.321	-1.324	-1.326	-1.329	-1.332	-1.335	-1.339	-1.341	-1.344	-1.348	-1.350	-1.351	-1.354	-1.356	-1.356	-1.359	-1.360	-1.360	-1.359	-1.359	-1.358	-1.356	-1.352	-1.350	-1.348	-1.342	-1.338	-1.334	-1.326	-1.320	-1.312	-1.305	-1.296	-1.288	-1.278	-1.269	-1.258	-1.246	-1.235	-1.221	-1.210	-1.196	-1.182	-1.168	-1.154	-1.139	-1.124	-1.109	-1.094	-1.076	-1.062	-1.046	-1.030	-1.015	-1.000	-0.984	-0.970	-0.955	-0.939	-0.924	-0.910	-0.896	-0.881	-0.868	-0.855	-0.842	-0.830	-0.818	-0.808	-0.796	-0.785	-0.776	-0.766	-0.758	-0.749	-0.741	-0.734	-0.728	-0.722	-0.716	-0.714	-0.709	-0.706	-0.702	-0.700	-0.699	-0.696	-0.696	-0.695	-0.696	-0.696	-0.698	-0.699	-0.701	-0.702	-0.706	-0.709	-0.712	-0.716	-0.719	-0.722	-0.728	-0.731	-0.734	-0.739	-0.742	-0.746	-0.751	-0.755	-0.758	-0.761	-0.765	-0.769	-0.771	-0.772	-0.775	-0.776	-0.778	-0.779	-0.779	-0.779	-0.776	-0.776	-0.772	-0.771	-0.766	-0.764	-0.759	-0.752	-0.748	-0.741	-0.734	-0.725	-0.718	-0.708	-0.699	-0.689	-0.678	-0.666	-0.655	-0.641	-0.629	-0.614	-0.600	-0.585	-0.570	-0.555	-0.539	-0.522	-0.505	-0.488	-0.470	-0.452	-0.434	-0.418	-0.398	-0.380	-0.361	-0.342	-0.324	-0.305	-0.286	-0.268	-0.249	-0.230	-0.212	-0.194	-0.176	-0.159	-0.141	-0.126	-0.110	-0.092	-0.078	-0.062	-0.048	-0.034	-0.020	-0.008	0.006	0.019	0.029	0.039	0.048	0.058	0.065	0.071	0.078	0.082	0.088	0.091	0.094	0.095	0.096	0.096	0.095	0.092	0.091	0.086	0.082	0.078	0.070	0.064	0.056	0.046	0.036	0.026	0.015	0.002	-0.010	-0.024	-0.038	-0.054	-0.070	-0.088	-0.104	-0.121	-0.139	-0.159	-0.178	-0.198	-0.218	-0.239	-0.259	-0.280	-0.300	-0.322	-0.344	-0.365	-0.389	-0.410	-0.432	-0.454	-0.476	-0.498	-0.519	-0.540	-0.561	-0.582	-0.604	-0.624	-0.644	-0.662	-0.684	-0.702	-0.720	-0.739	-0.756	-0.774	-0.790	-0.806	-0.821	-0.838	-0.852	-0.866	-0.879	-0.892	-0.905	-0.916	-0.929	-0.940	-0.950	-0.961	-0.971	-0.980	-0.989	-0.999	-1.006	-1.014	-1.021	-1.028	-1.034	-1.040	-1.045	-1.051	-1.055	-1.061	-1.065	-1.069	-1.072	-1.076	-1.080	-1.082	-1.085	-1.088	-1.090	-1.092	-1.095	-1.098	-1.099	-1.100	-1.101	-1.102	-1.104	-1.105	-1.105	-1.106	-1.106	-1.106	-1.108	-1.108	-1.108	-1.108	-1.108	-1.106	-1.106	-1.106	-1.105	-1.104	-1.104	-1.102	-1.101	-1.100	-1.100	-1.099	-1.098	-1.098	-1.095	-1.094	-1.092	-1.091	-1.090	-1.089	-1.088	-1.086	-1.085	-1.084	-1.082	-1.082	-1.081	-1.080	-1.080	-1.078	-1.078	-1.078	-1.078	-1.078	-1.076	-1.076	-1.076	-1.076	-1.078	-1.078	-1.080	-1.080	-1.081	-1.082	-1.084	-1.085	-1.088	-1.090	-1.091	-1.094	-1.095	-1.098	-1.100	-1.102	-1.105	-1.108	-1.110	-1.111	-1.114	-1.118	-1.121	-1.124	-1.126	-1.130	-1.132	-1.136	-1.139	-1.142	-1.145	-1.149	-1.152	-1.155	-1.159	-1.162	-1.166	-1.169	-1.174	-1.178	-1.181	-1.185	-1.190	-1.195	-1.200	-1.205	-1.210	-1.215	-1.221	-1.228	-1.235	-1.241	-1.248	-1.255	-1.262	-1.271	-1.279	-1.288	-1.296	-1.305	-1.315	-1.325	-1.336	-1.348	-1.359	-1.370	-1.382	-1.395	-1.408	-1.421	-1.435	-1.449	-1.462	-1.478	-1.491	-1.506	-1.521	-1.536	-1.552	-1.568	-1.584	-1.599	-1.614	-1.629	-1.645	-1.659	-1.674	-1.689	-1.704	-1.718	-1.730	-1.744	-1.756	-1.769	-1.780	-1.791	-1.802	-1.811	-1.820	-1.829	-1.836	-1.844	-1.850	-1.856	-1.860	-1.864	-1.866	-1.870	-1.871	-1.872	-1.871	-1.871	-1.869	-1.868	-1.864	-1.860	-1.856	-1.850	-1.844	-1.838	-1.830	-1.822	-1.814	-1.805	-1.795	-1.786	-1.778	-1.768	-1.756	-1.746	-1.736	-1.725	-1.714	-1.704	-1.692	-1.682	-1.670	-1.660	-1.650	-1.640	-1.630	-1.620	-1.612	-1.602	-1.594	-1.586	-1.580	-1.572	-1.566	-1.560	-1.555	-1.550	-1.546	-1.542	-1.540	-1.539	-1.538	-1.536	-1.536	-1.538	-1.539	-1.540	-1.542	-1.545	-1.549	-1.552	-1.556	-1.561	-1.566	-1.571	-1.578	-1.584	-1.591	-1.598	-1.605	-1.614	-1.621	-1.629	-1.636	-1.645	-1.652	-1.661	-1.670	-1.678	-1.685	-1.694	-1.701	-1.709	-1.716	-1.724	-1.730	-1.738	-1.745	-1.750	-1.756	-1.761	-1.766	-1.771	-1.776	-1.781	-1.785	-1.788	-1.791	-1.792	-1.796	-1.798	-1.799	-1.799	-1.799	-1.799	-1.798	-1.796	-1.795	-1.791	-1.790	-1.786	-1.782	-1.778	-1.774	-1.769	-1.764	-1.756	-1.751	-1.744	-1.736	-1.729	-1.720	-1.712	-1.704	-1.695	-1.686	-1.676	-1.668	-1.656	-1.648	-1.636	-1.626	-1.615	-1.604	-1.594	-1.581	-1.570	-1.559	-1.546	-1.535	-1.524	-1.511	-1.499	-1.488	-1.475	-1.462	-1.451	-1.439	-1.428	-1.415	-1.404	-1.392	-1.381	-1.371	-1.360	-1.349	-1.340	-1.329	-1.320	-1.310	-1.300	-1.291	-1.282	-1.274	-1.265	-1.258	-1.249	-1.242	-1.235	-1.228	-1.220	-1.214	-1.208	-1.201	-1.195	-1.190	-1.182	-1.178	-1.171	-1.166	-1.161	-1.155	-1.150	-1.144	-1.139	-1.132	-1.128	-1.121	-1.115	-1.108	-1.102	-1.095	-1.086	-1.080	-1.071	-1.064	-1.056	-1.046	-1.036	-1.028	-1.018	-1.006	-0.995	-0.984	-0.971	-0.960	-0.946	-0.934	-0.920	-0.906	-0.891	-0.878	-0.861	-0.845	-0.831	-0.814	-0.796	-0.780	-0.764	-0.746	-0.729	-0.711	-0.694	-0.676	-0.658	-0.640	-0.622	-0.605	-0.588	-0.571	-0.555	-0.538	-0.521	-0.505	-0.491	-0.475	-0.461	-0.448	-0.434	-0.421	-0.409	-0.396	-0.386	-0.376	-0.366	-0.358	-0.349	-0.342	-0.336	-0.330	-0.325	-0.320	-0.318	-0.314	-0.312	-0.311	-0.311	-0.312	-0.315	-0.316	-0.320	-0.324	-0.329	-0.334	-0.340	-0.346	-0.352	-0.361	-0.369	-0.376	-0.386	-0.395	-0.405	-0.416	-0.426	-0.438	-0.448	-0.459	-0.471	-0.482	-0.494	-0.506	-0.518	-0.529	-0.542	-0.554	-0.566	-0.576	-0.588	-0.600	-0.610	-0.621	-0.631	-0.642	-0.651	-0.661	-0.671	-0.680	-0.689	-0.698	-0.706	-0.714	-0.721	-0.730	-0.736	-0.745	-0.751	-0.759	-0.765	-0.771	-0.778	-0.784	-0.791	-0.796	-0.801	-0.808	-0.814	-0.819	-0.825	-0.830	-0.836	-0.841	-0.846	-0.852	-0.859	-0.864	-0.870	-0.874	-0.880	-0.886	-0.892	-0.898	-0.904	-0.910	-0.916	-0.922	-0.929	-0.935	-0.941	-0.948	-0.954	-0.960	-0.965	-0.972	-0.978	-0.984	-0.990	-0.996	-1.001	-1.008	-1.014	-1.020	-1.025	-1.031	-1.036	-1.042	-1.048	-1.054	-1.059	-1.064	-1.070	-1.076	-1.082	-1.089	-1.094	-1.100	-1.106	-1.112	-1.119	-1.124	-1.131	-1.138	-1.142	-1.150	-1.156	-1.164	-1.170	-1.178	-1.184	-1.191	-1.199	-1.206	-1.215	-1.221	-1.229	-1.239	-1.246	-1.255	-1.262	-1.270	-1.279	-1.288	-1.296	-1.305	-1.312	-1.320	-1.329	-1.338	-1.345	-1.351	-1.359	-1.366	-1.374	-1.380	-1.386	-1.391	-1.398	-1.402	-1.408	-1.412	-1.416	-1.420	-1.422	-1.426	-1.429	-1.430	-1.432	-1.432	-1.434	-1.434	-1.434	-1.432	-1.431	-1.430	-1.429	-1.426	-1.424	-1.421	-1.419	-1.416	-1.412	-1.410	-1.406	-1.402	-1.399	-1.396	-1.391	-1.389	-1.386	-1.384	-1.380	-1.379	-1.376	-1.374	-1.371	-1.370	-1.369	-1.369	-1.368	-1.368	-1.366	-1.368	-1.369	-1.369	-1.371	-1.374	-1.375	-1.378	-1.381	-1.385	-1.388	-1.391	-1.396	-1.400	-1.405	-1.410	-1.416	-1.421	-1.425	-1.431	-1.436	-1.441	-1.448	-1.452	-1.458	-1.461	-1.465	-1.470	-1.472	-1.478	-1.480	-1.482	-1.485	-1.488	-1.490	-1.491	-1.492	-1.492	-1.494	-1.494	-1.494	-1.494	-1.492	-1.489	-1.488	-1.486	-1.482	-1.479	-1.478	-1.474	-1.469	-1.465	-1.461	-1.456	-1.452	-1.448	-1.444	-1.439	-1.434	-1.430	-1.425	-1.421	-1.415	-1.412	-1.409	-1.404	-1.401	-1.396	-1.394	-1.391	-1.388	-1.386	-1.385	-1.381	-1.381	-1.380	-1.380	-1.379	-1.379	-1.380	-1.380	-1.381	-1.381	-1.384	-1.385	-1.386	-1.389	-1.390	-1.392	-1.396	-1.399	-1.402	-1.405	-1.410	-1.412	-1.416	-1.418	-1.421	-1.425	-1.429	-1.431	-1.435	-1.436	-1.440	-1.442	-1.445	-1.448	-1.449	-1.450	-1.452	-1.452	-1.454	-1.455	-1.456	-1.456	-1.456	-1.456	-1.456	-1.455	-1.456	-1.455	-1.455	-1.454	-1.452	-1.451	-1.450	-1.449	-1.448	-1.446	-1.444	-1.442	-1.440	-1.439	-1.436	-1.435	-1.434	-1.431	-1.429	-1.428	-1.425	-1.424	-1.421	-1.420	-1.416	-1.414	-1.411	-1.409	-1.406	-1.405	-1.401	-1.399	-1.396	-1.392	-1.389	-1.385	-1.381	-1.376	-1.372	-1.368	-1.362	-1.355	-1.350	-1.344	-1.336	-1.329	-1.320	-1.312	-1.304	-1.294	-1.284	-1.274	-1.261	-1.251	-1.239	-1.226	-1.211	-1.199	-1.185	-1.170	-1.154	-1.138	-1.122	-1.106	-1.090	-1.072	-1.054	-1.036	-1.018	-1.000	-0.980	-0.961	-0.942	-0.924	-0.902	-0.884	-0.865	-0.845	-0.826	-0.808	-0.788	-0.770	-0.751	-0.732	-0.715	-0.698	-0.680	-0.662	-0.646	-0.630	-0.614	-0.600	-0.585	-0.571	-0.558	-0.545	-0.531	-0.520	-0.509	-0.498	-0.488	-0.476	-0.469	-0.459	-0.451	-0.444	-0.438	-0.431	-0.424	-0.418	-0.412	-0.408	-0.402	-0.399	-0.395	-0.391	-0.386	-0.382	-0.379	-0.376	-0.374	-0.371	-0.368	-0.365	-0.362	-0.359	-0.356	-0.354	-0.351	-0.349	-0.346	-0.341	-0.339	-0.335	-0.331	-0.328	-0.322	-0.319	-0.314	-0.309	-0.304	-0.300	-0.292	-0.288	-0.282	-0.276	-0.270	-0.264	-0.258	-0.250	-0.242	-0.236	-0.229	-0.222	-0.215	-0.206	-0.199	-0.191	-0.182	-0.176	-0.168	-0.160	-0.152	-0.144	-0.138	-0.130	-0.122	-0.115	-0.108	-0.100	-0.092	-0.085	-0.078	-0.071	-0.064	-0.058	-0.050	-0.042	-0.035	-0.029	-0.024	-0.018	-0.010	-0.004	0.002	0.009	0.015	0.021	0.028	0.034	0.040	0.045	0.052	0.059	0.065	0.071	0.078	0.084	0.091	0.098	0.104	0.111	0.119	0.126	0.135	0.142	0.150	0.159	0.166	0.175	0.184	0.192	0.202	0.211	0.220	0.230	0.240	0.249	0.260	0.270	0.279	0.290	0.299	0.310	0.320	0.329	0.339	0.348	0.356	0.366	0.374	0.382	0.390	0.398	0.405	0.411	0.416	0.422	0.428	0.432	0.436	0.440	0.442	0.444	0.446	0.446	0.445	0.445	0.444	0.441	0.438	0.434	0.430	0.425	0.419	0.414	0.406	0.399	0.391	0.382	0.374	0.365	0.355	0.345	0.336	0.325	0.315	0.305	0.295	0.285	0.275	0.265	0.256	0.246	0.238	0.230	0.221	0.215	0.208	0.201	0.195	0.190	0.186	0.182	0.179	0.175	0.174	0.172	0.174	0.174	0.175	0.178	0.180	0.184	0.188	0.192	0.198	0.202	0.209	0.215	0.221	0.228	0.235	0.244	0.250	0.258	0.266	0.274	0.281	0.289	0.296	0.304	0.310	0.316	0.321	0.326	0.330	0.334	0.338	0.340	0.341	0.342	0.342	0.342	0.341	0.339	0.338	0.334	0.330	0.324	0.319	0.312	0.306	0.298	0.290	0.281	0.271	0.262	0.251	0.240	0.229	0.219	0.206	0.194	0.182	0.171	0.159	0.148	0.135	0.122	0.111	0.100	0.089	0.079	0.068	0.058	0.048	0.039	0.030	0.020	0.014	0.006	-0.001	-0.006	-0.011	-0.016	-0.020	-0.024	-0.028	-0.029	-0.031	-0.032	-0.032	-0.031	-0.031	-0.030	-0.028	-0.025	-0.022	-0.019	-0.015	-0.010	-0.005	0.000	0.006	0.012	0.019	0.026	0.032	0.040	0.048	0.056	0.065	0.074	0.084	0.094	0.102	0.112	0.122	0.132	0.144	0.155	0.166	0.178	0.190	0.201	0.212	0.225	0.238	0.250	0.262	0.275	0.289	0.301	0.314	0.326	0.339	0.351	0.364	0.376	0.389	0.401	0.414	0.426	0.439	0.451	0.462	0.475	0.486	0.498	0.509	0.519	0.530	0.540	0.549	0.559	0.568	0.575	0.584	0.591	0.598	0.605	0.611	0.616	0.622	0.628	0.631	0.635	0.639	0.641	0.642	0.644	0.645	0.645	0.645	0.645	0.644	0.642	0.640	0.638	0.635	0.631	0.628	0.622	0.619	0.614	0.609	0.604	0.596	0.590	0.584	0.576	0.569	0.562	0.555	0.546	0.539	0.529	0.521	0.511	0.502	0.494	0.484	0.474	0.464	0.454	0.444	0.432	0.421	0.411	0.400	0.389	0.379	0.366	0.356	0.345	0.334	0.321	0.309	0.298	0.286	0.274	0.264	0.251	0.239	0.228	0.214	0.202	0.190	0.178	0.165	0.152	0.140	0.128	0.114	0.102	0.089	0.076	0.065	0.052	0.040	0.025	0.012	0.000	-0.012	-0.026	-0.038	-0.051	-0.064	-0.076	-0.090	-0.101	-0.115	-0.128	-0.140	-0.152	-0.165	-0.179	-0.191	-0.205	-0.218	-0.229	-0.242	-0.256	-0.269	-0.280	-0.294	-0.306	-0.320	-0.332	-0.344	-0.358	-0.370	-0.381	-0.394	-0.406	-0.418	-0.429	-0.440	-0.451	-0.462	-0.472	-0.484	-0.494	-0.504	-0.514	-0.524	-0.532	-0.541	-0.550	-0.559	-0.566	-0.574	-0.580	-0.588	-0.592	-0.599	-0.604	-0.609	-0.611	-0.616	-0.619	-0.620	-0.622	-0.624	-0.624	-0.624	-0.622	-0.621	-0.620	-0.618	-0.614	-0.610	-0.606	-0.602	-0.598	-0.592	-0.588	-0.581	-0.575	-0.568	-0.561	-0.555	-0.548	-0.540	-0.532	-0.525	-0.516	-0.509	-0.500	-0.494	-0.486	-0.479	-0.472	-0.466	-0.460	-0.452	-0.449	-0.444	-0.439	-0.436	-0.432	-0.429	-0.428	-0.426	-0.426	-0.428	-0.429	-0.430	-0.434	-0.438	-0.442	-0.449	-0.454	-0.462	-0.470	-0.479	-0.490	-0.501	-0.514	-0.525	-0.540	-0.555	-0.570	-0.588	-0.604	-0.622	-0.641	-0.661	-0.681	-0.702	-0.724	-0.746	-0.769	-0.794	-0.816	-0.841	-0.866	-0.892	-0.918	-0.944	-0.970	-0.998	-1.025	-1.052	-1.080	-1.108	-1.135	-1.164	-1.192	-1.220	-1.249	-1.276	-1.305	-1.332	-1.362	-1.390	-1.418	-1.446	-1.475	-1.502	-1.531	-1.559	-1.586	-1.615	-1.641	-1.670	-1.698	-1.724	-1.752	-1.779	-1.806	-1.832	-1.859	-1.885	-1.912	-1.940	-1.966	-1.992	-2.020	-2.045	-2.072	-2.099	-2.125	-2.151	-2.178	-2.204	-2.230	-2.256	-2.284	-2.310	-2.336	-2.362	-2.389	-2.415	-2.441	-2.466	-2.492	-2.519	-2.545	-2.570	-2.596	-2.621	-2.648	-2.672	-2.698	-2.721	-2.746	-2.771	-2.795	-2.820	-2.844	-2.868	-2.891	-2.914	-2.936	-2.958	-2.979	-2.999	-3.020	-3.040	-3.059	-3.078	-3.095	-3.112	-3.129	-3.145	-3.160	-3.176	-3.190	-3.202	-3.215	-3.228	-3.239	-3.249	-3.259	-3.268	-3.275	-3.282	-3.289	-3.294	-3.299	-3.302	-3.306	-3.309	-3.310	-3.311	-3.311	-3.310	-3.309	-3.308	-3.305	-3.301	-3.298	-3.294	-3.289	-3.282	-3.276	-3.270	-3.262	-3.255	-3.246	-3.238	-3.229	-3.219	-3.210	-3.199	-3.189	-3.178	-3.168	-3.156	-3.144	-3.132	-3.120	-3.108	-3.095	-3.082	-3.070	-3.056	-3.044	-3.031	-3.018	-3.004	-2.990	-2.978	-2.962	-2.950	-2.938	-2.924	-2.910	-2.898	-2.884	-2.870	-2.856	-2.842	-2.829	-2.815	-2.801	-2.788	-2.774	-2.760	-2.746	-2.732	-2.719	-2.705	-2.691	-2.678	-2.664	-2.650	-2.636	-2.624	-2.610	-2.596	-2.582	-2.570	-2.556	-2.544	-2.531	-2.518	-2.505	-2.491	-2.480	-2.468	-2.455	-2.442	-2.431	-2.419	-2.408	-2.395	-2.384	-2.372	-2.361	-2.349	-2.339	-2.328	-2.318	-2.308	-2.298	-2.288	-2.278	-2.268	-2.258	-2.248	-2.238	-2.229	-2.219	-2.210	-2.201	-2.192	-2.182	-2.175	-2.166	-2.158	-2.150	-2.142	-2.134	-2.126	-2.118	-2.110	-2.101	-2.095	-2.088	-2.080	-2.074	-2.066	-2.059	-2.054	-2.046	-2.040	-2.035	-2.027	-2.022	-2.018	-2.013	-2.007	-2.002	-1.999	-1.995	-1.991	-1.989	-1.986	-1.984	-1.982	-1.980	-1.979	-1.978	-1.979	-1.979	-1.979	-1.981	-1.984	-1.986	-1.990	-1.992	-1.996	-2.001	-2.006	-2.013	-2.019	-2.025	-2.033	-2.039	-2.047	-2.058	-2.065	-2.075	-2.085	-2.094	-2.105	-2.115	-2.126	-2.138	-2.148	-2.160	-2.171	-2.182	-2.195	-2.206	-2.219	-2.230	-2.241	-2.252	-2.264	-2.275	-2.286	-2.295	-2.305	-2.315	-2.324	-2.331	-2.339	-2.346	-2.354	-2.359	-2.365	-2.370	-2.374	-2.378	-2.380	-2.384	-2.385	-2.385	-2.386	-2.385	-2.384	-2.381	-2.379	-2.374	-2.370	-2.365	-2.359	-2.352	-2.344	-2.335	-2.328	-2.316	-2.306	-2.295	-2.282	-2.270	-2.258	-2.242	-2.228	-2.211	-2.196	-2.179	-2.161	-2.145	-2.126	-2.108	-2.088	-2.066	-2.046	-2.026	-2.005	-1.982	-1.960	-1.936	-1.914	-1.889	-1.864	-1.840	-1.815	-1.790	-1.764	-1.738	-1.711	-1.686	-1.659	-1.632	-1.605	-1.578	-1.550	-1.522	-1.496	-1.468	-1.440	-1.414	-1.386	-1.359	-1.331	-1.305	-1.278	-1.251	-1.225	-1.200	-1.174	-1.149	-1.125	-1.100	-1.078	-1.054	-1.031	-1.009	-0.988	-0.966	-0.946	-0.926	-0.905	-0.888	-0.869	-0.852	-0.835	-0.819	-0.804	-0.790	-0.775	-0.761	-0.750	-0.736	-0.725	-0.714	-0.704	-0.694	-0.685	-0.676	-0.668	-0.660	-0.652	-0.645	-0.639	-0.634	-0.628	-0.622	-0.618	-0.612	-0.608	-0.604	-0.599	-0.595	-0.592	-0.588	-0.584	-0.580	-0.578	-0.574	-0.569	-0.566	-0.561	-0.558	-0.552	-0.549	-0.545	-0.540	-0.535	-0.530	-0.524	-0.519	-0.512	-0.506	-0.500	-0.492	-0.485	-0.478	-0.470	-0.461	-0.452	-0.444	-0.434	-0.424	-0.414	-0.404	-0.392	-0.380	-0.370	-0.356	-0.344	-0.332	-0.319	-0.305	-0.291	-0.275	-0.261	-0.246	-0.230	-0.215	-0.199	-0.182	-0.166	-0.150	-0.132	-0.115	-0.098	-0.080	-0.062	-0.044	-0.026	-0.008	0.011	0.030	0.049	0.069	0.088	0.108	0.126	0.148	0.166	0.186	0.206	0.225	0.244	0.262	0.282	0.302	0.321	0.341	0.359	0.378	0.396	0.414	0.431	0.449	0.465	0.482	0.499	0.515	0.530	0.546	0.561	0.575	0.588	0.601	0.614	0.626	0.638	0.649	0.659	0.669	0.679	0.686	0.694	0.701	0.708	0.714	0.719	0.724	0.728	0.730	0.731	0.732	0.734	0.734	0.734	0.731	0.729	0.726	0.722	0.718	0.714	0.708	0.700	0.694	0.686	0.679	0.669	0.660	0.649	0.639	0.626	0.615	0.601	0.589	0.575	0.561	0.546	0.531	0.515	0.500	0.482	0.466	0.450	0.432	0.415	0.398	0.379	0.361	0.342	0.325	0.306	0.288	0.269	0.250	0.231	0.211	0.192	0.174	0.155	0.136	0.119	0.100	0.082	0.062	0.045	0.028	0.009	-0.009	-0.026	-0.044	-0.061	-0.079	-0.095	-0.111	-0.129	-0.145	-0.161	-0.178	-0.192	-0.208	-0.225	-0.241	-0.258	-0.272	-0.289	-0.304	-0.320	-0.335	-0.351	-0.366	-0.382	-0.399	-0.415	-0.431	-0.446	-0.462	-0.480	-0.496	-0.514	-0.530	-0.548	-0.564	-0.584	-0.601	-0.619	-0.638	-0.656	-0.675	-0.695	-0.715	-0.736	-0.756	-0.778	-0.799	-0.820	-0.841	-0.865	-0.888	-0.911	-0.935	-0.958	-0.982	-1.008	-1.032	-1.056	-1.082	-1.108	-1.134	-1.159	-1.185	-1.212	-1.239	-1.266	-1.294	-1.320	-1.348	-1.375	-1.404	-1.431	-1.459	-1.486	-1.515	-1.542	-1.570	-1.599	-1.626	-1.655	-1.681	-1.709	-1.736	-1.762	-1.789	-1.815	-1.841	-1.866	-1.892	-1.919	-1.942	-1.968	-1.992	-2.016	-2.040	-2.064	-2.088	-2.109	-2.132	-2.154	-2.175	-2.196	-2.218	-2.236	-2.258	-2.278	-2.296	-2.315	-2.334	-2.351	-2.370	-2.388	-2.404	-2.420	-2.438	-2.452	-2.469	-2.484	-2.498	-2.512	-2.528	-2.542	-2.556	-2.570	-2.582	-2.595	-2.608	-2.620	-2.632	-2.644	-2.655	-2.666	-2.678	-2.688	-2.698	-2.708	-2.716	-2.726	-2.735	-2.744	-2.751	-2.761	-2.768	-2.776	-2.785	-2.792	-2.800	-2.806	-2.814	-2.820	-2.828	-2.834	-2.841	-2.848	-2.855	-2.861	-2.868	-2.875	-2.881	-2.889	-2.895	-2.902	-2.911	-2.918	-2.925	-2.932	-2.940	-2.949	-2.958	-2.966	-2.975	-2.984	-2.992	-3.002	-3.012	-3.022	-3.032	-3.042	-3.054	-3.065	-3.076	-3.089	-3.101	-3.114	-3.126	-3.139	-3.151	-3.164	-3.178	-3.191	-3.204	-3.218	-3.230	-3.242	-3.256	-3.270	-3.282	-3.296	-3.309	-3.321	-3.332	-3.345	-3.355	-3.366	-3.376	-3.386	-3.396	-3.404	-3.412	-3.420	-3.426	-3.432	-3.438	-3.442	-3.446	-3.450	-3.451	-3.452	-3.454	-3.451	-3.450	-3.448	-3.445	-3.441	-3.436	-3.431	-3.424	-3.416	-3.409	-3.399	-3.389	-3.378	-3.366	-3.354	-3.340	-3.326	-3.311	-3.296	-3.280	-3.264	-3.245	-3.228	-3.210	-3.192	-3.172	-3.154	-3.134	-3.114	-3.094	-3.072	-3.052	-3.032	-3.011	-2.990	-2.969	-2.948	-2.929	-2.908	-2.886	-2.866	-2.845	-2.825	-2.804	-2.784	-2.765	-2.746	-2.726	-2.708	-2.689	-2.671	-2.652	-2.635	-2.618	-2.601	-2.584	-2.568	-2.551	-2.536	-2.521	-2.505	-2.491	-2.478	-2.464	-2.450	-2.436	-2.422	-2.410	-2.398	-2.385	-2.374	-2.361	-2.349	-2.336	-2.326	-2.312	-2.302	-2.290	-2.279	-2.266	-2.256	-2.245	-2.234	-2.222	-2.211	-2.200	-2.188	-2.178	-2.165	-2.154	-2.141	-2.130	-2.118	-2.106	-2.094	-2.082	-2.070	-2.058	-2.046	-2.034	-2.020	-2.006	-1.994	-1.980	-1.968	-1.954	-1.940	-1.928	-1.914	-1.900	-1.888	-1.872	-1.860	-1.845	-1.832	-1.818	-1.805	-1.791	-1.776	-1.764	-1.750	-1.736	-1.724	-1.711	-1.699	-1.685	-1.672	-1.660	-1.649	-1.636	-1.625	-1.612	-1.602	-1.590	-1.580	-1.569	-1.559	-1.550	-1.540	-1.530	-1.521	-1.512	-1.504	-1.496	-1.489	-1.480	-1.472	-1.465	-1.459	-1.451	-1.444	-1.438	-1.431	-1.424	-1.418	-1.410	-1.405	-1.398	-1.391	-1.385	-1.379	-1.370	-1.364	-1.355	-1.349	-1.340	-1.331	-1.324	-1.314	-1.304	-1.295	-1.284	-1.274	-1.261	-1.250	-1.236	-1.222	-1.209	-1.194	-1.180	-1.162	-1.146	-1.128	-1.110	-1.092	-1.072	-1.052	-1.031	-1.011	-0.988	-0.965	-0.942	-0.919	-0.895	-0.870	-0.844	-0.819	-0.792	-0.766	-0.740	-0.714	-0.685	-0.659	-0.631	-0.604	-0.576	-0.549	-0.522	-0.495	-0.468	-0.441	-0.415	-0.389	-0.364	-0.339	-0.315	-0.291	-0.269	-0.245	-0.224	-0.204	-0.182	-0.164	-0.144	-0.126	-0.109	-0.092	-0.079	-0.064	-0.050	-0.039	-0.025	-0.015	-0.005	0.004	0.011	0.019	0.025	0.030	0.035	0.038	0.041	0.045	0.046	0.048	0.049	0.048	0.049	0.048	0.046	0.045	0.042	0.040	0.038	0.035	0.034	0.031	0.028	0.026	0.024	0.021	0.019	0.018	0.015	0.015	0.014	0.012	0.014	0.012	0.014	0.015	0.015	0.018	0.020	0.022	0.025	0.029	0.034	0.038	0.044	0.049	0.055	0.061	0.068	0.075	0.084	0.091	0.100	0.109	0.116	0.125	0.132	0.142	0.152	0.160	0.170	0.179	0.188	0.196	0.205	0.212	0.221	0.229	0.235	0.242	0.249	0.255	0.261	0.266	0.271	0.275	0.280	0.282	0.285	0.286	0.288	0.288	0.288	0.286	0.285	0.282	0.280	0.276	0.272	0.266	0.261	0.255	0.249	0.241	0.232	0.224	0.215	0.205	0.195	0.184	0.174	0.161	0.150	0.138	0.125	0.114	0.100	0.086	0.072	0.060	0.045	0.032	0.019	0.005	-0.009	-0.022	-0.038	-0.050	-0.064	-0.076	-0.091	-0.104	-0.118	-0.130	-0.142	-0.155	-0.168	-0.179	-0.191	-0.204	-0.215	-0.226	-0.236	-0.248	-0.259	-0.269	-0.279	-0.289	-0.299	-0.308	-0.318	-0.326	-0.335	-0.344	-0.352	-0.361	-0.369	-0.376	-0.386	-0.394	-0.401	-0.409	-0.418	-0.425	-0.432	-0.440	-0.448	-0.456	-0.465	-0.472	-0.481	-0.490	-0.498	-0.505	-0.514	-0.522	-0.532	-0.541	-0.551	-0.561	-0.570	-0.580	-0.590	-0.600	-0.611	-0.622	-0.634	-0.645	-0.656	-0.669	-0.681	-0.694	-0.706	-0.720	-0.732	-0.748	-0.761	-0.776	-0.791	-0.805	-0.821	-0.836	-0.852	-0.869	-0.884	-0.900	-0.915	-0.931	-0.948	-0.964	-0.980	-0.995	-1.012	-1.029	-1.044	-1.059	-1.075	-1.090	-1.105	-1.119	-1.135	-1.149	-1.162	-1.174	-1.188	-1.199	-1.211	-1.222	-1.232	-1.242	-1.251	-1.261	-1.270	-1.278	-1.285	-1.291	-1.298	-1.301	-1.305	-1.309	-1.312	-1.315	-1.318	-1.318	-1.319	-1.319	-1.319	-1.318	-1.316	-1.314	-1.311	-1.308	-1.304	-1.300	-1.295	-1.290	-1.285	-1.279	-1.274	-1.266	-1.261	-1.254	-1.246	-1.239	-1.231	-1.224	-1.216	-1.209	-1.201	-1.194	-1.186	-1.178	-1.171	-1.165	-1.158	-1.150	-1.142	-1.135	-1.129	-1.122	-1.116	-1.110	-1.102	-1.098	-1.091	-1.085	-1.079	-1.074	-1.068	-1.062	-1.059	-1.052	-1.049	-1.044	-1.039	-1.035	-1.030	-1.025	-1.022	-1.018	-1.015	-1.010	-1.008	-1.002	-1.000	-0.995	-0.992	-0.989	-0.984	-0.980	-0.976	-0.971	-0.968	-0.964	-0.959	-0.955	-0.950	-0.946	-0.941	-0.939	-0.934	-0.930	-0.926	-0.922	-0.919	-0.915	-0.911	-0.910	-0.906	-0.904	-0.901	-0.899	-0.896	-0.896	-0.895	-0.895	-0.894	-0.894	-0.895	-0.896	-0.898	-0.900	-0.901	-0.905	-0.910	-0.914	-0.919	-0.924	-0.930	-0.938	-0.944	-0.951	-0.960	-0.969	-0.979	-0.989	-0.999	-1.010	-1.021	-1.032	-1.044	-1.056	-1.069	-1.081	-1.094	-1.108	-1.120	-1.132	-1.146	-1.159	-1.171	-1.184	-1.198	-1.209	-1.221	-1.232	-1.245	-1.256	-1.268	-1.279	-1.289	-1.299	-1.308	-1.316	-1.324	-1.331	-1.339	-1.345	-1.351	-1.356	-1.361	-1.366	-1.369	-1.372	-1.375	-1.378	-1.379	-1.381	-1.381	-1.381	-1.381	-1.380	-1.379	-1.379	-1.378	-1.376	-1.374	-1.371	-1.369	-1.366	-1.365	-1.362	-1.359	-1.356	-1.354	-1.350	-1.348	-1.345	-1.341	-1.339	-1.336	-1.334	-1.331	-1.328	-1.325	-1.322	-1.320	-1.318	-1.316	-1.314	-1.310	-1.308	-1.305	-1.302	-1.301	-1.299	-1.295	-1.292	-1.289	-1.286	-1.284	-1.279	-1.276	-1.271	-1.268	-1.262	-1.256	-1.251	-1.245	-1.239	-1.232	-1.226	-1.219	-1.212	-1.204	-1.195	-1.186	-1.178	-1.168	-1.158	-1.146	-1.136	-1.125	-1.115	-1.104	-1.091	-1.079	-1.068	-1.055	-1.041	-1.029	-1.016	-1.002	-0.989	-0.975	-0.960	-0.948	-0.934	-0.919	-0.905	-0.891	-0.879	-0.865	-0.851	-0.840	-0.826	-0.814	-0.801	-0.790	-0.778	-0.766	-0.755	-0.744	-0.734	-0.724	-0.714	-0.704	-0.695	-0.686	-0.679	-0.671	-0.662	-0.656	-0.650	-0.644	-0.639	-0.634	-0.630	-0.625	-0.622	-0.620	-0.618	-0.615	-0.614	-0.612	-0.612	-0.612	-0.612	-0.612	-0.614	-0.615	-0.618	-0.618	-0.620	-0.622	-0.626	-0.629	-0.631	-0.635	-0.640	-0.642	-0.646	-0.650	-0.654	-0.658	-0.660	-0.664	-0.668	-0.671	-0.674	-0.678	-0.680	-0.682	-0.685	-0.686	-0.688	-0.690	-0.690	-0.690	-0.690	-0.690	-0.689	-0.686	-0.684	-0.681	-0.678	-0.674	-0.670	-0.664	-0.658	-0.652	-0.646	-0.638	-0.631	-0.621	-0.614	-0.604	-0.594	-0.584	-0.574	-0.562	-0.550	-0.539	-0.526	-0.512	-0.500	-0.486	-0.472	-0.459	-0.444	-0.430	-0.415	-0.399	-0.385	-0.369	-0.354	-0.340	-0.324	-0.308	-0.292	-0.278	-0.262	-0.248	-0.232	-0.218	-0.202	-0.190	-0.175	-0.161	-0.149	-0.135	-0.122	-0.111	-0.099	-0.088	-0.078	-0.065	-0.056	-0.046	-0.038	-0.028	-0.021	-0.014	-0.008	-0.002	0.004	0.008	0.012	0.015	0.018	0.019	0.019	0.019	0.018	0.016	0.014	0.011	0.006	0.002	-0.002	-0.009	-0.016	-0.024	-0.031	-0.041	-0.051	-0.062	-0.072	-0.085	-0.098	-0.111	-0.126	-0.141	-0.156	-0.172	-0.188	-0.205	-0.224	-0.241	-0.260	-0.279	-0.298	-0.318	-0.338	-0.359	-0.379	-0.400	-0.420	-0.442	-0.464	-0.485	-0.506	-0.529	-0.550	-0.571	-0.594	-0.615	-0.636	-0.659	-0.679	-0.701	-0.721	-0.741	-0.761	-0.782	-0.802	-0.821	-0.841	-0.860	-0.878	-0.896	-0.912	-0.930	-0.948	-0.962	-0.979	-0.992	-1.009	-1.022	-1.038	-1.050	-1.064	-1.076	-1.088	-1.100	-1.111	-1.122	-1.132	-1.141	-1.151	-1.160	-1.169	-1.176	-1.185	-1.192	-1.199	-1.205	-1.211	-1.218	-1.222	-1.228	-1.234	-1.238	-1.241	-1.245	-1.250	-1.252	-1.256	-1.260	-1.264	-1.265	-1.268	-1.270	-1.272	-1.275	-1.276	-1.279	-1.280	-1.281	-1.282	-1.284	-1.285	-1.286	-1.288	-1.289	-1.290	-1.291	-1.292	-1.292	-1.294	-1.296	-1.296	-1.298	-1.299	-1.299	-1.300	-1.300	-1.301	-1.304	-1.304	-1.305	-1.306	-1.306	-1.308	-1.308	-1.309	-1.310	-1.311	-1.312	-1.314	-1.315	-1.316	-1.318	-1.319	-1.319	-1.321	-1.321	-1.322	-1.324	-1.326	-1.326	-1.328	-1.329	-1.330	-1.331	-1.334	-1.335	-1.335	-1.338	-1.339	-1.340	-1.341	-1.342	-1.344	-1.345	-1.346	-1.348	-1.349	-1.349	-1.351	-1.351	-1.352	-1.352	-1.354	-1.355	-1.356	-1.356	-1.358	-1.360	-1.360	-1.360	-1.361	-1.362	-1.364	-1.365	-1.366	-1.369	-1.370	-1.372	-1.374	-1.376	-1.379	-1.381	-1.384	-1.386	-1.391	-1.395	-1.399	-1.402	-1.408	-1.412	-1.419	-1.424	-1.430	-1.438	-1.444	-1.450	-1.458	-1.466	-1.474	-1.484	-1.492	-1.502	-1.512	-1.522	-1.534	-1.545	-1.555	-1.568	-1.579	-1.591	-1.604	-1.616	-1.630	-1.642	-1.656	-1.669	-1.682	-1.696	-1.710	-1.722	-1.736	-1.750	-1.762	-1.776	-1.788	-1.800	-1.812	-1.825	-1.836	-1.848	-1.856	-1.868	-1.876	-1.885	-1.894	-1.901	-1.909	-1.915	-1.921	-1.925	-1.930	-1.934	-1.938	-1.940	-1.942	-1.944	-1.945	-1.945	-1.945	-1.944	-1.942	-1.941	-1.939	-1.935	-1.932	-1.929	-1.925	-1.920	-1.915	-1.910	-1.905	-1.900	-1.894	-1.888	-1.882	-1.876	-1.871	-1.866	-1.860	-1.855	-1.849	-1.844	-1.840	-1.835	-1.830	-1.828	-1.824	-1.820	-1.818	-1.815	-1.814	-1.812	-1.811	-1.811	-1.811	-1.811	-1.812	-1.814	-1.816	-1.819	-1.821	-1.824	-1.829	-1.832	-1.838	-1.844	-1.849	-1.855	-1.861	-1.869	-1.876	-1.884	-1.892	-1.901	-1.909	-1.918	-1.926	-1.935	-1.944	-1.954	-1.962	-1.972	-1.982	-1.991	-2.000	-2.010	-2.020	-2.030	-2.039	-2.049	-2.058	-2.066	-2.075	-2.084	-2.092	-2.100	-2.109	-2.116	-2.122	-2.131	-2.138	-2.142	-2.149	-2.156	-2.161	-2.165	-2.170	-2.175	-2.179	-2.182	-2.185	-2.189	-2.191	-2.192	-2.195	-2.195	-2.196	-2.198	-2.196	-2.196	-2.195	-2.194	-2.191	-2.189	-2.186	-2.181	-2.179	-2.174	-2.169	-2.162	-2.158	-2.150	-2.144	-2.135	-2.128	-2.119	-2.109	-2.100	-2.090	-2.080	-2.069	-2.059	-2.046	-2.035	-2.022	-2.009	-1.996	-1.982	-1.969	-1.955	-1.941	-1.926	-1.911	-1.895	-1.880	-1.865	-1.849	-1.834	-1.816	-1.800	-1.784	-1.768	-1.750	-1.734	-1.718	-1.700	-1.684	-1.668	-1.651	-1.635	-1.619	-1.604	-1.589	-1.574	-1.559	-1.544	-1.529	-1.515	-1.502	-1.488	-1.476	-1.462	-1.451	-1.439	-1.428	-1.416	-1.406	-1.396	-1.385	-1.375	-1.368	-1.358	-1.350	-1.342	-1.334	-1.328	-1.320	-1.314	-1.308	-1.301	-1.295	-1.290	-1.284	-1.279	-1.272	-1.268	-1.262	-1.258	-1.252	-1.246	-1.241	-1.235	-1.229	-1.224	-1.218	-1.210	-1.204	-1.198	-1.190	-1.182	-1.175	-1.166	-1.159	-1.149	-1.140	-1.131	-1.121	-1.111	-1.100	-1.089	-1.078	-1.068	-1.054	-1.042	-1.029	-1.016	-1.002	-0.989	-0.975	-0.960	-0.946	-0.931	-0.918	-0.902	-0.889	-0.875	-0.860	-0.846	-0.831	-0.818	-0.804	-0.790	-0.778	-0.765	-0.751	-0.739	-0.729	-0.716	-0.705	-0.696	-0.686	-0.678	-0.669	-0.661	-0.654	-0.646	-0.641	-0.638	-0.632	-0.629	-0.626	-0.624	-0.624	-0.622	-0.624	-0.626	-0.628	-0.630	-0.634	-0.639	-0.642	-0.648	-0.655	-0.661	-0.669	-0.676	-0.685	-0.694	-0.702	-0.712	-0.722	-0.734	-0.745	-0.755	-0.766	-0.779	-0.790	-0.802	-0.814	-0.826	-0.838	-0.850	-0.862	-0.875	-0.886	-0.899	-0.910	-0.921	-0.932	-0.944	-0.954	-0.965	-0.976	-0.985	-0.995	-1.005	-1.016	-1.025	-1.034	-1.042	-1.052	-1.060	-1.069	-1.078	-1.086	-1.094	-1.102	-1.110	-1.118	-1.126	-1.134	-1.142	-1.150	-1.159	-1.165	-1.172	-1.181	-1.189	-1.198	-1.205	-1.214	-1.221	-1.229	-1.238	-1.246	-1.254	-1.262	-1.270	-1.280	-1.289	-1.298	-1.308	-1.315	-1.324	-1.332	-1.342	-1.351	-1.360	-1.370	-1.379	-1.386	-1.395	-1.404	-1.412	-1.420	-1.428	-1.438	-1.445	-1.452	-1.460	-1.468	-1.475	-1.481	-1.488	-1.495	-1.502	-1.509	-1.515	-1.521	-1.528	-1.532	-1.539	-1.544	-1.549	-1.554	-1.559	-1.564	-1.569	-1.572	-1.578	-1.581	-1.585	-1.588	-1.591	-1.595	-1.598	-1.601	-1.605	-1.608	-1.610	-1.612	-1.615	-1.616	-1.620	-1.621	-1.624	-1.625	-1.628	-1.629	-1.630	-1.630	-1.631	-1.631	-1.631	-1.631	-1.631	-1.630	-1.631	-1.630	-1.629	-1.628	-1.626	-1.624	-1.621	-1.619	-1.615	-1.612	-1.609	-1.605	-1.600	-1.596	-1.591	-1.586	-1.581	-1.576	-1.569	-1.562	-1.556	-1.550	-1.542	-1.535	-1.528	-1.521	-1.512	-1.505	-1.498	-1.490	-1.481	-1.472	-1.465	-1.459	-1.450	-1.444	-1.436	-1.430	-1.422	-1.416	-1.410	-1.405	-1.399	-1.394	-1.389	-1.384	-1.380	-1.376	-1.374	-1.370	-1.368	-1.365	-1.364	-1.362	-1.362	-1.362	-1.362	-1.362	-1.364	-1.364	-1.366	-1.368	-1.371	-1.374	-1.379	-1.382	-1.386	-1.391	-1.395	-1.401	-1.406	-1.411	-1.416	-1.422	-1.428	-1.434	-1.439	-1.445	-1.451	-1.456	-1.462	-1.468	-1.474	-1.480	-1.484	-1.490	-1.495	-1.501	-1.506	-1.511	-1.515	-1.520	-1.525	-1.529	-1.534	-1.538	-1.542	-1.546	-1.550	-1.552	-1.556	-1.560	-1.562	-1.566	-1.569	-1.572	-1.575	-1.578	-1.579	-1.581	-1.584	-1.586	-1.588	-1.590	-1.591	-1.594	-1.594	-1.595	-1.596	-1.598	-1.599	-1.600	-1.600	-1.602	-1.602	-1.602	-1.604	-1.604	-1.604	-1.604	-1.604	-1.602	-1.602	-1.602	-1.602	-1.601	-1.600	-1.599	-1.598	-1.596	-1.596	-1.594	-1.592	-1.591	-1.590	-1.588	-1.585	-1.582	-1.580	-1.578	-1.575	-1.572	-1.570	-1.566	-1.564	-1.561	-1.559	-1.556	-1.552	-1.550	-1.548	-1.545	-1.542	-1.541	-1.538	-1.535	-1.534	-1.530	-1.529	-1.528	-1.525	-1.524	-1.521	-1.520	-1.518	-1.516	-1.515	-1.515	-1.514	-1.512	-1.512	-1.511	-1.511	-1.510	-1.510	-1.510	-1.509	-1.509	-1.509	-1.509	-1.508	-1.508	-1.506	-1.508	-1.506	-1.505	-1.504	-1.502	-1.501	-1.499	-1.498	-1.495	-1.492	-1.490	-1.486	-1.482	-1.479	-1.474	-1.469	-1.464	-1.458	-1.451	-1.445	-1.436	-1.429	-1.421	-1.411	-1.402	-1.391	-1.382	-1.371	-1.360	-1.348	-1.335	-1.322	-1.310	-1.295	-1.282	-1.268	-1.252	-1.236	-1.221	-1.205	-1.189	-1.172	-1.156	-1.139	-1.122	-1.105	-1.086	-1.069	-1.052	-1.034	-1.016	-0.999	-0.981	-0.964	-0.946	-0.929	-0.912	-0.895	-0.878	-0.861	-0.845	-0.829	-0.814	-0.798	-0.782	-0.769	-0.752	-0.739	-0.725	-0.712	-0.699	-0.686	-0.675	-0.662	-0.651	-0.640	-0.630	-0.620	-0.610	-0.600	-0.591	-0.582	-0.574	-0.566	-0.558	-0.551	-0.544	-0.536	-0.530	-0.524	-0.518	-0.511	-0.506	-0.500	-0.494	-0.489	-0.484	-0.478	-0.472	-0.468	-0.462	-0.458	-0.452	-0.448	-0.442	-0.436	-0.431	-0.426	-0.420	-0.415	-0.409	-0.404	-0.398	-0.391	-0.385	-0.380	-0.374	-0.368	-0.361	-0.354	-0.346	-0.340	-0.332	-0.326	-0.319	-0.311	-0.305	-0.296	-0.290	-0.281	-0.274	-0.266	-0.258	-0.250	-0.242	-0.234	-0.226	-0.219	-0.211	-0.204	-0.195	-0.188	-0.179	-0.171	-0.164	-0.156	-0.148	-0.140	-0.132	-0.124	-0.116	-0.108	-0.099	-0.091	-0.082	-0.076	-0.069	-0.060	-0.051	-0.044	-0.036	-0.028	-0.019	-0.010	-0.002	0.008	0.016	0.025	0.034	0.042	0.052	0.061	0.070	0.080	0.089	0.100	0.110	0.119	0.130	0.141	0.152	0.162	0.172	0.182	0.194	0.204	0.214	0.225	0.235	0.246	0.256	0.266	0.276	0.286	0.296	0.306	0.316	0.325	0.334	0.342	0.350	0.359	0.365	0.372	0.379	0.384	0.389	0.394	0.399	0.402	0.405	0.408	0.409	0.410	0.410	0.410	0.409	0.408	0.404	0.401	0.398	0.392	0.388	0.381	0.374	0.368	0.360	0.351	0.342	0.332	0.322	0.311	0.300	0.289	0.278	0.265	0.252	0.241	0.229	0.216	0.202	0.191	0.178	0.166	0.155	0.141	0.130	0.119	0.109	0.099	0.090	0.080	0.071	0.062	0.055	0.049	0.042	0.038	0.032	0.028	0.025	0.022	0.021	0.020	0.020	0.021	0.022	0.024	0.026	0.030	0.034	0.038	0.042	0.048	0.054	0.061	0.068	0.074	0.082	0.090	0.098	0.105	0.114	0.122	0.131	0.140	0.148	0.154	0.161	0.168	0.174	0.180	0.186	0.191	0.196	0.200	0.204	0.206	0.209	0.210	0.211	0.211	0.210	0.210	0.208	0.205	0.201	0.198	0.194	0.188	0.182	0.176	0.170	0.161	0.154	0.146	0.138	0.128	0.119	0.109	0.099	0.089	0.079	0.068	0.058	0.046	0.036	0.025	0.015	0.005	-0.005	-0.015	-0.025	-0.034	-0.044	-0.052	-0.060	-0.069	-0.076	-0.084	-0.090	-0.096	-0.102	-0.108	-0.112	-0.116	-0.120	-0.122	-0.125	-0.126	-0.128	-0.129	-0.129	-0.129	-0.128	-0.126	-0.124	-0.122	-0.119	-0.115	-0.110	-0.106	-0.101	-0.098	-0.091	-0.085	-0.078	-0.071	-0.065	-0.056	-0.049	-0.039	-0.030	-0.020	-0.011	-0.001	0.010	0.020	0.031	0.042	0.054	0.065	0.076	0.089	0.101	0.114	0.126	0.138	0.151	0.164	0.178	0.189	0.201	0.215	0.228	0.240	0.252	0.266	0.279	0.290	0.304	0.316	0.328	0.340	0.351	0.362	0.372	0.384	0.394	0.404	0.414	0.422	0.431	0.440	0.449	0.456	0.462	0.470	0.476	0.482	0.488	0.492	0.498	0.501	0.504	0.506	0.509	0.511	0.514	0.514	0.515	0.515	0.515	0.514	0.514	0.512	0.510	0.507	0.506	0.504	0.500	0.496	0.494	0.490	0.485	0.481	0.476	0.471	0.468	0.462	0.456	0.451	0.446	0.441	0.436	0.431	0.425	0.419	0.414	0.408	0.402	0.398	0.391	0.386	0.380	0.375	0.370	0.362	0.358	0.352	0.346	0.341	0.335	0.330	0.324	0.319	0.314	0.308	0.301	0.296	0.290	0.284	0.278	0.270	0.264	0.256	0.250	0.242	0.236	0.229	0.220	0.212	0.205	0.196	0.188	0.179	0.170	0.160	0.149	0.140	0.130	0.118	0.108	0.096	0.084	0.072	0.060	0.048	0.034	0.020	0.008	-0.008	-0.021	-0.035	-0.051	-0.066	-0.081	-0.098	-0.112	-0.129	-0.146	-0.162	-0.180	-0.198	-0.215	-0.232	-0.250	-0.266	-0.285	-0.302	-0.319	-0.336	-0.354	-0.370	-0.388	-0.402	-0.420	-0.435	-0.450	-0.466	-0.480	-0.495	-0.509	-0.524	-0.536	-0.548	-0.560	-0.571	-0.582	-0.592	-0.602	-0.610	-0.619	-0.626	-0.632	-0.639	-0.642	-0.646	-0.650	-0.652	-0.654	-0.655	-0.654	-0.654	-0.651	-0.650	-0.648	-0.644	-0.640	-0.635	-0.629	-0.624	-0.618	-0.611	-0.604	-0.598	-0.589	-0.581	-0.572	-0.564	-0.555	-0.546	-0.538	-0.529	-0.520	-0.512	-0.504	-0.496	-0.489	-0.481	-0.475	-0.470	-0.464	-0.458	-0.454	-0.451	-0.446	-0.445	-0.445	-0.444	-0.445	-0.446	-0.449	-0.452	-0.456	-0.461	-0.468	-0.475	-0.482	-0.491	-0.502	-0.512	-0.526	-0.538	-0.552	-0.566	-0.582	-0.599	-0.616	-0.634	-0.652	-0.672	-0.692	-0.714	-0.735	-0.758	-0.780	-0.804	-0.826	-0.851	-0.875	-0.900	-0.925	-0.950	-0.974	-1.000	-1.025	-1.050	-1.076	-1.101	-1.125	-1.150	-1.175	-1.200	-1.225	-1.249	-1.274	-1.296	-1.320	-1.342	-1.366	-1.389	-1.411	-1.432	-1.454	-1.474	-1.495	-1.515	-1.536	-1.555	-1.574	-1.592	-1.611	-1.630	-1.648	-1.666	-1.684	-1.700	-1.718	-1.734	-1.750	-1.768	-1.784	-1.800	-1.816	-1.832	-1.849	-1.866	-1.881	-1.899	-1.915	-1.931	-1.948	-1.965	-1.982	-2.000	-2.018	-2.035	-2.054	-2.071	-2.090	-2.109	-2.128	-2.146	-2.166	-2.185	-2.206	-2.225	-2.246	-2.268	-2.288	-2.308	-2.330	-2.352	-2.374	-2.395	-2.418	-2.439	-2.461	-2.482	-2.505	-2.525	-2.548	-2.569	-2.590	-2.609	-2.630	-2.650	-2.670	-2.690	-2.709	-2.728	-2.746	-2.765	-2.782	-2.799	-2.815	-2.831	-2.846	-2.860	-2.875	-2.888	-2.900	-2.914	-2.925	-2.935	-2.945	-2.955	-2.962	-2.971	-2.979	-2.985	-2.992	-2.996	-3.001	-3.006	-3.009	-3.012	-3.015	-3.018	-3.019	-3.020	-3.020	-3.020	-3.020	-3.018	-3.016	-3.015	-3.011	-3.009	-3.005	-3.002	-2.998	-2.992	-2.989	-2.982	-2.978	-2.971	-2.965	-2.958	-2.951	-2.942	-2.935	-2.926	-2.918	-2.908	-2.899	-2.889	-2.878	-2.869	-2.859	-2.846	-2.836	-2.824	-2.811	-2.798	-2.786	-2.772	-2.758	-2.744	-2.730	-2.715	-2.700	-2.685	-2.669	-2.652	-2.635	-2.620	-2.604	-2.586	-2.569	-2.551	-2.534	-2.516	-2.499	-2.480	-2.464	-2.445	-2.428	-2.410	-2.392	-2.374	-2.358	-2.339	-2.322	-2.305	-2.289	-2.271	-2.255	-2.239	-2.221	-2.206	-2.191	-2.176	-2.160	-2.145	-2.130	-2.116	-2.102	-2.090	-2.076	-2.064	-2.050	-2.039	-2.026	-2.015	-2.004	-1.992	-1.981	-1.971	-1.960	-1.950	-1.941	-1.930	-1.921	-1.912	-1.902	-1.894	-1.886	-1.878	-1.869	-1.861	-1.852	-1.845	-1.838	-1.830	-1.822	-1.815	-1.808	-1.801	-1.795	-1.789	-1.782	-1.776	-1.771	-1.765	-1.760	-1.755	-1.750	-1.746	-1.741	-1.738	-1.735	-1.731	-1.729	-1.728	-1.725	-1.724	-1.722	-1.722	-1.721	-1.722	-1.724	-1.725	-1.728	-1.730	-1.734	-1.738	-1.741	-1.746	-1.751	-1.758	-1.762	-1.770	-1.778	-1.786	-1.794	-1.804	-1.812	-1.822	-1.834	-1.844	-1.855	-1.868	-1.879	-1.891	-1.904	-1.918	-1.929	-1.941	-1.955	-1.969	-1.982	-1.996	-2.010	-2.022	-2.036	-2.050	-2.062	-2.075	-2.088	-2.100	-2.112	-2.122	-2.135	-2.145	-2.155	-2.165	-2.172	-2.182	-2.190	-2.198	-2.204	-2.210	-2.216	-2.220	-2.225	-2.229	-2.230	-2.232	-2.232	-2.234	-2.232	-2.231	-2.229	-2.225	-2.221	-2.216	-2.210	-2.205	-2.196	-2.188	-2.179	-2.168	-2.158	-2.145	-2.132	-2.119	-2.105	-2.090	-2.074	-2.058	-2.040	-2.022	-2.004	-1.984	-1.964	-1.942	-1.921	-1.900	-1.878	-1.854	-1.830	-1.805	-1.780	-1.755	-1.730	-1.702	-1.676	-1.649	-1.622	-1.595	-1.569	-1.540	-1.511	-1.485	-1.456	-1.428	-1.401	-1.372	-1.345	-1.316	-1.290	-1.262	-1.235	-1.209	-1.182	-1.156	-1.131	-1.106	-1.081	-1.058	-1.034	-1.011	-0.990	-0.969	-0.948	-0.928	-0.909	-0.890	-0.872	-0.855	-0.839	-0.822	-0.808	-0.794	-0.781	-0.769	-0.756	-0.746	-0.736	-0.728	-0.719	-0.711	-0.704	-0.698	-0.691	-0.686	-0.681	-0.678	-0.672	-0.670	-0.668	-0.665	-0.664	-0.662	-0.660	-0.660	-0.659	-0.659	-0.658	-0.658	-0.658	-0.658	-0.658	-0.656	-0.658	-0.656	-0.655	-0.655	-0.654	-0.652	-0.651	-0.649	-0.646	-0.642	-0.640	-0.636	-0.632	-0.628	-0.622	-0.618	-0.611	-0.604	-0.598	-0.589	-0.581	-0.572	-0.561	-0.552	-0.541	-0.529	-0.519	-0.506	-0.491	-0.479	-0.465	-0.450	-0.434	-0.419	-0.402	-0.385	-0.368	-0.350	-0.331	-0.312	-0.294	-0.274	-0.254	-0.232	-0.212	-0.192	-0.172	-0.150	-0.130	-0.109	-0.086	-0.066	-0.044	-0.022	-0.001	0.021	0.042	0.064	0.085	0.106	0.128	0.149	0.169	0.190	0.210	0.229	0.249	0.268	0.286	0.305	0.324	0.341	0.358	0.374	0.390	0.405	0.420	0.434	0.448	0.460	0.474	0.485	0.498	0.507	0.519	0.529	0.536	0.546	0.554	0.560	0.568	0.574	0.580	0.585	0.590	0.594	0.598	0.601	0.604	0.606	0.609	0.609	0.610	0.611	0.611	0.610	0.610	0.608	0.606	0.604	0.602	0.600	0.596	0.594	0.590	0.585	0.580	0.576	0.571	0.566	0.561	0.554	0.549	0.542	0.536	0.529	0.521	0.515	0.507	0.499	0.491	0.482	0.474	0.465	0.456	0.448	0.439	0.430	0.421	0.410	0.401	0.391	0.381	0.372	0.362	0.352	0.344	0.332	0.324	0.314	0.304	0.294	0.284	0.275	0.265	0.256	0.248	0.239	0.230	0.221	0.211	0.202	0.195	0.185	0.176	0.170	0.161	0.152	0.145	0.136	0.129	0.122	0.114	0.106	0.099	0.092	0.084	0.076	0.068	0.059	0.051	0.042	0.032	0.025	0.015	0.006	-0.005	-0.014	-0.026	-0.036	-0.048	-0.060	-0.072	-0.086	-0.099	-0.114	-0.128	-0.142	-0.159	-0.175	-0.191	-0.209	-0.228	-0.246	-0.266	-0.286	-0.308	-0.329	-0.351	-0.375	-0.399	-0.422	-0.448	-0.474	-0.500	-0.526	-0.554	-0.581	-0.610	-0.639	-0.669	-0.698	-0.728	-0.758	-0.789	-0.820	-0.851	-0.884	-0.916	-0.948	-0.980	-1.011	-1.045	-1.078	-1.110	-1.142	-1.175	-1.209	-1.240	-1.274	-1.305	-1.338	-1.369	-1.401	-1.431	-1.462	-1.494	-1.524	-1.555	-1.584	-1.612	-1.642	-1.671	-1.699	-1.728	-1.755	-1.782	-1.810	-1.835	-1.861	-1.886	-1.911	-1.936	-1.960	-1.984	-2.006	-2.030	-2.051	-2.074	-2.095	-2.115	-2.136	-2.156	-2.176	-2.195	-2.214	-2.232	-2.250	-2.269	-2.285	-2.301	-2.319	-2.334	-2.350	-2.365	-2.380	-2.395	-2.409	-2.422	-2.435	-2.448	-2.460	-2.471	-2.484	-2.495	-2.505	-2.515	-2.526	-2.536	-2.545	-2.554	-2.562	-2.571	-2.580	-2.588	-2.595	-2.602	-2.610	-2.618	-2.624	-2.631	-2.638	-2.645	-2.651	-2.656	-2.664	-2.670	-2.676	-2.684	-2.690	-2.698	-2.704	-2.711	-2.719	-2.726	-2.734	-2.742	-2.749	-2.759	-2.768	-2.776	-2.785	-2.795	-2.805	-2.816	-2.828	-2.839	-2.850	-2.861	-2.874	-2.888	-2.900	-2.915	-2.928	-2.942	-2.956	-2.971	-2.988	-3.001	-3.018	-3.034	-3.049	-3.065	-3.080	-3.098	-3.112	-3.128	-3.144	-3.160	-3.176	-3.191	-3.208	-3.221	-3.236	-3.250	-3.264	-3.276	-3.290	-3.301	-3.314	-3.325	-3.335	-3.345	-3.354	-3.362	-3.369	-3.376	-3.382	-3.388	-3.392	-3.395	-3.398	-3.400	-3.400	-3.400	-3.399	-3.398	-3.395	-3.391	-3.386	-3.382	-3.376	-3.369	-3.360	-3.351	-3.342	-3.332	-3.321	-3.310	-3.296	-3.284	-3.270	-3.256	-3.241	-3.226	-3.210	-3.195	-3.178	-3.161	-3.145	-3.126	-3.109	-3.090	-3.072	-3.054	-3.034	-3.016	-2.998	-2.978	-2.960	-2.940	-2.921	-2.902	-2.884	-2.865	-2.845	-2.828	-2.809	-2.790	-2.772	-2.755	-2.736	-2.720	-2.702	-2.685	-2.668	-2.651	-2.635	-2.619	-2.602	-2.588	-2.571	-2.555	-2.540	-2.525	-2.511	-2.496	-2.481	-2.466	-2.452	-2.438	-2.424	-2.409	-2.395	-2.381	-2.366	-2.352	-2.338	-2.324	-2.308	-2.294	-2.279	-2.265	-2.250	-2.234	-2.220	-2.204	-2.189	-2.172	-2.156	-2.140	-2.124	-2.108	-2.090	-2.072	-2.056	-2.039	-2.020	-2.002	-1.985	-1.965	-1.948	-1.928	-1.909	-1.890	-1.869	-1.850	-1.829	-1.809	-1.789	-1.769	-1.749	-1.728	-1.708	-1.688	-1.666	-1.646	-1.625	-1.605	-1.584	-1.564	-1.544	-1.524	-1.505	-1.485	-1.465	-1.446	-1.428	-1.409	-1.392	-1.375	-1.358	-1.340	-1.324	-1.309	-1.292	-1.278	-1.264	-1.250	-1.236	-1.224	-1.211	-1.199	-1.188	-1.176	-1.166	-1.156	-1.148	-1.139	-1.130	-1.121	-1.114	-1.106	-1.099	-1.091	-1.085	-1.079	-1.074	-1.068	-1.061	-1.056	-1.050	-1.044	-1.039	-1.032	-1.026	-1.021	-1.016	-1.009	-1.001	-0.995	-0.989	-0.981	-0.972	-0.965	-0.956	-0.946	-0.936	-0.925	-0.914	-0.901	-0.890	-0.876	-0.862	-0.848	-0.831	-0.816	-0.799	-0.782	-0.764	-0.745	-0.725	-0.705	-0.685	-0.664	-0.640	-0.619	-0.595	-0.571	-0.548	-0.522	-0.498	-0.472	-0.448	-0.421	-0.395	-0.370	-0.344	-0.316	-0.291	-0.265	-0.238	-0.211	-0.186	-0.161	-0.135	-0.110	-0.086	-0.061	-0.038	-0.014	0.008	0.031	0.052	0.074	0.094	0.115	0.134	0.151	0.170	0.188	0.204	0.220	0.234	0.250	0.262	0.276	0.286	0.299	0.310	0.319	0.329	0.338	0.346	0.354	0.360	0.368	0.372	0.378	0.382	0.386	0.392	0.395	0.399	0.401	0.404	0.406	0.408	0.411	0.412	0.414	0.415	0.418	0.420	0.421	0.422	0.424	0.426	0.428	0.429	0.430	0.432	0.434	0.438	0.440	0.442	0.445	0.449	0.451	0.455	0.458	0.461	0.466	0.470	0.475	0.479	0.485	0.489	0.495	0.500	0.506	0.511	0.518	0.522	0.529	0.535	0.540	0.546	0.551	0.558	0.564	0.569	0.575	0.580	0.586	0.590	0.596	0.600	0.606	0.610	0.614	0.618	0.621	0.624	0.628	0.630	0.634	0.635	0.636	0.638	0.638	0.638	0.639	0.638	0.636	0.636	0.634	0.631	0.629	0.626	0.624	0.620	0.616	0.611	0.609	0.602	0.598	0.592	0.586	0.581	0.575	0.569	0.562	0.556	0.549	0.542	0.535	0.529	0.520	0.512	0.506	0.498	0.491	0.482	0.476	0.468	0.460	0.452	0.445	0.438	0.429	0.421	0.412	0.405	0.396	0.389	0.380	0.372	0.364	0.356	0.346	0.338	0.329	0.320	0.311	0.302	0.294	0.285	0.275	0.266	0.256	0.246	0.236	0.226	0.216	0.206	0.194	0.184	0.172	0.161	0.150	0.138	0.126	0.114	0.100	0.086	0.074	0.060	0.045	0.031	0.018	0.002	-0.012	-0.028	-0.044	-0.059	-0.074	-0.090	-0.106	-0.124	-0.140	-0.158	-0.175	-0.192	-0.210	-0.228	-0.246	-0.264	-0.282	-0.300	-0.319	-0.338	-0.356	-0.376	-0.395	-0.415	-0.434	-0.454	-0.472	-0.491	-0.511	-0.530	-0.549	-0.568	-0.585	-0.605	-0.622	-0.641	-0.658	-0.675	-0.692	-0.709	-0.725	-0.741	-0.756	-0.771	-0.786	-0.800	-0.812	-0.826	-0.839	-0.849	-0.860	-0.870	-0.880	-0.888	-0.896	-0.904	-0.910	-0.916	-0.921	-0.926	-0.929	-0.932	-0.935	-0.938	-0.938	-0.939	-0.938	-0.936	-0.935	-0.932	-0.931	-0.928	-0.924	-0.920	-0.915	-0.909	-0.905	-0.899	-0.892	-0.886	-0.880	-0.872	-0.866	-0.860	-0.852	-0.846	-0.839	-0.832	-0.826	-0.819	-0.811	-0.805	-0.799	-0.792	-0.788	-0.781	-0.776	-0.771	-0.768	-0.764	-0.760	-0.755	-0.754	-0.750	-0.748	-0.745	-0.742	-0.741	-0.740	-0.739	-0.738	-0.736	-0.736	-0.736	-0.736	-0.738	-0.739	-0.739	-0.740	-0.741	-0.742	-0.742	-0.744	-0.745	-0.746	-0.749	-0.750	-0.751	-0.751	-0.754	-0.754	-0.754	-0.754	-0.754	-0.754	-0.754	-0.754	-0.752	-0.751	-0.750	-0.749	-0.746	-0.745	-0.744	-0.741	-0.739	-0.736	-0.734	-0.731	-0.729	-0.726	-0.724	-0.721	-0.719	-0.716	-0.714	-0.712	-0.710	-0.708	-0.706	-0.705	-0.704	-0.704	-0.704	-0.702	-0.704	-0.704	-0.705	-0.708	-0.710	-0.711	-0.716	-0.720	-0.724	-0.730	-0.735	-0.741	-0.749	-0.756	-0.764	-0.772	-0.781	-0.790	-0.800	-0.810	-0.819	-0.830	-0.840	-0.851	-0.862	-0.874	-0.884	-0.895	-0.906	-0.918	-0.929	-0.939	-0.950	-0.959	-0.969	-0.979	-0.988	-0.998	-1.005	-1.012	-1.020	-1.026	-1.031	-1.038	-1.041	-1.046	-1.050	-1.051	-1.052	-1.054	-1.055	-1.055	-1.055	-1.054	-1.051	-1.050	-1.046	-1.042	-1.040	-1.035	-1.031	-1.025	-1.020	-1.015	-1.009	-1.002	-0.996	-0.991	-0.985	-0.978	-0.971	-0.965	-0.960	-0.954	-0.948	-0.941	-0.936	-0.930	-0.925	-0.920	-0.915	-0.911	-0.906	-0.904	-0.900	-0.898	-0.894	-0.891	-0.890	-0.889	-0.886	-0.885	-0.885	-0.884	-0.882	-0.884	-0.882	-0.882	-0.881	-0.881	-0.881	-0.881	-0.880	-0.880	-0.879	-0.878	-0.878	-0.876	-0.874	-0.872	-0.869	-0.868	-0.864	-0.860	-0.856	-0.851	-0.848	-0.841	-0.835	-0.829	-0.822	-0.815	-0.808	-0.800	-0.791	-0.781	-0.772	-0.762	-0.752	-0.741	-0.731	-0.719	-0.708	-0.695	-0.682	-0.670	-0.658	-0.644	-0.630	-0.615	-0.602	-0.589	-0.576	-0.562	-0.549	-0.535	-0.522	-0.509	-0.495	-0.482	-0.470	-0.459	-0.446	-0.435	-0.422	-0.411	-0.401	-0.390	-0.381	-0.371	-0.362	-0.355	-0.346	-0.339	-0.332	-0.326	-0.320	-0.316	-0.311	-0.309	-0.305	-0.304	-0.302	-0.302	-0.301	-0.302	-0.304	-0.305	-0.306	-0.310	-0.312	-0.318	-0.321	-0.328	-0.332	-0.339	-0.345	-0.352	-0.360	-0.368	-0.376	-0.384	-0.391	-0.400	-0.410	-0.419	-0.429	-0.438	-0.446	-0.455	-0.465	-0.472	-0.481	-0.489	-0.499	-0.505	-0.512	-0.520	-0.526	-0.531	-0.538	-0.542	-0.546	-0.550	-0.552	-0.555	-0.556	-0.556	-0.556	-0.555	-0.554	-0.552	-0.550	-0.545	-0.541	-0.535	-0.529	-0.521	-0.512	-0.504	-0.495	-0.485	-0.474	-0.462	-0.450	-0.436	-0.422	-0.408	-0.394	-0.379	-0.361	-0.345	-0.329	-0.311	-0.294	-0.276	-0.258	-0.240	-0.221	-0.202	-0.184	-0.165	-0.145	-0.128	-0.109	-0.090	-0.071	-0.054	-0.036	-0.019	-0.002	0.015	0.030	0.046	0.061	0.075	0.090	0.102	0.115	0.128	0.140	0.149	0.158	0.168	0.174	0.181	0.186	0.192	0.196	0.199	0.201	0.201	0.201	0.200	0.198	0.195	0.191	0.185	0.180	0.172	0.165	0.156	0.146	0.135	0.124	0.112	0.099	0.084	0.070	0.054	0.038	0.021	0.004	-0.015	-0.035	-0.052	-0.074	-0.094	-0.114	-0.136	-0.158	-0.179	-0.200	-0.222	-0.245	-0.268	-0.290	-0.312	-0.335	-0.358	-0.380	-0.402	-0.425	-0.448	-0.469	-0.490	-0.512	-0.534	-0.554	-0.574	-0.594	-0.614	-0.632	-0.652	-0.671	-0.689	-0.706	-0.724	-0.740	-0.756	-0.772	-0.788	-0.800	-0.815	-0.829	-0.841	-0.854	-0.866	-0.879	-0.890	-0.901	-0.911	-0.921	-0.931	-0.941	-0.950	-0.960	-0.968	-0.975	-0.982	-0.990	-0.998	-1.004	-1.011	-1.018	-1.022	-1.029	-1.034	-1.039	-1.045	-1.050	-1.054	-1.059	-1.062	-1.068	-1.072	-1.076	-1.081	-1.085	-1.089	-1.092	-1.098	-1.101	-1.104	-1.108	-1.111	-1.114	-1.118	-1.120	-1.122	-1.125	-1.129	-1.131	-1.135	-1.138	-1.139	-1.142	-1.144	-1.148	-1.149	-1.151	-1.152	-1.155	-1.156	-1.159	-1.160	-1.160	-1.161	-1.162	-1.162	-1.165	-1.165	-1.165	-1.165	-1.166	-1.165	-1.166	-1.166	-1.165	-1.165	-1.165	-1.164	-1.162	-1.162	-1.161	-1.160	-1.160	-1.159	-1.158	-1.158	-1.155	-1.155	-1.154	-1.152	-1.151	-1.151	-1.150	-1.150	-1.149	-1.148	-1.148	-1.148	-1.148	-1.146	-1.148	-1.148	-1.148	-1.148	-1.149	-1.149	-1.150	-1.150	-1.152	-1.154	-1.156	-1.159	-1.161	-1.164	-1.165	-1.169	-1.172	-1.176	-1.180	-1.184	-1.189	-1.194	-1.199	-1.204	-1.209	-1.215	-1.222	-1.230	-1.238	-1.245	-1.252	-1.261	-1.270	-1.279	-1.288	-1.298	-1.309	-1.320	-1.331	-1.342	-1.355	-1.366	-1.380	-1.392	-1.406	-1.420	-1.434	-1.448	-1.462	-1.476	-1.492	-1.509	-1.524	-1.539	-1.555	-1.572	-1.589	-1.605	-1.622	-1.640	-1.656	-1.674	-1.691	-1.709	-1.726	-1.742	-1.759	-1.776	-1.792	-1.810	-1.825	-1.841	-1.856	-1.871	-1.886	-1.900	-1.914	-1.928	-1.940	-1.952	-1.965	-1.976	-1.986	-1.996	-2.006	-2.015	-2.022	-2.030	-2.039	-2.045	-2.050	-2.055	-2.060	-2.062	-2.066	-2.069	-2.071	-2.072	-2.074	-2.074	-2.074	-2.072	-2.071	-2.070	-2.068	-2.065	-2.061	-2.058	-2.054	-2.050	-2.045	-2.040	-2.035	-2.031	-2.026	-2.021	-2.015	-2.010	-2.005	-2.000	-1.994	-1.989	-1.984	-1.979	-1.974	-1.969	-1.965	-1.961	-1.958	-1.954	-1.951	-1.949	-1.946	-1.944	-1.941	-1.940	-1.939	-1.939	-1.938	-1.938	-1.939	-1.940	-1.942	-1.945	-1.948	-1.951	-1.954	-1.959	-1.964	-1.968	-1.972	-1.979	-1.985	-1.990	-1.998	-2.005	-2.011	-2.020	-2.026	-2.035	-2.042	-2.051	-2.059	-2.069	-2.078	-2.085	-2.096	-2.105	-2.114	-2.121	-2.131	-2.140	-2.149	-2.158	-2.166	-2.175	-2.182	-2.190	-2.198	-2.205	-2.212	-2.219	-2.225	-2.231	-2.238	-2.244	-2.249	-2.252	-2.258	-2.260	-2.262	-2.265	-2.266	-2.269	-2.270	-2.270	-2.270	-2.268	-2.266	-2.264	-2.261	-2.258	-2.252	-2.249	-2.242	-2.236	-2.230	-2.222	-2.215	-2.205	-2.195	-2.186	-2.175	-2.162	-2.151	-2.139	-2.126	-2.112	-2.100	-2.086	-2.070	-2.055	-2.040	-2.024	-2.007	-1.991	-1.975	-1.958	-1.939	-1.922	-1.905	-1.885	-1.868	-1.850	-1.831	-1.812	-1.794	-1.775	-1.758	-1.739	-1.721	-1.702	-1.684	-1.666	-1.649	-1.631	-1.614	-1.599	-1.582	-1.565	-1.551	-1.536	-1.521	-1.506	-1.492	-1.480	-1.466	-1.454	-1.441	-1.430	-1.420	-1.410	-1.399	-1.390	-1.380	-1.372	-1.364	-1.358	-1.350	-1.344	-1.338	-1.331	-1.326	-1.321	-1.316	-1.312	-1.309	-1.305	-1.301	-1.298	-1.294	-1.291	-1.288	-1.284	-1.281	-1.278	-1.275	-1.272	-1.269	-1.265	-1.261	-1.256	-1.252	-1.249	-1.242	-1.238	-1.232	-1.226	-1.221	-1.214	-1.208	-1.201	-1.194	-1.185	-1.178	-1.169	-1.161	-1.151	-1.141	-1.131	-1.120	-1.109	-1.099	-1.086	-1.075	-1.064	-1.051	-1.040	-1.028	-1.015	-1.002	-0.991	-0.979	-0.966	-0.956	-0.944	-0.932	-0.921	-0.910	-0.900	-0.889	-0.879	-0.870	-0.861	-0.852	-0.845	-0.839	-0.831	-0.826	-0.820	-0.815	-0.811	-0.808	-0.805	-0.804	-0.801	-0.800	-0.800	-0.802	-0.805	-0.808	-0.811	-0.815	-0.820	-0.825	-0.830	-0.838	-0.845	-0.851	-0.860	-0.868	-0.878	-0.886	-0.896	-0.906	-0.918	-0.928	-0.939	-0.950	-0.962	-0.974	-0.985	-0.998	-1.009	-1.021	-1.034	-1.045	-1.056	-1.069	-1.079	-1.091	-1.101	-1.112	-1.124	-1.135	-1.145	-1.154	-1.164	-1.174	-1.181	-1.191	-1.199	-1.208	-1.216	-1.224	-1.231	-1.240	-1.246	-1.252	-1.260	-1.268	-1.275	-1.281	-1.288	-1.294	-1.301	-1.308	-1.314	-1.321	-1.328	-1.334	-1.341	-1.348	-1.355	-1.362	-1.370	-1.378	-1.385	-1.392	-1.399	-1.408	-1.415	-1.424	-1.431	-1.440	-1.449	-1.458	-1.468	-1.476	-1.484	-1.494	-1.502	-1.512	-1.521	-1.530	-1.539	-1.548	-1.556	-1.565	-1.572	-1.581	-1.590	-1.598	-1.606	-1.614	-1.621	-1.628	-1.635	-1.641	-1.648	-1.655	-1.660	-1.666	-1.671	-1.678	-1.682	-1.686	-1.691	-1.695	-1.698	-1.702	-1.705	-1.708	-1.710	-1.711	-1.714	-1.715	-1.718	-1.718	-1.719	-1.719	-1.720	-1.720	-1.719	-1.719	-1.719	-1.719	-1.719	-1.716	-1.716	-1.716	-1.714	-1.714	-1.711	-1.710	-1.709	-1.706	-1.705	-1.702	-1.701	-1.699	-1.696	-1.695	-1.691	-1.689	-1.688	-1.685	-1.681	-1.679	-1.676	-1.672	-1.670	-1.668	-1.665	-1.661	-1.658	-1.655	-1.651	-1.648	-1.645	-1.640	-1.638	-1.634	-1.630	-1.628	-1.622	-1.619	-1.615	-1.611	-1.608	-1.604	-1.600	-1.596	-1.592	-1.589	-1.585	-1.581	-1.578	-1.574	-1.571	-1.569	-1.566	-1.564	-1.561	-1.559	-1.558	-1.555	-1.554	-1.551	-1.551	-1.550	-1.549	-1.549	-1.546	-1.546	-1.546	-1.548	-1.548	-1.548	-1.549	-1.549	-1.549	-1.550	-1.551	-1.551	-1.554	-1.555	-1.556	-1.558	-1.560	-1.562	-1.564	-1.565	-1.568	-1.569	-1.571	-1.574	-1.575	-1.578	-1.579	-1.580	-1.582	-1.584	-1.585	-1.586	-1.588	-1.589	-1.590	-1.591	-1.592	-1.592	-1.594	-1.594	-1.595	-1.596	-1.596	-1.596	-1.596	-1.596	-1.598	-1.598	-1.598	-1.598	-1.598	-1.598	-1.598	-1.598	-1.598	-1.596	-1.596	-1.595	-1.595	-1.595	-1.595	-1.594	-1.592	-1.592	-1.592	-1.592	-1.591	-1.590	-1.589	-1.588	-1.588	-1.586	-1.585	-1.584	-1.582	-1.581	-1.580	-1.579	-1.576	-1.574	-1.571	-1.570	-1.568	-1.565	-1.561	-1.559	-1.556	-1.552	-1.549	-1.546	-1.542	-1.540	-1.536	-1.532	-1.529	-1.524	-1.521	-1.516	-1.512	-1.508	-1.502	-1.499	-1.492	-1.489	-1.484	-1.480	-1.475	-1.469	-1.465	-1.460	-1.456	-1.451	-1.448	-1.442	-1.439	-1.434	-1.429	-1.425	-1.421	-1.418	-1.415	-1.410	-1.408	-1.405	-1.401	-1.399	-1.396	-1.394	-1.391	-1.390	-1.389	-1.386	-1.385	-1.384	-1.382	-1.381	-1.381	-1.380	-1.380	-1.379	-1.378	-1.378	-1.378	-1.378	-1.375	-1.375	-1.375	-1.372	-1.371	-1.370	-1.370	-1.369	-1.366	-1.364	-1.361	-1.360	-1.356	-1.352	-1.349	-1.345	-1.339	-1.334	-1.328	-1.321	-1.314	-1.306	-1.299	-1.290	-1.280	-1.269	-1.259	-1.248	-1.235	-1.222	-1.210	-1.196	-1.181	-1.166	-1.151	-1.135	-1.118	-1.101	-1.082	-1.065	-1.046	-1.026	-1.006	-0.986	-0.966	-0.945	-0.925	-0.904	-0.882	-0.860	-0.839	-0.818	-0.796	-0.775	-0.754	-0.731	-0.711	-0.690	-0.670	-0.649	-0.629	-0.609	-0.589	-0.571	-0.552	-0.534	-0.516	-0.500	-0.482	-0.468	-0.452	-0.439	-0.425	-0.412	-0.399	-0.388	-0.375	-0.366	-0.356	-0.348	-0.339	-0.332	-0.325	-0.319	-0.311	-0.306	-0.301	-0.299	-0.294	-0.290	-0.288	-0.286	-0.282	-0.281	-0.280	-0.279	-0.278	-0.276	-0.276	-0.275	-0.275	-0.275	-0.275	-0.272	-0.272	-0.272	-0.272	-0.271	-0.271	-0.269	-0.268	-0.265	-0.265	-0.262	-0.261	-0.258	-0.255	-0.252	-0.249	-0.245	-0.241	-0.236	-0.232	-0.228	-0.224	-0.218	-0.212	-0.206	-0.200	-0.194	-0.186	-0.180	-0.172	-0.165	-0.158	-0.150	-0.142	-0.135	-0.128	-0.120	-0.111	-0.102	-0.095	-0.088	-0.079	-0.071	-0.064	-0.055	-0.046	-0.038	-0.030	-0.021	-0.014	-0.005	0.002	0.011	0.019	0.026	0.035	0.042	0.050	0.058	0.065	0.074	0.081	0.090	0.098	0.105	0.112	0.120	0.129	0.135	0.144	0.151	0.159	0.166	0.175	0.182	0.190	0.199	0.208	0.216	0.224	0.231	0.239	0.246	0.255	0.262	0.270	0.276	0.285	0.292	0.300	0.308	0.312	0.320	0.326	0.334	0.339	0.345	0.350	0.355	0.359	0.364	0.368	0.371	0.374	0.376	0.378	0.380	0.380	0.380	0.380	0.380	0.378	0.376	0.374	0.370	0.366	0.361	0.356	0.351	0.342	0.336	0.329	0.320	0.311	100.000	5.000	2.000	1.000	6.000	0.000	0.000	0.000	0.000	0.000	0.000	0.000	0.000	0.000	0.000	0.000	0.000	0.000	-1.912	-1.945	-1.978	-2.010	-2.041	-2.072	-2.102	-2.132	-2.161	-2.189	-2.215	-2.242	-2.268	-2.292	-2.318	-2.340	-2.361	-2.382	-2.404	-2.424	-2.444	-2.461	-2.479	-2.495	-2.510	-2.525	-2.539	-2.552	-2.565	-2.576	-2.588	-2.598	-2.608	-2.616	-2.624	-2.632	-2.640	-2.648	-2.652	-2.659	-2.662	-2.668	-2.672	-2.676	-2.679	-2.684	-2.686	-2.689	-2.691	-2.692	-2.695	-2.695	-2.698	-2.699	-2.700	-2.701	-2.701	-2.704	-2.704	-2.705	-2.706	-2.706	-2.708	-2.710	-2.710	-2.712	-2.712	-2.715	-2.716	-2.718	-2.720	-2.722	-2.726	-2.729	-2.732	-2.735	-2.740	-2.744	-2.748	-2.754	-2.759	-2.765	-2.771	-2.779	-2.785	-2.792	-2.800	-2.809	-2.818	-2.825	-2.835	-2.845	-2.855	-2.866	-2.876	-2.888	-2.899	-2.911	-2.925	-2.936	-2.950	-2.962	-2.975	-2.989	-3.002	-3.018	-3.030	-3.045	-3.059	-3.072	-3.086	-3.101	-3.114	-3.128	-3.140	-3.154	-3.166	-3.178	-3.190	-3.201	-3.214	-3.224	-3.234	-3.242	-3.251	-3.260	-3.268	-3.274	-3.280	-3.286	-3.290	-3.294	-3.296	-3.299	-3.300	-3.300	-3.299	-3.296	-3.295	-3.290	-3.285	-3.280	-3.274	-3.266	-3.259	-3.250	-3.239	-3.229	-3.216	-3.205	-3.191	-3.179	-3.164	-3.148	-3.131	-3.115	-3.099	-3.081	-3.064	-3.045	-3.028	-3.008	-2.989	-2.969	-2.950	-2.930	-2.911	-2.891	-2.871	-2.851	-2.832	-2.814	-2.795	-2.775	-2.758	-2.740	-2.722	-2.705	-2.688	-2.671	-2.655	-2.639	-2.625	-2.610	-2.596	-2.582	-2.570	-2.558	-2.545	-2.535	-2.524	-2.515	-2.505	-2.498	-2.489	-2.480	-2.474	-2.466	-2.460	-2.455	-2.450	-2.444	-2.440	-2.435	-2.431	-2.428	-2.424	-2.420	-2.418	-2.415	-2.411	-2.409	-2.406	-2.402	-2.400	-2.396	-2.394	-2.390	-2.386	-2.382	-2.378	-2.372	-2.369	-2.364	-2.359	-2.352	-2.346	-2.339	-2.332	-2.325	-2.316	-2.308	-2.300	-2.290	-2.280	-2.269	-2.258	-2.246	-2.234	-2.221	-2.208	-2.194	-2.181	-2.165	-2.150	-2.135	-2.119	-2.102	-2.086	-2.069	-2.051	-2.033	-2.015	-1.998	-1.979	-1.960	-1.942	-1.922	-1.904	-1.885	-1.866	-1.849	-1.830	-1.812	-1.794	-1.776	-1.759	-1.742	-1.725	-1.708	-1.692	-1.678	-1.662	-1.648	-1.634	-1.620	-1.608	-1.595	-1.585	-1.575	-1.565	-1.555	-1.548	-1.540	-1.532	-1.526	-1.520	-1.516	-1.511	-1.508	-1.505	-1.501	-1.500	-1.499	-1.499	-1.498	-1.499	-1.499	-1.500	-1.501	-1.502	-1.504	-1.505	-1.508	-1.510	-1.512	-1.514	-1.515	-1.516	-1.518	-1.518	-1.519	-1.520	-1.519	-1.518	-1.516	-1.515	-1.511	-1.508	-1.504	-1.499	-1.494	-1.486	-1.480	-1.471	-1.462	-1.451	-1.441	-1.430	-1.416	-1.404	-1.390	-1.375	-1.359	-1.342	-1.324	-1.305	-1.288	-1.268	-1.248	-1.228	-1.206	-1.184	-1.161	-1.140	-1.116	-1.092	-1.070	-1.046	-1.024	-0.999	-0.975	-0.952	-0.929	-0.906	-0.882	-0.860	-0.838	-0.818	-0.795	-0.775	-0.754	-0.735	-0.716	-0.698	-0.680	-0.662	-0.648	-0.632	-0.619	-0.605	-0.591	-0.580	-0.569	-0.559	-0.550	-0.541	-0.534	-0.528	-0.521	-0.518	-0.512	-0.509	-0.506	-0.504	-0.504	-0.502	-0.502	-0.504	-0.506	-0.507	-0.510	-0.512	-0.516	-0.519	-0.522	-0.526	-0.531	-0.535	-0.540	-0.544	-0.549	-0.554	-0.559	-0.562	-0.568	-0.572	-0.578	-0.581	-0.584	-0.588	-0.591	-0.595	-0.598	-0.600	-0.601	-0.604	-0.605	-0.605	-0.606	-0.606	-0.606	-0.605	-0.604	-0.601	-0.600	-0.596	-0.595	-0.591	-0.588	-0.582	-0.579	-0.575	-0.569	-0.565	-0.560	-0.554	-0.549	-0.542	-0.536	-0.530	-0.524	-0.518	-0.511	-0.504	-0.499	-0.492	-0.486	-0.480	-0.475	-0.469	-0.464	-0.459	-0.452	-0.448	-0.444	-0.439	-0.435	-0.432	-0.429	-0.426	-0.425	-0.422	-0.422	-0.421	-0.421	-0.422	-0.424	-0.425	-0.428	-0.430	-0.432	-0.436	-0.440	-0.445	-0.451	-0.458	-0.464	-0.471	-0.479	-0.486	-0.495	-0.505	-0.514	-0.525	-0.536	-0.549	-0.560	-0.572	-0.584	-0.598	-0.612	-0.625	-0.640	-0.655	-0.670	-0.685	-0.700	-0.716	-0.732	-0.749	-0.765	-0.782	-0.800	-0.818	-0.835	-0.852	-0.871	-0.889	-0.908	-0.925	-0.942	-0.961	-0.979	-0.998	-1.015	-1.034	-1.051	-1.070	-1.088	-1.106	-1.124	-1.141	-1.159	-1.176	-1.195	-1.211	-1.229	-1.245	-1.261	-1.278	-1.294	-1.309	-1.325	-1.340	-1.355	-1.371	-1.385	-1.399	-1.414	-1.428	-1.440	-1.454	-1.466	-1.478	-1.490	-1.502	-1.512	-1.525	-1.535	-1.545	-1.555	-1.564	-1.574	-1.582	-1.590	-1.598	-1.605	-1.612	-1.620	-1.626	-1.632	-1.639	-1.642	-1.648	-1.652	-1.656	-1.661	-1.664	-1.668	-1.670	-1.672	-1.674	-1.675	-1.676	-1.678	-1.678	-1.678	-1.676	-1.676	-1.675	-1.674	-1.672	-1.670	-1.668	-1.666	-1.662	-1.660	-1.656	-1.652	-1.648	-1.644	-1.639	-1.634	-1.629	-1.624	-1.619	-1.615	-1.609	-1.604	-1.599	-1.592	-1.588	-1.582	-1.576	-1.570	-1.565	-1.560	-1.555	-1.549	-1.544	-1.539	-1.532	-1.529	-1.522	-1.519	-1.514	-1.509	-1.504	-1.500	-1.496	-1.492	-1.489	-1.485	-1.482	-1.479	-1.475	-1.472	-1.470	-1.468	-1.465	-1.462	-1.461	-1.459	-1.456	-1.455	-1.452	-1.451	-1.449	-1.446	-1.445	-1.444	-1.441	-1.440	-1.438	-1.435	-1.432	-1.431	-1.429	-1.425	-1.422	-1.420	-1.416	-1.412	-1.409	-1.405	-1.401	-1.398	-1.392	-1.389	-1.384	-1.379	-1.374	-1.369	-1.364	-1.356	-1.351	-1.345	-1.339	-1.334	-1.328	-1.321	-1.314	-1.308	-1.300	-1.295	-1.288	-1.281	-1.275	-1.269	-1.262	-1.258	-1.251	-1.248	-1.242	-1.239	-1.234	-1.230	-1.229	-1.225	-1.224	-1.222	-1.221	-1.222	-1.222	-1.225	-1.228	-1.231	-1.234	-1.240	-1.244	-1.250	-1.259	-1.266	-1.275	-1.285	-1.295	-1.306	-1.319	-1.332	-1.346	-1.361	-1.378	-1.394	-1.410	-1.428	-1.445	-1.464	-1.484	-1.504	-1.522	-1.544	-1.564	-1.584	-1.605	-1.626	-1.646	-1.668	-1.688	-1.708	-1.729	-1.748	-1.766	-1.785	-1.804	-1.822	-1.840	-1.856	-1.871	-1.888	-1.901	-1.916	-1.928	-1.939	-1.950	-1.961	-1.970	-1.978	-1.984	-1.991	-1.996	-2.000	-2.004	-2.005	-2.006	-2.006	-2.007	-2.006	-2.004	-2.001	-1.999	-1.995	-1.990	-1.985	-1.980	-1.974	-1.969	-1.962	-1.955	-1.949	-1.941	-1.935	-1.928	-1.920	-1.914	-1.906	-1.901	-1.895	-1.889	-1.884	-1.878	-1.872	-1.868	-1.865	-1.861	-1.858	-1.855	-1.852	-1.851	-1.851	-1.850	-1.850	-1.850	-1.851	-1.852	-1.854	-1.855	-1.858	-1.860	-1.864	-1.866	-1.869	-1.872	-1.876	-1.879	-1.882	-1.885	-1.888	-1.890	-1.894	-1.895	-1.896	-1.898	-1.898	-1.898	-1.896	-1.895	-1.894	-1.890	-1.888	-1.884	-1.879	-1.872	-1.866	-1.860	-1.850	-1.842	-1.832	-1.821	-1.811	-1.799	-1.785	-1.770	-1.756	-1.741	-1.724	-1.708	-1.689	-1.670	-1.652	-1.632	-1.611	-1.590	-1.568	-1.546	-1.524	-1.502	-1.479	-1.456	-1.432	-1.409	-1.385	-1.361	-1.338	-1.312	-1.290	-1.266	-1.241	-1.218	-1.194	-1.171	-1.149	-1.126	-1.104	-1.082	-1.062	-1.042	-1.021	-1.002	-0.984	-0.966	-0.948	-0.931	-0.915	-0.900	-0.885	-0.871	-0.858	-0.846	-0.835	-0.825	-0.815	-0.806	-0.798	-0.790	-0.784	-0.779	-0.774	-0.770	-0.766	-0.765	-0.762	-0.762	-0.762	-0.762	-0.765	-0.768	-0.769	-0.772	-0.776	-0.781	-0.786	-0.791	-0.798	-0.804	-0.810	-0.816	-0.822	-0.830	-0.838	-0.845	-0.852	-0.860	-0.866	-0.875	-0.881	-0.888	-0.894	-0.900	-0.906	-0.912	-0.919	-0.922	-0.926	-0.930	-0.934	-0.936	-0.939	-0.940	-0.941	-0.940	-0.940	-0.939	-0.936	-0.934	-0.931	-0.928	-0.922	-0.916	-0.910	-0.904	-0.895	-0.888	-0.878	-0.868	-0.858	-0.846	-0.832	-0.821	-0.806	-0.794	-0.779	-0.764	-0.748	-0.731	-0.715	-0.699	-0.682	-0.665	-0.646	-0.630	-0.611	-0.594	-0.575	-0.556	-0.539	-0.519	-0.501	-0.482	-0.465	-0.446	-0.430	-0.412	-0.395	-0.379	-0.362	-0.346	-0.331	-0.318	-0.302	-0.291	-0.278	-0.266	-0.255	-0.245	-0.236	-0.228	-0.219	-0.212	-0.208	-0.202	-0.199	-0.195	-0.192	-0.191	-0.192	-0.192	-0.195	-0.198	-0.201	-0.205	-0.211	-0.218	-0.226	-0.235	-0.245	-0.255	-0.266	-0.279	-0.292	-0.305	-0.320	-0.336	-0.352	-0.369	-0.388	-0.405	-0.424	-0.444	-0.464	-0.485	-0.505	-0.526	-0.549	-0.571	-0.594	-0.616	-0.639	-0.661	-0.685	-0.709	-0.731	-0.755	-0.779	-0.800	-0.824	-0.848	-0.869	-0.891	-0.915	-0.936	-0.958	-0.979	-1.000	-1.021	-1.041	-1.060	-1.080	-1.099	-1.118	-1.135	-1.152	-1.169	-1.185	-1.200	-1.216	-1.230	-1.244	-1.256	-1.270	-1.282	-1.294	-1.304	-1.314	-1.324	-1.332	-1.341	-1.349	-1.355	-1.360	-1.366	-1.371	-1.375	-1.378	-1.381	-1.384	-1.385	-1.385	-1.386	-1.384	-1.384	-1.382	-1.380	-1.376	-1.374	-1.369	-1.364	-1.360	-1.352	-1.348	-1.340	-1.334	-1.326	-1.319	-1.310	-1.302	-1.294	-1.285	-1.275	-1.266	-1.256	-1.246	-1.238	-1.228	-1.219	-1.208	-1.199	-1.190	-1.179	-1.170	-1.161	-1.152	-1.145	-1.136	-1.129	-1.120	-1.115	-1.108	-1.102	-1.096	-1.091	-1.088	-1.084	-1.080	-1.079	-1.075	-1.074	-1.074	-1.074	-1.074	-1.076	-1.078	-1.080	-1.082	-1.086	-1.090	-1.095	-1.100	-1.106	-1.114	-1.120	-1.128	-1.135	-1.144	-1.152	-1.161	-1.171	-1.181	-1.190	-1.200	-1.210	-1.220	-1.229	-1.239	-1.249	-1.259	-1.269	-1.279	-1.288	-1.298	-1.306	-1.316	-1.324	-1.332	-1.341	-1.350	-1.358	-1.364	-1.372	-1.379	-1.386	-1.392	-1.399	-1.405	-1.410	-1.415	-1.422	-1.428	-1.432	-1.438	-1.444	-1.449	-1.454	-1.459	-1.465	-1.470	-1.475	-1.481	-1.486	-1.492	-1.499	-1.505	-1.511	-1.518	-1.525	-1.532	-1.540	-1.549	-1.559	-1.568	-1.576	-1.588	-1.598	-1.609	-1.620	-1.632	-1.645	-1.658	-1.671	-1.685	-1.699	-1.714	-1.728	-1.744	-1.759	-1.774	-1.790	-1.805	-1.821	-1.838	-1.852	-1.869	-1.884	-1.899	-1.915	-1.930	-1.944	-1.958	-1.971	-1.984	-1.998	-2.009	-2.021	-2.031	-2.041	-2.051	-2.060	-2.068	-2.075	-2.080	-2.086	-2.090	-2.094	-2.096	-2.098	-2.099	-2.099	-2.098	-2.094	-2.091	-2.088	-2.082	-2.078	-2.070	-2.064	-2.055	-2.046	-2.035	-2.025	-2.014	-2.001	-1.989	-1.976	-1.962	-1.949	-1.935	-1.921	-1.905	-1.890	-1.875	-1.859	-1.842	-1.826	-1.810	-1.794	-1.778	-1.762	-1.746	-1.730	-1.715	-1.700	-1.685	-1.670	-1.655	-1.641	-1.628	-1.615	-1.601	-1.589	-1.576	-1.565	-1.554	-1.542	-1.532	-1.524	-1.514	-1.505	-1.496	-1.490	-1.482	-1.475	-1.469	-1.462	-1.458	-1.452	-1.446	-1.444	-1.439	-1.435	-1.431	-1.429	-1.426	-1.424	-1.422	-1.420	-1.418	-1.418	-1.416	-1.415	-1.414	-1.412	-1.411	-1.410	-1.410	-1.410	-1.409	-1.408	-1.408	-1.406	-1.405	-1.405	-1.405	-1.404	-1.402	-1.401	-1.400	-1.400	-1.399	-1.398	-1.395	-1.392	-1.390	-1.389	-1.386	-1.384	-1.380	-1.375	-1.372	-1.368	-1.365	-1.360	-1.355	-1.350	-1.345	-1.340	-1.332	-1.326	-1.320	-1.314	-1.306	-1.299	-1.291	-1.284	-1.275	-1.266	-1.258	-1.248	-1.240	-1.229	-1.219	-1.209	-1.200	-1.189	-1.178	-1.168	-1.156	-1.145	-1.132	-1.121	-1.109	-1.096	-1.085	-1.071	-1.060	-1.048	-1.035	-1.022	-1.010	-0.998	-0.985	-0.974	-0.961	-0.949	-0.938	-0.926	-0.915	-0.904	-0.892	-0.881	-0.872	-0.862	-0.851	-0.842	-0.834	-0.825	-0.818	-0.809	-0.802	-0.794	-0.788	-0.781	-0.776	-0.771	-0.765	-0.761	-0.756	-0.752	-0.750	-0.746	-0.744	-0.740	-0.738	-0.736	-0.734	-0.734	-0.731	-0.730	-0.730	-0.729	-0.728	-0.726	-0.724	-0.722	-0.721	-0.720	-0.718	-0.716	-0.715	-0.712	-0.709	-0.706	-0.704	-0.700	-0.696	-0.691	-0.686	-0.682	-0.676	-0.670	-0.664	-0.656	-0.650	-0.641	-0.632	-0.625	-0.615	-0.606	-0.596	-0.586	-0.575	-0.565	-0.552	-0.542	-0.530	-0.519	-0.506	-0.494	-0.482	-0.469	-0.458	-0.445	-0.432	-0.420	-0.409	-0.398	-0.386	-0.375	-0.365	-0.355	-0.345	-0.335	-0.325	-0.318	-0.310	-0.302	-0.295	-0.290	-0.285	-0.280	-0.275	-0.271	-0.269	-0.268	-0.268	-0.266	-0.268	-0.268	-0.271	-0.272	-0.276	-0.281	-0.285	-0.291	-0.299	-0.305	-0.312	-0.321	-0.331	-0.341	-0.351	-0.361	-0.374	-0.386	-0.399	-0.411	-0.425	-0.439	-0.454	-0.469	-0.484	-0.499	-0.515	-0.530	-0.546	-0.562	-0.579	-0.595	-0.611	-0.629	-0.645	-0.661	-0.678	-0.694	-0.710	-0.726	-0.741	-0.759	-0.774	-0.790	-0.805	-0.820	-0.835	-0.850	-0.865	-0.880	-0.894	-0.908	-0.921	-0.935	-0.948	-0.960	-0.974	-0.986	-0.998	-1.009	-1.020	-1.031	-1.041	-1.051	-1.061	-1.070	-1.079	-1.088	-1.095	-1.104	-1.110	-1.118	-1.124	-1.129	-1.135	-1.139	-1.144	-1.146	-1.151	-1.152	-1.155	-1.156	-1.158	-1.158	-1.159	-1.158	-1.156	-1.152	-1.150	-1.149	-1.144	-1.140	-1.134	-1.130	-1.124	-1.118	-1.111	-1.102	-1.095	-1.086	-1.079	-1.070	-1.061	-1.051	-1.042	-1.032	-1.022	-1.012	-1.002	-0.994	-0.984	-0.974	-0.964	-0.955	-0.945	-0.936	-0.926	-0.919	-0.911	-0.904	-0.898	-0.890	-0.884	-0.879	-0.874	-0.869	-0.865	-0.864	-0.861	-0.860	-0.859	-0.859	-0.859	-0.860	-0.862	-0.866	-0.869	-0.872	-0.878	-0.882	-0.889	-0.895	-0.902	-0.910	-0.918	-0.926	-0.935	-0.945	-0.955	-0.965	-0.975	-0.985	-0.996	-1.008	-1.018	-1.029	-1.040	-1.050	-1.061	-1.071	-1.082	-1.092	-1.104	-1.112	-1.122	-1.131	-1.141	-1.150	-1.159	-1.168	-1.175	-1.182	-1.189	-1.196	-1.204	-1.210	-1.216	-1.222	-1.228	-1.232	-1.238	-1.242	-1.248	-1.252	-1.255	-1.260	-1.265	-1.269	-1.272	-1.275	-1.279	-1.282	-1.286	-1.289	-1.292	-1.296	-1.300	-1.304	-1.306	-1.309	-1.312	-1.316	-1.319	-1.324	-1.328	-1.331	-1.335	-1.339	-1.341	-1.345	-1.348	-1.351	-1.355	-1.358	-1.361	-1.364	-1.368	-1.369	-1.371	-1.372	-1.375	-1.375	-1.378	-1.378	-1.378	-1.379	-1.379	-1.378	-1.378	-1.378	-1.376	-1.374	-1.372	-1.371	-1.369	-1.366	-1.364	-1.361	-1.359	-1.355	-1.352	-1.349	-1.345	-1.342	-1.339	-1.335	-1.331	-1.330	-1.326	-1.324	-1.320	-1.319	-1.316	-1.314	-1.314	-1.312	-1.311	-1.311	-1.311	-1.311	-1.312	-1.314	-1.316	-1.318	-1.320	-1.324	-1.328	-1.332	-1.336	-1.342	-1.348	-1.354	-1.360	-1.368	-1.375	-1.382	-1.390	-1.399	-1.406	-1.416	-1.425	-1.435	-1.445	-1.454	-1.464	-1.474	-1.484	-1.492	-1.502	-1.511	-1.520	-1.530	-1.539	-1.546	-1.555	-1.562	-1.570	-1.578	-1.584	-1.589	-1.595	-1.600	-1.605	-1.609	-1.611	-1.614	-1.616	-1.619	-1.619	-1.619	-1.619	-1.619	-1.616	-1.614	-1.612	-1.610	-1.606	-1.601	-1.596	-1.592	-1.586	-1.580	-1.575	-1.568	-1.561	-1.552	-1.546	-1.539	-1.530	-1.522	-1.514	-1.505	-1.498	-1.489	-1.480	-1.471	-1.462	-1.452	-1.445	-1.436	-1.426	-1.418	-1.409	-1.400	-1.392	-1.384	-1.376	-1.368	-1.359	-1.351	-1.344	-1.335	-1.326	-1.319	-1.310	-1.302	-1.294	-1.285	-1.278	-1.269	-1.260	-1.250	-1.241	-1.232	-1.222	-1.214	-1.204	-1.194	-1.182	-1.174	-1.162	-1.151	-1.139	-1.129	-1.116	-1.104	-1.092	-1.079	-1.066	-1.054	-1.040	-1.026	-1.012	-0.999	-0.985	-0.970	-0.955	-0.941	-0.926	-0.911	-0.896	-0.881	-0.866	-0.851	-0.836	-0.821	-0.808	-0.792	-0.778	-0.764	-0.750	-0.736	-0.721	-0.709	-0.695	-0.682	-0.670	-0.658	-0.646	-0.636	-0.625	-0.614	-0.604	-0.592	-0.584	-0.575	-0.566	-0.556	-0.550	-0.541	-0.534	-0.526	-0.520	-0.512	-0.506	-0.500	-0.494	-0.489	-0.482	-0.476	-0.471	-0.466	-0.461	-0.456	-0.451	-0.446	-0.441	-0.436	-0.431	-0.425	-0.421	-0.416	-0.410	-0.405	-0.400	-0.394	-0.388	-0.381	-0.376	-0.370	-0.364	-0.356	-0.351	-0.344	-0.338	-0.330	-0.322	-0.315	-0.308	-0.300	-0.292	-0.285	-0.278	-0.270	-0.262	-0.255	-0.248	-0.241	-0.234	-0.225	-0.218	-0.211	-0.202	-0.196	-0.190	-0.182	-0.176	-0.169	-0.164	-0.156	-0.150	-0.145	-0.139	-0.134	-0.129	-0.124	-0.119	-0.114	-0.109	-0.104	-0.100	-0.095	-0.091	-0.088	-0.082	-0.079	-0.075	-0.071	-0.068	-0.065	-0.061	-0.056	-0.054	-0.050	-0.046	-0.042	-0.038	-0.034	-0.030	-0.025	-0.022	-0.016	-0.012	-0.006	-0.001	0.004	0.010	0.016	0.024	0.030	0.038	0.045	0.054	0.060	0.070	0.079	0.089	0.096	0.108	0.118	0.128	0.139	0.150	0.160	0.171	0.182	0.194	0.208	0.219	0.230	0.240	0.252	0.264	0.274	0.285	0.295	0.305	0.316	0.325	0.334	0.342	0.350	0.358	0.364	0.370	0.375	0.379	0.382	0.386	0.389	0.389	0.389	0.389	0.386	0.385	0.381	0.378	0.372	0.366	0.359	0.352	0.344	0.335	0.325	0.314	0.302	0.292	0.281	0.269	0.255	0.242	0.230	0.216	0.202	0.190	0.176	0.164	0.150	0.138	0.126	0.114	0.104	0.092	0.082	0.072	0.064	0.056	0.048	0.041	0.036	0.032	0.029	0.025	0.025	0.024	0.025	0.026	0.029	0.032	0.038	0.042	0.049	0.055	0.064	0.072	0.080	0.091	0.102	0.112	0.125	0.139	0.151	0.165	0.179	0.192	0.205	0.220	0.234	0.248	0.261	0.275	0.288	0.300	0.312	0.324	0.335	0.345	0.355	0.365	0.374	0.381	0.389	0.395	0.400	0.405	0.409	0.411	0.412	0.414	0.415	0.414	0.414	0.411	0.408	0.404	0.399	0.394	0.388	0.382	0.375	0.368	0.359	0.350	0.340	0.330	0.320	0.309	0.299	0.288	0.275	0.265	0.252	0.240	0.229	0.216	0.205	0.194	0.181	0.170	0.160	0.149	0.139	0.128	0.119	0.108	0.099	0.090	0.081	0.074	0.066	0.058	0.051	0.046	0.040	0.035	0.029	0.025	0.022	0.019	0.016	0.014	0.012	0.012	0.012	0.014	0.014	0.016	0.019	0.021	0.026	0.030	0.035	0.042	0.049	0.056	0.064	0.072	0.082	0.091	0.102	0.114	0.126	0.139	0.151	0.165	0.179	0.192	0.206	0.221	0.238	0.252	0.269	0.286	0.302	0.319	0.335	0.352	0.369	0.386	0.404	0.420	0.436	0.454	0.469	0.485	0.500	0.514	0.529	0.542	0.556	0.568	0.580	0.591	0.602	0.611	0.620	0.629	0.636	0.641	0.648	0.651	0.655	0.658	0.659	0.659	0.658	0.656	0.654	0.650	0.645	0.640	0.634	0.625	0.616	0.608	0.598	0.585	0.574	0.561	0.548	0.534	0.519	0.502	0.488	0.470	0.452	0.435	0.416	0.398	0.379	0.360	0.339	0.320	0.299	0.279	0.259	0.239	0.218	0.196	0.175	0.155	0.135	0.112	0.092	0.072	0.052	0.034	0.014	-0.005	-0.024	-0.042	-0.060	-0.079	-0.095	-0.112	-0.129	-0.145	-0.161	-0.176	-0.191	-0.206	-0.220	-0.235	-0.248	-0.260	-0.274	-0.285	-0.298	-0.309	-0.320	-0.331	-0.340	-0.350	-0.360	-0.369	-0.379	-0.386	-0.395	-0.402	-0.410	-0.418	-0.425	-0.431	-0.439	-0.444	-0.450	-0.456	-0.462	-0.469	-0.474	-0.480	-0.486	-0.491	-0.498	-0.502	-0.509	-0.514	-0.520	-0.526	-0.532	-0.538	-0.544	-0.550	-0.556	-0.562	-0.569	-0.575	-0.581	-0.589	-0.595	-0.602	-0.610	-0.615	-0.622	-0.630	-0.636	-0.644	-0.650	-0.656	-0.664	-0.671	-0.678	-0.685	-0.691	-0.698	-0.705	-0.711	-0.716	-0.722	-0.728	-0.734	-0.739	-0.742	-0.748	-0.752	-0.755	-0.758	-0.760	-0.762	-0.765	-0.765	-0.766	-0.765	-0.766	-0.765	-0.762	-0.761	-0.760	-0.756	-0.754	-0.750	-0.745	-0.740	-0.735	-0.729	-0.724	-0.718	-0.710	-0.704	-0.695	-0.688	-0.680	-0.671	-0.662	-0.654	-0.645	-0.636	-0.628	-0.619	-0.609	-0.600	-0.592	-0.585	-0.576	-0.568	-0.560	-0.552	-0.546	-0.539	-0.532	-0.526	-0.521	-0.516	-0.511	-0.509	-0.504	-0.502	-0.500	-0.499	-0.499	-0.499	-0.500	-0.502	-0.504	-0.507	-0.511	-0.518	-0.522	-0.529	-0.536	-0.545	-0.554	-0.562	-0.574	-0.585	-0.598	-0.610	-0.625	-0.639	-0.655	-0.671	-0.688	-0.705	-0.722	-0.741	-0.761	-0.782	-0.802	-0.825	-0.848	-0.870	-0.892	-0.918	-0.940	-0.965	-0.990	-1.016	-1.042	-1.069	-1.096	-1.122	-1.151	-1.179	-1.208	-1.236	-1.265	-1.294	-1.322	-1.351	-1.381	-1.411	-1.441	-1.470	-1.501	-1.531	-1.560	-1.590	-1.621	-1.650	-1.680	-1.710	-1.740	-1.770	-1.800	-1.829	-1.859	-1.888	-1.916	-1.945	-1.972	-2.000	-2.029	-2.056	-2.084	-2.110	-2.138	-2.162	-2.189	-2.214	-2.239	-2.262	-2.286	-2.309	-2.332	-2.354	-2.374	-2.395	-2.415	-2.434	-2.454	-2.471	-2.490	-2.505	-2.522	-2.538	-2.552	-2.566	-2.579	-2.591	-2.604	-2.615	-2.625	-2.634	-2.642	-2.651	-2.659	-2.666	-2.671	-2.678	-2.681	-2.685	-2.689	-2.692	-2.695	-2.696	-2.698	-2.699	-2.700	-2.699	-2.699	-2.699	-2.696	-2.695	-2.692	-2.691	-2.690	-2.686	-2.684	-2.681	-2.679	-2.675	-2.672	-2.669	-2.666	-2.664	-2.660	-2.658	-2.654	-2.651	-2.649	-2.646	-2.642	-2.640	-2.636	-2.635	-2.632	-2.629	-2.626	-2.624	-2.621	-2.619	-2.616	-2.614	-2.611	-2.609	-2.605	-2.602	-2.599	-2.596	-2.591	-2.586	-2.584	-2.579	-2.574	-2.569	-2.564	-2.558	-2.551	-2.544	-2.536	-2.529	-2.521	-2.512	-2.502	-2.494	-2.482	-2.471	-2.460	-2.448	-2.434	-2.420	-2.406	-2.392	-2.376	-2.360	-2.344	-2.326	-2.309	-2.290	-2.270	-2.251	-2.231	-2.211	-2.191	-2.170	-2.149	-2.126	-2.104	-2.082	-2.059	-2.035	-2.013	-1.989	-1.966	-1.942	-1.920	-1.896	-1.874	-1.850	-1.828	-1.805	-1.782	-1.760	-1.738	-1.716	-1.694	-1.674	-1.654	-1.634	-1.614	-1.594	-1.575	-1.556	-1.538	-1.520	-1.504	-1.488	-1.472	-1.455	-1.440	-1.426	-1.412	-1.399	-1.386	-1.374	-1.361	-1.350	-1.340	-1.328	-1.319	-1.309	-1.300	-1.290	-1.281	-1.274	-1.265	-1.258	-1.250	-1.242	-1.236	-1.230	-1.224	-1.218	-1.211	-1.206	-1.200	-1.195	-1.190	-1.186	-1.181	-1.179	-1.174	-1.170	-1.166	-1.162	-1.160	-1.159	-1.155	-1.152	-1.151	-1.149	-1.148	-1.146	-1.145	-1.144	-1.144	-1.144	-1.144	-1.144	-1.142	-1.144	-1.145	-1.146	-1.148	-1.150	-1.152	-1.154	-1.156	-1.160	-1.162	-1.165	-1.169	-1.172	-1.176	-1.180	-1.185	-1.189	-1.194	-1.200	-1.205	-1.209	-1.215	-1.220	-1.226	-1.232	-1.238	-1.244	-1.250	-1.256	-1.261	-1.268	-1.272	-1.279	-1.284	-1.290	-1.295	-1.301	-1.306	-1.311	-1.316	-1.322	-1.326	-1.332	-1.338	-1.342	-1.348	-1.352	-1.358	-1.361	-1.365	-1.370	-1.375	-1.378	-1.382	-1.386	-1.390	-1.394	-1.396	-1.400	-1.402	-1.405	-1.409	-1.410	-1.412	-1.414	-1.415	-1.418	-1.419	-1.420	-1.420	-1.421	-1.420	-1.420	-1.420	-1.419	-1.418	-1.415	-1.414	-1.411	-1.408	-1.404	-1.400	-1.395	-1.390	-1.384	-1.378	-1.371	-1.362	-1.356	-1.348	-1.339	-1.330	-1.320	-1.310	-1.298	-1.286	-1.274	-1.261	-1.248	-1.235	-1.220	-1.206	-1.191	-1.175	-1.159	-1.142	-1.126	-1.110	-1.092	-1.075	-1.058	-1.040	-1.022	-1.005	-0.986	-0.970	-0.951	-0.932	-0.915	-0.896	-0.879	-0.861	-0.844	-0.825	-0.808	-0.791	-0.774	-0.756	-0.740	-0.724	-0.708	-0.692	-0.678	-0.661	-0.648	-0.632	-0.619	-0.605	-0.592	-0.580	-0.566	-0.555	-0.542	-0.531	-0.522	-0.511	-0.501	-0.491	-0.481	-0.474	-0.465	-0.456	-0.449	-0.441	-0.435	-0.428	-0.421	-0.415	-0.410	-0.404	-0.399	-0.392	-0.389	-0.384	-0.379	-0.375	-0.370	-0.366	-0.364	-0.359	-0.356	-0.354	-0.350	-0.346	-0.344	-0.341	-0.336	-0.334	-0.331	-0.328	-0.325	-0.321	-0.318	-0.315	-0.310	-0.308	-0.302	-0.299	-0.295	-0.290	-0.285	-0.279	-0.274	-0.269	-0.261	-0.255	-0.248	-0.242	-0.234	-0.226	-0.218	-0.209	-0.200	-0.190	-0.180	-0.170	-0.159	-0.148	-0.135	-0.122	-0.110	-0.096	-0.082	-0.069	-0.054	-0.039	-0.022	-0.005	0.010	0.028	0.046	0.062	0.081	0.100	0.120	0.139	0.158	0.178	0.198	0.218	0.239	0.260	0.281	0.301	0.321	0.344	0.364	0.385	0.405	0.425	0.445	0.466	0.485	0.505	0.522	0.541	0.559	0.576	0.594	0.609	0.625	0.640	0.654	0.668	0.680	0.692	0.704	0.714	0.722	0.731	0.739	0.745	0.750	0.755	0.759	0.761	0.761	0.761	0.761	0.759	0.755	0.752	0.748	0.740	0.734	0.725	0.716	0.708	0.696	0.685	0.671	0.659	0.642	0.629	0.612	0.595	0.578	0.560	0.540	0.521	0.501	0.480	0.459	0.438	0.415	0.392	0.370	0.348	0.324	0.301	0.276	0.254	0.230	0.206	0.182	0.160	0.136	0.114	0.091	0.068	0.045	0.022	0.001	-0.020	-0.042	-0.062	-0.082	-0.104	-0.124	-0.141	-0.161	-0.179	-0.198	-0.215	-0.231	-0.249	-0.264	-0.279	-0.295	-0.310	-0.325	-0.339	-0.354	-0.368	-0.381	-0.394	-0.408	-0.420	-0.432	-0.445	-0.458	-0.471	-0.484	-0.496	-0.510	-0.521	-0.536	-0.549	-0.562	-0.576	-0.590	-0.606	-0.620	-0.636	-0.654	-0.669	-0.686	-0.704	-0.722	-0.741	-0.761	-0.782	-0.804	-0.825	-0.848	-0.870	-0.896	-0.920	-0.946	-0.972	-0.999	-1.028	-1.056	-1.085	-1.115	-1.145	-1.176	-1.208	-1.240	-1.272	-1.306	-1.340	-1.374	-1.408	-1.442	-1.476	-1.511	-1.548	-1.582	-1.618	-1.654	-1.689	-1.724	-1.759	-1.794	-1.828	-1.862	-1.896	-1.929	-1.962	-1.994	-2.025	-2.056	-2.086	-2.116	-2.145	-2.172	-2.199	-2.225	-2.251	-2.275	-2.299	-2.321	-2.344	-2.364	-2.382	-2.402	-2.420	-2.436	-2.452	-2.466	-2.481	-2.495	-2.508	-2.518	-2.529	-2.538	-2.546	-2.554	-2.561	-2.566	-2.572	-2.578	-2.581	-2.585	-2.589	-2.590	-2.592	-2.594	-2.595	-2.596	-2.596	-2.596	-2.595	-2.595	-2.594	-2.592	-2.591	-2.590	-2.589	-2.586	-2.585	-2.582	-2.581	-2.580	-2.579	-2.578	-2.576	-2.574	-2.574	-2.571	-2.571	-2.571	-2.571	-2.571	-2.571	-2.574	-2.575	-2.576	-2.579	-2.580	-2.585	-2.589	-2.592	-2.596	-2.601	-2.608	-2.614	-2.620	-2.628	-2.636	-2.644	-2.654	-2.662	-2.672	-2.684	-2.695	-2.708	-2.719	-2.731	-2.745	-2.760	-2.774	-2.788	-2.804	-2.819	-2.835	-2.851	-2.869	-2.886	-2.902	-2.920	-2.938	-2.956	-2.974	-2.992	-3.010	-3.028	-3.046	-3.064	-3.081	-3.098	-3.115	-3.131	-3.148	-3.162	-3.179	-3.194	-3.208	-3.221	-3.234	-3.246	-3.258	-3.268	-3.276	-3.285	-3.294	-3.301	-3.306	-3.311	-3.316	-3.318	-3.320	-3.321	-3.320	-3.319	-3.316	-3.314	-3.309	-3.304	-3.296	-3.289	-3.280	-3.271	-3.260	-3.249	-3.236	-3.224	-3.210	-3.195	-3.179	-3.164	-3.146	-3.128	-3.110	-3.092	-3.072	-3.054	-3.032	-3.014	-2.992	-2.971	-2.950	-2.931	-2.910	-2.889	-2.868	-2.849	-2.828	-2.808	-2.788	-2.769	-2.749	-2.730	-2.712	-2.694	-2.676	-2.659	-2.642	-2.628	-2.611	-2.598	-2.582	-2.569	-2.556	-2.544	-2.532	-2.521	-2.510	-2.500	-2.492	-2.484	-2.476	-2.468	-2.461	-2.455	-2.449	-2.442	-2.438	-2.434	-2.430	-2.426	-2.422	-2.419	-2.416	-2.414	-2.411	-2.409	-2.408	-2.405	-2.402	-2.400	-2.399	-2.395	-2.392	-2.390	-2.388	-2.385	-2.382	-2.378	-2.374	-2.370	-2.366	-2.361	-2.356	-2.351	-2.345	-2.339	-2.331	-2.325	-2.318	-2.310	-2.302	-2.294	-2.284	-2.274	-2.265	-2.254	-2.242	-2.231	-2.220	-2.208	-2.195	-2.182	-2.170	-2.156	-2.141	-2.129	-2.114	-2.099	-2.084	-2.070	-2.055	-2.040	-2.024	-2.009	-1.994	-1.978	-1.962	-1.948	-1.934	-1.919	-1.904	-1.890	-1.875	-1.862	-1.849	-1.836	-1.824	-1.811	-1.800	-1.789	-1.778	-1.768	-1.758	-1.749	-1.741	-1.732	-1.725	-1.719	-1.712	-1.708	-1.702	-1.699	-1.694	-1.692	-1.689	-1.686	-1.685	-1.685	-1.684	-1.684	-1.685	-1.685	-1.688	-1.688	-1.690	-1.692	-1.694	-1.696	-1.699	-1.701	-1.704	-1.705	-1.709	-1.710	-1.711	-1.714	-1.714	-1.714	-1.714	-1.714	-1.712	-1.710	-1.709	-1.705	-1.701	-1.696	-1.691	-1.685	-1.678	-1.669	-1.659	-1.649	-1.636	-1.625	-1.611	-1.598	-1.581	-1.565	-1.548	-1.530	-1.510	-1.490	-1.469	-1.446	-1.422	-1.399	-1.375	-1.350	-1.324	-1.298	-1.270	-1.242	-1.215	-1.186	-1.158	-1.129	-1.100	-1.071	-1.042	-1.012	-0.984	-0.955	-0.926	-0.898	-0.870	-0.844	-0.816	-0.790	-0.765	-0.739	-0.715	-0.691	-0.670	-0.648	-0.626	-0.608	-0.588	-0.570	-0.552	-0.538	-0.521	-0.509	-0.495	-0.484	-0.474	-0.464	-0.456	-0.449	-0.442	-0.436	-0.431	-0.429	-0.426	-0.425	-0.424	-0.424	-0.425	-0.425	-0.429	-0.430	-0.434	-0.438	-0.441	-0.446	-0.451	-0.456	-0.461	-0.468	-0.472	-0.479	-0.485	-0.491	-0.496	-0.502	-0.507	-0.514	-0.518	-0.524	-0.528	-0.531	-0.536	-0.539	-0.544	-0.546	-0.549	-0.551	-0.552	-0.554	-0.554	-0.555	-0.555	-0.555	-0.554	-0.552	-0.551	-0.549	-0.546	-0.545	-0.542	-0.539	-0.535	-0.532	-0.529	-0.525	-0.521	-0.519	-0.514	-0.510	-0.506	-0.502	-0.499	-0.495	-0.491	-0.488	-0.485	-0.481	-0.479	-0.476	-0.474	-0.472	-0.470	-0.470	-0.469	-0.468	-0.468	-0.468	-0.469	-0.470	-0.471	-0.474	-0.476	-0.479	-0.482	-0.488	-0.491	-0.496	-0.501	-0.507	-0.514	-0.521	-0.529	-0.535	-0.544	-0.552	-0.562	-0.570	-0.581	-0.591	-0.601	-0.612	-0.624	-0.635	-0.646	-0.659	-0.671	-0.684	-0.698	-0.710	-0.724	-0.736	-0.750	-0.764	-0.779	-0.792	-0.806	-0.822	-0.836	-0.852	-0.868	-0.882	-0.899	-0.914	-0.929	-0.946	-0.961	-0.976	-0.994	-1.009	-1.026	-1.041	-1.058	-1.074	-1.089	-1.105	-1.121	-1.138	-1.152	-1.170	-1.185	-1.201	-1.216	-1.234	-1.249	-1.264	-1.280	-1.295	-1.310	-1.325	-1.341	-1.355	-1.370	-1.385	-1.399	-1.412	-1.426	-1.441	-1.454	-1.468	-1.481	-1.494	-1.506	-1.520	-1.531	-1.544	-1.556	-1.566	-1.578	-1.589	-1.600	-1.610	-1.620	-1.630	-1.640	-1.651	-1.661	-1.669	-1.678	-1.686	-1.695	-1.702	-1.711	-1.719	-1.726	-1.734	-1.741	-1.746	-1.754	-1.760	-1.766	-1.770	-1.776	-1.781	-1.785	-1.790	-1.795	-1.798	-1.801	-1.804	-1.808	-1.809	-1.811	-1.814	-1.814	-1.816	-1.818	-1.816	-1.818	-1.818	-1.816	-1.815	-1.814	-1.812	-1.809	-1.808	-1.805	-1.802	-1.798	-1.795	-1.791	-1.788	-1.781	-1.778	-1.772	-1.768	-1.761	-1.756	-1.751	-1.745	-1.739	-1.732	-1.726	-1.720	-1.712	-1.706	-1.699	-1.691	-1.685	-1.678	-1.670	-1.662	-1.655	-1.649	-1.642	-1.635	-1.628	-1.621	-1.614	-1.609	-1.601	-1.595	-1.590	-1.582	-1.578	-1.571	-1.565	-1.560	-1.555	-1.549	-1.544	-1.539	-1.534	-1.529	-1.522	-1.518	-1.514	-1.509	-1.504	-1.499	-1.494	-1.489	-1.484	-1.478	-1.474	-1.469	-1.464	-1.459	-1.452	-1.448	-1.442	-1.438	-1.432	-1.426	-1.420	-1.415	-1.408	-1.402	-1.396	-1.390	-1.384	-1.378	-1.370	-1.364	-1.358	-1.350	-1.345	-1.338	-1.331	-1.324	-1.319	-1.312	-1.306	-1.301	-1.295	-1.290	-1.286	-1.281	-1.278	-1.275	-1.271	-1.270	-1.268	-1.266	-1.265	-1.266	-1.266	-1.269	-1.271	-1.275	-1.279	-1.282	-1.289	-1.295	-1.302	-1.310	-1.320	-1.329	-1.340	-1.350	-1.362	-1.376	-1.391	-1.406	-1.420	-1.438	-1.454	-1.470	-1.489	-1.508	-1.526	-1.546	-1.566	-1.585	-1.605	-1.625	-1.645	-1.666	-1.686	-1.706	-1.728	-1.746	-1.766	-1.785	-1.804	-1.824	-1.841	-1.859	-1.876	-1.891	-1.908	-1.922	-1.936	-1.949	-1.962	-1.974	-1.985	-1.994	-2.004	-2.013	-2.019	-2.026	-2.031	-2.035	-2.040	-2.042	-2.045	-2.047	-2.047	-2.047	-2.047	-2.046	-2.045	-2.042	-2.040	-2.036	-2.033	-2.029	-2.024	-2.020	-2.015	-2.009	-2.004	-1.999	-1.994	-1.989	-1.982	-1.976	-1.971	-1.966	-1.961	-1.955	-1.950	-1.945	-1.941	-1.936	-1.931	-1.926	-1.922	-1.919	-1.916	-1.912	-1.909	-1.905	-1.901	-1.899	-1.895	-1.891	-1.890	-1.886	-1.884	-1.879	-1.876	-1.872	-1.869	-1.865	-1.861	-1.855	-1.851	-1.846	-1.840	-1.834	-1.828	-1.821	-1.812	-1.805	-1.796	-1.788	-1.778	-1.769	-1.756	-1.746	-1.735	-1.721	-1.709	-1.696	-1.682	-1.669	-1.654	-1.639	-1.624	-1.608	-1.590	-1.574	-1.555	-1.539	-1.520	-1.501	-1.482	-1.464	-1.445	-1.426	-1.406	-1.386	-1.366	-1.346	-1.326	-1.306	-1.288	-1.269	-1.249	-1.229	-1.210	-1.191	-1.174	-1.155	-1.136	-1.118	-1.101	-1.084	-1.068	-1.050	-1.035	-1.019	-1.005	-0.990	-0.976	-0.962	-0.951	-0.938	-0.928	-0.915	-0.905	-0.896	-0.886	-0.879	-0.871	-0.865	-0.859	-0.852	-0.848	-0.842	-0.840	-0.838	-0.834	-0.832	-0.832	-0.831	-0.832	-0.832	-0.835	-0.838	-0.839	-0.842	-0.846	-0.851	-0.855	-0.860	-0.866	-0.871	-0.878	-0.885	-0.891	-0.899	-0.905	-0.912	-0.920	-0.928	-0.935	-0.942	-0.950	-0.958	-0.964	-0.971	-0.978	-0.984	-0.991	-0.996	-1.002	-1.006	-1.011	-1.015	-1.019	-1.022	-1.025	-1.026	-1.029	-1.030	-1.029	-1.030	-1.029	-1.028	-1.025	-1.022	-1.018	-1.014	-1.009	-1.004	-0.998	-0.991	-0.984	-0.976	-0.968	-0.959	-0.949	-0.938	-0.926	-0.916	-0.904	-0.890	-0.878	-0.864	-0.851	-0.838	-0.821	-0.808	-0.791	-0.776	-0.761	-0.745	-0.729	-0.712	-0.698	-0.681	-0.665	-0.649	-0.632	-0.616	-0.601	-0.585	-0.570	-0.554	-0.540	-0.525	-0.510	-0.496	-0.482	-0.470	-0.459	-0.445	-0.435	-0.424	-0.414	-0.405	-0.396	-0.389	-0.381	-0.376	-0.370	-0.366	-0.361	-0.359	-0.356	-0.355	-0.355	-0.355	-0.356	-0.359	-0.361	-0.366	-0.371	-0.376	-0.384	-0.391	-0.400	-0.410	-0.420	-0.431	-0.442	-0.458	-0.470	-0.486	-0.501	-0.518	-0.534	-0.552	-0.571	-0.590	-0.609	-0.629	-0.649	-0.671	-0.692	-0.715	-0.738	-0.761	-0.785	-0.809	-0.832	-0.856	-0.880	-0.905	-0.929	-0.955	-0.979	-1.005	-1.029	-1.054	-1.078	-1.101	-1.125	-1.150	-1.174	-1.198	-1.219	-1.242	-1.265	-1.285	-1.308	-1.328	-1.348	-1.368	-1.386	-1.404	-1.422	-1.439	-1.456	-1.471	-1.488	-1.501	-1.515	-1.528	-1.540	-1.552	-1.562	-1.571	-1.581	-1.589	-1.596	-1.604	-1.609	-1.615	-1.619	-1.622	-1.625	-1.628	-1.629	-1.630	-1.629	-1.629	-1.628	-1.625	-1.622	-1.619	-1.615	-1.610	-1.606	-1.601	-1.595	-1.589	-1.582	-1.576	-1.569	-1.561	-1.552	-1.545	-1.538	-1.530	-1.522	-1.514	-1.506	-1.499	-1.489	-1.482	-1.474	-1.466	-1.459	-1.452	-1.445	-1.439	-1.431	-1.426	-1.420	-1.415	-1.410	-1.406	-1.404	-1.400	-1.396	-1.395	-1.392	-1.391	-1.391	-1.390	-1.390	-1.391	-1.392	-1.394	-1.398	-1.399	-1.402	-1.405	-1.409	-1.414	-1.419	-1.424	-1.429	-1.434	-1.440	-1.446	-1.452	-1.459	-1.466	-1.472	-1.480	-1.486	-1.492	-1.500	-1.506	-1.515	-1.520	-1.526	-1.534	-1.540	-1.546	-1.551	-1.556	-1.561	-1.566	-1.572	-1.578	-1.581	-1.585	-1.590	-1.594	-1.598	-1.600	-1.604	-1.606	-1.609	-1.612	-1.614	-1.618	-1.620	-1.622	-1.625	-1.628	-1.631	-1.634	-1.638	-1.640	-1.642	-1.646	-1.650	-1.654	-1.658	-1.662	-1.668	-1.672	-1.678	-1.684	-1.690	-1.696	-1.704	-1.711	-1.720	-1.729	-1.738	-1.748	-1.758	-1.768	-1.778	-1.789	-1.801	-1.814	-1.826	-1.839	-1.851	-1.865	-1.879	-1.892	-1.908	-1.921	-1.936	-1.950	-1.965	-1.979	-1.994	-2.007	-2.021	-2.035	-2.047	-2.061	-2.074	-2.085	-2.098	-2.109	-2.119	-2.129	-2.138	-2.148	-2.156	-2.162	-2.170	-2.176	-2.181	-2.186	-2.190	-2.192	-2.195	-2.196	-2.199	-2.199	-2.199	-2.196	-2.195	-2.192	-2.189	-2.185	-2.181	-2.178	-2.171	-2.165	-2.159	-2.152	-2.145	-2.138	-2.131	-2.122	-2.114	-2.105	-2.096	-2.089	-2.079	-2.070	-2.061	-2.052	-2.044	-2.035	-2.026	-2.019	-2.010	-2.002	-1.994	-1.986	-1.979	-1.972	-1.965	-1.959	-1.952	-1.946	-1.940	-1.934	-1.929	-1.924	-1.920	-1.915	-1.911	-1.906	-1.902	-1.900	-1.896	-1.894	-1.891	-1.889	-1.886	-1.885	-1.882	-1.881	-1.879	-1.876	-1.875	-1.874	-1.872	-1.871	-1.869	-1.869	-1.868	-1.865	-1.864	-1.861	-1.861	-1.860	-1.858	-1.858	-1.855	-1.854	-1.852	-1.851	-1.849	-1.846	-1.844	-1.842	-1.840	-1.838	-1.835	-1.832	-1.830	-1.826	-1.825	-1.821	-1.820	-1.816	-1.814	-1.810	-1.808	-1.804	-1.800	-1.798	-1.794	-1.790	-1.786	-1.782	-1.779	-1.774	-1.769	-1.765	-1.761	-1.756	-1.751	-1.746	-1.741	-1.735	-1.730	-1.724	-1.718	-1.711	-1.705	-1.698	-1.690	-1.684	-1.678	-1.669	-1.660	-1.652	-1.645	-1.635	-1.628	-1.618	-1.609	-1.599	-1.590	-1.579	-1.569	-1.559	-1.548	-1.538	-1.526	-1.514	-1.502	-1.490	-1.479	-1.466	-1.454	-1.440	-1.428	-1.415	-1.402	-1.389	-1.376	-1.362	-1.350	-1.336	-1.324	-1.309	-1.298	-1.284	-1.270	-1.259	-1.245	-1.232	-1.220	-1.209	-1.198	-1.186	-1.174	-1.164	-1.154	-1.144	-1.134	-1.124	-1.116	-1.108	-1.099	-1.091	-1.085	-1.079	-1.072	-1.065	-1.060	-1.055	-1.050	-1.048	-1.042	-1.039	-1.036	-1.034	-1.031	-1.029	-1.026	-1.025	-1.022	-1.021	-1.020	-1.019	-1.018	-1.016	-1.015	-1.012	-1.012	-1.011	-1.010	-1.008	-1.006	-1.004	-1.001	-0.999	-0.998	-0.994	-0.991	-0.988	-0.984	-0.980	-0.975	-0.970	-0.965	-0.959	-0.952	-0.946	-0.939	-0.931	-0.924	-0.915	-0.906	-0.899	-0.890	-0.881	-0.872	-0.861	-0.854	-0.844	-0.834	-0.824	-0.814	-0.804	-0.794	-0.785	-0.775	-0.766	-0.756	-0.748	-0.740	-0.731	-0.724	-0.716	-0.709	-0.702	-0.696	-0.690	-0.685	-0.680	-0.676	-0.674	-0.670	-0.669	-0.668	-0.668	-0.668	-0.668	-0.670	-0.671	-0.675	-0.679	-0.684	-0.689	-0.694	-0.701	-0.708	-0.716	-0.724	-0.734	-0.744	-0.755	-0.766	-0.776	-0.789	-0.801	-0.814	-0.828	-0.842	-0.856	-0.871	-0.888	-0.901	-0.918	-0.932	-0.950	-0.965	-0.981	-0.998	-1.015	-1.031	-1.048	-1.064	-1.080	-1.096	-1.114	-1.129	-1.146	-1.161	-1.178	-1.192	-1.208	-1.222	-1.239	-1.254	-1.268	-1.282	-1.296	-1.311	-1.325	-1.339	-1.351	-1.364	-1.376	-1.388	-1.399	-1.411	-1.422	-1.432	-1.444	-1.454	-1.461	-1.471	-1.480	-1.489	-1.496	-1.502	-1.510	-1.516	-1.522	-1.529	-1.534	-1.538	-1.542	-1.545	-1.549	-1.551	-1.554	-1.555	-1.556	-1.558	-1.556	-1.556	-1.554	-1.552	-1.550	-1.546	-1.544	-1.540	-1.535	-1.530	-1.524	-1.519	-1.511	-1.505	-1.499	-1.491	-1.482	-1.475	-1.466	-1.458	-1.449	-1.439	-1.430	-1.421	-1.411	-1.401	-1.391	-1.382	-1.374	-1.364	-1.355	-1.345	-1.336	-1.328	-1.320	-1.311	-1.304	-1.296	-1.289	-1.282	-1.276	-1.270	-1.265	-1.260	-1.256	-1.252	-1.250	-1.248	-1.245	-1.242	-1.242	-1.241	-1.241	-1.241	-1.242	-1.244	-1.245	-1.249	-1.251	-1.254	-1.258	-1.261	-1.266	-1.270	-1.275	-1.280	-1.285	-1.290	-1.295	-1.301	-1.306	-1.312	-1.319	-1.324	-1.329	-1.334	-1.340	-1.346	-1.351	-1.356	-1.360	-1.365	-1.370	-1.374	-1.376	-1.380	-1.384	-1.388	-1.390	-1.392	-1.396	-1.399	-1.400	-1.402	-1.404	-1.405	-1.408	-1.409	-1.410	-1.411	-1.412	-1.412	-1.414	-1.412	-1.414	-1.414	-1.414	-1.414	-1.414	-1.414	-1.412	-1.412	-1.414	-1.412	-1.412	-1.412	-1.412	-1.412	-1.411	-1.411	-1.411	-1.411	-1.411	-1.411	-1.411	-1.411	-1.411	-1.411	-1.412	-1.412	-1.412	-1.411	-1.412	-1.412	-1.411	-1.411	-1.411	-1.411	-1.411	-1.411	-1.411	-1.411	-1.412	-1.412	-1.412	-1.412	-1.412	-1.414	-1.415	-1.415	-1.416	-1.418	-1.419	-1.420	-1.422	-1.424	-1.426	-1.429	-1.430	-1.434	-1.438	-1.440	-1.444	-1.449	-1.452	-1.456	-1.461	-1.466	-1.472	-1.478	-1.482	-1.489	-1.495	-1.501	-1.508	-1.515	-1.522	-1.529	-1.536	-1.545	-1.552	-1.560	-1.568	-1.575	-1.584	-1.591	-1.599	-1.606	-1.614	-1.622	-1.630	-1.638	-1.645	-1.651	-1.659	-1.665	-1.672	-1.679	-1.685	-1.690	-1.695	-1.700	-1.705	-1.710	-1.714	-1.718	-1.720	-1.724	-1.725	-1.728	-1.729	-1.730	-1.731	-1.732	-1.731	-1.731	-1.730	-1.730	-1.728	-1.725	-1.724	-1.720	-1.719	-1.715	-1.711	-1.708	-1.704	-1.700	-1.695	-1.690	-1.685	-1.679	-1.672	-1.668	-1.661	-1.656	-1.650	-1.644	-1.638	-1.631	-1.624	-1.619	-1.611	-1.605	-1.599	-1.591	-1.585	-1.579	-1.571	-1.565	-1.559	-1.551	-1.546	-1.539	-1.532	-1.525	-1.519	-1.512	-1.506	-1.499	-1.492	-1.485	-1.480	-1.472	-1.465	-1.459	-1.451	-1.444	-1.438	-1.429	-1.421	-1.414	-1.405	-1.398	-1.389	-1.381	-1.372	-1.362	-1.354	-1.345	-1.335	-1.325	-1.315	-1.305	-1.295	-1.285	-1.274	-1.262	-1.251	-1.241	-1.229	-1.216	-1.205	-1.192	-1.180	-1.168	-1.155	-1.142	-1.130	-1.116	-1.104	-1.090	-1.078	-1.064	-1.050	-1.036	-1.024	-1.010	-0.996	-0.984	-0.970	-0.958	-0.945	-0.932	-0.920	-0.908	-0.895	-0.882	-0.871	-0.859	-0.848	-0.836	-0.825	-0.814	-0.804	-0.794	-0.782	-0.774	-0.765	-0.755	-0.745	-0.736	-0.726	-0.718	-0.710	-0.701	-0.692	-0.684	-0.675	-0.668	-0.659	-0.652	-0.644	-0.636	-0.629	-0.621	-0.612	-0.605	-0.598	-0.590	-0.581	-0.574	-0.565	-0.558	-0.550	-0.541	-0.534	-0.525	-0.518	-0.507	-0.500	-0.491	-0.482	-0.475	-0.466	-0.456	-0.448	-0.439	-0.431	-0.421	-0.412	-0.404	-0.395	-0.386	-0.378	-0.369	-0.360	-0.350	-0.342	-0.334	-0.326	-0.318	-0.309	-0.301	-0.292	-0.285	-0.278	-0.269	-0.262	-0.255	-0.248	-0.241	-0.234	-0.228	-0.220	-0.214	-0.208	-0.201	-0.195	-0.189	-0.182	-0.176	-0.171	-0.165	-0.160	-0.154	-0.148	-0.141	-0.135	-0.130	-0.124	-0.118	-0.111	-0.105	-0.099	-0.092	-0.086	-0.079	-0.071	-0.064	-0.056	-0.049	-0.041	-0.034	-0.024	-0.016	-0.008	0.002	0.011	0.021	0.031	0.041	0.052	0.064	0.075	0.086	0.098	0.110	0.122	0.134	0.146	0.159	0.170	0.185	0.198	0.210	0.222	0.235	0.248	0.260	0.272	0.285	0.298	0.309	0.320	0.331	0.342	0.352	0.362	0.371	0.379	0.388	0.395	0.402	0.409	0.414	0.419	0.424	0.426	0.429	0.430	0.431	0.431	0.430	0.428	0.426	0.421	0.416	0.412	0.405	0.398	0.390	0.381	0.372	0.361	0.350	0.340	0.328	0.314	0.302	0.288	0.275	0.260	0.245	0.231	0.218	0.201	0.186	0.171	0.156	0.144	0.129	0.115	0.101	0.088	0.075	0.064	0.052	0.041	0.031	0.021	0.014	0.006	0.000	-0.006	-0.011	-0.015	-0.018	-0.019	-0.020	-0.019	-0.018	-0.016	-0.012	-0.009	-0.004	0.002	0.009	0.016	0.026	0.035	0.045	0.056	0.068	0.080	0.092	0.106	0.120	0.132	0.148	0.161	0.176	0.190	0.204	0.219	0.232	0.246	0.259	0.272	0.285	0.298	0.309	0.320	0.331	0.340	0.350	0.358	0.365	0.372	0.379	0.382	0.388	0.390	0.392	0.394	0.395	0.395	0.394	0.391	0.389	0.384	0.380	0.375	0.369	0.362	0.354	0.345	0.335	0.325	0.315	0.305	0.294	0.281	0.270	0.258	0.244	0.231	0.219	0.204	0.191	0.179	0.164	0.151	0.139	0.125	0.112	0.100	0.088	0.075	0.064	0.052	0.042	0.032	0.022	0.015	0.005	-0.002	-0.009	-0.015	-0.021	-0.026	-0.031	-0.035	-0.036	-0.039	-0.040	-0.040	-0.040	-0.039	-0.038	-0.034	-0.029	-0.024	-0.019	-0.014	-0.006	0.002	0.011	0.021	0.032	0.042	0.055	0.066	0.079	0.092	0.108	0.122	0.136	0.152	0.168	0.185	0.201	0.218	0.234	0.251	0.270	0.286	0.305	0.322	0.340	0.358	0.375	0.391	0.409	0.425	0.441	0.456	0.471	0.485	0.499	0.512	0.525	0.538	0.549	0.558	0.569	0.576	0.585	0.592	0.598	0.602	0.606	0.610	0.611	0.612	0.612	0.611	0.609	0.605	0.601	0.596	0.589	0.582	0.575	0.565	0.556	0.546	0.535	0.521	0.510	0.496	0.481	0.468	0.452	0.436	0.421	0.405	0.388	0.370	0.352	0.335	0.318	0.300	0.282	0.264	0.246	0.229	0.210	0.192	0.175	0.158	0.140	0.124	0.106	0.090	0.074	0.060	0.044	0.029	0.016	0.002	-0.011	-0.024	-0.036	-0.049	-0.060	-0.071	-0.082	-0.092	-0.101	-0.111	-0.120	-0.129	-0.138	-0.145	-0.152	-0.160	-0.166	-0.174	-0.180	-0.186	-0.192	-0.199	-0.204	-0.210	-0.215	-0.221	-0.226	-0.232	-0.238	-0.242	-0.249	-0.254	-0.260	-0.265	-0.271	-0.276	-0.282	-0.289	-0.296	-0.301	-0.309	-0.316	-0.325	-0.332	-0.340	-0.349	-0.358	-0.366	-0.376	-0.386	-0.396	-0.406	-0.418	-0.430	-0.440	-0.452	-0.465	-0.476	-0.489	-0.501	-0.515	-0.528	-0.541	-0.554	-0.566	-0.580	-0.592	-0.606	-0.619	-0.632	-0.644	-0.658	-0.670	-0.682	-0.695	-0.706	-0.719	-0.729	-0.740	-0.750	-0.760	-0.769	-0.778	-0.785	-0.792	-0.800	-0.805	-0.810	-0.815	-0.818	-0.820	-0.822	-0.822	-0.824	-0.822	-0.821	-0.819	-0.816	-0.814	-0.809	-0.804	-0.798	-0.791	-0.784	-0.776	-0.768	-0.759	-0.749	-0.739	-0.728	-0.718	-0.706	-0.695	-0.682	-0.670	-0.658	-0.646	-0.634	-0.621	-0.609	-0.598	-0.584	-0.572	-0.562	-0.551	-0.540	-0.530	-0.521	-0.511	-0.502	-0.495	-0.488	-0.481	-0.475	-0.471	-0.466	-0.464	-0.461	-0.460	-0.459	-0.460	-0.460	-0.462	-0.466	-0.470	-0.475	-0.480	-0.488	-0.495	-0.504	-0.514	-0.525	-0.536	-0.549	-0.561	-0.575	-0.590	-0.605	-0.621	-0.638	-0.655	-0.674	-0.692	-0.711	-0.731	-0.751	-0.772	-0.792	-0.814	-0.836	-0.858	-0.880	-0.904	-0.925	-0.949	-0.971	-0.995	-1.019	-1.041	-1.065	-1.088	-1.111	-1.134	-1.158	-1.180	-1.202	-1.226	-1.249	-1.271	-1.292	-1.315	-1.338	-1.359	-1.381	-1.401	-1.422	-1.444	-1.464	-1.485	-1.504	-1.524	-1.542	-1.562	-1.581	-1.600	-1.620	-1.638	-1.656	-1.672	-1.691	-1.709	-1.725	-1.742	-1.759	-1.776	-1.792	-1.810	-1.826	-1.841	-1.858	-1.872	-1.889	-1.904	-1.918	-1.932	-1.946	-1.961	-1.975	-1.989	-2.002	-2.016	-2.030	-2.042	-2.056	-2.069	-2.081	-2.092	-2.105	-2.116	-2.126	-2.138	-2.149	-2.159	-2.169	-2.178	-2.186	-2.195	-2.204	-2.212	-2.220	-2.228	-2.235	-2.242	-2.249	-2.255	-2.261	-2.268	-2.274	-2.278	-2.282	-2.288	-2.292	-2.299	-2.302	-2.306	-2.310	-2.315	-2.318	-2.322	-2.326	-2.330	-2.334	-2.336	-2.340	-2.345	-2.349	-2.352	-2.356	-2.360	-2.364	-2.369	-2.371	-2.375	-2.380	-2.385	-2.389	-2.392	-2.396	-2.400	-2.404	-2.408	-2.411	-2.416	-2.419	-2.422	-2.425	-2.428	-2.430	-2.432	-2.432	-2.435	-2.435	-2.435	-2.434	-2.432	-2.431	-2.429	-2.426	-2.422	-2.418	-2.412	-2.406	-2.399	-2.391	-2.381	-2.371	-2.361	-2.349	-2.336	-2.321	-2.308	-2.291	-2.274	-2.256	-2.236	-2.218	-2.196	-2.174	-2.151	-2.128	-2.105	-2.080	-2.054	-2.029	-2.001	-1.974	-1.945	-1.918	-1.888	-1.859	-1.829	-1.799	-1.769	-1.738	-1.708	-1.679	-1.648	-1.618	-1.589	-1.558	-1.529	-1.500	-1.471	-1.442	-1.414	-1.386	-1.361	-1.334	-1.309	-1.284	-1.259	-1.235	-1.212	-1.190	-1.169	-1.149	-1.128	-1.109	-1.091	-1.072	-1.055	-1.039	-1.024	-1.009	-0.995	-0.981	-0.968	-0.956	-0.945	-0.934	-0.924	-0.914	-0.904	-0.895	-0.886	-0.879	-0.871	-0.864	-0.859	-0.851	-0.846	-0.841	-0.835	-0.830	-0.825	-0.820	-0.815	-0.811	-0.808	-0.804	-0.800	-0.796	-0.791	-0.789	-0.786	-0.782	-0.780	-0.778	-0.774	-0.772	-0.770	-0.766	-0.765	-0.764	-0.761	-0.759	-0.758	-0.755	-0.755	-0.754	-0.752	-0.752	-0.751	-0.751	-0.750	-0.750	-0.751	-0.751	-0.751	-0.754	-0.755	-0.756	-0.759	-0.761	-0.764	-0.766	-0.769	-0.772	-0.776	-0.780	-0.785	-0.790	-0.795	-0.800	-0.806	-0.811	-0.818	-0.825	-0.832	-0.839	-0.846	-0.854	-0.861	-0.870	-0.878	-0.886	-0.895	-0.904	-0.912	-0.922	-0.932	-0.942	-0.951	-0.961	-0.971	-0.981	-0.992	-1.002	-1.012	-1.022	-1.032	-1.042	-1.051	-1.062	-1.072	-1.081	-1.091	-1.100	-1.109	-1.118	-1.125	-1.134	-1.141	-1.149	-1.156	-1.162	-1.168	-1.174	-1.179	-1.182	-1.186	-1.190	-1.192	-1.196	-1.198	-1.199	-1.200	-1.199	-1.199	-1.198	-1.194	-1.190	-1.186	-1.182	-1.176	-1.170	-1.164	-1.158	-1.149	-1.141	-1.131	-1.121	-1.111	-1.100	-1.089	-1.075	-1.062	-1.050	-1.036	-1.020	-1.005	-0.990	-0.974	-0.959	-0.942	-0.926	-0.910	-0.892	-0.876	-0.859	-0.842	-0.825	-0.809	-0.790	-0.774	-0.758	-0.741	-0.725	-0.709	-0.691	-0.675	-0.660	-0.645	-0.631	-0.616	-0.601	-0.588	-0.574	-0.561	-0.548	-0.535	-0.524	-0.512	-0.501	-0.490	-0.480	-0.471	-0.461	-0.454	-0.445	-0.438	-0.429	-0.422	-0.416	-0.409	-0.402	-0.398	-0.392	-0.386	-0.382	-0.378	-0.374	-0.370	-0.365	-0.361	-0.358	-0.355	-0.351	-0.349	-0.346	-0.344	-0.341	-0.339	-0.335	-0.332	-0.330	-0.328	-0.324	-0.321	-0.319	-0.315	-0.312	-0.309	-0.305	-0.301	-0.296	-0.292	-0.288	-0.282	-0.276	-0.271	-0.265	-0.259	-0.252	-0.246	-0.240	-0.232	-0.224	-0.216	-0.208	-0.199	-0.189	-0.179	-0.170	-0.159	-0.148	-0.136	-0.124	-0.112	-0.100	-0.086	-0.074	-0.060	-0.046	-0.032	-0.016	-0.002	0.014	0.028	0.044	0.060	0.076	0.091	0.109	0.125	0.142	0.159	0.176	0.194	0.211	0.229	0.246	0.264	0.281	0.299	0.315	0.334	0.350	0.368	0.384	0.400	0.418	0.434	0.450	0.465	0.481	0.498	0.511	0.525	0.540	0.554	0.568	0.580	0.592	0.604	0.616	0.628	0.639	0.648	0.656	0.668	0.674	0.682	0.691	0.698	0.704	0.710	0.714	0.719	0.722	0.726	0.728	0.730	0.731	0.731	0.731	0.730	0.728	0.725	0.722	0.720	0.715	0.710	0.705	0.699	0.691	0.684	0.675	0.666	0.658	0.648	0.636	0.625	0.614	0.601	0.588	0.575	0.561	0.548	0.531	0.518	0.501	0.486	0.470	0.452	0.436	0.419	0.402	0.385	0.368	0.350	0.332	0.315	0.298	0.280	0.262	0.245	0.229	0.211	0.196	0.180	0.162	0.148	0.134	0.118	0.102	0.089	0.076	0.061	0.049	0.036	0.025	0.012	0.002	-0.009	-0.019	-0.029	-0.039	-0.048	-0.056	-0.064	-0.071	-0.080	-0.088	-0.095	-0.102	-0.109	-0.116	-0.122	-0.129	-0.136	-0.144	-0.151	-0.159	-0.166	-0.175	-0.184	-0.191	-0.201	-0.212	-0.222	-0.234	-0.245	-0.258	-0.271	-0.286	-0.300	-0.316	-0.332	-0.350	-0.370	-0.389	-0.410	-0.431	-0.455	-0.480	-0.505	-0.530	-0.559	-0.586	-0.615	-0.645	-0.676	-0.709	-0.741	-0.775	-0.810	-0.845	-0.881	-0.919	-0.955	-0.995	-1.032	-1.071	-1.112	-1.151	-1.191	-1.232	-1.274	-1.314	-1.354	-1.395	-1.435	-1.475	-1.515	-1.555	-1.595	-1.632	-1.672	-1.710	-1.746	-1.781	-1.818	-1.852	-1.886	-1.920	-1.952	-1.984	-2.014	-2.042	-2.071	-2.099	-2.125	-2.149	-2.172	-2.196	-2.218	-2.238	-2.258	-2.275	-2.294	-2.310	-2.324	-2.339	-2.351	-2.364	-2.375	-2.385	-2.395	-2.402	-2.410	-2.416	-2.422	-2.428	-2.431	-2.435	-2.439	-2.441	-2.442	-2.444	-2.445	-2.444	-2.445	-2.444	-2.442	-2.442	-2.440	-2.439	-2.436	-2.434	-2.430	-2.428	-2.425	-2.422	-2.420	-2.416	-2.414	-2.410	-2.409	-2.406	-2.405	-2.401	-2.401	-2.399	-2.398	-2.398	-2.396	-2.396	-2.396	-2.398	-2.400	-2.401	-2.404	-2.406	-2.411	-2.414	-2.419	-2.425	-2.431	-2.438	-2.445	-2.452	-2.461	-2.471	-2.481	-2.492	-2.502	-2.516	-2.528	-2.542	-2.556	-2.570	-2.585	-2.601	-2.618	-2.635	-2.651	-2.670	-2.689	-2.706	-2.726	-2.745	-2.765	-2.785	-2.805	-2.825	-2.846	-2.865	-2.885	-2.906	-2.926	-2.946	-2.966	-2.985	-3.005	-3.024	-3.042	-3.060	-3.078	-3.094	-3.110	-3.125	-3.139	-3.154	-3.166	-3.179	-3.191	-3.201	-3.211	-3.219	-3.226	-3.232	-3.239	-3.244	-3.248	-3.250	-3.251	-3.252	-3.251	-3.249	-3.248	-3.244	-3.239	-3.234	-3.228	-3.219	-3.211	-3.202	-3.191	-3.180	-3.169	-3.156	-3.144	-3.129	-3.115	-3.100	-3.084	-3.069	-3.051	-3.034	-3.016	-2.999	-2.981	-2.964	-2.945	-2.928	-2.909	-2.891	-2.872	-2.854	-2.835	-2.816	-2.799	-2.781	-2.764	-2.746	-2.730	-2.712	-2.698	-2.680	-2.665	-2.651	-2.635	-2.621	-2.608	-2.594	-2.582	-2.570	-2.558	-2.548	-2.536	-2.526	-2.516	-2.508	-2.499	-2.490	-2.482	-2.475	-2.469	-2.461	-2.455	-2.449	-2.444	-2.438	-2.432	-2.428	-2.422	-2.418	-2.412	-2.408	-2.402	-2.399	-2.394	-2.389	-2.384	-2.378	-2.372	-2.368	-2.361	-2.355	-2.348	-2.341	-2.334	-2.326	-2.318	-2.309	-2.300	-2.290	-2.280	-2.269	-2.258	-2.246	-2.234	-2.221	-2.206	-2.192	-2.179	-2.162	-2.148	-2.130	-2.112	-2.095	-2.076	-2.060	-2.040	-2.021	-2.001	-1.981	-1.960	-1.939	-1.918	-1.896	-1.875	-1.854	-1.831	-1.810	-1.789	-1.768	-1.746	-1.725	-1.704	-1.682	-1.662	-1.642	-1.622	-1.605	-1.586	-1.569	-1.551	-1.535	-1.519	-1.502	-1.490	-1.475	-1.462	-1.451	-1.440	-1.429	-1.421	-1.412	-1.404	-1.399	-1.392	-1.388	-1.384	-1.380	-1.379	-1.376	-1.376	-1.376	-1.378	-1.379	-1.381	-1.384	-1.389	-1.391	-1.396	-1.400	-1.406	-1.411	-1.416	-1.422	-1.429	-1.434	-1.439	-1.445	-1.449	-1.455	-1.460	-1.464	-1.468	-1.471	-1.474	-1.475	-1.476	-1.478	-1.476	-1.475	-1.472	-1.470	-1.466	-1.460	-1.454	-1.448	-1.438	-1.429	-1.418	-1.406	-1.392	-1.379	-1.364	-1.348	-1.330	-1.312	-1.292	-1.271	-1.251	-1.229	-1.205	-1.181	-1.156	-1.132	-1.105	-1.079	-1.052	-1.025	-0.996	-0.968	-0.940	-0.911	-0.881	-0.852	-0.822	-0.794	-0.765	-0.735	-0.706	-0.678	-0.650	-0.621	-0.595	-0.568	-0.541	-0.515	-0.489	-0.465	-0.441	-0.416	-0.395	-0.372	-0.351	-0.331	-0.311	-0.292	-0.274	-0.258	-0.241	-0.226	-0.212	-0.199	-0.185	-0.174	-0.162	-0.152	-0.142	-0.134	-0.126	-0.119	-0.112	-0.108	-0.101	-0.098	-0.094	-0.091	-0.088	-0.086	-0.084	-0.082	-0.082	-0.081	-0.081	-0.081	-0.082	-0.082	-0.084	-0.086	-0.086	-0.088	-0.090	-0.091	-0.094	-0.095	-0.099	-0.100	-0.101	-0.104	-0.105	-0.109	-0.110	-0.111	-0.112	-0.116	-0.118	-0.119	-0.120	-0.121	-0.121	-0.122	-0.124	-0.125	-0.125	-0.126	-0.126	-0.126	-0.126	-0.126	-0.126	-0.126	-0.128	-0.126	-0.128	-0.128	-0.126	-0.126	-0.126	-0.125	-0.126	-0.125	-0.126	-0.126	-0.126	-0.125	-0.125	-0.126	-0.125	-0.125	-0.126	-0.128	-0.128	-0.128	-0.129	-0.130	-0.131	-0.132	-0.134	-0.135	-0.138	-0.140	-0.141	-0.145	-0.146	-0.149	-0.152	-0.156	-0.159	-0.162	-0.166	-0.170	-0.174	-0.178	-0.184	-0.188	-0.194	-0.198	-0.204	-0.210	-0.215	-0.222	-0.229	-0.235	-0.244	-0.250	-0.258	-0.266	-0.275	-0.284	-0.292	-0.301	-0.311	-0.322	-0.332	-0.344	-0.355	-0.368	-0.380	-0.392	-0.406	-0.419	-0.434	-0.449	-0.464	-0.479	-0.494	-0.511	-0.528	-0.544	-0.560	-0.578	-0.596	-0.614	-0.632	-0.651	-0.671	-0.691	-0.711	-0.731	-0.752	-0.772	-0.794	-0.815	-0.836	-0.859	-0.880	-0.901	-0.922	-0.945	-0.968	-0.989	-1.010	-1.031	-1.054	-1.074	-1.095	-1.116	-1.138	-1.158	-1.178	-1.198	-1.218	-1.236	-1.255	-1.274	-1.292	-1.309	-1.326	-1.344	-1.359	-1.375	-1.391	-1.405	-1.420	-1.434	-1.446	-1.460	-1.471	-1.482	-1.494	-1.505	-1.514	-1.522	-1.531	-1.539	-1.546	-1.552	-1.559	-1.564	-1.568	-1.571	-1.575	-1.579	-1.581	-1.581	-1.584	-1.584	-1.582	-1.582	-1.580	-1.578	-1.575	-1.571	-1.568	-1.562	-1.558	-1.552	-1.546	-1.540	-1.534	-1.525	-1.518	-1.509	-1.501	-1.492	-1.482	-1.474	-1.464	-1.454	-1.444	-1.434	-1.422	-1.412	-1.401	-1.390	-1.379	-1.368	-1.358	-1.346	-1.335	-1.325	-1.314	-1.302	-1.294	-1.284	-1.272	-1.264	-1.254	-1.244	-1.236	-1.226	-1.219	-1.211	-1.204	-1.195	-1.189	-1.181	-1.176	-1.170	-1.165	-1.160	-1.155	-1.151	-1.146	-1.144	-1.140	-1.136	-1.132	-1.131	-1.128	-1.125	-1.122	-1.120	-1.119	-1.116	-1.115	-1.112	-1.111	-1.110	-1.109	-1.108	-1.105	-1.102	-1.101	-1.100	-1.098	-1.095	-1.094	-1.091	-1.089	-1.085	-1.082	-1.080	-1.076	-1.072	-1.070	-1.065	-1.061	-1.058	-1.052	-1.050	-1.045	-1.040	-1.036	-1.032	-1.028	-1.024	-1.019	-1.015	-1.012	-1.009	-1.006	-1.002	-1.001	-1.000	-0.999	-0.998	-0.998	-0.998	-0.999	-1.001	-1.002	-1.006	-1.010	-1.015	-1.020	-1.026	-1.034	-1.041	-1.050	-1.059	-1.070	-1.081	-1.094	-1.106	-1.121	-1.136	-1.151	-1.168	-1.185	-1.202	-1.221	-1.240	-1.259	-1.279	-1.300	-1.320	-1.340	-1.361	-1.382	-1.402	-1.424	-1.444	-1.465	-1.486	-1.506	-1.526	-1.546	-1.564	-1.582	-1.600	-1.618	-1.634	-1.650	-1.664	-1.678	-1.690	-1.702	-1.714	-1.722	-1.731	-1.739	-1.745	-1.751	-1.755	-1.759	-1.760	-1.761	-1.762	-1.761	-1.760	-1.756	-1.754	-1.749	-1.744	-1.739	-1.732	-1.724	-1.718	-1.709	-1.700	-1.690	-1.681	-1.671	-1.662	-1.651	-1.642	-1.631	-1.621	-1.611	-1.601	-1.591	-1.581	-1.572	-1.562	-1.554	-1.545	-1.538	-1.529	-1.522	-1.515	-1.509	-1.502	-1.498	-1.492	-1.488	-1.484	-1.480	-1.476	-1.475	-1.472	-1.470	-1.468	-1.468	-1.465	-1.464	-1.462	-1.461	-1.462	-1.461	-1.460	-1.459	-1.458	-1.458	-1.455	-1.455	-1.452	-1.450	-1.449	-1.445	-1.442	-1.438	-1.434	-1.429	-1.424	-1.418	-1.411	-1.405	-1.396	-1.389	-1.380	-1.371	-1.361	-1.351	-1.340	-1.329	-1.315	-1.302	-1.289	-1.275	-1.260	-1.245	-1.230	-1.214	-1.196	-1.179	-1.161	-1.145	-1.126	-1.106	-1.089	-1.070	-1.051	-1.031	-1.012	-0.992	-0.974	-0.955	-0.936	-0.916	-0.896	-0.878	-0.859	-0.841	-0.822	-0.805	-0.786	-0.770	-0.752	-0.736	-0.720	-0.704	-0.690	-0.676	-0.664	-0.649	-0.638	-0.626	-0.615	-0.606	-0.598	-0.589	-0.581	-0.575	-0.570	-0.565	-0.560	-0.558	-0.554	-0.552	-0.551	-0.552	-0.554	-0.555	-0.559	-0.561	-0.566	-0.572	-0.579	-0.585	-0.591	-0.600	-0.609	-0.618	-0.628	-0.638	-0.649	-0.660	-0.671	-0.682	-0.695	-0.706	-0.719	-0.732	-0.745	-0.758	-0.770	-0.781	-0.794	-0.806	-0.818	-0.829	-0.840	-0.850	-0.860	-0.869	-0.878	-0.888	-0.894	-0.900	-0.906	-0.912	-0.916	-0.920	-0.924	-0.925	-0.926	-0.926	-0.925	-0.924	-0.921	-0.918	-0.912	-0.908	-0.900	-0.894	-0.885	-0.876	-0.866	-0.856	-0.845	-0.831	-0.819	-0.805	-0.790	-0.774	-0.759	-0.742	-0.725	-0.708	-0.690	-0.671	-0.652	-0.634	-0.616	-0.596	-0.578	-0.558	-0.539	-0.520	-0.501	-0.481	-0.464	-0.445	-0.426	-0.409	-0.391	-0.375	-0.359	-0.342	-0.328	-0.314	-0.300	-0.286	-0.275	-0.264	-0.254	-0.246	-0.236	-0.230	-0.224	-0.219	-0.215	-0.212	-0.210	-0.210	-0.210	-0.211	-0.212	-0.218	-0.221	-0.228	-0.234	-0.241	-0.250	-0.260	-0.271	-0.282	-0.295	-0.309	-0.325	-0.339	-0.356	-0.374	-0.391	-0.410	-0.430	-0.449	-0.470	-0.491	-0.512	-0.535	-0.558	-0.581	-0.602	-0.626	-0.650	-0.675	-0.699	-0.724	-0.749	-0.772	-0.798	-0.821	-0.846	-0.869	-0.894	-0.918	-0.941	-0.964	-0.988	-1.010	-1.031	-1.054	-1.075	-1.095	-1.116	-1.135	-1.154	-1.172	-1.191	-1.209	-1.226	-1.242	-1.259	-1.274	-1.288	-1.301	-1.315	-1.328	-1.340	-1.350	-1.361	-1.371	-1.380	-1.389	-1.396	-1.404	-1.410	-1.416	-1.421	-1.425	-1.429	-1.432	-1.434	-1.436	-1.436	-1.438	-1.438	-1.436	-1.435	-1.434	-1.432	-1.429	-1.425	-1.421	-1.418	-1.412	-1.408	-1.401	-1.395	-1.389	-1.382	-1.375	-1.368	-1.360	-1.351	-1.344	-1.336	-1.328	-1.320	-1.311	-1.304	-1.294	-1.286	-1.278	-1.270	-1.261	-1.252	-1.245	-1.238	-1.230	-1.222	-1.215	-1.208	-1.200	-1.195	-1.189	-1.184	-1.178	-1.174	-1.169	-1.165	-1.161	-1.159	-1.156	-1.154	-1.152	-1.150	-1.150	-1.149	-1.149	-1.149	-1.150	-1.150	-1.151	-1.154	-1.155	-1.158	-1.160	-1.162	-1.166	-1.170	-1.174	-1.178	-1.182	-1.186	-1.192	-1.198	-1.201	-1.208	-1.212	-1.218	-1.224	-1.229	-1.234	-1.240	-1.246	-1.251	-1.256	-1.262	-1.268	-1.272	-1.278	-1.284	-1.289	-1.295	-1.300	-1.305	-1.310	-1.315	-1.320	-1.326	-1.331	-1.336	-1.341	-1.346	-1.352	-1.358	-1.364	-1.370	-1.376	-1.382	-1.389	-1.395	-1.402	-1.410	-1.416	-1.425	-1.431	-1.440	-1.449	-1.459	-1.468	-1.478	-1.486	-1.498	-1.509	-1.519	-1.531	-1.544	-1.555	-1.568	-1.580	-1.595	-1.609	-1.622	-1.638	-1.654	-1.668	-1.684	-1.700	-1.716	-1.734	-1.750	-1.766	-1.785	-1.800	-1.819	-1.835	-1.852	-1.869	-1.886	-1.901	-1.919	-1.934	-1.950	-1.965	-1.980	-1.995	-2.009	-2.022	-2.036	-2.049	-2.060	-2.072	-2.082	-2.092	-2.102	-2.111	-2.119	-2.128	-2.134	-2.140	-2.145	-2.149	-2.152	-2.156	-2.159	-2.160	-2.160	-2.160	-2.160	-2.159	-2.158	-2.154	-2.151	-2.148	-2.142	-2.138	-2.132	-2.128	-2.120	-2.112	-2.105	-2.096	-2.090	-2.081	-2.071	-2.062	-2.054	-2.044	-2.034	-2.024	-2.014	-2.004	-1.994	-1.984	-1.974	-1.964	-1.954	-1.944	-1.935	-1.925	-1.915	-1.905	-1.895	-1.886	-1.878	-1.870	-1.860	-1.851	-1.845	-1.836	-1.830	-1.824	-1.816	-1.810	-1.804	-1.799	-1.792	-1.788	-1.784	-1.779	-1.775	-1.771	-1.768	-1.765	-1.761	-1.759	-1.756	-1.755	-1.754	-1.752	-1.751	-1.751	-1.750	-1.749	-1.750	-1.750	-1.750	-1.750	-1.751	-1.752	-1.752	-1.754	-1.755	-1.756	-1.758	-1.759	-1.760	-1.761	-1.762	-1.762	-1.765	-1.765	-1.766	-1.768	-1.768	-1.768	-1.768	-1.768	-1.768	-1.766	-1.765	-1.764	-1.762	-1.760	-1.758	-1.755	-1.750	-1.746	-1.741	-1.738	-1.731	-1.725	-1.720	-1.712	-1.705	-1.696	-1.688	-1.679	-1.669	-1.659	-1.649	-1.638	-1.625	-1.614	-1.601	-1.588	-1.575	-1.561	-1.546	-1.532	-1.518	-1.501	-1.486	-1.469	-1.454	-1.436	-1.421	-1.404	-1.386	-1.369	-1.351	-1.335	-1.318	-1.300	-1.282	-1.265	-1.248	-1.230	-1.215	-1.198	-1.181	-1.165	-1.150	-1.134	-1.120	-1.105	-1.091	-1.076	-1.062	-1.051	-1.039	-1.026	-1.016	-1.005	-0.996	-0.988	-0.978	-0.970	-0.964	-0.956	-0.951	-0.946	-0.941	-0.938	-0.934	-0.932	-0.930	-0.928	-0.928	-0.928	-0.928	-0.930	-0.931	-0.934	-0.935	-0.939	-0.942	-0.946	-0.949	-0.952	-0.958	-0.962	-0.965	-0.970	-0.975	-0.980	-0.984	-0.989	-0.994	-0.998	-1.001	-1.005	-1.008	-1.011	-1.015	-1.016	-1.019	-1.022	-1.022	-1.025	-1.025	-1.026	-1.025	-1.024	-1.024	-1.021	-1.020	-1.016	-1.014	-1.010	-1.006	-1.002	-0.998	-0.992	-0.988	-0.982	-0.976	-0.970	-0.965	-0.959	-0.951	-0.946	-0.940	-0.934	-0.928	-0.921	-0.915	-0.909	-0.904	-0.899	-0.892	-0.888	-0.884	-0.879	-0.876	-0.872	-0.870	-0.868	-0.866	-0.864	-0.864	-0.862	-0.864	-0.864	-0.865	-0.868	-0.871	-0.874	-0.879	-0.882	-0.886	-0.892	-0.900	-0.905	-0.914	-0.920	-0.929	-0.939	-0.948	-0.958	-0.968	-0.979	-0.990	-1.001	-1.012	-1.025	-1.038	-1.050	-1.064	-1.078	-1.090	-1.104	-1.118	-1.131	-1.146	-1.160	-1.175	-1.189	-1.204	-1.218	-1.232	-1.246	-1.261	-1.274	-1.289	-1.304	-1.316	-1.330	-1.344	-1.358	-1.371	-1.384	-1.398	-1.410	-1.422	-1.435	-1.448	-1.460	-1.471	-1.484	-1.495	-1.506	-1.518	-1.529	-1.540	-1.550	-1.560	-1.570	-1.580	-1.590	-1.599	-1.608	-1.616	-1.624	-1.632	-1.640	-1.648	-1.655	-1.660	-1.666	-1.672	-1.678	-1.682	-1.688	-1.691	-1.695	-1.698	-1.700	-1.702	-1.704	-1.705	-1.705	-1.705	-1.704	-1.704	-1.701	-1.698	-1.695	-1.692	-1.688	-1.684	-1.678	-1.671	-1.666	-1.659	-1.652	-1.645	-1.636	-1.629	-1.620	-1.610	-1.600	-1.590	-1.580	-1.569	-1.559	-1.549	-1.538	-1.526	-1.515	-1.505	-1.492	-1.482	-1.471	-1.461	-1.450	-1.440	-1.430	-1.420	-1.410	-1.401	-1.391	-1.384	-1.375	-1.369	-1.361	-1.354	-1.349	-1.342	-1.338	-1.334	-1.330	-1.328	-1.324	-1.321	-1.320	-1.319	-1.319	-1.319	-1.319	-1.321	-1.322	-1.325	-1.329	-1.330	-1.334	-1.339	-1.342	-1.348	-1.352	-1.359	-1.365	-1.370	-1.376	-1.382	-1.389	-1.396	-1.402	-1.410	-1.415	-1.422	-1.430	-1.435	-1.441	-1.449	-1.455	-1.460	-1.466	-1.472	-1.478	-1.482	-1.486	-1.491	-1.496	-1.500	-1.504	-1.508	-1.510	-1.514	-1.516	-1.518	-1.520	-1.522	-1.522	-1.524	-1.524	-1.525	-1.525	-1.525	-1.524	-1.522	-1.521	-1.519	-1.518	-1.516	-1.512	-1.510	-1.508	-1.505	-1.500	-1.498	-1.492	-1.490	-1.485	-1.480	-1.476	-1.471	-1.466	-1.461	-1.456	-1.451	-1.446	-1.441	-1.436	-1.430	-1.425	-1.419	-1.414	-1.408	-1.402	-1.396	-1.391	-1.386	-1.382	-1.376	-1.372	-1.368	-1.364	-1.360	-1.355	-1.352	-1.349	-1.346	-1.344	-1.342	-1.340	-1.339	-1.338	-1.338	-1.336	-1.336	-1.338	-1.338	-1.340	-1.341	-1.344	-1.346	-1.349	-1.352	-1.356	-1.360	-1.365	-1.371	-1.376	-1.381	-1.388	-1.394	-1.400	-1.408	-1.414	-1.421	-1.429	-1.436	-1.444	-1.451	-1.459	-1.466	-1.474	-1.482	-1.490	-1.498	-1.505	-1.512	-1.520	-1.528	-1.532	-1.540	-1.546	-1.552	-1.559	-1.565	-1.570	-1.574	-1.579	-1.584	-1.586	-1.590	-1.594	-1.595	-1.598	-1.599	-1.601	-1.600	-1.601	-1.600	-1.601	-1.600	-1.598	-1.596	-1.594	-1.590	-1.588	-1.584	-1.580	-1.575	-1.571	-1.566	-1.560	-1.555	-1.548	-1.542	-1.535	-1.529	-1.522	-1.515	-1.508	-1.500	-1.494	-1.485	-1.478	-1.470	-1.462	-1.455	-1.448	-1.440	-1.432	-1.425	-1.418	-1.410	-1.404	-1.396	-1.390	-1.382	-1.375	-1.369	-1.361	-1.355	-1.349	-1.342	-1.336	-1.330	-1.325	-1.318	-1.312	-1.308	-1.301	-1.296	-1.289	-1.282	-1.276	-1.270	-1.264	-1.258	-1.250	-1.244	-1.235	-1.229	-1.220	-1.212	-1.204	-1.194	-1.185	-1.175	-1.165	-1.154	-1.144	-1.132	-1.120	-1.109	-1.095	-1.081	-1.069	-1.055	-1.040	-1.025	-1.009	-0.992	-0.976	-0.960	-0.942	-0.925	-0.909	-0.890	-0.871	-0.852	-0.834	-0.816	-0.796	-0.778	-0.759	-0.740	-0.721	-0.701	-0.684	-0.665	-0.646	-0.629	-0.611	-0.591	-0.574	-0.559	-0.541	-0.525	-0.509	-0.494	-0.480	-0.465	-0.450	-0.438	-0.425	-0.412	-0.401	-0.390	-0.380	-0.369	-0.359	-0.349	-0.341	-0.332	-0.324	-0.318	-0.310	-0.302	-0.298	-0.291	-0.285	-0.280	-0.275	-0.270	-0.265	-0.261	-0.256	-0.254	-0.249	-0.245	-0.241	-0.239	-0.235	-0.231	-0.228	-0.224	-0.220	-0.216	-0.214	-0.210	-0.206	-0.202	-0.198	-0.194	-0.190	-0.185	-0.181	-0.178	-0.174	-0.169	-0.165	-0.160	-0.156	-0.152	-0.149	-0.144	-0.140	-0.135	-0.131	-0.128	-0.122	-0.118	-0.115	-0.111	-0.108	-0.104	-0.100	-0.098	-0.092	-0.090	-0.088	-0.084	-0.081	-0.078	-0.075	-0.072	-0.070	-0.068	-0.065	-0.061	-0.060	-0.056	-0.054	-0.050	-0.048	-0.044	-0.040	-0.038	-0.034	-0.030	-0.026	-0.022	-0.019	-0.014	-0.009	-0.004	0.002	0.008	0.012	0.020	0.026	0.034	0.040	0.048	0.056	0.065	0.072	0.082	0.091	0.101	0.112	0.122	0.134	0.144	0.156	0.166	0.178	0.190	0.201	0.214	0.226	0.238	0.251	0.264	0.275	0.288	0.299	0.311	0.322	0.334	0.345	0.356	0.366	0.376	0.385	0.394	0.402	0.410	0.418	0.424	0.429	0.434	0.439	0.442	0.444	0.446	0.448	0.446	0.446	0.444	0.441	0.438	0.432	0.428	0.420	0.412	100.000	5.000	2.000	1.000	7.000	3.000	1.000	547.000	2.000	723.000	3.000	976.000	0.000	0.000	0.000	0.000	0.000	0.000	0.000	0.000	0.000	0.000	0.000	0.000	3.931	3.931	3.932	3.934	3.932	3.931	3.930	3.928	3.924	3.920	3.916	3.910	3.904	3.898	3.890	3.882	3.874	3.865	3.855	3.844	3.832	3.821	3.809	3.796	3.782	3.769	3.755	3.740	3.724	3.709	3.691	3.676	3.659	3.641	3.622	3.604	3.586	3.566	3.546	3.528	3.506	3.485	3.465	3.444	3.422	3.401	3.380	3.359	3.336	3.314	3.292	3.271	3.248	3.226	3.205	3.182	3.161	3.139	3.116	3.095	3.074	3.052	3.031	3.010	2.990	2.969	2.949	2.929	2.909	2.889	2.870	2.850	2.832	2.814	2.796	2.778	2.762	2.745	2.729	2.714	2.699	2.684	2.670	2.655	2.642	2.630	2.618	2.606	2.594	2.584	2.574	2.564	2.554	2.545	2.536	2.529	2.520	2.512	2.506	2.500	2.492	2.486	2.481	2.475	2.470	2.465	2.461	2.456	2.454	2.449	2.445	2.441	2.438	2.435	2.431	2.426	2.422	2.419	2.416	2.411	2.408	2.404	2.400	2.396	2.391	2.388	2.384	2.378	2.374	2.369	2.364	2.358	2.352	2.348	2.341	2.336	2.330	2.324	2.318	2.311	2.306	2.300	2.292	2.286	2.279	2.271	2.265	2.258	2.251	2.244	2.238	2.231	2.225	2.218	2.212	2.208	2.201	2.198	2.192	2.189	2.184	2.181	2.178	2.174	2.172	2.171	2.169	2.170	2.170	2.170	2.171	2.174	2.176	2.180	2.184	2.189	2.194	2.200	2.208	2.214	2.221	2.231	2.240	2.251	2.262	2.274	2.285	2.298	2.312	2.325	2.340	2.355	2.371	2.388	2.404	2.420	2.438	2.455	2.474	2.491	2.509	2.528	2.546	2.566	2.584	2.602	2.622	2.640	2.660	2.679	2.696	2.715	2.734	2.751	2.769	2.786	2.805	2.822	2.839	2.854	2.869	2.884	2.899	2.912	2.926	2.940	2.952	2.964	2.976	2.988	2.998	3.008	3.018	3.026	3.034	3.042	3.050	3.056	3.064	3.069	3.075	3.080	3.085	3.088	3.094	3.096	3.099	3.101	3.104	3.105	3.106	3.106	3.109	3.109	3.109	3.110	3.110	3.110	3.109	3.109	3.108	3.108	3.106	3.105	3.104	3.102	3.101	3.099	3.099	3.098	3.095	3.095	3.094	3.092	3.091	3.091	3.090	3.089	3.090	3.089	3.090	3.090	3.091	3.091	3.091	3.094	3.095	3.096	3.099	3.101	3.104	3.106	3.110	3.114	3.116	3.120	3.124	3.129	3.132	3.138	3.142	3.148	3.151	3.158	3.161	3.168	3.172	3.179	3.184	3.189	3.192	3.198	3.202	3.206	3.210	3.214	3.216	3.219	3.221	3.222	3.225	3.225	3.226	3.225	3.222	3.221	3.218	3.214	3.210	3.204	3.198	3.191	3.182	3.174	3.164	3.152	3.141	3.129	3.115	3.100	3.084	3.068	3.050	3.032	3.012	2.992	2.972	2.950	2.929	2.906	2.882	2.858	2.832	2.808	2.781	2.756	2.730	2.702	2.676	2.650	2.622	2.595	2.569	2.542	2.516	2.490	2.464	2.439	2.414	2.389	2.364	2.341	2.318	2.296	2.275	2.254	2.234	2.215	2.196	2.178	2.161	2.145	2.130	2.116	2.102	2.090	2.079	2.069	2.059	2.050	2.042	2.035	2.029	2.022	2.018	2.014	2.011	2.009	2.006	2.005	2.004	2.004	2.004	2.005	2.005	2.006	2.009	2.011	2.013	2.016	2.018	2.020	2.024	2.027	2.030	2.034	2.036	2.040	2.042	2.046	2.047	2.051	2.054	2.056	2.059	2.060	2.064	2.064	2.065	2.065	2.068	2.068	2.069	2.069	2.069	2.068	2.068	2.066	2.066	2.064	2.064	2.061	2.059	2.058	2.055	2.052	2.050	2.046	2.044	2.040	2.038	2.034	2.030	2.027	2.022	2.019	2.014	2.010	2.005	2.001	1.996	1.992	1.989	1.984	1.980	1.976	1.971	1.968	1.965	1.961	1.959	1.955	1.952	1.949	1.946	1.944	1.941	1.939	1.938	1.936	1.936	1.936	1.935	1.936	1.938	1.938	1.941	1.942	1.945	1.949	1.952	1.958	1.962	1.969	1.975	1.981	1.990	1.998	2.007	2.018	2.027	2.039	2.051	2.062	2.076	2.090	2.105	2.120	2.135	2.151	2.169	2.185	2.202	2.222	2.241	2.260	2.280	2.301	2.321	2.341	2.362	2.385	2.408	2.429	2.451	2.472	2.495	2.518	2.539	2.561	2.582	2.604	2.624	2.644	2.664	2.682	2.702	2.720	2.738	2.754	2.769	2.784	2.799	2.810	2.822	2.834	2.844	2.852	2.860	2.866	2.871	2.875	2.876	2.879	2.878	2.876	2.874	2.871	2.865	2.859	2.849	2.840	2.830	2.818	2.804	2.790	2.775	2.758	2.741	2.724	2.704	2.684	2.662	2.640	2.618	2.595	2.571	2.548	2.522	2.498	2.472	2.446	2.421	2.395	2.369	2.344	2.316	2.291	2.266	2.240	2.215	2.191	2.166	2.142	2.120	2.098	2.075	2.054	2.033	2.013	1.994	1.975	1.958	1.939	1.924	1.908	1.894	1.879	1.866	1.854	1.842	1.832	1.822	1.812	1.804	1.798	1.790	1.784	1.779	1.775	1.770	1.768	1.765	1.762	1.762	1.761	1.761	1.762	1.762	1.765	1.768	1.770	1.774	1.778	1.782	1.786	1.790	1.795	1.801	1.806	1.811	1.818	1.824	1.831	1.838	1.844	1.851	1.858	1.865	1.871	1.879	1.885	1.892	1.900	1.906	1.914	1.920	1.926	1.932	1.939	1.945	1.952	1.958	1.961	1.966	1.971	1.975	1.981	1.984	1.989	1.991	1.994	1.998	2.000	2.004	2.005	2.006	2.009	2.010	2.011	2.011	2.013	2.013	2.014	2.014	2.014	2.014	2.014	2.014	2.013	2.014	2.013	2.013	2.013	2.013	2.013	2.014	2.014	2.015	2.016	2.018	2.020	2.022	2.024	2.026	2.030	2.033	2.038	2.040	2.046	2.050	2.056	2.062	2.069	2.076	2.084	2.091	2.099	2.108	2.116	2.124	2.134	2.144	2.154	2.164	2.174	2.185	2.195	2.206	2.218	2.230	2.241	2.254	2.265	2.276	2.288	2.301	2.311	2.322	2.335	2.345	2.355	2.365	2.375	2.385	2.395	2.404	2.411	2.420	2.428	2.435	2.441	2.448	2.454	2.459	2.464	2.468	2.472	2.476	2.479	2.482	2.485	2.486	2.488	2.490	2.491	2.491	2.490	2.490	2.490	2.489	2.488	2.486	2.485	2.484	2.482	2.481	2.479	2.476	2.476	2.474	2.472	2.470	2.469	2.468	2.466	2.465	2.464	2.464	2.462	2.462	2.464	2.464	2.464	2.464	2.466	2.466	2.468	2.469	2.471	2.472	2.475	2.478	2.480	2.482	2.486	2.489	2.492	2.495	2.499	2.502	2.505	2.508	2.512	2.515	2.518	2.520	2.522	2.525	2.526	2.528	2.530	2.530	2.531	2.532	2.531	2.530	2.529	2.528	2.525	2.524	2.520	2.516	2.511	2.506	2.500	2.494	2.488	2.480	2.471	2.462	2.454	2.444	2.434	2.420	2.409	2.396	2.382	2.369	2.354	2.339	2.324	2.308	2.291	2.275	2.258	2.240	2.222	2.204	2.185	2.166	2.146	2.126	2.106	2.086	2.066	2.046	2.026	2.006	1.986	1.966	1.944	1.922	1.904	1.882	1.862	1.842	1.822	1.804	1.784	1.765	1.746	1.728	1.710	1.692	1.675	1.659	1.642	1.628	1.614	1.598	1.585	1.571	1.559	1.548	1.536	1.526	1.515	1.506	1.499	1.491	1.485	1.479	1.474	1.469	1.465	1.461	1.459	1.459	1.458	1.458	1.459	1.460	1.461	1.464	1.468	1.472	1.476	1.481	1.489	1.494	1.501	1.509	1.516	1.526	1.534	1.544	1.554	1.564	1.574	1.585	1.594	1.605	1.616	1.626	1.638	1.649	1.660	1.670	1.682	1.691	1.702	1.712	1.724	1.732	1.742	1.752	1.761	1.768	1.775	1.782	1.790	1.796	1.802	1.806	1.811	1.816	1.819	1.821	1.824	1.826	1.828	1.828	1.828	1.826	1.824	1.822	1.821	1.818	1.812	1.810	1.804	1.799	1.794	1.788	1.781	1.772	1.766	1.758	1.750	1.741	1.731	1.722	1.714	1.705	1.695	1.685	1.676	1.668	1.659	1.650	1.640	1.631	1.624	1.615	1.608	1.600	1.592	1.585	1.580	1.575	1.569	1.564	1.559	1.556	1.554	1.551	1.550	1.549	1.550	1.550	1.551	1.554	1.556	1.560	1.565	1.570	1.578	1.584	1.592	1.600	1.610	1.620	1.631	1.644	1.655	1.668	1.682	1.696	1.712	1.728	1.744	1.760	1.778	1.795	1.812	1.831	1.851	1.870	1.889	1.910	1.930	1.950	1.971	1.992	2.013	2.034	2.055	2.076	2.098	2.119	2.139	2.158	2.178	2.198	2.216	2.235	2.254	2.271	2.289	2.306	2.322	2.336	2.351	2.365	2.379	2.390	2.401	2.412	2.421	2.431	2.438	2.444	2.449	2.454	2.456	2.459	2.460	2.459	2.458	2.455	2.451	2.445	2.439	2.431	2.421	2.412	2.401	2.389	2.375	2.361	2.346	2.331	2.314	2.296	2.278	2.259	2.240	2.219	2.198	2.178	2.155	2.134	2.111	2.090	2.066	2.045	2.022	2.001	1.980	1.959	1.938	1.918	1.899	1.880	1.861	1.844	1.829	1.814	1.799	1.786	1.774	1.765	1.755	1.748	1.740	1.736	1.731	1.730	1.729	1.730	1.732	1.736	1.741	1.746	1.755	1.764	1.774	1.786	1.800	1.815	1.829	1.848	1.865	1.884	1.904	1.925	1.948	1.971	1.994	2.019	2.045	2.070	2.096	2.124	2.150	2.178	2.204	2.230	2.259	2.286	2.314	2.341	2.369	2.396	2.421	2.448	2.475	2.500	2.525	2.550	2.575	2.599	2.621	2.644	2.666	2.688	2.709	2.729	2.749	2.766	2.786	2.804	2.820	2.836	2.851	2.866	2.880	2.894	2.906	2.919	2.930	2.941	2.951	2.962	2.971	2.980	2.989	2.998	3.005	3.011	3.019	3.026	3.031	3.038	3.042	3.048	3.054	3.059	3.062	3.068	3.071	3.075	3.079	3.082	3.085	3.089	3.092	3.095	3.099	3.101	3.105	3.108	3.110	3.111	3.114	3.116	3.119	3.121	3.124	3.125	3.126	3.129	3.130	3.131	3.132	3.134	3.135	3.136	3.136	3.138	3.139	3.139	3.139	3.139	3.139	3.138	3.138	3.135	3.135	3.132	3.131	3.130	3.128	3.124	3.122	3.119	3.115	3.111	3.108	3.102	3.096	3.091	3.086	3.080	3.072	3.066	3.059	3.052	3.044	3.035	3.026	3.016	3.008	2.998	2.988	2.976	2.966	2.954	2.942	2.931	2.918	2.905	2.892	2.880	2.866	2.854	2.840	2.824	2.810	2.794	2.779	2.764	2.749	2.732	2.716	2.699	2.682	2.666	2.650	2.634	2.616	2.600	2.582	2.565	2.548	2.530	2.511	2.494	2.476	2.458	2.440	2.422	2.405	2.386	2.369	2.350	2.331	2.312	2.295	2.275	2.258	2.239	2.221	2.202	2.182	2.165	2.146	2.128	2.109	2.090	2.072	2.054	2.035	2.018	1.999	1.981	1.962	1.945	1.928	1.910	1.891	1.875	1.858	1.841	1.824	1.806	1.790	1.775	1.759	1.742	1.728	1.712	1.698	1.682	1.669	1.656	1.642	1.630	1.616	1.605	1.594	1.582	1.572	1.562	1.551	1.542	1.532	1.524	1.515	1.508	1.501	1.494	1.488	1.482	1.476	1.471	1.468	1.462	1.459	1.455	1.452	1.450	1.446	1.444	1.442	1.440	1.440	1.438	1.439	1.438	1.438	1.436	1.436	1.435	1.435	1.436	1.435	1.435	1.436	1.435	1.436	1.435	1.436	1.436	1.435	1.435	1.435	1.435	1.435	1.434	1.432	1.432	1.431	1.431	1.429	1.428	1.426	1.425	1.424	1.422	1.420	1.419	1.418	1.414	1.412	1.410	1.408	1.406	1.402	1.400	1.398	1.395	1.394	1.390	1.388	1.385	1.384	1.381	1.380	1.378	1.376	1.374	1.372	1.372	1.370	1.370	1.370	1.369	1.370	1.371	1.371	1.372	1.375	1.376	1.379	1.381	1.384	1.389	1.392	1.398	1.402	1.409	1.415	1.421	1.429	1.436	1.445	1.452	1.461	1.470	1.480	1.490	1.501	1.512	1.524	1.535	1.548	1.559	1.572	1.585	1.598	1.612	1.625	1.639	1.652	1.666	1.681	1.694	1.708	1.721	1.735	1.749	1.762	1.778	1.790	1.802	1.815	1.828	1.840	1.851	1.865	1.876	1.888	1.899	1.910	1.921	1.931	1.942	1.952	1.964	1.974	1.984	1.994	2.004	2.014	2.024	2.034	2.044	2.052	2.062	2.074	2.082	2.094	2.104	2.115	2.125	2.136	2.148	2.159	2.170	2.181	2.194	2.206	2.219	2.230	2.244	2.256	2.270	2.284	2.298	2.311	2.325	2.339	2.351	2.365	2.379	2.394	2.406	2.420	2.434	2.446	2.459	2.470	2.482	2.494	2.504	2.515	2.525	2.534	2.541	2.550	2.558	2.562	2.570	2.574	2.578	2.580	2.584	2.584	2.585	2.584	2.582	2.580	2.575	2.570	2.564	2.556	2.550	2.540	2.530	2.520	2.506	2.494	2.480	2.465	2.450	2.434	2.415	2.398	2.379	2.359	2.339	2.318	2.296	2.274	2.251	2.229	2.205	2.181	2.158	2.132	2.108	2.084	2.058	2.033	2.007	1.981	1.958	1.931	1.908	1.884	1.860	1.836	1.812	1.789	1.766	1.744	1.724	1.701	1.681	1.662	1.642	1.624	1.606	1.590	1.575	1.559	1.545	1.531	1.520	1.509	1.498	1.488	1.479	1.472	1.465	1.459	1.455	1.452	1.449	1.448	1.448	1.448	1.449	1.451	1.455	1.460	1.464	1.471	1.479	1.486	1.494	1.504	1.514	1.525	1.536	1.549	1.561	1.575	1.588	1.602	1.616	1.631	1.646	1.661	1.678	1.692	1.709	1.725	1.741	1.758	1.774	1.790	1.806	1.821	1.836	1.851	1.865	1.879	1.892	1.905	1.918	1.930	1.941	1.952	1.964	1.974	1.981	1.991	1.998	2.005	2.011	2.016	2.021	2.025	2.027	2.031	2.033	2.034	2.035	2.034	2.035	2.033	2.029	2.026	2.022	2.018	2.014	2.007	2.002	1.995	1.990	1.982	1.974	1.966	1.958	1.949	1.940	1.932	1.922	1.912	1.905	1.895	1.886	1.876	1.868	1.859	1.850	1.840	1.831	1.824	1.815	1.806	1.800	1.792	1.785	1.779	1.772	1.766	1.761	1.756	1.751	1.746	1.742	1.741	1.736	1.735	1.732	1.731	1.731	1.730	1.730	1.730	1.730	1.732	1.734	1.735	1.738	1.740	1.742	1.745	1.749	1.752	1.758	1.760	1.766	1.770	1.775	1.780	1.786	1.790	1.796	1.802	1.808	1.814	1.819	1.826	1.831	1.839	1.845	1.849	1.855	1.860	1.865	1.871	1.878	1.881	1.886	1.891	1.895	1.899	1.902	1.906	1.910	1.911	1.912	1.915	1.915	1.916	1.915	1.915	1.915	1.911	1.909	1.906	1.902	1.898	1.892	1.885	1.879	1.871	1.862	1.852	1.842	1.831	1.819	1.806	1.794	1.780	1.765	1.749	1.734	1.718	1.699	1.681	1.662	1.642	1.624	1.602	1.584	1.561	1.541	1.519	1.498	1.475	1.454	1.432	1.410	1.389	1.366	1.346	1.325	1.304	1.284	1.264	1.244	1.226	1.206	1.190	1.172	1.156	1.141	1.128	1.114	1.101	1.089	1.079	1.068	1.060	1.052	1.045	1.040	1.035	1.031	1.029	1.026	1.026	1.028	1.029	1.031	1.035	1.039	1.042	1.049	1.055	1.062	1.071	1.079	1.089	1.099	1.109	1.120	1.130	1.142	1.152	1.164	1.174	1.185	1.198	1.209	1.219	1.230	1.241	1.250	1.260	1.269	1.279	1.286	1.294	1.300	1.305	1.311	1.315	1.318	1.320	1.322	1.322	1.321	1.320	1.318	1.315	1.310	1.304	1.296	1.288	1.279	1.268	1.256	1.244	1.230	1.215	1.200	1.181	1.164	1.145	1.125	1.104	1.082	1.060	1.036	1.012	0.988	0.961	0.936	0.909	0.882	0.855	0.826	0.799	0.770	0.741	0.712	0.684	0.655	0.626	0.599	0.570	0.542	0.514	0.488	0.461	0.434	0.409	0.382	0.359	0.335	0.311	0.290	0.269	0.248	0.228	0.209	0.190	0.172	0.156	0.140	0.126	0.111	0.099	0.088	0.078	0.066	0.056	0.049	0.041	0.034	0.028	0.024	0.019	0.015	0.012	0.010	0.009	0.008	0.006	0.006	0.006	0.009	0.009	0.010	0.011	0.012	0.016	0.019	0.021	0.024	0.026	0.030	0.032	0.035	0.039	0.042	0.045	0.049	0.052	0.055	0.059	0.062	0.064	0.068	0.070	0.074	0.076	0.079	0.082	0.084	0.088	0.089	0.091	0.092	0.096	0.099	0.100	0.104	0.106	0.109	0.111	0.114	0.119	0.121	0.125	0.130	0.132	0.136	0.141	0.146	0.152	0.158	0.162	0.169	0.176	0.184	0.191	0.199	0.208	0.218	0.226	0.238	0.248	0.258	0.270	0.284	0.296	0.310	0.325	0.339	0.355	0.371	0.389	0.406	0.424	0.442	0.461	0.481	0.501	0.522	0.544	0.566	0.589	0.610	0.634	0.658	0.681	0.706	0.730	0.755	0.780	0.806	0.831	0.856	0.882	0.909	0.934	0.960	0.985	1.011	1.036	1.061	1.088	1.112	1.136	1.161	1.184	1.206	1.230	1.251	1.272	1.292	1.312	1.331	1.350	1.369	1.385	1.401	1.418	1.431	1.444	1.458	1.469	1.480	1.491	1.500	1.508	1.515	1.521	1.528	1.532	1.536	1.540	1.541	1.544	1.545	1.544	1.544	1.542	1.541	1.539	1.538	1.534	1.531	1.526	1.522	1.519	1.515	1.510	1.506	1.501	1.498	1.494	1.490	1.486	1.482	1.481	1.479	1.476	1.475	1.474	1.474	1.474	1.474	1.476	1.479	1.481	1.485	1.490	1.495	1.502	1.509	1.516	1.526	1.535	1.546	1.559	1.570	1.584	1.598	1.612	1.626	1.644	1.659	1.676	1.694	1.712	1.731	1.750	1.770	1.791	1.811	1.831	1.851	1.872	1.894	1.914	1.935	1.956	1.976	1.996	2.018	2.038	2.058	2.076	2.096	2.114	2.132	2.149	2.166	2.182	2.198	2.211	2.224	2.238	2.249	2.260	2.271	2.280	2.288	2.296	2.302	2.308	2.312	2.315	2.318	2.320	2.320	2.321	2.320	2.318	2.314	2.310	2.306	2.301	2.295	2.289	2.280	2.272	2.262	2.254	2.244	2.232	2.222	2.210	2.199	2.186	2.175	2.162	2.151	2.139	2.126	2.114	2.101	2.090	2.079	2.066	2.056	2.045	2.035	2.025	2.015	2.006	1.999	1.992	1.985	1.980	1.975	1.970	1.966	1.964	1.960	1.960	1.960	1.961	1.962	1.965	1.969	1.972	1.978	1.982	1.990	1.998	2.006	2.015	2.024	2.036	2.046	2.059	2.071	2.084	2.098	2.111	2.125	2.140	2.155	2.170	2.185	2.200	2.218	2.232	2.248	2.264	2.280	2.295	2.310	2.326	2.341	2.356	2.370	2.384	2.398	2.411	2.424	2.435	2.446	2.458	2.468	2.476	2.485	2.494	2.502	2.509	2.515	2.521	2.525	2.529	2.532	2.535	2.536	2.538	2.538	2.538	2.538	2.535	2.532	2.529	2.526	2.520	2.516	2.511	2.505	2.498	2.490	2.481	2.472	2.464	2.455	2.445	2.434	2.422	2.412	2.401	2.389	2.378	2.365	2.352	2.340	2.328	2.314	2.301	2.286	2.274	2.260	2.246	2.232	2.219	2.205	2.191	2.178	2.164	2.149	2.135	2.122	2.109	2.095	2.082	2.068	2.055	2.041	2.029	2.016	2.004	1.991	1.979	1.966	1.954	1.942	1.931	1.920	1.909	1.899	1.888	1.876	1.868	1.858	1.846	1.839	1.829	1.819	1.811	1.802	1.794	1.786	1.779	1.770	1.764	1.756	1.750	1.744	1.738	1.731	1.725	1.721	1.715	1.710	1.705	1.701	1.696	1.691	1.686	1.682	1.679	1.675	1.671	1.668	1.665	1.660	1.658	1.654	1.651	1.646	1.642	1.639	1.635	1.631	1.626	1.622	1.618	1.615	1.610	1.605	1.600	1.595	1.590	1.584	1.578	1.570	1.564	1.556	1.549	1.540	1.532	1.525	1.515	1.508	1.498	1.489	1.479	1.470	1.459	1.450	1.439	1.429	1.419	1.408	1.398	1.386	1.375	1.365	1.354	1.344	1.334	1.324	1.314	1.305	1.295	1.286	1.278	1.270	1.262	1.255	1.250	1.245	1.240	1.236	1.232	1.230	1.229	1.229	1.230	1.230	1.234	1.238	1.242	1.249	1.256	1.265	1.275	1.285	1.298	1.311	1.326	1.342	1.361	1.380	1.400	1.421	1.444	1.469	1.494	1.520	1.549	1.578	1.609	1.640	1.672	1.708	1.741	1.778	1.815	1.854	1.892	1.931	1.971	2.013	2.052	2.096	2.138	2.181	2.225	2.269	2.314	2.358	2.402	2.448	2.491	2.536	2.580	2.625	2.669	2.712	2.756	2.799	2.841	2.884	2.925	2.965	3.008	3.046	3.085	3.124	3.160	3.196	3.232	3.268	3.301	3.334	3.366	3.400	3.430	3.460	3.489	3.519	3.546	3.574	3.600	3.626	3.651	3.676	3.700	3.724	3.746	3.769	3.792	3.815	3.836	3.858	3.879	3.901	3.921	3.944	3.964	3.985	4.005	4.028	4.049	4.070	4.091	4.112	4.134	4.155	4.176	4.199	4.220	4.241	4.264	4.285	4.308	4.329	4.350	4.372	4.392	4.414	4.435	4.455	4.474	4.494	4.512	4.531	4.548	4.566	4.581	4.596	4.609	4.622	4.634	4.644	4.652	4.660	4.668	4.671	4.675	4.676	4.676	4.675	4.670	4.664	4.655	4.645	4.632	4.619	4.601	4.584	4.561	4.539	4.514	4.485	4.456	4.422	4.389	4.351	4.312	4.271	4.228	4.181	4.134	4.082	4.030	3.975	3.919	3.860	3.800	3.736	3.671	3.605	3.536	3.466	3.395	3.321	3.246	3.169	3.092	3.014	2.932	2.851	2.769	2.686	2.600	2.515	2.429	2.342	2.255	2.168	2.079	1.990	1.900	1.811	1.721	1.631	1.541	1.451	1.361	1.272	1.182	1.092	1.004	0.914	0.825	0.738	0.649	0.562	0.476	0.390	0.304	0.220	0.136	0.052	-0.030	-0.112	-0.194	-0.274	-0.354	-0.432	-0.511	-0.589	-0.665	-0.741	-0.816	-0.890	-0.964	-1.038	-1.109	-1.179	-1.249	-1.319	-1.389	-1.456	-1.524	-1.590	-1.656	-1.721	-1.786	-1.849	-1.912	-1.975	-2.038	-2.099	-2.159	-2.219	-2.278	-2.339	-2.398	-2.456	-2.514	-2.571	-2.628	-2.684	-2.741	-2.796	-2.851	-2.906	-2.960	-3.014	-3.066	-3.120	-3.171	-3.224	-3.276	-3.326	-3.376	-3.426	-3.475	-3.525	-3.572	-3.619	-3.665	-3.710	-3.756	-3.800	-3.845	-3.888	-3.929	-3.969	-4.010	-4.049	-4.085	-4.121	-4.158	-4.191	-4.225	-4.256	-4.286	-4.315	-4.344	-4.370	-4.395	-4.420	-4.441	-4.461	-4.481	-4.499	-4.515	-4.529	-4.541	-4.552	-4.562	-4.570	-4.578	-4.582	-4.586	-4.588	-4.588	-4.586	-4.582	-4.578	-4.572	-4.564	-4.555	-4.544	-4.531	-4.519	-4.505	-4.489	-4.470	-4.452	-4.432	-4.411	-4.389	-4.365	-4.341	-4.316	-4.290	-4.264	-4.236	-4.206	-4.178	-4.146	-4.116	-4.086	-4.052	-4.021	-3.989	-3.955	-3.921	-3.888	-3.852	-3.818	-3.782	-3.748	-3.712	-3.678	-3.642	-3.606	-3.571	-3.536	-3.501	-3.468	-3.432	-3.396	-3.362	-3.328	-3.294	-3.260	-3.226	-3.194	-3.161	-3.128	-3.095	-3.064	-3.032	-3.000	-2.970	-2.939	-2.909	-2.880	-2.851	-2.822	-2.794	-2.765	-2.738	-2.710	-2.684	-2.658	-2.631	-2.606	-2.581	-2.558	-2.532	-2.508	-2.485	-2.460	-2.438	-2.414	-2.391	-2.368	-2.345	-2.322	-2.299	-2.278	-2.254	-2.231	-2.208	-2.185	-2.161	-2.138	-2.114	-2.089	-2.065	-2.040	-2.014	-1.988	-1.962	-1.934	-1.908	-1.879	-1.850	-1.820	-1.789	-1.759	-1.726	-1.694	-1.660	-1.626	-1.591	-1.555	-1.519	-1.480	-1.442	-1.402	-1.362	-1.321	-1.280	-1.238	-1.194	-1.151	-1.106	-1.060	-1.015	-0.968	-0.921	-0.874	-0.825	-0.778	-0.728	-0.679	-0.630	-0.581	-0.531	-0.481	-0.431	-0.381	-0.330	-0.280	-0.230	-0.181	-0.132	-0.084	-0.034	0.015	0.061	0.110	0.156	0.202	0.248	0.295	0.340	0.384	0.428	0.471	0.514	0.554	0.595	0.636	0.675	0.714	0.754	0.791	0.826	0.864	0.899	0.934	0.968	1.001	1.036	1.069	1.100	1.131	1.161	1.192	1.222	1.251	1.280	1.309	1.338	1.365	1.392	1.421	1.448	1.475	1.502	1.529	1.555	1.581	1.608	1.634	1.660	1.685	1.710	1.736	1.762	1.788	1.812	1.839	1.862	1.889	1.914	1.938	1.962	1.988	2.013	2.036	2.060	2.084	2.108	2.132	2.155	2.178	2.200	2.224	2.245	2.268	2.288	2.309	2.330	2.349	2.369	2.388	2.406	2.424	2.441	2.459	2.475	2.490	2.505	2.520	2.534	2.548	2.559	2.572	2.584	2.594	2.605	2.615	2.625	2.634	2.642	2.652	2.660	2.668	2.676	2.682	2.690	2.698	2.702	2.708	2.714	2.720	2.726	2.731	2.736	2.742	2.748	2.754	2.760	2.766	2.772	2.779	2.785	2.792	2.799	2.806	2.814	2.821	2.830	2.839	2.846	2.856	2.866	2.878	2.888	2.898	2.908	2.919	2.930	2.941	2.954	2.966	2.979	2.992	3.006	3.020	3.034	3.048	3.062	3.076	3.092	3.108	3.122	3.138	3.155	3.170	3.185	3.201	3.218	3.234	3.250	3.266	3.282	3.299	3.315	3.331	3.349	3.365	3.381	3.398	3.414	3.430	3.446	3.461	3.478	3.494	3.510	3.525	3.539	3.555	3.569	3.585	3.599	3.612	3.626	3.640	3.652	3.666	3.678	3.689	3.701	3.711	3.722	3.732	3.741	3.750	3.758	3.768	3.772	3.780	3.786	3.791	3.796	3.800	3.802	3.806	3.808	3.808	3.809	3.809	3.806	3.805	3.800	3.796	3.791	3.786	3.779	3.771	3.764	3.756	3.745	3.735	3.725	3.712	3.700	3.688	3.674	3.659	3.644	3.628	3.611	3.594	3.576	3.559	3.539	3.520	3.501	3.481	3.461	3.440	3.419	3.396	3.375	3.352	3.330	3.309	3.285	3.262	3.239	3.216	3.192	3.169	3.146	3.124	3.100	3.078	3.055	3.031	3.009	2.985	2.964	2.940	2.919	2.896	2.875	2.854	2.832	2.812	2.791	2.771	2.750	2.731	2.711	2.692	2.674	2.656	2.638	2.620	2.602	2.586	2.570	2.555	2.539	2.524	2.509	2.496	2.482	2.469	2.456	2.444	2.430	2.419	2.408	2.398	2.388	2.378	2.366	2.358	2.349	2.340	2.332	2.325	2.318	2.311	2.304	2.298	2.291	2.286	2.280	2.275	2.271	2.266	2.262	2.259	2.255	2.251	2.248	2.245	2.241	2.239	2.236	2.234	2.230	2.229	2.226	2.225	2.222	2.221	2.220	2.219	2.218	2.215	2.214	2.212	2.212	2.211	2.210	2.209	2.209	2.208	2.208	2.208	2.208	2.206	2.205	2.205	2.205	2.204	2.204	2.202	2.204	2.204	2.205	2.205	2.205	2.206	2.208	2.209	2.211	2.212	2.215	2.216	2.219	2.221	2.225	2.229	2.232	2.236	2.241	2.246	2.251	2.256	2.264	2.270	2.276	2.285	2.292	2.300	2.310	2.319	2.329	2.339	2.350	2.361	2.374	2.384	2.398	2.411	2.425	2.438	2.452	2.466	2.482	2.499	2.514	2.530	2.546	2.562	2.579	2.596	2.614	2.631	2.648	2.666	2.684	2.701	2.719	2.736	2.755	2.772	2.790	2.806	2.824	2.841	2.859	2.875	2.891	2.908	2.924	2.940	2.954	2.968	2.982	2.996	3.009	3.022	3.035	3.048	3.059	3.069	3.080	3.089	3.099	3.108	3.116	3.124	3.132	3.139	3.145	3.151	3.158	3.161	3.166	3.170	3.174	3.176	3.180	3.182	3.184	3.184	3.185	3.185	3.185	3.185	3.185	3.184	3.182	3.181	3.179	3.178	3.175	3.172	3.170	3.166	3.164	3.160	3.158	3.154	3.150	3.148	3.144	3.140	3.138	3.132	3.130	3.126	3.122	3.119	3.116	3.112	3.111	3.108	3.106	3.104	3.101	3.100	3.098	3.096	3.095	3.095	3.094	3.094	3.094	3.094	3.094	3.096	3.096	3.099	3.100	3.101	3.104	3.105	3.109	3.111	3.114	3.116	3.120	3.122	3.125	3.129	3.131	3.134	3.138	3.140	3.142	3.145	3.146	3.149	3.150	3.151	3.151	3.151	3.151	3.150	3.149	3.145	3.141	3.138	3.134	3.129	3.122	3.115	3.108	3.099	3.090	3.080	3.070	3.058	3.045	3.030	3.016	3.001	2.984	2.968	2.949	2.930	2.910	2.890	2.869	2.849	2.828	2.804	2.781	2.756	2.732	2.708	2.682	2.658	2.632	2.608	2.582	2.556	2.531	2.506	2.481	2.458	2.432	2.409	2.385	2.361	2.339	2.318	2.295	2.275	2.255	2.235	2.216	2.199	2.181	2.165	2.149	2.134	2.120	2.106	2.094	2.082	2.071	2.062	2.052	2.044	2.038	2.030	2.024	2.019	2.015	2.010	2.006	2.004	2.001	1.999	1.999	1.998	1.998	1.998	1.998	1.998	1.999	2.000	2.000	2.001	2.004	2.004	2.006	2.007	2.009	2.011	2.011	2.014	2.015	2.016	2.016	2.018	2.019	2.020	2.020	2.020	2.020	2.021	2.021	2.019	2.019	2.019	2.018	2.016	2.016	2.015	2.013	2.013	2.010	2.009	2.007	2.005	2.004	2.001	2.000	1.999	1.996	1.995	1.992	1.990	1.989	1.986	1.984	1.982	1.981	1.980	1.976	1.975	1.972	1.971	1.970	1.969	1.966	1.965	1.965	1.962	1.962	1.961	1.961	1.960	1.960	1.960	1.959	1.959	1.960	1.960	1.960	1.960	1.961	1.962	1.964	1.966	1.968	1.969	1.971	1.974	1.976	1.980	1.984	1.988	1.991	1.995	2.000	2.006	2.011	2.018	2.024	2.030	2.036	2.045	2.052	2.061	2.070	2.080	2.089	2.100	2.110	2.121	2.132	2.144	2.156	2.169	2.181	2.196	2.209	2.224	2.238	2.251	2.266	2.282	2.296	2.312	2.328	2.344	2.360	2.376	2.391	2.408	2.424	2.439	2.455	2.471	2.485	2.499	2.512	2.528	2.541	2.552	2.566	2.579	2.589	2.600	2.610	2.619	2.628	2.635	2.641	2.648	2.652	2.658	2.660	2.662	2.664	2.664	2.664	2.662	2.660	2.655	2.652	2.646	2.639	2.630	2.621	2.611	2.601	2.589	2.576	2.562	2.549	2.532	2.516	2.500	2.484	2.465	2.446	2.428	2.408	2.388	2.366	2.345	2.325	2.304	2.281	2.259	2.238	2.215	2.192	2.170	2.149	2.126	2.104	2.082	2.061	2.039	2.019	1.999	1.979	1.960	1.941	1.922	1.904	1.888	1.870	1.854	1.839	1.824	1.809	1.796	1.782	1.770	1.759	1.749	1.739	1.730	1.721	1.714	1.708	1.700	1.695	1.690	1.685	1.682	1.680	1.678	1.676	1.676	1.675	1.676	1.678	1.679	1.681	1.685	1.688	1.691	1.696	1.702	1.706	1.712	1.719	1.724	1.731	1.739	1.748	1.754	1.762	1.770	1.779	1.786	1.795	1.804	1.812	1.820	1.829	1.838	1.846	1.854	1.862	1.870	1.878	1.885	1.894	1.900	1.908	1.914	1.920	1.925	1.930	1.936	1.940	1.945	1.949	1.954	1.956	1.960	1.962	1.965	1.968	1.969	1.971	1.972	1.972	1.972	1.974	1.974	1.974	1.975	1.974	1.974	1.974	1.974	1.972	1.972	1.971	1.971	1.972	1.971	1.972	1.971	1.972	1.974	1.975	1.978	1.979	1.981	1.984	1.988	1.990	1.995	2.000	2.005	2.010	2.015	2.021	2.027	2.035	2.042	2.050	2.059	2.066	2.075	2.084	2.092	2.101	2.112	2.121	2.132	2.142	2.152	2.162	2.174	2.182	2.192	2.204	2.214	2.224	2.234	2.244	2.254	2.264	2.272	2.282	2.289	2.298	2.305	2.312	2.319	2.326	2.332	2.338	2.344	2.348	2.352	2.356	2.359	2.362	2.364	2.366	2.368	2.369	2.371	2.371	2.371	2.371	2.370	2.370	2.370	2.369	2.369	2.366	2.365	2.362	2.360	2.359	2.356	2.354	2.351	2.349	2.348	2.345	2.342	2.340	2.338	2.336	2.335	2.332	2.331	2.330	2.329	2.328	2.326	2.326	2.326	2.325	2.325	2.325	2.325	2.325	2.325	2.325	2.326	2.326	2.328	2.328	2.329	2.330	2.330	2.331	2.332	2.334	2.334	2.335	2.336	2.338	2.338	2.338	2.339	2.339	2.339	2.339	2.338	2.338	2.335	2.335	2.334	2.331	2.330	2.328	2.325	2.321	2.319	2.315	2.312	2.309	2.304	2.300	2.295	2.290	2.285	2.279	2.272	2.266	2.260	2.254	2.246	2.239	2.231	2.224	2.214	2.206	2.199	2.189	2.181	2.171	2.161	2.154	2.144	2.134	2.124	2.114	2.104	2.094	2.084	2.072	2.061	2.051	2.040	2.030	2.019	2.006	1.996	1.985	1.974	1.964	1.952	1.940	1.929	1.918	1.906	1.895	1.884	1.872	1.861	1.850	1.839	1.829	1.818	1.808	1.798	1.786	1.778	1.766	1.758	1.748	1.739	1.731	1.722	1.715	1.708	1.700	1.692	1.686	1.680	1.675	1.669	1.664	1.660	1.656	1.652	1.649	1.648	1.645	1.644	1.642	1.642	1.641	1.642	1.644	1.645	1.648	1.649	1.652	1.656	1.660	1.664	1.669	1.674	1.679	1.685	1.691	1.698	1.704	1.711	1.716	1.724	1.731	1.739	1.746	1.754	1.761	1.770	1.778	1.784	1.792	1.799	1.806	1.814	1.821	1.828	1.835	1.840	1.845	1.849	1.854	1.859	1.861	1.865	1.868	1.870	1.872	1.874	1.874	1.874	1.872	1.872	1.871	1.868	1.865	1.862	1.859	1.854	1.849	1.844	1.836	1.830	1.824	1.818	1.809	1.799	1.791	1.781	1.771	1.761	1.751	1.741	1.730	1.720	1.710	1.699	1.689	1.678	1.668	1.656	1.646	1.635	1.626	1.616	1.608	1.598	1.590	1.581	1.574	1.566	1.560	1.554	1.548	1.542	1.539	1.535	1.532	1.530	1.529	1.528	1.529	1.529	1.531	1.534	1.538	1.542	1.546	1.552	1.560	1.568	1.576	1.585	1.595	1.605	1.618	1.631	1.644	1.658	1.672	1.688	1.704	1.720	1.736	1.754	1.774	1.791	1.810	1.830	1.850	1.870	1.891	1.911	1.934	1.955	1.978	1.999	2.020	2.042	2.065	2.088	2.109	2.130	2.150	2.171	2.192	2.211	2.232	2.251	2.270	2.288	2.305	2.322	2.339	2.354	2.369	2.384	2.395	2.408	2.420	2.430	2.439	2.448	2.454	2.461	2.466	2.469	2.472	2.474	2.474	2.474	2.471	2.468	2.462	2.458	2.451	2.444	2.434	2.425	2.414	2.401	2.390	2.375	2.361	2.346	2.330	2.314	2.296	2.279	2.261	2.242	2.224	2.205	2.185	2.165	2.146	2.126	2.106	2.089	2.069	2.051	2.033	2.015	1.999	1.981	1.966	1.952	1.938	1.924	1.912	1.902	1.892	1.882	1.875	1.870	1.864	1.859	1.856	1.855	1.854	1.855	1.858	1.860	1.865	1.871	1.878	1.886	1.895	1.905	1.918	1.930	1.944	1.958	1.974	1.990	2.007	2.026	2.046	2.065	2.086	2.108	2.130	2.151	2.174	2.198	2.222	2.245	2.268	2.292	2.316	2.341	2.365	2.390	2.414	2.438	2.461	2.485	2.510	2.534	2.555	2.579	2.601	2.624	2.645	2.666	2.689	2.709	2.730	2.749	2.769	2.788	2.806	2.825	2.842	2.859	2.875	2.890	2.905	2.921	2.935	2.949	2.961	2.975	2.988	3.000	3.011	3.022	3.032	3.042	3.052	3.061	3.071	3.079	3.088	3.095	3.102	3.109	3.116	3.122	3.128	3.134	3.139	3.145	3.149	3.154	3.158	3.161	3.165	3.168	3.171	3.174	3.176	3.178	3.180	3.182	3.184	3.185	3.186	3.186	3.188	3.189	3.189	3.189	3.189	3.189	3.189	3.189	3.188	3.186	3.186	3.186	3.185	3.182	3.181	3.180	3.178	3.176	3.175	3.172	3.170	3.168	3.164	3.161	3.159	3.155	3.152	3.150	3.146	3.142	3.139	3.134	3.129	3.124	3.119	3.114	3.108	3.102	3.096	3.089	3.084	3.076	3.069	3.061	3.054	3.045	3.036	3.028	3.019	3.010	2.999	2.989	2.979	2.968	2.956	2.944	2.934	2.922	2.909	2.895	2.881	2.868	2.852	2.839	2.824	2.809	2.794	2.778	2.761	2.745	2.728	2.711	2.694	2.676	2.659	2.640	2.622	2.604	2.585	2.568	2.549	2.529	2.509	2.490	2.471	2.451	2.431	2.411	2.391	2.370	2.350	2.330	2.309	2.289	2.268	2.246	2.226	2.205	2.185	2.165	2.144	2.124	2.104	2.082	2.064	2.042	2.024	2.004	1.985	1.965	1.948	1.929	1.911	1.892	1.875	1.859	1.841	1.825	1.809	1.794	1.779	1.764	1.749	1.736	1.724	1.711	1.699	1.689	1.678	1.669	1.659	1.650	1.644	1.635	1.629	1.624	1.618	1.612	1.609	1.606	1.604	1.601	1.599	1.599	1.599	1.600	1.601	1.602	1.605	1.606	1.610	1.612	1.618	1.621	1.625	1.631	1.636	1.641	1.648	1.654	1.660	1.668	1.674	1.680	1.686	1.692	1.699	1.704	1.710	1.716	1.721	1.726	1.731	1.736	1.741	1.745	1.749	1.752	1.755	1.759	1.760	1.762	1.764	1.765	1.765	1.766	1.766	1.765	1.765	1.764	1.761	1.760	1.756	1.755	1.750	1.748	1.744	1.740	1.735	1.730	1.725	1.720	1.715	1.709	1.702	1.699	1.692	1.686	1.681	1.675	1.669	1.664	1.659	1.654	1.649	1.644	1.639	1.636	1.632	1.628	1.625	1.622	1.621	1.619	1.618	1.616	1.616	1.616	1.616	1.619	1.620	1.622	1.625	1.629	1.632	1.639	1.644	1.649	1.656	1.662	1.669	1.676	1.685	1.694	1.702	1.712	1.722	1.732	1.742	1.754	1.764	1.775	1.786	1.799	1.810	1.822	1.832	1.845	1.856	1.868	1.879	1.890	1.901	1.911	1.922	1.934	1.945	1.954	1.962	1.972	1.981	1.990	1.998	2.006	2.015	2.021	2.029	2.035	2.041	2.049	2.054	2.061	2.066	2.071	2.078	2.082	2.088	2.092	2.099	2.104	2.109	2.115	2.120	2.126	2.131	2.138	2.144	2.150	2.156	2.162	2.170	2.178	2.186	2.194	2.202	2.210	2.219	2.228	2.238	2.248	2.258	2.268	2.278	2.289	2.300	2.311	2.321	2.332	2.344	2.355	2.366	2.376	2.388	2.399	2.409	2.418	2.429	2.438	2.445	2.454	2.461	2.469	2.475	2.481	2.486	2.491	2.495	2.498	2.500	2.502	2.502	2.502	2.501	2.500	2.496	2.492	2.488	2.482	2.475	2.468	2.460	2.450	2.439	2.428	2.416	2.401	2.389	2.374	2.358	2.341	2.322	2.305	2.288	2.268	2.249	2.226	2.205	2.184	2.162	2.141	2.119	2.095	2.071	2.047	2.024	1.999	1.975	1.951	1.928	1.904	1.879	1.855	1.831	1.809	1.784	1.761	1.739	1.718	1.695	1.674	1.654	1.634	1.614	1.595	1.576	1.559	1.541	1.525	1.510	1.495	1.481	1.468	1.455	1.445	1.434	1.424	1.416	1.408	1.401	1.395	1.390	1.386	1.384	1.381	1.381	1.380	1.381	1.384	1.386	1.390	1.395	1.400	1.406	1.412	1.420	1.429	1.439	1.449	1.459	1.469	1.481	1.494	1.506	1.520	1.532	1.548	1.561	1.575	1.591	1.606	1.621	1.636	1.654	1.669	1.685	1.700	1.716	1.731	1.745	1.759	1.774	1.788	1.802	1.816	1.829	1.841	1.852	1.865	1.875	1.885	1.894	1.904	1.911	1.919	1.925	1.932	1.938	1.942	1.945	1.949	1.951	1.952	1.952	1.954	1.954	1.952	1.949	1.946	1.942	1.939	1.935	1.929	1.922	1.915	1.909	1.901	1.894	1.885	1.878	1.868	1.858	1.848	1.838	1.829	1.819	1.808	1.799	1.788	1.779	1.768	1.758	1.748	1.738	1.729	1.719	1.711	1.702	1.694	1.686	1.679	1.671	1.665	1.659	1.652	1.649	1.644	1.639	1.636	1.632	1.630	1.629	1.626	1.626	1.626	1.625	1.626	1.628	1.629	1.631	1.634	1.636	1.640	1.644	1.648	1.651	1.656	1.661	1.668	1.672	1.679	1.685	1.691	1.698	1.705	1.711	1.718	1.725	1.732	1.740	1.746	1.754	1.761	1.768	1.774	1.779	1.786	1.792	1.799	1.805	1.810	1.815	1.819	1.824	1.828	1.830	1.834	1.836	1.838	1.839	1.840	1.840	1.840	1.839	1.838	1.835	1.831	1.828	1.824	1.820	1.814	1.808	1.799	1.791	1.782	1.772	1.761	1.751	1.739	1.725	1.711	1.698	1.684	1.668	1.652	1.636	1.619	1.601	1.582	1.564	1.545	1.525	1.505	1.485	1.465	1.444	1.424	1.401	1.380	1.360	1.338	1.318	1.296	1.275	1.255	1.234	1.214	1.195	1.175	1.156	1.138	1.120	1.102	1.086	1.070	1.056	1.041	1.026	1.015	1.001	0.991	0.981	0.971	0.962	0.955	0.948	0.941	0.936	0.932	0.929	0.926	0.925	0.925	0.925	0.925	0.926	0.929	0.931	0.936	0.941	0.946	0.951	0.959	0.966	0.972	0.981	0.990	0.998	1.005	1.015	1.024	1.034	1.042	1.051	1.061	1.070	1.079	1.089	1.096	1.105	1.112	1.120	1.129	1.135	1.141	1.146	1.151	1.155	1.160	1.162	1.164	1.165	1.166	1.166	1.165	1.162	1.159	1.154	1.148	1.142	1.135	1.125	1.116	1.106	1.095	1.082	1.068	1.054	1.038	1.021	1.005	0.986	0.966	0.946	0.926	0.905	0.882	0.860	0.836	0.812	0.789	0.764	0.739	0.712	0.688	0.661	0.635	0.610	0.584	0.559	0.531	0.506	0.480	0.456	0.431	0.406	0.384	0.360	0.338	0.315	0.294	0.274	0.252	0.234	0.215	0.196	0.180	0.164	0.148	0.132	0.118	0.105	0.092	0.081	0.070	0.060	0.050	0.041	0.034	0.028	0.020	0.015	0.009	0.004	0.000	-0.002	-0.006	-0.009	-0.012	-0.014	-0.015	-0.016	-0.019	-0.019	-0.019	-0.020	-0.020	-0.020	-0.020	-0.020	-0.019	-0.020	-0.019	-0.018	-0.018	-0.019	-0.018	-0.018	-0.018	-0.018	-0.018	-0.018	-0.018	-0.018	-0.019	-0.018	-0.019	-0.018	-0.018	-0.020	-0.020	-0.021	-0.021	-0.022	-0.022	-0.024	-0.024	-0.024	-0.024	-0.024	-0.024	-0.022	-0.024	-0.022	-0.022	-0.020	-0.019	-0.018	-0.015	-0.014	-0.011	-0.009	-0.005	-0.001	0.004	0.008	0.012	0.018	0.024	0.030	0.038	0.045	0.052	0.060	0.069	0.079	0.089	0.099	0.111	0.122	0.135	0.149	0.162	0.176	0.191	0.206	0.222	0.239	0.256	0.275	0.292	0.311	0.330	0.351	0.370	0.392	0.412	0.434	0.456	0.478	0.501	0.522	0.546	0.570	0.594	0.618	0.642	0.665	0.690	0.714	0.738	0.762	0.786	0.810	0.834	0.858	0.880	0.902	0.924	0.946	0.968	0.988	1.008	1.026	1.046	1.064	1.081	1.099	1.115	1.130	1.145	1.159	1.171	1.184	1.195	1.205	1.215	1.224	1.230	1.238	1.242	1.249	1.252	1.256	1.258	1.259	1.260	1.260	1.259	1.259	1.256	1.254	1.251	1.248	1.245	1.241	1.236	1.231	1.226	1.222	1.218	1.211	1.208	1.202	1.198	1.194	1.189	1.185	1.182	1.180	1.178	1.176	1.174	1.174	1.174	1.174	1.176	1.178	1.181	1.185	1.190	1.196	1.202	1.210	1.218	1.226	1.238	1.248	1.259	1.271	1.285	1.299	1.314	1.329	1.344	1.360	1.378	1.396	1.414	1.431	1.450	1.470	1.490	1.509	1.529	1.549	1.568	1.588	1.608	1.626	1.646	1.665	1.684	1.702	1.721	1.738	1.755	1.771	1.789	1.804	1.816	1.831	1.844	1.855	1.866	1.876	1.886	1.895	1.901	1.909	1.915	1.919	1.921	1.925	1.926	1.929	1.928	1.928	1.925	1.922	1.919	1.914	1.909	1.902	1.896	1.890	1.881	1.871	1.862	1.852	1.841	1.831	1.820	1.809	1.796	1.785	1.772	1.760	1.749	1.736	1.724	1.711	1.699	1.688	1.676	1.664	1.654	1.644	1.634	1.624	1.616	1.608	1.600	1.592	1.588	1.582	1.578	1.574	1.571	1.570	1.568	1.568	1.569	1.570	1.572	1.576	1.581	1.586	1.592	1.600	1.608	1.615	1.625	1.635	1.646	1.659	1.671	1.684	1.699	1.712	1.728	1.742	1.759	1.775	1.792	1.810	1.826	1.844	1.861	1.880	1.898	1.915	1.932	1.950	1.969	1.986	2.004	2.021	2.038	2.056	2.072	2.089	2.105	2.119	2.132	2.146	2.160	2.174	2.185	2.198	2.209	2.219	2.229	2.239	2.248	2.255	2.261	2.268	2.272	2.279	2.282	2.285	2.289	2.290	2.290	2.291	2.291	2.290	2.289	2.288	2.285	2.280	2.276	2.271	2.265	2.260	2.252	2.246	2.239	2.230	2.222	2.214	2.204	2.194	2.184	2.174	2.162	2.152	2.141	2.130	2.118	2.106	2.095	2.082	2.071	2.059	2.046	2.034	2.022	2.010	1.999	1.986	1.975	1.964	1.951	1.940	1.929	1.918	1.906	1.898	1.886	1.876	1.866	1.856	1.848	1.839	1.830	1.820	1.812	1.805	1.798	1.790	1.782	1.776	1.770	1.764	1.758	1.751	1.746	1.740	1.735	1.729	1.725	1.720	1.715	1.711	1.706	1.701	1.696	1.692	1.688	1.684	1.679	1.675	1.670	1.668	1.662	1.659	1.652	1.648	1.642	1.638	1.632	1.628	1.621	1.615	1.610	1.604	1.598	1.591	1.585	1.578	1.571	1.564	1.556	1.549	1.540	1.532	1.525	1.516	1.508	1.500	1.490	1.481	1.474	1.464	1.454	1.444	1.435	1.425	1.415	1.405	1.395	1.385	1.376	1.365	1.356	1.345	1.335	1.325	1.315	1.306	1.296	1.286	1.278	1.268	1.260	1.251	1.242	1.235	1.226	1.219	1.211	1.205	1.199	1.192	1.188	1.181	1.178	1.174	1.170	1.168	1.165	1.164	1.164	1.164	1.165	1.166	1.169	1.172	1.176	1.182	1.189	1.195	1.204	1.214	1.224	1.235	1.246	1.260	1.275	1.290	1.306	1.324	1.344	1.362	1.384	1.405	1.429	1.452	1.478	1.504	1.531	1.559	1.588	1.618	1.649	1.680	1.712	1.746	1.780	1.816	1.850	1.885	1.920	1.956	1.994	2.031	2.069	2.106	2.145	2.182	2.220	2.259	2.296	2.335	2.372	2.410	2.448	2.484	2.522	2.558	2.594	2.630	2.665	2.699	2.732	2.769	2.800	2.832	2.864	2.895	2.925	2.955	2.985	3.012	3.040	3.069	3.094	3.121	3.146	3.171	3.198	3.221	3.245	3.268	3.291	3.315	3.336	3.359	3.380	3.402	3.424	3.446	3.469	3.489	3.511	3.532	3.555	3.576	3.599	3.620	3.644	3.666	3.689	3.711	3.735	3.759	3.782	3.806	3.830	3.855	3.879	3.902	3.928	3.952	3.976	4.000	4.024	4.049	4.072	4.096	4.120	4.142	4.165	4.186	4.208	4.228	4.248	4.266	4.284	4.300	4.315	4.329	4.341	4.354	4.364	4.372	4.379	4.384	4.388	4.390	4.389	4.386	4.381	4.376	4.366	4.355	4.341	4.325	4.308	4.286	4.264	4.238	4.210	4.180	4.148	4.112	4.075	4.035	3.991	3.946	3.899	3.849	3.796	3.742	3.686	3.628	3.565	3.502	3.436	3.370	3.301	3.230	3.156	3.081	3.005	2.928	2.848	2.766	2.684	2.600	2.516	2.430	2.344	2.256	2.168	2.079	1.989	1.899	1.806	1.715	1.624	1.531	1.440	1.346	1.254	1.161	1.070	0.978	0.885	0.792	0.701	0.610	0.520	0.429	0.339	0.250	0.161	0.074	-0.015	-0.101	-0.186	-0.272	-0.358	-0.440	-0.524	-0.606	-0.686	-0.768	-0.848	-0.926	-1.005	-1.081	-1.159	-1.235	-1.309	-1.384	-1.456	-1.529	-1.601	-1.672	-1.742	-1.812	-1.881	-1.949	-2.016	-2.084	-2.150	-2.215	-2.280	-2.344	-2.409	-2.471	-2.534	-2.596	-2.658	-2.719	-2.779	-2.839	-2.898	-2.959	-3.016	-3.075	-3.132	-3.191	-3.248	-3.304	-3.360	-3.415	-3.470	-3.525	-3.578	-3.630	-3.684	-3.736	-3.788	-3.838	-3.889	-3.938	-3.988	-4.036	-4.082	-4.131	-4.178	-4.221	-4.265	-4.310	-4.352	-4.392	-4.435	-4.474	-4.512	-4.549	-4.586	-4.620	-4.655	-4.688	-4.718	-4.748	-4.775	-4.802	-4.828	-4.852	-4.875	-4.895	-4.915	-4.932	-4.949	-4.964	-4.978	-4.989	-5.000	-5.008	-5.015	-5.020	-5.025	-5.025	-5.026	-5.025	-5.024	-5.019	-5.014	-5.006	-4.998	-4.988	-4.976	-4.964	-4.949	-4.932	-4.915	-4.898	-4.879	-4.859	-4.836	-4.814	-4.791	-4.766	-4.741	-4.714	-4.688	-4.660	-4.630	-4.600	-4.570	-4.540	-4.509	-4.475	-4.444	-4.411	-4.378	-4.345	-4.311	-4.278	-4.244	-4.210	-4.175	-4.140	-4.105	-4.070	-4.035	-4.001	-3.965	-3.931	-3.895	-3.864	-3.829	-3.795	-3.761	-3.728	-3.695	-3.662	-3.630	-3.596	-3.565	-3.534	-3.501	-3.470	-3.440	-3.409	-3.379	-3.350	-3.321	-3.291	-3.262	-3.234	-3.206	-3.179	-3.152	-3.125	-3.098	-3.071	-3.046	-3.020	-2.995	-2.969	-2.945	-2.920	-2.895	-2.870	-2.845	-2.821	-2.796	-2.770	-2.746	-2.721	-2.696	-2.671	-2.645	-2.619	-2.592	-2.568	-2.540	-2.514	-2.485	-2.458	-2.429	-2.399	-2.370	-2.340	-2.310	-2.279	-2.245	-2.214	-2.180	-2.146	-2.111	-2.075	-2.040	-2.004	-1.965	-1.928	-1.889	-1.849	-1.809	-1.769	-1.726	-1.684	-1.641	-1.598	-1.554	-1.510	-1.466	-1.420	-1.375	-1.329	-1.282	-1.236	-1.190	-1.144	-1.096	-1.050	-1.002	-0.954	-0.906	-0.861	-0.814	-0.766	-0.720	-0.671	-0.625	-0.580	-0.534	-0.488	-0.442	-0.398	-0.351	-0.308	-0.262	-0.220	-0.178	-0.135	-0.092	-0.051	-0.010	0.031	0.072	0.112	0.152	0.192	0.231	0.269	0.308	0.346	0.384	0.420	0.459	0.495	0.530	0.566	0.601	0.638	0.672	0.708	0.744	0.779	0.812	0.846	0.881	0.915	0.949	0.982	1.015	1.049	1.084	1.118	1.150	1.184	1.216	1.250	1.282	1.315	1.349	1.381	1.414	1.445	1.479	1.511	1.542	1.574	1.606	1.638	1.669	1.700	1.730	1.760	1.791	1.821	1.850	1.881	1.910	1.939	1.968	1.995	2.022	2.049	2.076	2.102	2.128	2.154	2.179	2.202	2.226	2.250	2.271	2.295	2.315	2.336	2.356	2.376	2.395	2.414	2.431	2.449	2.466	2.481	2.499	2.512	2.528	2.541	2.555	2.568	2.580	2.592	2.602	2.615	2.625	2.635	2.646	2.656	2.665	2.675	2.684	2.691	2.699	2.706	2.715	2.721	2.730	2.738	2.744	2.751	2.758	2.765	2.772	2.780	2.788	2.794	2.802	2.809	2.816	2.824	2.831	2.839	2.846	2.855	2.862	2.871	2.881	2.891	2.899	2.908	2.918	2.926	2.936	2.945	2.956	2.965	2.976	2.986	2.998	3.009	3.019	3.031	3.042	3.055	3.066	3.078	3.090	3.102	3.115	3.128	3.140	3.152	3.166	3.179	3.194	3.206	3.219	3.232	3.246	3.261	3.275	3.290	3.304	3.318	3.332	3.346	3.361	3.376	3.390	3.404	3.419	3.434	3.448	3.462	3.476	3.491	3.505	3.519	3.532	3.545	3.559	3.571	3.584	3.595	3.608	3.618	3.629	3.639	3.648	3.658	3.666	3.674	3.681	3.688	3.692	3.699	3.702	3.706	3.709	3.711	3.712	3.712	3.711	3.710	3.708	3.704	3.698	3.694	3.686	3.680	3.670	3.662	3.651	3.640	3.628	3.614	3.601	3.586	3.570	3.554	3.536	3.518	3.499	3.479	3.459	3.438	3.416	3.394	3.371	3.348	3.325	3.300	3.275	3.250	3.225	3.199	3.174	3.148	3.120	3.095	3.068	3.041	3.016	2.990	2.964	2.938	2.911	2.886	2.861	2.836	2.811	2.788	2.762	2.740	2.716	2.694	2.672	2.651	2.630	2.610	2.590	2.570	2.551	2.534	2.515	2.499	2.484	2.468	2.454	2.438	2.425	2.412	2.400	2.389	2.378	2.368	2.358	2.350	2.341	2.332	2.325	2.319	2.311	2.306	2.301	2.296	2.291	2.288	2.285	2.281	2.279	2.275	2.272	2.271	2.270	2.268	2.266	2.265	2.265	2.264	2.264	2.262	2.264	2.262	2.262	2.261	2.261	2.262	2.262	2.261	2.260	2.259	2.258	2.258	2.256	2.255	2.255	2.252	2.251	2.250	2.249	2.246	2.244	2.241	2.240	2.238	2.235	2.232	2.230	2.228	2.224	2.221	2.218	2.215	2.212	2.209	2.205	2.202	2.199	2.195	2.192	2.189	2.185	2.182	2.180	2.178	2.175	2.171	2.170	2.168	2.165	2.164	2.162	2.162	2.161	2.161	2.161	2.161	2.161	2.162	2.164	2.165	2.168	2.170	2.172	2.176	2.181	2.185	2.190	2.195	2.201	2.208	2.215	2.221	2.230	2.239	2.246	2.256	2.268	2.278	2.289	2.300	2.312	2.324	2.336	2.351	2.364	2.379	2.394	2.408	2.422	2.440	2.455	2.471	2.489	2.505	2.521	2.540	2.556	2.574	2.591	2.609	2.628	2.644	2.662	2.680	2.698	2.715	2.734	2.751	2.768	2.784	2.801	2.816	2.831	2.848	2.861	2.876	2.889	2.904	2.916	2.928	2.940	2.950	2.961	2.970	2.980	2.989	2.996	3.002	3.010	3.015	3.019	3.024	3.028	3.029	3.031	3.032	3.034	3.034	3.034	3.032	3.030	3.026	3.024	3.019	3.015	3.010	3.005	3.000	2.994	2.988	2.980	2.974	2.966	2.960	2.952	2.945	2.938	2.930	2.922	2.915	2.909	2.900	2.894	2.888	2.881	2.875	2.869	2.864	2.859	2.854	2.850	2.846	2.842	2.841	2.838	2.836	2.836	2.836	2.836	2.836	2.838	2.839	2.841	2.844	2.846	2.850	2.854	2.859	2.864	2.869	2.875	2.880	2.886	2.891	2.898	2.904	2.910	2.916	2.922	2.928	2.934	2.939	2.944	2.950	2.955	2.959	2.961	2.965	2.968	2.969	2.971	2.971	2.971	2.970	2.969	2.966	2.961	2.956	2.951	2.945	2.938	2.930	2.920	2.909	2.899	2.886	2.872	2.858	2.842	2.826	2.810	2.792	2.772	2.754	2.734	2.712	2.690	2.668	2.645	2.620	2.598	2.572	2.546	2.521	2.495	2.469	2.441	2.415	2.389	2.361	2.335	2.308	2.280	2.255	2.228	2.201	2.175	2.150	2.125	2.101	2.078	2.054	2.030	2.007	1.986	1.965	1.944	1.922	1.904	1.885	1.868	1.850	1.834	1.818	1.802	1.788	1.774	1.760	1.748	1.736	1.725	1.715	1.705	1.696	1.688	1.680	1.671	1.665	1.658	1.652	1.648	1.642	1.638	1.634	1.630	1.626	1.625	1.621	1.619	1.618	1.616	1.615	1.614	1.612	1.612	1.611	1.611	1.610	1.611	1.612	1.612	1.612	1.615	1.615	1.618	1.619	1.621	1.624	1.625	1.628	1.629	1.632	1.635	1.639	1.641	1.646	1.649	1.654	1.656	1.661	1.665	1.670	1.675	1.680	1.685	1.690	1.696	1.702	1.708	1.714	1.719	1.725	1.732	1.738	1.745	1.751	1.759	1.765	1.771	1.778	1.784	1.790	1.796	1.804	1.810	1.816	1.821	1.828	1.834	1.840	1.846	1.852	1.859	1.865	1.871	1.875	1.881	1.886	1.892	1.896	1.902	1.908	1.912	1.916	1.922	1.928	1.931	1.936	1.942	1.948	1.952	1.958	1.964	1.970	1.975	1.980	1.986	1.992	2.000	2.007	2.015	2.022	2.030	2.039	2.047	2.056	2.066	2.076	2.086	2.099	2.109	2.121	2.134	2.146	2.159	2.172	2.188	2.201	2.215	2.231	2.246	2.262	2.280	2.296	2.312	2.329	2.348	2.365	2.382	2.400	2.418	2.436	2.452	2.471	2.488	2.504	2.521	2.538	2.554	2.569	2.585	2.599	2.612	2.625	2.639	2.651	2.661	2.671	2.681	2.689	2.696	2.702	2.706	2.710	2.714	2.715	2.716	2.715	2.715	2.712	2.708	2.701	2.695	2.688	2.676	2.666	2.655	2.642	2.629	2.614	2.598	2.580	2.564	2.545	2.524	2.504	2.482	2.461	2.438	2.414	2.390	2.366	2.342	2.316	2.290	2.264	2.239	2.212	2.186	2.160	2.134	2.108	2.081	2.056	2.030	2.005	1.980	1.955	1.932	1.908	1.885	1.862	1.840	1.819	1.799	1.779	1.759	1.741	1.722	1.705	1.689	1.674	1.658	1.644	1.630	1.616	1.605	1.592	1.582	1.572	1.562	1.555	1.546	1.539	1.532	1.525	1.520	1.515	1.511	1.508	1.504	1.501	1.499	1.496	1.495	1.494	1.492	1.492	1.491	1.491	1.491	1.491	1.492	1.494	1.495	1.495	1.498	1.499	1.500	1.501	1.502	1.505	1.506	1.506	1.509	1.510	1.511	1.511	1.514	1.514	1.515	1.515	1.516	1.516	1.516	1.516	1.516	1.515	1.515	1.515	1.514	1.512	1.512	1.511	1.509	1.509	1.506	1.505	1.504	1.502	1.501	1.500	1.499	1.499	1.498	1.496	1.495	1.495	1.494	1.494	1.494	1.495	1.495	1.498	1.498	1.500	1.502	1.505	1.509	1.514	1.518	1.522	1.529	1.534	1.541	1.549	1.556	1.565	1.574	1.584	1.594	1.605	1.616	1.628	1.641	1.655	1.668	1.681	1.696	1.710	1.726	1.740	1.756	1.772	1.789	1.805	1.822	1.838	1.855	1.871	1.888	1.904	1.921	1.936	1.952	1.969	1.984	2.000	2.015	2.029	2.044	2.059	2.071	2.082	2.095	2.106	2.118	2.129	2.139	2.149	2.156	2.165	2.172	2.180	2.186	2.191	2.198	2.201	2.205	2.209	2.212	2.216	2.219	2.220	2.221	2.222	2.224	2.225	2.225	2.225	2.224	2.222	2.222	2.222	2.221	2.220	2.219	2.218	2.216	2.216	2.215	2.214	2.212	2.211	2.211	2.211	2.211	2.210	2.211	2.210	2.211	2.211	2.214	2.214	2.216	2.218	2.219	2.221	2.224	2.228	2.230	2.232	2.235	2.240	2.242	2.246	2.250	2.254	2.258	2.262	2.266	2.270	2.274	2.278	2.281	2.285	2.289	2.294	2.296	2.300	2.302	2.306	2.309	2.311	2.314	2.316	2.318	2.320	2.321	2.322	2.322	2.324	2.324	2.324	2.322	2.324	2.322	2.321	2.318	2.316	2.314	2.311	2.309	2.304	2.301	2.298	2.291	2.285	2.280	2.274	2.268	2.260	2.255	2.246	2.239	2.231	2.222	2.214	2.205	2.196	2.185	2.175	2.164	2.154	2.142	2.131	2.119	2.108	2.095	2.084	2.071	2.058	2.046	2.031	2.018	2.004	1.990	1.976	1.961	1.948	1.932	1.919	1.904	1.889	1.875	1.860	1.846	1.831	1.818	1.802	1.789	1.775	1.761	1.749	1.735	1.724	1.711	1.699	1.688	1.675	1.665	1.655	1.645	1.635	1.628	1.619	1.611	1.604	1.596	1.590	1.584	1.580	1.575	1.571	1.569	1.565	1.564	1.562	1.562	1.561	1.562	1.564	1.565	1.568	1.570	1.574	1.578	1.582	1.588	1.592	1.599	1.605	1.611	1.618	1.624	1.631	1.638	1.645	1.652	1.660	1.668	1.676	1.684	1.692	1.700	1.708	1.715	1.722	1.730	1.738	1.744	1.749	1.755	1.760	1.766	1.770	1.774	1.779	1.781	1.784	1.786	1.788	1.789	1.790	1.790	1.789	1.789	1.788	1.785	1.781	1.779	1.776	1.771	1.768	1.761	1.758	1.752	1.745	1.738	1.730	1.724	1.716	1.709	1.701	1.694	1.685	1.678	1.670	1.661	1.654	1.648	1.639	1.632	1.625	1.618	1.611	1.606	1.600	1.595	1.590	1.585	1.580	1.578	1.574	1.571	1.570	1.568	1.566	1.568	1.568	1.569	1.570	1.572	1.575	1.579	1.582	1.589	1.595	1.600	1.608	1.615	1.622	1.631	1.641	1.651	1.661	1.671	1.684	1.696	1.709	1.722	1.735	1.749	1.762	1.779	1.792	1.809	1.824	1.840	1.856	1.872	1.890	1.906	1.924	1.940	1.958	1.975	1.992	2.010	2.027	2.045	2.062	2.080	2.098	2.114	2.129	2.144	2.160	2.175	2.191	2.205	2.219	2.232	2.245	2.258	2.269	2.280	2.290	2.299	2.308	2.315	2.322	2.328	2.332	2.336	2.339	2.341	2.342	2.342	2.342	2.341	2.338	2.332	2.325	2.319	2.311	2.302	2.292	2.282	2.270	2.256	2.242	2.229	2.212	2.198	2.180	2.162	2.144	2.125	2.106	2.085	2.065	2.044	2.022	2.001	1.980	1.959	1.936	1.915	1.894	1.871	1.851	1.830	1.810	1.790	1.771	1.752	1.735	1.719	1.702	1.686	1.672	1.660	1.648	1.635	1.625	1.616	1.608	1.601	1.595	1.590	1.588	1.584	1.582	1.582	1.584	1.585	1.589	1.592	1.598	1.604	1.611	1.619	1.629	1.639	1.649	1.660	1.672	1.685	1.699	1.714	1.729	1.744	1.760	1.776	1.794	1.811	1.829	1.846	1.862	1.881	1.899	1.918	1.936	1.954	1.972	1.991	2.009	2.027	2.046	2.064	2.081	2.099	2.118	2.134	2.151	2.168	2.185	2.201	2.218	2.234	2.250	2.266	2.282	2.298	2.311	2.326	2.339	2.352	2.366	2.380	2.392	2.405	2.418	2.430	2.442	2.452	2.465	2.476	2.486	2.498	2.508	2.518	2.528	2.536	2.546	2.555	2.565	2.572	2.580	2.589	2.596	2.604	2.610	2.619	2.625	2.631	2.638	2.644	2.650	2.655	2.660	2.665	2.671	2.675	2.679	2.682	2.688	2.691	2.695	2.698	2.701	2.704	2.706	2.709	2.711	2.712	2.715	2.716	2.719	2.719	2.720	2.721	2.721	2.721	2.721	2.721	2.721	2.720	2.720	2.719	2.716	2.716	2.714	2.711	2.709	2.706	2.704	2.701	2.698	2.694	2.691	2.686	2.680	2.675	2.670	2.664	2.658	2.651	2.645	2.638	2.630	2.622	2.614	2.606	2.596	2.586	2.578	2.568	2.556	2.546	2.535	2.524	2.511	2.500	2.488	2.474	2.461	2.449	2.434	2.420	2.405	2.391	2.376	2.360	2.345	2.329	2.312	2.296	2.280	2.265	2.248	2.231	2.214	2.198	2.181	2.164	2.146	2.129	2.111	2.094	2.078	2.060	2.042	2.025	2.007	1.990	1.972	1.955	1.939	1.921	1.904	1.886	1.870	1.852	1.835	1.819	1.801	1.785	1.768	1.752	1.735	1.720	1.702	1.688	1.671	1.656	1.640	1.626	1.611	1.596	1.581	1.566	1.554	1.540	1.525	1.512	1.500	1.489	1.476	1.465	1.452	1.444	1.432	1.422	1.412	1.404	1.398	1.390	1.382	1.376	1.370	1.365	1.360	1.356	1.354	1.350	1.348	1.345	1.345	1.345	1.345	1.346	1.348	1.350	1.354	1.356	1.361	1.366	1.371	1.376	1.382	1.389	1.395	1.404	1.411	1.419	1.428	1.436	1.445	1.455	1.464	1.476	1.485	1.495	1.505	1.515	1.525	1.535	1.544	1.554	1.564	1.574	1.582	1.591	1.601	1.609	1.618	1.624	1.631	1.640	1.646	1.652	1.659	1.665	1.670	1.675	1.680	1.684	1.689	1.691	1.694	1.698	1.700	1.701	1.702	1.704	1.705	1.705	1.706	1.706	1.706	1.706	1.704	1.704	1.704	1.702	1.701	1.700	1.699	1.696	1.695	1.694	1.692	1.691	1.691	1.690	1.689	1.688	1.688	1.689	1.688	1.690	1.690	1.691	1.692	1.695	1.696	1.699	1.702	1.705	1.710	1.715	1.720	1.726	1.731	1.738	1.745	1.752	1.761	1.769	1.778	1.788	1.796	1.806	1.818	1.829	1.839	1.851	1.862	1.876	1.889	1.901	1.915	1.929	1.941	1.955	1.969	1.982	1.996	2.010	2.025	2.039	2.052	2.065	2.080	2.094	2.106	2.119	2.131	2.145	2.156	2.169	2.180	2.191	2.202	2.214	2.224	2.234	2.244	2.252	2.262	2.271	2.280	2.289	2.298	2.305	2.312	2.321	2.328	2.335	2.342	2.349	2.356	2.364	2.370	2.376	2.384	2.390	2.396	2.402	2.409	2.416	2.422	2.429	2.436	2.442	2.449	2.456	2.464	2.470	2.478	2.484	2.491	2.499	2.505	2.512	2.519	2.526	2.534	2.539	2.546	2.551	2.559	2.564	2.570	2.575	2.579	2.584	2.588	2.591	2.594	2.596	2.598	2.600	2.600	2.600	2.601	2.600	2.599	2.595	2.592	2.590	2.585	2.580	2.574	2.566	2.559	2.550	2.540	2.530	2.520	2.508	2.496	2.482	2.468	2.454	2.438	2.421	2.405	2.386	2.368	2.349	2.330	2.309	2.289	2.268	2.245	2.224	2.200	2.180	2.155	2.131	2.108	2.082	2.058	2.034	2.009	1.984	1.960	1.934	1.909	1.885	1.860	1.835	1.811	1.788	1.764	1.740	1.718	1.695	1.674	1.651	1.630	1.609	1.589	1.570	1.551	1.532	1.515	1.498	1.482	1.466	1.452	1.439	1.426	1.414	1.404	1.394	1.384	1.376	1.369	1.362	1.358	1.354	1.350	1.346	1.346	1.345	1.345	1.346	1.348	1.351	1.355	1.359	1.364	1.369	1.376	1.384	1.390	1.399	1.408	1.416	1.426	1.438	1.448	1.458	1.469	1.480	1.491	1.504	1.515	1.528	1.540	1.551	1.562	1.575	1.586	1.598	1.608	1.618	1.628	1.639	1.648	1.656	1.665	1.672	1.680	1.686	1.694	1.698	1.704	1.708	1.710	1.712	1.715	1.716	1.718	1.716	1.716	1.715	1.711	1.709	1.706	1.702	1.698	1.691	1.685	1.679	1.671	1.662	1.655	1.646	1.636	1.628	1.618	1.608	1.598	1.588	1.576	1.566	1.555	1.542	1.532	1.522	1.511	1.500	1.489	1.479	1.469	1.458	1.449	1.440	1.430	1.422	1.414	1.406	1.399	1.391	1.386	1.380	1.375	1.370	1.366	1.362	1.360	1.358	1.355	1.355	1.354	1.355	1.355	1.356	1.358	1.360	1.362	1.366	1.370	1.375	1.379	1.384	1.390	1.395	1.402	1.408	1.415	1.421	1.429	1.436	1.445	1.452	1.461	1.470	1.478	1.488	1.496	1.505	1.514	1.524	1.532	1.541	1.551	1.560	1.568	1.576	1.584	1.591	1.599	1.608	1.615	1.621	1.628	1.634	1.640	1.645	1.650	1.654	1.658	1.661	1.664	1.666	1.668	1.669	1.669	1.669	1.668	1.666	1.664	1.662	1.658	1.652	1.648	1.641	1.634	1.626	1.618	1.608	1.598	1.588	1.575	1.562	1.549	1.535	1.521	1.506	1.491	1.475	1.458	1.440	1.422	1.405	1.386	1.366	1.348	1.328	1.308	1.289	1.268	1.248	1.228	1.206	1.188	1.166	1.148	1.128	1.109	1.090	1.071	1.054	1.035	1.019	1.001	0.985	0.970	0.955	0.942	0.929	0.916	0.905	0.894	0.884	0.875	0.868	0.860	0.852	0.848	0.842	0.839	0.836	0.834	0.831	0.831	0.831	0.832	0.835	0.836	0.839	0.844	0.846	0.851	0.858	0.862	0.870	0.878	0.884	0.891	0.899	0.908	0.914	0.920	0.929	0.936	0.944	0.951	0.959	0.965	0.972	0.979	0.985	0.990	0.995	1.000	1.004	1.008	1.009	1.010	1.011	1.011	1.011	1.010	1.008	1.004	1.000	0.995	0.989	0.981	0.972	0.962	0.952	0.940	0.929	0.914	0.899	0.884	0.866	0.849	0.830	0.811	0.790	0.769	0.746	0.722	0.699	0.674	0.649	0.622	0.595	0.569	0.540	0.512	0.482	0.454	0.425	0.395	0.365	0.336	0.306	0.276	0.248	0.218	0.189	0.160	0.131	0.104	0.076	0.050	0.024	-0.002	-0.028	-0.051	-0.074	-0.096	-0.119	-0.139	-0.159	-0.178	-0.195	-0.211	-0.228	-0.242	-0.256	-0.269	-0.281	-0.291	-0.301	-0.309	-0.316	-0.322	-0.329	-0.332	-0.336	-0.340	-0.342	-0.344	-0.342	-0.342	-0.341	-0.339	-0.336	-0.332	-0.329	-0.325	-0.321	-0.316	-0.311	-0.306	-0.300	-0.294	-0.288	-0.280	-0.272	-0.266	-0.259	-0.252	-0.245	-0.239	-0.231	-0.225	-0.218	-0.211	-0.204	-0.198	-0.191	-0.185	-0.179	-0.172	-0.166	-0.160	-0.155	-0.150	-0.145	-0.141	-0.135	-0.131	-0.126	-0.122	-0.118	-0.114	-0.109	-0.105	-0.101	-0.096	-0.092	-0.088	-0.082	-0.078	-0.074	-0.069	-0.062	-0.058	-0.050	-0.045	-0.038	-0.031	-0.022	-0.015	-0.006	0.002	0.011	0.022	0.032	0.044	0.056	0.069	0.081	0.096	0.111	0.126	0.142	0.160	0.178	0.195	0.214	0.235	
