# Supplementary material for: Motion onset VEPs can see through the blur
Source: Sci Rep. 2024 Sep 12;14:21296. doi: 10.1038/s41598-024-72483-z (PMC11393312; doi:10.1038/s41598-024-72483-z)
Supplement: Supplementary file 3 — Supplementary Information 3. [file 41598_2024_72483_MOESM3_ESM.zip › VEP_raw_data/source_data/SourceBlurVEP-S011_VEP_2023-04-17_14-09-07.txt]

0.000	0.000	99999.999	6250.000	50.000	-2193.000	-2061.000	6248.000	7.000	100.000	5.000	2.000	1.000	1.000	0.000	0.000	0.000	0.000	0.000	0.000	0.000	0.000	0.000	0.000	0.000	0.000	0.000	-1.281	-1.275	-1.270	-1.265	-1.260	-1.254	-1.249	-1.242	-1.236	-1.232	-1.226	-1.221	-1.218	-1.214	-1.209	-1.205	-1.202	-1.199	-1.196	-1.195	-1.192	-1.192	-1.192	-1.194	-1.194	-1.196	-1.199	-1.200	-1.204	-1.209	-1.214	-1.219	-1.224	-1.230	-1.238	-1.245	-1.254	-1.264	-1.272	-1.282	-1.294	-1.305	-1.316	-1.328	-1.340	-1.352	-1.366	-1.379	-1.391	-1.405	-1.418	-1.431	-1.445	-1.459	-1.471	-1.485	-1.499	-1.511	-1.522	-1.536	-1.548	-1.559	-1.571	-1.581	-1.592	-1.601	-1.612	-1.621	-1.629	-1.638	-1.646	-1.652	-1.660	-1.666	-1.672	-1.678	-1.682	-1.688	-1.691	-1.694	-1.698	-1.701	-1.704	-1.708	-1.709	-1.711	-1.712	-1.715	-1.716	-1.719	-1.720	-1.721	-1.722	-1.725	-1.726	-1.728	-1.729	-1.730	-1.732	-1.734	-1.735	-1.738	-1.740	-1.741	-1.742	-1.745	-1.748	-1.750	-1.754	-1.755	-1.758	-1.759	-1.761	-1.764	-1.765	-1.766	-1.766	-1.766	-1.768	-1.768	-1.766	-1.765	-1.764	-1.761	-1.758	-1.755	-1.750	-1.744	-1.738	-1.731	-1.724	-1.715	-1.705	-1.695	-1.684	-1.671	-1.659	-1.644	-1.629	-1.612	-1.596	-1.578	-1.559	-1.540	-1.520	-1.499	-1.478	-1.456	-1.435	-1.412	-1.389	-1.365	-1.340	-1.316	-1.292	-1.268	-1.244	-1.219	-1.195	-1.171	-1.148	-1.124	-1.101	-1.080	-1.058	-1.036	-1.015	-0.996	-0.978	-0.960	-0.942	-0.928	-0.911	-0.899	-0.886	-0.874	-0.862	-0.854	-0.845	-0.839	-0.831	-0.826	-0.822	-0.819	-0.815	-0.814	-0.814	-0.812	-0.814	-0.815	-0.818	-0.820	-0.822	-0.826	-0.829	-0.832	-0.836	-0.841	-0.844	-0.848	-0.852	-0.856	-0.859	-0.861	-0.864	-0.866	-0.866	-0.868	-0.868	-0.866	-0.865	-0.862	-0.859	-0.855	-0.850	-0.844	-0.836	-0.829	-0.820	-0.811	-0.800	-0.788	-0.775	-0.761	-0.748	-0.732	-0.716	-0.700	-0.682	-0.664	-0.646	-0.626	-0.606	-0.586	-0.566	-0.545	-0.525	-0.504	-0.482	-0.461	-0.441	-0.420	-0.400	-0.380	-0.360	-0.340	-0.321	-0.302	-0.285	-0.269	-0.252	-0.238	-0.222	-0.209	-0.196	-0.184	-0.171	-0.161	-0.152	-0.144	-0.138	-0.131	-0.126	-0.122	-0.120	-0.119	-0.118	-0.119	-0.119	-0.121	-0.124	-0.129	-0.134	-0.139	-0.146	-0.152	-0.160	-0.168	-0.178	-0.186	-0.196	-0.206	-0.218	-0.228	-0.238	-0.249	-0.260	-0.270	-0.281	-0.291	-0.301	-0.312	-0.321	-0.331	-0.341	-0.350	-0.359	-0.366	-0.374	-0.380	-0.386	-0.391	-0.396	-0.400	-0.404	-0.408	-0.409	-0.410	-0.411	-0.411	-0.410	-0.409	-0.406	-0.405	-0.400	-0.398	-0.392	-0.388	-0.381	-0.376	-0.371	-0.364	-0.356	-0.350	-0.344	-0.336	-0.328	-0.320	-0.314	-0.306	-0.299	-0.292	-0.286	-0.280	-0.275	-0.269	-0.264	-0.259	-0.255	-0.251	-0.248	-0.246	-0.242	-0.242	-0.241	-0.241	-0.242	-0.244	-0.246	-0.249	-0.251	-0.255	-0.261	-0.266	-0.272	-0.279	-0.288	-0.295	-0.304	-0.312	-0.322	-0.332	-0.344	-0.355	-0.366	-0.379	-0.390	-0.402	-0.414	-0.428	-0.440	-0.454	-0.466	-0.479	-0.492	-0.505	-0.519	-0.531	-0.542	-0.554	-0.565	-0.578	-0.588	-0.599	-0.609	-0.618	-0.628	-0.636	-0.644	-0.650	-0.656	-0.662	-0.668	-0.671	-0.675	-0.676	-0.679	-0.680	-0.680	-0.679	-0.678	-0.675	-0.672	-0.668	-0.662	-0.658	-0.649	-0.641	-0.632	-0.624	-0.612	-0.601	-0.589	-0.575	-0.561	-0.546	-0.531	-0.515	-0.498	-0.480	-0.461	-0.442	-0.424	-0.404	-0.382	-0.362	-0.341	-0.321	-0.300	-0.279	-0.258	-0.235	-0.214	-0.191	-0.170	-0.150	-0.129	-0.109	-0.089	-0.070	-0.052	-0.034	-0.018	-0.001	0.015	0.030	0.042	0.055	0.066	0.076	0.086	0.092	0.099	0.104	0.108	0.110	0.110	0.109	0.106	0.102	0.096	0.091	0.082	0.072	0.061	0.049	0.036	0.021	0.004	-0.014	-0.034	-0.054	-0.075	-0.098	-0.121	-0.145	-0.171	-0.198	-0.225	-0.252	-0.281	-0.311	-0.341	-0.371	-0.400	-0.431	-0.461	-0.494	-0.524	-0.555	-0.588	-0.618	-0.649	-0.680	-0.710	-0.740	-0.769	-0.799	-0.828	-0.855	-0.882	-0.909	-0.935	-0.960	-0.985	-1.009	-1.031	-1.054	-1.074	-1.095	-1.114	-1.134	-1.150	-1.166	-1.181	-1.196	-1.210	-1.222	-1.234	-1.245	-1.254	-1.261	-1.270	-1.275	-1.281	-1.286	-1.289	-1.291	-1.292	-1.294	-1.292	-1.292	-1.291	-1.289	-1.284	-1.281	-1.275	-1.270	-1.265	-1.258	-1.250	-1.242	-1.235	-1.226	-1.218	-1.209	-1.200	-1.190	-1.180	-1.170	-1.161	-1.151	-1.141	-1.134	-1.124	-1.115	-1.106	-1.098	-1.091	-1.085	-1.078	-1.071	-1.068	-1.062	-1.059	-1.056	-1.055	-1.054	-1.055	-1.055	-1.058	-1.061	-1.065	-1.071	-1.080	-1.086	-1.098	-1.108	-1.120	-1.134	-1.148	-1.162	-1.179	-1.199	-1.216	-1.239	-1.260	-1.281	-1.305	-1.330	-1.356	-1.384	-1.411	-1.440	-1.469	-1.499	-1.529	-1.560	-1.591	-1.622	-1.655	-1.686	-1.719	-1.751	-1.784	-1.816	-1.849	-1.881	-1.914	-1.945	-1.976	-2.007	-2.038	-2.068	-2.096	-2.125	-2.152	-2.179	-2.204	-2.229	-2.254	-2.276	-2.298	-2.319	-2.339	-2.359	-2.376	-2.392	-2.409	-2.424	-2.438	-2.450	-2.462	-2.474	-2.482	-2.491	-2.501	-2.508	-2.514	-2.520	-2.524	-2.530	-2.532	-2.536	-2.539	-2.540	-2.544	-2.545	-2.546	-2.548	-2.549	-2.550	-2.550	-2.552	-2.552	-2.554	-2.555	-2.558	-2.559	-2.561	-2.562	-2.565	-2.568	-2.571	-2.575	-2.580	-2.584	-2.589	-2.594	-2.600	-2.606	-2.612	-2.619	-2.626	-2.634	-2.641	-2.649	-2.658	-2.665	-2.672	-2.681	-2.690	-2.699	-2.708	-2.716	-2.725	-2.732	-2.741	-2.750	-2.758	-2.765	-2.772	-2.779	-2.785	-2.791	-2.796	-2.802	-2.806	-2.811	-2.815	-2.818	-2.820	-2.822	-2.824	-2.825	-2.824	-2.824	-2.822	-2.820	-2.818	-2.814	-2.810	-2.806	-2.802	-2.796	-2.790	-2.784	-2.776	-2.769	-2.760	-2.752	-2.744	-2.732	-2.724	-2.715	-2.704	-2.694	-2.682	-2.672	-2.660	-2.648	-2.636	-2.624	-2.611	-2.599	-2.588	-2.574	-2.561	-2.549	-2.535	-2.524	-2.510	-2.498	-2.482	-2.470	-2.458	-2.444	-2.430	-2.416	-2.402	-2.389	-2.375	-2.362	-2.349	-2.334	-2.320	-2.306	-2.291	-2.279	-2.264	-2.249	-2.235	-2.220	-2.205	-2.191	-2.176	-2.161	-2.146	-2.131	-2.118	-2.102	-2.088	-2.072	-2.059	-2.044	-2.029	-2.015	-2.000	-1.986	-1.971	-1.959	-1.944	-1.931	-1.916	-1.904	-1.890	-1.876	-1.862	-1.850	-1.836	-1.824	-1.810	-1.798	-1.785	-1.772	-1.759	-1.745	-1.732	-1.720	-1.708	-1.692	-1.680	-1.666	-1.654	-1.640	-1.625	-1.611	-1.596	-1.581	-1.566	-1.550	-1.534	-1.519	-1.502	-1.485	-1.468	-1.450	-1.431	-1.412	-1.392	-1.372	-1.352	-1.332	-1.311	-1.290	-1.268	-1.245	-1.221	-1.198	-1.174	-1.149	-1.125	-1.100	-1.074	-1.049	-1.022	-0.998	-0.971	-0.945	-0.920	-0.892	-0.868	-0.840	-0.815	-0.790	-0.764	-0.739	-0.714	-0.689	-0.665	-0.641	-0.618	-0.594	-0.571	-0.549	-0.529	-0.507	-0.488	-0.468	-0.448	-0.430	-0.411	-0.395	-0.378	-0.361	-0.346	-0.331	-0.316	-0.302	-0.289	-0.276	-0.265	-0.254	-0.242	-0.232	-0.222	-0.211	-0.204	-0.194	-0.186	-0.178	-0.171	-0.164	-0.158	-0.151	-0.145	-0.140	-0.135	-0.130	-0.128	-0.122	-0.119	-0.116	-0.112	-0.110	-0.108	-0.105	-0.104	-0.104	-0.101	-0.101	-0.101	-0.101	-0.101	-0.101	-0.101	-0.102	-0.105	-0.106	-0.108	-0.111	-0.112	-0.116	-0.119	-0.121	-0.125	-0.129	-0.132	-0.136	-0.141	-0.145	-0.149	-0.152	-0.156	-0.161	-0.165	-0.169	-0.172	-0.175	-0.179	-0.182	-0.185	-0.188	-0.189	-0.191	-0.192	-0.194	-0.194	-0.194	-0.192	-0.192	-0.190	-0.189	-0.186	-0.182	-0.179	-0.175	-0.170	-0.165	-0.160	-0.154	-0.148	-0.140	-0.132	-0.125	-0.116	-0.108	-0.099	-0.091	-0.080	-0.071	-0.061	-0.052	-0.044	-0.034	-0.024	-0.014	-0.005	0.004	0.012	0.021	0.029	0.036	0.044	0.051	0.058	0.062	0.068	0.072	0.076	0.080	0.084	0.085	0.088	0.089	0.090	0.090	0.089	0.089	0.086	0.084	0.081	0.078	0.074	0.069	0.064	0.058	0.051	0.044	0.038	0.029	0.021	0.012	0.004	-0.006	-0.016	-0.026	-0.036	-0.046	-0.059	-0.069	-0.080	-0.092	-0.104	-0.115	-0.126	-0.139	-0.150	-0.162	-0.174	-0.185	-0.196	-0.209	-0.220	-0.231	-0.242	-0.255	-0.265	-0.276	-0.286	-0.296	-0.306	-0.318	-0.326	-0.335	-0.344	-0.351	-0.359	-0.368	-0.374	-0.381	-0.388	-0.392	-0.399	-0.404	-0.406	-0.411	-0.414	-0.416	-0.419	-0.420	-0.420	-0.420	-0.420	-0.420	-0.418	-0.415	-0.412	-0.409	-0.404	-0.400	-0.395	-0.389	-0.381	-0.375	-0.369	-0.361	-0.352	-0.344	-0.335	-0.328	-0.319	-0.309	-0.300	-0.292	-0.282	-0.274	-0.265	-0.256	-0.249	-0.240	-0.232	-0.225	-0.218	-0.211	-0.205	-0.199	-0.195	-0.190	-0.186	-0.182	-0.180	-0.179	-0.178	-0.178	-0.179	-0.180	-0.182	-0.185	-0.189	-0.194	-0.199	-0.205	-0.211	-0.220	-0.228	-0.236	-0.248	-0.259	-0.269	-0.281	-0.294	-0.306	-0.319	-0.332	-0.348	-0.361	-0.376	-0.391	-0.408	-0.422	-0.438	-0.454	-0.470	-0.486	-0.501	-0.519	-0.534	-0.550	-0.566	-0.580	-0.596	-0.611	-0.628	-0.641	-0.656	-0.670	-0.684	-0.698	-0.711	-0.725	-0.738	-0.750	-0.762	-0.775	-0.788	-0.799	-0.810	-0.821	-0.832	-0.844	-0.855	-0.866	-0.876	-0.888	-0.898	-0.909	-0.920	-0.930	-0.941	-0.952	-0.962	-0.975	-0.985	-0.998	-1.009	-1.021	-1.032	-1.045	-1.058	-1.070	-1.082	-1.096	-1.110	-1.122	-1.136	-1.150	-1.165	-1.179	-1.194	-1.209	-1.222	-1.239	-1.254	-1.270	-1.285	-1.301	-1.316	-1.332	-1.348	-1.364	-1.379	-1.395	-1.411	-1.428	-1.442	-1.458	-1.474	-1.488	-1.502	-1.518	-1.531	-1.546	-1.560	-1.575	-1.589	-1.601	-1.615	-1.628	-1.639	-1.652	-1.664	-1.675	-1.685	-1.696	-1.706	-1.716	-1.725	-1.735	-1.742	-1.751	-1.759	-1.766	-1.775	-1.781	-1.788	-1.794	-1.800	-1.804	-1.809	-1.815	-1.819	-1.822	-1.826	-1.830	-1.834	-1.838	-1.840	-1.841	-1.844	-1.846	-1.849	-1.851	-1.851	-1.852	-1.854	-1.854	-1.855	-1.854	-1.854	-1.852	-1.852	-1.851	-1.849	-1.848	-1.845	-1.842	-1.840	-1.835	-1.832	-1.828	-1.824	-1.819	-1.814	-1.806	-1.801	-1.794	-1.786	-1.778	-1.770	-1.761	-1.751	-1.740	-1.731	-1.720	-1.708	-1.695	-1.681	-1.669	-1.655	-1.640	-1.625	-1.609	-1.592	-1.576	-1.559	-1.540	-1.522	-1.504	-1.484	-1.465	-1.445	-1.426	-1.405	-1.385	-1.365	-1.344	-1.322	-1.301	-1.280	-1.260	-1.240	-1.219	-1.198	-1.179	-1.159	-1.139	-1.119	-1.099	-1.080	-1.062	-1.044	-1.026	-1.008	-0.991	-0.975	-0.960	-0.945	-0.931	-0.916	-0.904	-0.891	-0.880	-0.869	-0.859	-0.849	-0.839	-0.830	-0.822	-0.814	-0.808	-0.802	-0.796	-0.791	-0.788	-0.782	-0.780	-0.778	-0.775	-0.774	-0.771	-0.770	-0.769	-0.768	-0.768	-0.768	-0.768	-0.768	-0.768	-0.768	-0.768	-0.768	-0.766	-0.766	-0.766	-0.765	-0.764	-0.764	-0.762	-0.760	-0.759	-0.756	-0.752	-0.749	-0.745	-0.741	-0.736	-0.731	-0.725	-0.719	-0.711	-0.702	-0.695	-0.686	-0.676	-0.665	-0.655	-0.642	-0.631	-0.619	-0.605	-0.592	-0.576	-0.562	-0.546	-0.530	-0.512	-0.496	-0.478	-0.460	-0.441	-0.422	-0.404	-0.385	-0.365	-0.345	-0.325	-0.304	-0.284	-0.262	-0.242	-0.220	-0.200	-0.179	-0.159	-0.138	-0.116	-0.096	-0.075	-0.055	-0.036	-0.016	0.004	0.021	0.040	0.058	0.075	0.092	0.110	0.125	0.140	0.155	0.170	0.184	0.195	0.206	0.219	0.228	0.238	0.248	0.255	0.261	0.268	0.272	0.278	0.280	0.284	0.285	0.285	0.286	0.285	0.282	0.279	0.275	0.271	0.264	0.258	0.250	0.241	0.232	0.220	0.210	0.198	0.185	0.171	0.158	0.141	0.125	0.109	0.092	0.074	0.056	0.036	0.018	-0.002	-0.024	-0.044	-0.065	-0.086	-0.109	-0.131	-0.152	-0.175	-0.198	-0.221	-0.244	-0.268	-0.290	-0.312	-0.336	-0.359	-0.381	-0.405	-0.426	-0.449	-0.471	-0.494	-0.515	-0.536	-0.558	-0.579	-0.599	-0.619	-0.639	-0.656	-0.676	-0.695	-0.712	-0.730	-0.748	-0.764	-0.781	-0.796	-0.810	-0.826	-0.840	-0.854	-0.868	-0.880	-0.894	-0.906	-0.918	-0.929	-0.940	-0.950	-0.961	-0.971	-0.981	-0.991	-1.000	-1.009	-1.018	-1.026	-1.035	-1.042	-1.051	-1.059	-1.066	-1.074	-1.082	-1.089	-1.095	-1.101	-1.109	-1.115	-1.121	-1.128	-1.132	-1.139	-1.144	-1.149	-1.152	-1.159	-1.161	-1.166	-1.170	-1.172	-1.176	-1.179	-1.180	-1.181	-1.182	-1.182	-1.182	-1.181	-1.180	-1.178	-1.175	-1.171	-1.166	-1.162	-1.158	-1.150	-1.142	-1.134	-1.125	-1.116	-1.105	-1.095	-1.082	-1.069	-1.056	-1.041	-1.026	-1.011	-0.995	-0.979	-0.961	-0.944	-0.925	-0.906	-0.886	-0.866	-0.846	-0.826	-0.805	-0.785	-0.764	-0.742	-0.722	-0.700	-0.680	-0.659	-0.639	-0.618	-0.598	-0.578	-0.559	-0.539	-0.521	-0.502	-0.485	-0.470	-0.452	-0.438	-0.422	-0.410	-0.398	-0.385	-0.372	-0.361	-0.351	-0.342	-0.334	-0.328	-0.319	-0.312	-0.309	-0.304	-0.300	-0.298	-0.294	-0.294	-0.291	-0.291	-0.291	-0.291	-0.294	-0.294	-0.298	-0.300	-0.302	-0.308	-0.311	-0.316	-0.321	-0.328	-0.332	-0.339	-0.344	-0.350	-0.356	-0.364	-0.371	-0.376	-0.384	-0.392	-0.399	-0.408	-0.415	-0.421	-0.430	-0.438	-0.446	-0.454	-0.462	-0.471	-0.480	-0.488	-0.496	-0.505	-0.512	-0.522	-0.530	-0.539	-0.548	-0.556	-0.565	-0.574	-0.582	-0.591	-0.599	-0.608	-0.616	-0.625	-0.632	-0.642	-0.651	-0.659	-0.668	-0.675	-0.684	-0.691	-0.700	-0.708	-0.716	-0.724	-0.730	-0.739	-0.745	-0.754	-0.760	-0.768	-0.774	-0.780	-0.786	-0.792	-0.799	-0.805	-0.811	-0.818	-0.824	-0.829	-0.835	-0.841	-0.846	-0.852	-0.860	-0.865	-0.871	-0.878	-0.882	-0.890	-0.896	-0.902	-0.910	-0.916	-0.922	-0.930	-0.938	-0.945	-0.952	-0.961	-0.970	-0.978	-0.986	-0.996	-1.006	-1.015	-1.025	-1.036	-1.048	-1.059	-1.071	-1.082	-1.095	-1.108	-1.121	-1.134	-1.148	-1.162	-1.176	-1.190	-1.205	-1.220	-1.236	-1.251	-1.266	-1.282	-1.299	-1.316	-1.332	-1.349	-1.366	-1.382	-1.400	-1.416	-1.434	-1.450	-1.469	-1.484	-1.501	-1.519	-1.536	-1.552	-1.569	-1.585	-1.601	-1.616	-1.632	-1.648	-1.662	-1.676	-1.690	-1.704	-1.716	-1.729	-1.740	-1.751	-1.761	-1.772	-1.780	-1.790	-1.798	-1.804	-1.810	-1.816	-1.820	-1.824	-1.826	-1.828	-1.829	-1.829	-1.829	-1.828	-1.824	-1.821	-1.815	-1.810	-1.804	-1.796	-1.788	-1.779	-1.769	-1.758	-1.746	-1.734	-1.721	-1.706	-1.692	-1.678	-1.662	-1.648	-1.630	-1.614	-1.596	-1.579	-1.561	-1.544	-1.525	-1.508	-1.489	-1.471	-1.452	-1.435	-1.418	-1.400	-1.382	-1.365	-1.349	-1.332	-1.316	-1.301	-1.286	-1.272	-1.258	-1.244	-1.230	-1.218	-1.206	-1.194	-1.184	-1.172	-1.162	-1.154	-1.144	-1.136	-1.128	-1.121	-1.114	-1.108	-1.101	-1.095	-1.090	-1.085	-1.079	-1.074	-1.071	-1.066	-1.061	-1.058	-1.054	-1.050	-1.045	-1.042	-1.039	-1.035	-1.031	-1.028	-1.024	-1.020	-1.015	-1.012	-1.008	-1.002	-0.998	-0.994	-0.990	-0.982	-0.978	-0.972	-0.966	-0.960	-0.952	-0.946	-0.940	-0.934	-0.926	-0.919	-0.911	-0.904	-0.896	-0.888	-0.880	-0.871	-0.862	-0.852	-0.844	-0.835	-0.825	-0.815	-0.806	-0.795	-0.785	-0.775	-0.764	-0.754	-0.742	-0.731	-0.719	-0.708	-0.695	-0.684	-0.671	-0.660	-0.648	-0.635	-0.624	-0.610	-0.598	-0.585	-0.572	-0.560	-0.546	-0.534	-0.520	-0.506	-0.492	-0.479	-0.465	-0.451	-0.436	-0.422	-0.410	-0.396	-0.382	-0.369	-0.355	-0.341	-0.329	-0.315	-0.302	-0.290	-0.278	-0.265	-0.254	-0.242	-0.231	-0.220	-0.209	-0.199	-0.190	-0.180	-0.171	-0.162	-0.156	-0.148	-0.141	-0.136	-0.130	-0.125	-0.120	-0.116	-0.112	-0.110	-0.106	-0.105	-0.104	-0.102	-0.102	-0.102	-0.102	-0.104	-0.105	-0.106	-0.108	-0.110	-0.112	-0.115	-0.119	-0.121	-0.126	-0.128	-0.132	-0.135	-0.139	-0.141	-0.145	-0.148	-0.150	-0.154	-0.155	-0.158	-0.158	-0.160	-0.160	-0.160	-0.160	-0.160	-0.159	-0.158	-0.156	-0.154	-0.151	-0.148	-0.144	-0.140	-0.135	-0.130	-0.124	-0.118	-0.112	-0.105	-0.098	-0.091	-0.082	-0.075	-0.065	-0.058	-0.050	-0.040	-0.032	-0.022	-0.014	-0.006	0.004	0.011	0.020	0.029	0.036	0.044	0.051	0.059	0.066	0.071	0.078	0.084	0.089	0.092	0.096	0.100	0.102	0.104	0.105	0.105	0.106	0.105	0.104	0.101	0.099	0.095	0.090	0.085	0.079	0.071	0.065	0.058	0.049	0.039	0.029	0.019	0.008	-0.004	-0.016	-0.030	-0.044	-0.058	-0.074	-0.089	-0.106	-0.122	-0.141	-0.159	-0.178	-0.198	-0.216	-0.238	-0.258	-0.280	-0.300	-0.322	-0.346	-0.369	-0.392	-0.416	-0.441	-0.465	-0.490	-0.515	-0.540	-0.566	-0.591	-0.619	-0.644	-0.671	-0.696	-0.724	-0.750	-0.778	-0.804	-0.831	-0.858	-0.884	-0.910	-0.936	-0.962	-0.988	-1.012	-1.038	-1.062	-1.086	-1.109	-1.132	-1.155	-1.178	-1.199	-1.219	-1.240	-1.259	-1.276	-1.295	-1.311	-1.328	-1.342	-1.356	-1.370	-1.384	-1.395	-1.408	-1.418	-1.428	-1.436	-1.445	-1.451	-1.459	-1.466	-1.471	-1.479	-1.482	-1.488	-1.492	-1.498	-1.501	-1.506	-1.510	-1.514	-1.519	-1.522	-1.528	-1.531	-1.536	-1.542	-1.548	-1.554	-1.561	-1.569	-1.579	-1.588	-1.596	-1.608	-1.619	-1.631	-1.644	-1.658	-1.672	-1.688	-1.705	-1.721	-1.740	-1.760	-1.779	-1.800	-1.822	-1.845	-1.869	-1.891	-1.918	-1.942	-1.966	-1.994	-2.020	-2.047	-2.075	-2.102	-2.130	-2.158	-2.186	-2.214	-2.241	-2.269	-2.296	-2.324	-2.350	-2.376	-2.402	-2.428	-2.452	-2.476	-2.501	-2.525	-2.548	-2.570	-2.591	-2.612	-2.631	-2.651	-2.670	-2.688	-2.705	-2.720	-2.735	-2.750	-2.762	-2.776	-2.788	-2.799	-2.810	-2.819	-2.828	-2.836	-2.844	-2.851	-2.858	-2.864	-2.869	-2.872	-2.876	-2.881	-2.884	-2.886	-2.888	-2.890	-2.891	-2.892	-2.891	-2.892	-2.891	-2.891	-2.890	-2.889	-2.888	-2.886	-2.884	-2.881	-2.879	-2.875	-2.871	-2.868	-2.864	-2.860	-2.855	-2.850	-2.845	-2.839	-2.832	-2.825	-2.820	-2.811	-2.804	-2.796	-2.789	-2.779	-2.770	-2.760	-2.750	-2.739	-2.728	-2.716	-2.702	-2.690	-2.676	-2.662	-2.648	-2.632	-2.616	-2.600	-2.582	-2.565	-2.545	-2.526	-2.506	-2.485	-2.464	-2.441	-2.418	-2.392	-2.368	-2.341	-2.314	-2.285	-2.256	-2.226	-2.195	-2.162	-2.130	-2.096	-2.061	-2.025	-1.989	-1.951	-1.911	-1.871	-1.830	-1.790	-1.746	-1.702	-1.659	-1.614	-1.568	-1.520	-1.472	-1.425	-1.376	-1.326	-1.276	-1.226	-1.175	-1.126	-1.074	-1.024	-0.971	-0.920	-0.870	-0.820	-0.769	-0.718	-0.670	-0.620	-0.572	-0.525	-0.479	-0.434	-0.389	-0.346	-0.304	-0.265	-0.225	-0.188	-0.151	-0.116	-0.082	-0.051	-0.021	0.008	0.034	0.058	0.081	0.102	0.121	0.139	0.155	0.170	0.182	0.194	0.204	0.211	0.218	0.222	0.228	0.229	0.231	0.231	0.231	0.230	0.228	0.224	0.221	0.218	0.212	0.209	0.204	0.199	0.192	0.189	0.185	0.180	0.175	0.172	0.169	0.168	0.165	0.165	0.166	0.166	0.169	0.171	0.178	0.182	0.189	0.198	0.206	0.216	0.228	0.241	0.255	0.269	0.286	0.304	0.322	0.341	0.362	0.385	0.408	0.430	0.456	0.480	0.506	0.531	0.560	0.586	0.614	0.642	0.671	0.700	0.729	0.758	0.788	0.815	0.844	0.872	0.901	0.928	0.955	0.981	1.008	1.034	1.058	1.082	1.105	1.126	1.149	1.169	1.189	1.206	1.224	1.240	1.255	1.270	1.282	1.295	1.308	1.318	1.325	1.335	1.341	1.348	1.352	1.356	1.360	1.361	1.364	1.364	1.364	1.362	1.360	1.358	1.354	1.350	1.345	1.340	1.334	1.326	1.320	1.311	1.304	1.295	1.285	1.276	1.266	1.255	1.245	1.235	1.222	1.212	1.200	1.188	1.175	1.162	1.151	1.139	1.125	1.112	1.100	1.088	1.075	1.060	1.048	1.034	1.022	1.009	0.995	0.981	0.969	0.958	0.942	0.930	0.918	0.905	0.891	0.880	0.866	0.855	0.842	0.830	0.819	0.806	0.795	0.784	0.772	0.762	0.751	0.741	0.730	0.720	0.711	0.702	0.691	0.682	0.675	0.665	0.658	0.650	0.641	0.634	0.628	0.619	0.612	0.605	0.599	0.591	0.586	0.579	0.574	0.566	0.560	0.554	0.548	0.540	0.534	0.528	0.519	0.512	0.505	0.496	0.488	0.480	0.471	0.462	0.452	0.441	0.431	0.420	0.408	0.395	0.381	0.369	0.352	0.339	0.322	0.304	0.288	0.268	0.249	0.229	0.208	0.185	0.164	0.140	0.116	0.090	0.065	0.039	0.011	-0.016	-0.044	-0.072	-0.102	-0.132	-0.162	-0.194	-0.225	-0.256	-0.289	-0.320	-0.351	-0.384	-0.415	-0.448	-0.480	-0.512	-0.542	-0.574	-0.605	-0.635	-0.665	-0.694	-0.722	-0.750	-0.778	-0.805	-0.831	-0.856	-0.880	-0.904	-0.926	-0.948	-0.969	-0.989	-1.008	-1.025	-1.041	-1.056	-1.071	-1.085	-1.099	-1.111	-1.121	-1.131	-1.141	-1.149	-1.158	-1.162	-1.169	-1.174	-1.180	-1.184	-1.188	-1.191	-1.194	-1.195	-1.198	-1.200	-1.201	-1.204	-1.205	-1.205	-1.206	-1.208	-1.210	-1.211	-1.212	-1.215	-1.218	-1.219	-1.221	-1.225	-1.229	-1.232	-1.238	-1.242	-1.250	-1.256	-1.264	-1.270	-1.279	-1.289	-1.298	-1.308	-1.319	-1.330	-1.341	-1.354	-1.366	-1.381	-1.395	-1.409	-1.425	-1.440	-1.455	-1.471	-1.488	-1.505	-1.522	-1.541	-1.560	-1.578	-1.596	-1.615	-1.634	-1.654	-1.672	-1.691	-1.711	-1.731	-1.751	-1.771	-1.791	-1.811	-1.831	-1.851	-1.871	-1.891	-1.911	-1.931	-1.952	-1.971	-1.992	-2.011	-2.033	-2.052	-2.072	-2.094	-2.115	-2.135	-2.155	-2.176	-2.198	-2.219	-2.240	-2.261	-2.284	-2.305	-2.326	-2.349	-2.370	-2.391	-2.414	-2.436	-2.459	-2.481	-2.502	-2.525	-2.549	-2.570	-2.592	-2.616	-2.638	-2.660	-2.682	-2.705	-2.726	-2.748	-2.770	-2.790	-2.811	-2.831	-2.852	-2.872	-2.892	-2.910	-2.929	-2.946	-2.964	-2.981	-2.996	-3.012	-3.028	-3.041	-3.055	-3.068	-3.079	-3.090	-3.101	-3.111	-3.120	-3.128	-3.134	-3.140	-3.145	-3.150	-3.154	-3.158	-3.159	-3.159	-3.161	-3.160	-3.159	-3.158	-3.155	-3.152	-3.149	-3.145	-3.140	-3.134	-3.130	-3.122	-3.116	-3.110	-3.102	-3.095	-3.088	-3.079	-3.070	-3.061	-3.052	-3.044	-3.034	-3.024	-3.015	-3.005	-2.995	-2.986	-2.976	-2.966	-2.955	-2.946	-2.936	-2.926	-2.915	-2.905	-2.895	-2.884	-2.874	-2.862	-2.851	-2.840	-2.829	-2.818	-2.806	-2.794	-2.782	-2.769	-2.756	-2.742	-2.729	-2.714	-2.699	-2.684	-2.668	-2.651	-2.632	-2.616	-2.598	-2.580	-2.561	-2.541	-2.522	-2.501	-2.481	-2.460	-2.438	-2.416	-2.392	-2.370	-2.346	-2.325	-2.301	-2.276	-2.254	-2.230	-2.206	-2.184	-2.159	-2.135	-2.112	-2.089	-2.065	-2.042	-2.020	-1.999	-1.978	-1.956	-1.936	-1.916	-1.898	-1.880	-1.862	-1.845	-1.830	-1.814	-1.800	-1.786	-1.772	-1.761	-1.750	-1.739	-1.729	-1.719	-1.710	-1.702	-1.695	-1.690	-1.684	-1.678	-1.672	-1.668	-1.665	-1.661	-1.658	-1.655	-1.652	-1.649	-1.648	-1.644	-1.641	-1.638	-1.634	-1.631	-1.628	-1.622	-1.619	-1.612	-1.606	-1.600	-1.591	-1.584	-1.574	-1.564	-1.554	-1.542	-1.530	-1.516	-1.501	-1.488	-1.470	-1.454	-1.435	-1.418	-1.396	-1.376	-1.354	-1.331	-1.309	-1.285	-1.260	-1.234	-1.208	-1.181	-1.155	-1.126	-1.099	-1.071	-1.044	-1.015	-0.988	-0.960	-0.931	-0.906	-0.879	-0.852	-0.828	-0.802	-0.779	-0.755	-0.732	-0.711	-0.691	-0.671	-0.652	-0.638	-0.621	-0.608	-0.594	-0.582	-0.572	-0.564	-0.556	-0.550	-0.546	-0.544	-0.541	-0.542	-0.542	-0.546	-0.550	-0.556	-0.565	-0.574	-0.582	-0.594	-0.606	-0.620	-0.634	-0.650	-0.666	-0.684	-0.702	-0.720	-0.740	-0.760	-0.780	-0.801	-0.822	-0.844	-0.865	-0.888	-0.909	-0.931	-0.952	-0.974	-0.994	-1.015	-1.036	-1.056	-1.076	-1.094	-1.112	-1.131	-1.149	-1.165	-1.180	-1.195	-1.210	-1.222	-1.236	-1.248	-1.258	-1.268	-1.276	-1.285	-1.291	-1.296	-1.301	-1.305	-1.308	-1.310	-1.310	-1.311	-1.310	-1.308	-1.308	-1.302	-1.300	-1.295	-1.290	-1.285	-1.278	-1.271	-1.262	-1.254	-1.245	-1.236	-1.226	-1.216	-1.204	-1.194	-1.182	-1.171	-1.159	-1.148	-1.135	-1.125	-1.112	-1.100	-1.090	-1.078	-1.066	-1.055	-1.044	-1.034	-1.022	-1.012	-1.002	-0.992	-0.984	-0.975	-0.966	-0.959	-0.951	-0.944	-0.938	-0.930	-0.925	-0.920	-0.915	-0.911	-0.906	-0.904	-0.901	-0.900	-0.898	-0.896	-0.896	-0.896	-0.896	-0.898	-0.898	-0.900	-0.902	-0.905	-0.908	-0.911	-0.915	-0.919	-0.922	-0.928	-0.931	-0.938	-0.942	-0.948	-0.951	-0.958	-0.962	-0.968	-0.972	-0.979	-0.982	-0.989	-0.994	-0.998	-1.002	-1.006	-1.011	-1.014	-1.019	-1.022	-1.026	-1.029	-1.031	-1.035	-1.036	-1.039	-1.041	-1.041	-1.044	-1.044	-1.044	-1.045	-1.046	-1.045	-1.045	-1.045	-1.044	-1.042	-1.042	-1.042	-1.041	-1.040	-1.039	-1.039	-1.036	-1.036	-1.035	-1.035	-1.034	-1.034	-1.034	-1.034	-1.034	-1.032	-1.034	-1.034	-1.034	-1.036	-1.038	-1.040	-1.042	-1.045	-1.048	-1.050	-1.055	-1.059	-1.064	-1.070	-1.074	-1.081	-1.088	-1.095	-1.102	-1.111	-1.119	-1.129	-1.138	-1.148	-1.158	-1.168	-1.179	-1.190	-1.201	-1.214	-1.225	-1.238	-1.251	-1.265	-1.279	-1.291	-1.305	-1.319	-1.332	-1.346	-1.361	-1.375	-1.389	-1.402	-1.416	-1.430	-1.442	-1.455	-1.469	-1.480	-1.492	-1.505	-1.516	-1.526	-1.538	-1.548	-1.556	-1.565	-1.575	-1.582	-1.590	-1.596	-1.602	-1.609	-1.614	-1.619	-1.622	-1.625	-1.629	-1.630	-1.632	-1.634	-1.635	-1.635	-1.635	-1.634	-1.632	-1.631	-1.631	-1.629	-1.628	-1.625	-1.624	-1.620	-1.619	-1.616	-1.612	-1.611	-1.609	-1.606	-1.604	-1.601	-1.600	-1.599	-1.596	-1.595	-1.594	-1.594	-1.592	-1.591	-1.591	-1.591	-1.591	-1.591	-1.592	-1.592	-1.594	-1.594	-1.594	-1.595	-1.595	-1.596	-1.596	-1.596	-1.596	-1.596	-1.595	-1.594	-1.592	-1.591	-1.589	-1.585	-1.581	-1.578	-1.572	-1.568	-1.560	-1.554	-1.545	-1.536	-1.525	-1.514	-1.502	-1.490	-1.476	-1.461	-1.445	-1.429	-1.411	-1.394	-1.375	-1.355	-1.336	-1.315	-1.292	-1.270	-1.248	-1.224	-1.200	-1.174	-1.150	-1.124	-1.100	-1.074	-1.048	-1.022	-0.996	-0.972	-0.946	-0.921	-0.898	-0.874	-0.851	-0.828	-0.805	-0.785	-0.764	-0.744	-0.725	-0.708	-0.690	-0.675	-0.659	-0.645	-0.631	-0.619	-0.609	-0.598	-0.589	-0.580	-0.572	-0.566	-0.560	-0.556	-0.551	-0.548	-0.546	-0.544	-0.542	-0.542	-0.542	-0.541	-0.542	-0.544	-0.545	-0.546	-0.549	-0.550	-0.551	-0.552	-0.554	-0.556	-0.556	-0.556	-0.558	-0.558	-0.556	-0.555	-0.554	-0.552	-0.549	-0.546	-0.542	-0.538	-0.532	-0.526	-0.521	-0.514	-0.505	-0.498	-0.489	-0.479	-0.468	-0.456	-0.444	-0.432	-0.419	-0.406	-0.392	-0.379	-0.364	-0.350	-0.335	-0.319	-0.305	-0.289	-0.274	-0.260	-0.244	-0.228	-0.214	-0.199	-0.184	-0.170	-0.155	-0.141	-0.129	-0.115	-0.102	-0.090	-0.079	-0.068	-0.058	-0.048	-0.038	-0.029	-0.020	-0.012	-0.005	0.000	0.005	0.010	0.014	0.018	0.021	0.024	0.025	0.025	0.028	0.028	0.026	0.025	0.022	0.021	0.019	0.015	0.012	0.009	0.005	0.001	-0.004	-0.008	-0.010	-0.015	-0.020	-0.024	-0.029	-0.032	-0.038	-0.040	-0.045	-0.048	-0.051	-0.054	-0.056	-0.060	-0.061	-0.064	-0.064	-0.066	-0.066	-0.066	-0.065	-0.065	-0.065	-0.062	-0.061	-0.058	-0.055	-0.052	-0.050	-0.045	-0.041	-0.038	-0.031	-0.028	-0.022	-0.018	-0.012	-0.006	-0.001	0.005	0.010	0.014	0.019	0.024	0.029	0.032	0.036	0.040	0.042	0.045	0.048	0.049	0.050	0.052	0.052	0.051	0.050	0.049	0.048	0.044	0.040	0.038	0.032	0.026	0.021	0.014	0.006	-0.002	-0.011	-0.021	-0.031	-0.042	-0.052	-0.065	-0.076	-0.089	-0.101	-0.114	-0.129	-0.141	-0.154	-0.168	-0.182	-0.196	-0.210	-0.224	-0.238	-0.251	-0.265	-0.279	-0.292	-0.305	-0.316	-0.328	-0.340	-0.350	-0.360	-0.370	-0.380	-0.388	-0.396	-0.402	-0.410	-0.415	-0.419	-0.424	-0.428	-0.430	-0.431	-0.434	-0.434	-0.432	-0.431	-0.430	-0.426	-0.422	-0.418	-0.412	-0.406	-0.399	-0.391	-0.384	-0.374	-0.364	-0.354	-0.342	-0.331	-0.319	-0.306	-0.292	-0.279	-0.265	-0.250	-0.234	-0.219	-0.202	-0.186	-0.170	-0.154	-0.138	-0.121	-0.105	-0.088	-0.071	-0.055	-0.038	-0.021	-0.006	0.009	0.025	0.040	0.054	0.069	0.082	0.096	0.108	0.120	0.131	0.142	0.151	0.160	0.168	0.175	0.181	0.186	0.191	0.192	0.195	0.196	0.195	0.194	0.191	0.188	0.181	0.175	0.168	0.159	0.149	0.138	0.125	0.112	0.098	0.081	0.064	0.046	0.028	0.006	-0.016	-0.038	-0.061	-0.085	-0.110	-0.136	-0.162	-0.190	-0.219	-0.246	-0.276	-0.306	-0.335	-0.366	-0.396	-0.429	-0.460	-0.491	-0.521	-0.554	-0.585	-0.615	-0.646	-0.675	-0.706	-0.736	-0.764	-0.792	-0.821	-0.849	-0.875	-0.901	-0.926	-0.951	-0.975	-0.999	-1.020	-1.041	-1.061	-1.080	-1.099	-1.116	-1.132	-1.146	-1.160	-1.174	-1.184	-1.195	-1.205	-1.214	-1.220	-1.226	-1.232	-1.236	-1.240	-1.241	-1.242	-1.244	-1.242	-1.241	-1.239	-1.238	-1.232	-1.229	-1.224	-1.219	-1.212	-1.205	-1.200	-1.192	-1.184	-1.176	-1.169	-1.160	-1.152	-1.144	-1.135	-1.128	-1.119	-1.111	-1.104	-1.096	-1.089	-1.082	-1.076	-1.070	-1.065	-1.060	-1.056	-1.054	-1.050	-1.049	-1.048	-1.048	-1.048	-1.049	-1.052	-1.054	-1.060	-1.064	-1.070	-1.078	-1.085	-1.095	-1.105	-1.116	-1.129	-1.141	-1.155	-1.171	-1.188	-1.205	-1.224	-1.242	-1.262	-1.284	-1.305	-1.329	-1.351	-1.376	-1.401	-1.426	-1.452	-1.478	-1.504	-1.531	-1.559	-1.585	-1.614	-1.641	-1.669	-1.698	-1.725	-1.754	-1.781	-1.809	-1.836	-1.864	-1.891	-1.918	-1.945	-1.969	-1.995	-2.019	-2.042	-2.066	-2.089	-2.110	-2.131	-2.152	-2.171	-2.190	-2.208	-2.225	-2.241	-2.256	-2.271	-2.286	-2.299	-2.310	-2.321	-2.332	-2.342	-2.352	-2.360	-2.369	-2.376	-2.381	-2.389	-2.394	-2.399	-2.404	-2.408	-2.411	-2.415	-2.418	-2.420	-2.422	-2.424	-2.426	-2.429	-2.431	-2.432	-2.434	-2.436	-2.439	-2.441	-2.444	-2.446	-2.450	-2.452	-2.456	-2.460	-2.464	-2.469	-2.472	-2.478	-2.481	-2.486	-2.492	-2.498	-2.502	-2.509	-2.515	-2.521	-2.529	-2.534	-2.541	-2.549	-2.555	-2.562	-2.569	-2.576	-2.582	-2.589	-2.596	-2.602	-2.609	-2.615	-2.621	-2.626	-2.631	-2.638	-2.641	-2.645	-2.648	-2.652	-2.655	-2.655	-2.658	-2.659	-2.659	-2.660	-2.659	-2.658	-2.656	-2.652	-2.650	-2.646	-2.641	-2.636	-2.631	-2.625	-2.618	-2.610	-2.602	-2.594	-2.585	-2.575	-2.566	-2.556	-2.545	-2.534	-2.521	-2.509	-2.496	-2.484	-2.470	-2.456	-2.442	-2.429	-2.414	-2.399	-2.385	-2.370	-2.355	-2.340	-2.324	-2.309	-2.292	-2.276	-2.260	-2.244	-2.229	-2.211	-2.195	-2.179	-2.162	-2.145	-2.129	-2.111	-2.094	-2.076	-2.059	-2.042	-2.024	-2.006	-1.990	-1.971	-1.955	-1.936	-1.920	-1.901	-1.884	-1.868	-1.849	-1.832	-1.815	-1.796	-1.780	-1.762	-1.745	-1.729	-1.710	-1.694	-1.678	-1.660	-1.644	-1.626	-1.610	-1.592	-1.578	-1.560	-1.545	-1.529	-1.512	-1.496	-1.480	-1.465	-1.450	-1.434	-1.419	-1.402	-1.388	-1.371	-1.356	-1.341	-1.325	-1.310	-1.295	-1.278	-1.262	-1.246	-1.230	-1.214	-1.198	-1.181	-1.164	-1.148	-1.130	-1.112	-1.096	-1.079	-1.061	-1.044	-1.024	-1.006	-0.988	-0.969	-0.950	-0.931	-0.911	-0.892	-0.872	-0.851	-0.831	-0.810	-0.790	-0.769	-0.748	-0.726	-0.706	-0.684	-0.662	-0.641	-0.621	-0.599	-0.578	-0.559	-0.538	-0.518	-0.498	-0.478	-0.459	-0.439	-0.420	-0.401	-0.384	-0.366	-0.349	-0.331	-0.315	-0.299	-0.284	-0.268	-0.252	-0.240	-0.226	-0.212	-0.200	-0.189	-0.176	-0.165	-0.152	-0.142	-0.132	-0.122	-0.114	-0.105	-0.096	-0.089	-0.080	-0.072	-0.065	-0.059	-0.051	-0.046	-0.039	-0.034	-0.029	-0.024	-0.019	-0.015	-0.010	-0.008	-0.002	0.001	0.004	0.006	0.009	0.011	0.012	0.015	0.016	0.016	0.018	0.018	0.019	0.019	0.019	0.018	0.016	0.015	0.012	0.010	0.008	0.005	0.002	-0.001	-0.004	-0.008	-0.012	-0.016	-0.020	-0.026	-0.031	-0.036	-0.041	-0.045	-0.051	-0.056	-0.060	-0.065	-0.070	-0.074	-0.079	-0.082	-0.086	-0.090	-0.094	-0.096	-0.098	-0.100	-0.101	-0.102	-0.102	-0.102	-0.102	-0.101	-0.100	-0.099	-0.096	-0.092	-0.089	-0.084	-0.080	-0.075	-0.070	-0.064	-0.056	-0.050	-0.042	-0.035	-0.028	-0.019	-0.011	-0.002	0.006	0.015	0.022	0.031	0.041	0.049	0.058	0.065	0.072	0.080	0.089	0.095	0.101	0.108	0.112	0.118	0.122	0.126	0.129	0.132	0.135	0.136	0.138	0.139	0.138	0.138	0.136	0.135	0.131	0.130	0.126	0.121	0.116	0.111	0.106	0.099	0.092	0.085	0.078	0.070	0.060	0.051	0.041	0.032	0.022	0.011	0.000	-0.010	-0.021	-0.032	-0.045	-0.058	-0.070	-0.081	-0.095	-0.106	-0.119	-0.131	-0.142	-0.156	-0.168	-0.179	-0.191	-0.204	-0.215	-0.226	-0.238	-0.249	-0.259	-0.269	-0.280	-0.289	-0.298	-0.306	-0.314	-0.321	-0.328	-0.335	-0.340	-0.346	-0.351	-0.355	-0.359	-0.361	-0.365	-0.366	-0.366	-0.365	-0.365	-0.362	-0.360	-0.358	-0.352	-0.349	-0.342	-0.335	-0.329	-0.321	-0.312	-0.302	-0.294	-0.282	-0.272	-0.260	-0.249	-0.236	-0.222	-0.210	-0.196	-0.184	-0.171	-0.158	-0.144	-0.131	-0.119	-0.106	-0.094	-0.082	-0.070	-0.061	-0.050	-0.041	-0.031	-0.024	-0.016	-0.010	-0.004	0.001	0.005	0.008	0.009	0.010	0.010	0.008	0.005	0.001	-0.002	-0.009	-0.016	-0.025	-0.034	-0.044	-0.055	-0.066	-0.080	-0.094	-0.109	-0.125	-0.141	-0.159	-0.176	-0.194	-0.214	-0.232	-0.252	-0.271	-0.292	-0.314	-0.335	-0.355	-0.376	-0.396	-0.416	-0.439	-0.459	-0.480	-0.499	-0.520	-0.540	-0.560	-0.579	-0.598	-0.616	-0.634	-0.650	-0.668	-0.685	-0.701	-0.716	-0.732	-0.746	-0.761	-0.775	-0.789	-0.802	-0.815	-0.828	-0.840	-0.854	-0.866	-0.878	-0.889	-0.900	-0.912	-0.924	-0.935	-0.948	-0.959	-0.971	-0.984	-0.995	-1.008	-1.021	-1.034	-1.046	-1.060	-1.075	-1.090	-1.105	-1.120	-1.135	-1.151	-1.168	-1.185	-1.201	-1.220	-1.238	-1.256	-1.275	-1.295	-1.314	-1.334	-1.354	-1.374	-1.395	-1.415	-1.436	-1.458	-1.478	-1.499	-1.520	-1.541	-1.561	-1.581	-1.604	-1.624	-1.642	-1.662	-1.681	-1.701	-1.720	-1.736	-1.755	-1.772	-1.789	-1.804	-1.820	-1.834	-1.849	-1.862	-1.875	-1.889	-1.899	-1.910	-1.921	-1.930	-1.939	-1.946	-1.955	-1.961	-1.968	-1.972	-1.978	-1.981	-1.985	-1.988	-1.991	-1.992	-1.995	-1.995	-1.996	-1.996	-1.996	-1.996	-1.995	-1.994	-1.992	-1.992	-1.990	-1.988	-1.988	-1.984	-1.982	-1.981	-1.978	-1.975	-1.972	-1.969	-1.966	-1.962	-1.960	-1.956	-1.952	-1.948	-1.945	-1.941	-1.936	-1.932	-1.929	-1.925	-1.920	-1.915	-1.910	-1.905	-1.899	-1.894	-1.888	-1.881	-1.875	-1.868	-1.861	-1.852	-1.845	-1.836	-1.829	-1.819	-1.810	-1.800	-1.791	-1.780	-1.769	-1.758	-1.746	-1.734	-1.721	-1.708	-1.696	-1.682	-1.669	-1.655	-1.641	-1.626	-1.612	-1.599	-1.582	-1.569	-1.555	-1.540	-1.526	-1.511	-1.498	-1.482	-1.470	-1.455	-1.441	-1.429	-1.415	-1.401	-1.389	-1.378	-1.365	-1.354	-1.342	-1.331	-1.321	-1.310	-1.301	-1.292	-1.284	-1.276	-1.269	-1.261	-1.254	-1.246	-1.241	-1.236	-1.231	-1.226	-1.222	-1.219	-1.215	-1.211	-1.209	-1.206	-1.202	-1.201	-1.200	-1.198	-1.196	-1.194	-1.192	-1.191	-1.189	-1.189	-1.188	-1.185	-1.182	-1.181	-1.179	-1.176	-1.174	-1.170	-1.166	-1.162	-1.159	-1.154	-1.149	-1.144	-1.138	-1.131	-1.124	-1.115	-1.108	-1.099	-1.090	-1.079	-1.068	-1.056	-1.044	-1.031	-1.019	-1.004	-0.989	-0.974	-0.958	-0.940	-0.922	-0.904	-0.885	-0.865	-0.845	-0.822	-0.801	-0.779	-0.755	-0.731	-0.706	-0.682	-0.656	-0.631	-0.605	-0.578	-0.552	-0.524	-0.496	-0.470	-0.441	-0.414	-0.385	-0.356	-0.328	-0.299	-0.270	-0.241	-0.212	-0.184	-0.156	-0.129	-0.101	-0.075	-0.048	-0.021	0.005	0.031	0.056	0.080	0.104	0.126	0.149	0.171	0.191	0.211	0.230	0.248	0.265	0.280	0.296	0.310	0.322	0.334	0.345	0.355	0.364	0.371	0.378	0.382	0.385	0.389	0.390	0.391	0.390	0.389	0.385	0.382	0.376	0.371	0.364	0.356	0.346	0.336	0.325	0.314	0.301	0.288	0.272	0.258	0.241	0.225	0.209	0.191	0.172	0.155	0.135	0.116	0.096	0.078	0.056	0.036	0.016	-0.004	-0.025	-0.046	-0.066	-0.088	-0.108	-0.128	-0.148	-0.169	-0.189	-0.208	-0.228	-0.248	-0.266	-0.285	-0.304	-0.321	-0.339	-0.356	-0.372	-0.391	-0.406	-0.422	-0.438	-0.454	-0.468	-0.482	-0.496	-0.511	-0.524	-0.536	-0.550	-0.562	-0.574	-0.586	-0.598	-0.609	-0.620	-0.630	-0.640	-0.650	-0.660	-0.670	-0.679	-0.686	-0.696	-0.705	-0.712	-0.721	-0.728	-0.735	-0.742	-0.749	-0.755	-0.761	-0.766	-0.772	-0.778	-0.782	-0.788	-0.791	-0.795	-0.799	-0.801	-0.804	-0.806	-0.808	-0.809	-0.810	-0.810	-0.810	-0.810	-0.809	-0.808	-0.805	-0.802	-0.799	-0.796	-0.791	-0.788	-0.782	-0.776	-0.770	-0.764	-0.756	-0.748	-0.740	-0.730	-0.721	-0.711	-0.700	-0.689	-0.678	-0.666	-0.654	-0.640	-0.626	-0.614	-0.599	-0.585	-0.570	-0.556	-0.541	-0.528	-0.511	-0.496	-0.481	-0.465	-0.450	-0.435	-0.420	-0.404	-0.390	-0.375	-0.360	-0.345	-0.330	-0.316	-0.304	-0.290	-0.278	-0.265	-0.252	-0.241	-0.230	-0.220	-0.210	-0.201	-0.192	-0.185	-0.178	-0.172	-0.166	-0.161	-0.156	-0.152	-0.150	-0.148	-0.145	-0.144	-0.144	-0.145	-0.145	-0.148	-0.149	-0.154	-0.156	-0.160	-0.165	-0.170	-0.176	-0.182	-0.190	-0.198	-0.205	-0.211	-0.220	-0.230	-0.239	-0.248	-0.259	-0.268	-0.279	-0.290	-0.300	-0.311	-0.324	-0.335	-0.346	-0.358	-0.370	-0.381	-0.392	-0.405	-0.415	-0.428	-0.439	-0.451	-0.461	-0.472	-0.484	-0.495	-0.506	-0.518	-0.528	-0.538	-0.549	-0.558	-0.568	-0.576	-0.586	-0.595	-0.604	-0.612	-0.620	-0.629	-0.636	-0.642	-0.650	-0.656	-0.662	-0.669	-0.675	-0.681	-0.686	-0.691	-0.696	-0.701	-0.705	-0.709	-0.714	-0.718	-0.720	-0.724	-0.728	-0.730	-0.734	-0.738	-0.741	-0.744	-0.748	-0.750	-0.755	-0.758	-0.761	-0.765	-0.769	-0.772	-0.778	-0.781	-0.786	-0.791	-0.796	-0.802	-0.809	-0.815	-0.822	-0.829	-0.836	-0.845	-0.851	-0.861	-0.869	-0.879	-0.888	-0.898	-0.908	-0.919	-0.929	-0.940	-0.951	-0.962	-0.975	-0.988	-0.999	-1.010	-1.024	-1.036	-1.049	-1.061	-1.074	-1.088	-1.100	-1.112	-1.125	-1.139	-1.150	-1.164	-1.176	-1.188	-1.200	-1.212	-1.224	-1.236	-1.249	-1.260	-1.271	-1.282	-1.294	-1.305	-1.316	-1.326	-1.338	-1.348	-1.359	-1.369	-1.380	-1.390	-1.400	-1.409	-1.420	-1.430	-1.440	-1.450	-1.461	-1.471	-1.481	-1.491	-1.501	-1.512	-1.522	-1.532	-1.542	-1.552	-1.562	-1.572	-1.582	-1.592	-1.601	-1.611	-1.620	-1.630	-1.639	-1.646	-1.655	-1.662	-1.670	-1.676	-1.682	-1.688	-1.694	-1.698	-1.701	-1.705	-1.708	-1.709	-1.710	-1.710	-1.709	-1.708	-1.705	-1.701	-1.696	-1.691	-1.685	-1.678	-1.669	-1.661	-1.650	-1.640	-1.629	-1.618	-1.604	-1.590	-1.576	-1.562	-1.546	-1.531	-1.515	-1.498	-1.480	-1.462	-1.445	-1.428	-1.409	-1.391	-1.372	-1.355	-1.338	-1.319	-1.301	-1.284	-1.266	-1.250	-1.234	-1.218	-1.201	-1.188	-1.172	-1.159	-1.145	-1.132	-1.120	-1.109	-1.098	-1.089	-1.079	-1.070	-1.062	-1.055	-1.048	-1.041	-1.035	-1.029	-1.025	-1.020	-1.016	-1.011	-1.009	-1.005	-1.002	-0.999	-0.998	-0.994	-0.992	-0.990	-0.989	-0.988	-0.986	-0.982	-0.981	-0.980	-0.978	-0.974	-0.971	-0.968	-0.965	-0.961	-0.956	-0.951	-0.948	-0.941	-0.936	-0.929	-0.924	-0.916	-0.909	-0.901	-0.894	-0.885	-0.875	-0.866	-0.856	-0.845	-0.835	-0.822	-0.811	-0.799	-0.788	-0.775	-0.761	-0.748	-0.734	-0.720	-0.705	-0.690	-0.676	-0.660	-0.645	-0.629	-0.614	-0.598	-0.581	-0.565	-0.550	-0.532	-0.518	-0.500	-0.485	-0.469	-0.452	-0.436	-0.420	-0.404	-0.388	-0.371	-0.356	-0.339	-0.324	-0.309	-0.292	-0.278	-0.262	-0.248	-0.234	-0.219	-0.205	-0.191	-0.178	-0.164	-0.151	-0.139	-0.128	-0.115	-0.105	-0.094	-0.082	-0.072	-0.065	-0.056	-0.048	-0.039	-0.031	-0.026	-0.020	-0.015	-0.010	-0.005	-0.001	0.001	0.005	0.006	0.008	0.009	0.009	0.009	0.009	0.008	0.005	0.004	0.001	-0.001	-0.005	-0.008	-0.010	-0.015	-0.019	-0.024	-0.028	-0.031	-0.036	-0.040	-0.045	-0.049	-0.052	-0.056	-0.060	-0.062	-0.065	-0.068	-0.069	-0.071	-0.071	-0.071	-0.072	-0.071	-0.070	-0.068	-0.065	-0.062	-0.059	-0.054	-0.050	-0.044	-0.039	-0.031	-0.024	-0.016	-0.008	0.001	0.010	0.021	0.031	0.041	0.052	0.062	0.075	0.086	0.098	0.109	0.120	0.131	0.144	0.155	0.166	0.176	0.186	0.198	0.208	0.216	0.225	0.235	0.242	0.250	0.258	0.262	0.269	0.274	0.279	0.282	0.284	0.286	0.288	0.289	0.288	0.286	0.284	0.282	0.278	0.274	0.268	0.262	0.255	0.249	0.240	0.231	0.222	0.212	0.202	0.191	0.180	0.169	0.155	0.142	0.129	0.115	0.101	0.086	0.070	0.054	0.038	0.021	0.004	-0.014	-0.031	-0.050	-0.070	-0.088	-0.108	-0.128	-0.149	-0.169	-0.190	-0.211	-0.232	-0.255	-0.278	-0.300	-0.324	-0.346	-0.371	-0.395	-0.419	-0.444	-0.469	-0.494	-0.520	-0.545	-0.570	-0.596	-0.621	-0.649	-0.674	-0.700	-0.726	-0.751	-0.778	-0.804	-0.829	-0.855	-0.880	-0.904	-0.928	-0.951	-0.975	-0.998	-1.020	-1.041	-1.061	-1.082	-1.100	-1.120	-1.138	-1.154	-1.171	-1.186	-1.200	-1.215	-1.229	-1.240	-1.251	-1.262	-1.272	-1.281	-1.291	-1.299	-1.306	-1.314	-1.320	-1.328	-1.334	-1.340	-1.345	-1.350	-1.356	-1.364	-1.369	-1.375	-1.381	-1.389	-1.396	-1.402	-1.411	-1.420	-1.430	-1.440	-1.451	-1.462	-1.475	-1.489	-1.502	-1.519	-1.534	-1.551	-1.569	-1.588	-1.609	-1.629	-1.650	-1.674	-1.696	-1.721	-1.746	-1.771	-1.799	-1.826	-1.854	-1.881	-1.910	-1.939	-1.969	-1.999	-2.029	-2.058	-2.088	-2.116	-2.146	-2.176	-2.206	-2.234	-2.261	-2.290	-2.318	-2.345	-2.370	-2.395	-2.420	-2.444	-2.468	-2.490	-2.511	-2.532	-2.552	-2.571	-2.590	-2.608	-2.624	-2.639	-2.654	-2.668	-2.682	-2.694	-2.705	-2.716	-2.726	-2.736	-2.745	-2.754	-2.761	-2.769	-2.775	-2.781	-2.786	-2.792	-2.796	-2.801	-2.806	-2.809	-2.812	-2.816	-2.819	-2.822	-2.825	-2.828	-2.830	-2.832	-2.835	-2.836	-2.839	-2.840	-2.841	-2.842	-2.842	-2.844	-2.844	-2.844	-2.844	-2.841	-2.841	-2.839	-2.836	-2.832	-2.829	-2.825	-2.821	-2.815	-2.810	-2.802	-2.795	-2.786	-2.776	-2.768	-2.756	-2.744	-2.731	-2.718	-2.702	-2.688	-2.670	-2.652	-2.635	-2.615	-2.595	-2.574	-2.551	-2.528	-2.502	-2.478	-2.451	-2.424	-2.395	-2.365	-2.335	-2.302	-2.271	-2.238	-2.202	-2.168	-2.131	-2.094	-2.058	-2.018	-1.979	-1.939	-1.896	-1.855	-1.812	-1.769	-1.725	-1.681	-1.636	-1.591	-1.545	-1.498	-1.450	-1.402	-1.356	-1.308	-1.258	-1.209	-1.160	-1.110	-1.060	-1.010	-0.960	-0.911	-0.860	-0.810	-0.760	-0.711	-0.661	-0.612	-0.564	-0.516	-0.468	-0.421	-0.375	-0.329	-0.284	-0.241	-0.198	-0.156	-0.115	-0.075	-0.038	0.000	0.036	0.071	0.104	0.136	0.166	0.195	0.222	0.249	0.272	0.295	0.316	0.335	0.352	0.369	0.384	0.396	0.408	0.418	0.428	0.432	0.439	0.444	0.448	0.449	0.450	0.450	0.449	0.448	0.445	0.441	0.436	0.432	0.428	0.422	0.416	0.411	0.405	0.401	0.395	0.389	0.386	0.381	0.376	0.374	0.371	0.369	0.368	0.368	0.368	0.370	0.372	0.376	0.381	0.386	0.394	0.402	0.412	0.422	0.435	0.448	0.462	0.478	0.494	0.511	0.529	0.549	0.569	0.589	0.611	0.634	0.656	0.680	0.705	0.729	0.754	0.779	0.804	0.831	0.856	0.881	0.908	0.932	0.958	0.984	1.009	1.032	1.055	1.079	1.100	1.122	1.142	1.162	1.181	1.200	1.218	1.232	1.249	1.262	1.274	1.286	1.296	1.306	1.315	1.322	1.329	1.332	1.339	1.340	1.342	1.344	1.342	1.342	1.340	1.338	1.332	1.329	1.322	1.316	1.310	1.300	1.292	1.282	1.274	1.262	1.252	1.240	1.228	1.215	1.202	1.190	1.176	1.162	1.149	1.136	1.121	1.108	1.094	1.080	1.066	1.052	1.038	1.025	1.011	0.998	0.984	0.970	0.959	0.945	0.932	0.921	0.908	0.896	0.885	0.874	0.862	0.851	0.841	0.831	0.820	0.810	0.801	0.791	0.781	0.772	0.764	0.754	0.745	0.738	0.729	0.720	0.711	0.704	0.695	0.688	0.679	0.671	0.662	0.654	0.646	0.638	0.628	0.619	0.610	0.601	0.591	0.581	0.572	0.562	0.552	0.542	0.532	0.521	0.510	0.500	0.488	0.476	0.465	0.452	0.440	0.426	0.414	0.400	0.386	0.372	0.358	0.344	0.330	0.314	0.298	0.284	0.268	0.251	0.234	0.218	0.201	0.182	0.165	0.148	0.129	0.111	0.091	0.071	0.051	0.031	0.010	-0.010	-0.032	-0.054	-0.076	-0.099	-0.121	-0.145	-0.170	-0.192	-0.218	-0.242	-0.269	-0.294	-0.320	-0.346	-0.372	-0.400	-0.426	-0.454	-0.481	-0.507	-0.536	-0.564	-0.591	-0.619	-0.645	-0.672	-0.700	-0.726	-0.754	-0.779	-0.805	-0.830	-0.854	-0.879	-0.902	-0.925	-0.948	-0.970	-0.990	-1.010	-1.031	-1.049	-1.066	-1.084	-1.100	-1.115	-1.129	-1.141	-1.154	-1.165	-1.176	-1.185	-1.194	-1.201	-1.209	-1.214	-1.219	-1.224	-1.228	-1.230	-1.232	-1.235	-1.236	-1.236	-1.236	-1.236	-1.236	-1.236	-1.235	-1.232	-1.232	-1.231	-1.230	-1.229	-1.229	-1.228	-1.225	-1.225	-1.225	-1.225	-1.225	-1.226	-1.228	-1.230	-1.231	-1.234	-1.238	-1.241	-1.245	-1.250	-1.258	-1.262	-1.269	-1.276	-1.285	-1.294	-1.302	-1.312	-1.321	-1.332	-1.342	-1.355	-1.366	-1.378	-1.390	-1.404	-1.416	-1.430	-1.444	-1.458	-1.472	-1.486	-1.501	-1.516	-1.531	-1.546	-1.562	-1.579	-1.595	-1.610	-1.628	-1.644	-1.660	-1.676	-1.694	-1.710	-1.726	-1.744	-1.762	-1.779	-1.798	-1.815	-1.832	-1.851	-1.870	-1.889	-1.909	-1.928	-1.948	-1.968	-1.988	-2.009	-2.029	-2.051	-2.072	-2.095	-2.118	-2.140	-2.164	-2.186	-2.210	-2.234	-2.258	-2.282	-2.306	-2.331	-2.356	-2.382	-2.408	-2.432	-2.458	-2.484	-2.508	-2.534	-2.559	-2.585	-2.610	-2.634	-2.660	-2.685	-2.709	-2.731	-2.756	-2.779	-2.802	-2.824	-2.846	-2.868	-2.889	-2.909	-2.928	-2.946	-2.964	-2.981	-3.000	-3.015	-3.031	-3.045	-3.059	-3.072	-3.086	-3.098	-3.109	-3.119	-3.129	-3.138	-3.145	-3.154	-3.160	-3.166	-3.172	-3.178	-3.182	-3.185	-3.189	-3.191	-3.192	-3.192	-3.194	-3.194	-3.194	-3.194	-3.192	-3.190	-3.188	-3.185	-3.182	-3.179	-3.174	-3.170	-3.165	-3.160	-3.155	-3.150	-3.142	-3.136	-3.130	-3.124	-3.115	-3.108	-3.100	-3.091	-3.084	-3.074	-3.065	-3.055	-3.045	-3.035	-3.024	-3.012	-3.000	-2.988	-2.975	-2.962	-2.950	-2.935	-2.921	-2.906	-2.890	-2.875	-2.859	-2.841	-2.824	-2.805	-2.786	-2.766	-2.746	-2.725	-2.705	-2.682	-2.660	-2.638	-2.614	-2.590	-2.566	-2.541	-2.518	-2.491	-2.466	-2.441	-2.415	-2.389	-2.362	-2.336	-2.310	-2.282	-2.256	-2.230	-2.204	-2.178	-2.151	-2.126	-2.101	-2.076	-2.051	-2.026	-2.002	-1.979	-1.958	-1.936	-1.915	-1.894	-1.874	-1.856	-1.838	-1.821	-1.804	-1.789	-1.774	-1.761	-1.748	-1.735	-1.724	-1.712	-1.704	-1.694	-1.685	-1.678	-1.670	-1.664	-1.658	-1.652	-1.648	-1.644	-1.639	-1.635	-1.631	-1.629	-1.626	-1.624	-1.620	-1.618	-1.615	-1.611	-1.609	-1.604	-1.600	-1.596	-1.590	-1.585	-1.579	-1.572	-1.565	-1.555	-1.548	-1.536	-1.525	-1.515	-1.502	-1.488	-1.474	-1.459	-1.441	-1.425	-1.406	-1.388	-1.368	-1.346	-1.324	-1.301	-1.278	-1.252	-1.228	-1.202	-1.176	-1.149	-1.121	-1.094	-1.066	-1.038	-1.009	-0.980	-0.952	-0.924	-0.895	-0.868	-0.840	-0.812	-0.786	-0.760	-0.734	-0.710	-0.686	-0.662	-0.641	-0.620	-0.600	-0.582	-0.565	-0.549	-0.535	-0.522	-0.511	-0.501	-0.492	-0.486	-0.480	-0.476	-0.475	-0.474	-0.475	-0.478	-0.482	-0.489	-0.496	-0.506	-0.516	-0.528	-0.541	-0.555	-0.572	-0.589	-0.608	-0.626	-0.648	-0.669	-0.690	-0.712	-0.736	-0.760	-0.785	-0.809	-0.834	-0.860	-0.885	-0.911	-0.936	-0.961	-0.986	-1.011	-1.036	-1.060	-1.084	-1.108	-1.129	-1.151	-1.172	-1.192	-1.211	-1.230	-1.248	-1.264	-1.279	-1.292	-1.306	-1.318	-1.329	-1.338	-1.346	-1.352	-1.358	-1.362	-1.365	-1.368	-1.369	-1.368	-1.365	-1.362	-1.359	-1.355	-1.349	-1.342	-1.335	-1.326	-1.316	-1.306	-1.294	-1.282	-1.269	-1.256	-1.242	-1.229	-1.214	-1.198	-1.180	-1.165	-1.149	-1.131	-1.116	-1.099	-1.082	-1.066	-1.050	-1.034	-1.018	-1.002	-0.986	-0.971	-0.958	-0.942	-0.929	-0.916	-0.904	-0.891	-0.880	-0.868	-0.858	-0.848	-0.839	-0.831	-0.822	-0.815	-0.810	-0.804	-0.799	-0.795	-0.791	-0.789	-0.786	-0.785	-0.784	-0.784	-0.785	-0.785	-0.786	-0.790	-0.791	-0.794	-0.799	-0.802	-0.808	-0.811	-0.818	-0.824	-0.829	-0.835	-0.842	-0.849	-0.855	-0.861	-0.868	-0.875	-0.882	-0.889	-0.895	-0.901	-0.908	-0.912	-0.919	-0.925	-0.930	-0.935	-0.940	-0.945	-0.948	-0.952	-0.955	-0.958	-0.961	-0.964	-0.965	-0.966	-0.968	-0.969	-0.969	-0.969	-0.969	-0.968	-0.968	-0.965	-0.964	-0.962	-0.960	-0.959	-0.955	-0.952	-0.951	-0.948	-0.945	-0.944	-0.940	-0.938	-0.936	-0.934	-0.931	-0.930	-0.928	-0.928	-0.926	-0.925	-0.926	-0.926	-0.928	-0.929	-0.931	-0.935	-0.938	-0.940	-0.945	-0.950	-0.956	-0.962	-0.970	-0.978	-0.986	-0.995	-1.004	-1.015	-1.026	-1.038	-1.051	-1.064	-1.076	-1.091	-1.105	-1.120	-1.136	-1.151	-1.168	-1.185	-1.202	-1.220	-1.238	-1.256	-1.274	-1.292	-1.310	-1.330	-1.348	-1.366	-1.384	-1.402	-1.419	-1.436	-1.452	-1.470	-1.486	-1.501	-1.516	-1.531	-1.546	-1.559	-1.571	-1.584	-1.595	-1.606	-1.615	-1.624	-1.632	-1.640	-1.648	-1.652	-1.659	-1.664	-1.668	-1.670	-1.671	-1.674	-1.675	-1.675	-1.674	-1.672	-1.672	-1.670	-1.668	-1.664	-1.661	-1.658	-1.652	-1.649	-1.644	-1.640	-1.635	-1.630	-1.625	-1.619	-1.612	-1.608	-1.602	-1.596	-1.591	-1.585	-1.581	-1.576	-1.571	-1.566	-1.562	-1.558	-1.552	-1.549	-1.545	-1.541	-1.538	-1.534	-1.530	-1.526	-1.522	-1.519	-1.515	-1.512	-1.509	-1.504	-1.499	-1.495	-1.490	-1.485	-1.479	-1.471	-1.466	-1.458	-1.450	-1.441	-1.432	-1.421	-1.412	-1.400	-1.388	-1.375	-1.361	-1.346	-1.331	-1.315	-1.298	-1.281	-1.262	-1.244	-1.224	-1.204	-1.182	-1.160	-1.139	-1.115	-1.092	-1.069	-1.045	-1.020	-0.996	-0.970	-0.945	-0.921	-0.896	-0.871	-0.845	-0.821	-0.798	-0.774	-0.750	-0.728	-0.705	-0.684	-0.662	-0.642	-0.624	-0.605	-0.588	-0.570	-0.555	-0.541	-0.526	-0.514	-0.501	-0.491	-0.481	-0.472	-0.464	-0.456	-0.450	-0.445	-0.440	-0.435	-0.432	-0.430	-0.429	-0.428	-0.426	-0.426	-0.426	-0.426	-0.428	-0.429	-0.430	-0.431	-0.434	-0.434	-0.435	-0.436	-0.438	-0.436	-0.436	-0.435	-0.435	-0.434	-0.431	-0.429	-0.424	-0.421	-0.416	-0.411	-0.406	-0.400	-0.392	-0.386	-0.378	-0.369	-0.360	-0.349	-0.339	-0.328	-0.316	-0.304	-0.290	-0.278	-0.264	-0.250	-0.235	-0.221	-0.208	-0.192	-0.179	-0.164	-0.149	-0.135	-0.120	-0.108	-0.092	-0.079	-0.064	-0.051	-0.039	-0.025	-0.014	-0.001	0.009	0.020	0.031	0.040	0.050	0.059	0.068	0.075	0.082	0.089	0.095	0.101	0.105	0.110	0.114	0.118	0.120	0.122	0.124	0.125	0.126	0.128	0.128	0.128	0.126	0.126	0.125	0.125	0.122	0.121	0.120	0.118	0.116	0.115	0.111	0.109	0.109	0.106	0.105	0.101	0.101	0.100	0.098	0.096	0.096	0.095	0.095	0.094	0.094	0.094	0.094	0.095	0.095	0.096	0.096	0.099	0.101	0.102	0.106	0.109	0.112	0.115	0.119	0.122	0.128	0.131	0.135	0.140	0.145	0.150	0.155	0.159	0.165	0.170	0.174	0.180	0.184	0.190	0.194	0.198	0.202	0.206	0.209	0.212	0.215	0.216	0.220	0.221	0.222	0.222	0.224	0.224	0.224	0.221	0.220	0.219	0.214	0.211	0.208	0.201	0.196	0.190	0.184	0.175	0.168	0.159	0.150	0.140	0.129	0.119	0.108	0.096	0.084	0.072	0.059	0.046	0.034	0.020	0.006	-0.008	-0.021	-0.036	-0.050	-0.064	-0.079	-0.092	-0.106	-0.121	-0.134	-0.146	-0.159	-0.172	-0.184	-0.198	-0.209	-0.220	-0.231	-0.241	-0.251	-0.260	-0.269	-0.276	-0.284	-0.290	-0.298	-0.302	-0.308	-0.311	-0.315	-0.318	-0.320	-0.320	-0.321	-0.321	-0.320	-0.318	-0.315	-0.311	-0.308	-0.302	-0.298	-0.291	-0.284	-0.276	-0.268	-0.259	-0.249	-0.239	-0.228	-0.216	-0.204	-0.191	-0.178	-0.164	-0.150	-0.134	-0.120	-0.104	-0.089	-0.072	-0.056	-0.040	-0.024	-0.006	0.010	0.026	0.044	0.059	0.075	0.091	0.108	0.122	0.136	0.151	0.164	0.176	0.189	0.200	0.210	0.220	0.229	0.236	0.244	0.249	0.251	0.255	0.258	0.258	0.256	0.254	0.251	0.246	0.239	0.232	0.222	0.212	0.200	0.188	0.172	0.156	0.139	0.120	0.100	0.079	0.058	0.032	0.009	-0.018	-0.045	-0.072	-0.101	-0.130	-0.161	-0.191	-0.224	-0.256	-0.289	-0.320	-0.354	-0.386	-0.420	-0.454	-0.486	-0.521	-0.554	-0.586	-0.619	-0.650	-0.681	-0.712	-0.744	-0.774	-0.802	-0.831	-0.859	-0.885	-0.911	-0.936	-0.961	-0.984	-1.006	-1.028	-1.048	-1.066	-1.082	-1.100	-1.116	-1.130	-1.142	-1.156	-1.166	-1.178	-1.186	-1.195	-1.201	-1.208	-1.214	-1.218	-1.221	-1.224	-1.225	-1.226	-1.226	-1.225	-1.224	-1.222	-1.220	-1.216	-1.212	-1.209	-1.202	-1.198	-1.192	-1.188	-1.180	-1.174	-1.169	-1.161	-1.154	-1.146	-1.140	-1.131	-1.125	-1.119	-1.111	-1.104	-1.096	-1.090	-1.084	-1.078	-1.072	-1.066	-1.061	-1.058	-1.054	-1.050	-1.048	-1.045	-1.044	-1.042	-1.042	-1.042	-1.044	-1.046	-1.050	-1.054	-1.059	-1.064	-1.070	-1.079	-1.088	-1.096	-1.108	-1.120	-1.131	-1.146	-1.161	-1.178	-1.195	-1.212	-1.232	-1.252	-1.274	-1.296	-1.319	-1.342	-1.369	-1.394	-1.419	-1.446	-1.475	-1.502	-1.531	-1.560	-1.590	-1.621	-1.651	-1.682	-1.714	-1.744	-1.775	-1.805	-1.838	-1.868	-1.899	-1.929	-1.959	-1.989	-2.018	-2.046	-2.074	-2.102	-2.129	-2.155	-2.181	-2.205	-2.229	-2.252	-2.274	-2.295	-2.316	-2.336	-2.354	-2.371	-2.388	-2.402	-2.418	-2.432	-2.445	-2.456	-2.466	-2.478	-2.486	-2.495	-2.501	-2.509	-2.514	-2.520	-2.524	-2.528	-2.532	-2.535	-2.536	-2.539	-2.540	-2.540	-2.542	-2.541	-2.542	-2.542	-2.541	-2.541	-2.542	-2.541	-2.540	-2.541	-2.540	-2.539	-2.539	-2.539	-2.538	-2.539	-2.538	-2.538	-2.539	-2.539	-2.539	-2.540	-2.541	-2.542	-2.544	-2.546	-2.548	-2.550	-2.551	-2.555	-2.556	-2.560	-2.562	-2.565	-2.569	-2.572	-2.575	-2.579	-2.581	-2.585	-2.589	-2.591	-2.595	-2.598	-2.601	-2.604	-2.606	-2.610	-2.611	-2.614	-2.615	-2.618	-2.619	-2.620	-2.620	-2.621	-2.621	-2.620	-2.619	-2.618	-2.616	-2.614	-2.611	-2.608	-2.604	-2.599	-2.594	-2.589	-2.582	-2.576	-2.570	-2.562	-2.554	-2.544	-2.535	-2.525	-2.515	-2.504	-2.491	-2.479	-2.466	-2.452	-2.439	-2.424	-2.409	-2.392	-2.376	-2.360	-2.342	-2.324	-2.306	-2.288	-2.266	-2.246	-2.226	-2.206	-2.184	-2.162	-2.140	-2.118	-2.094	-2.070	-2.047	-2.022	-1.999	-1.974	-1.949	-1.924	-1.899	-1.872	-1.848	-1.821	-1.798	-1.771	-1.745	-1.720	-1.695	-1.670	-1.644	-1.618	-1.594	-1.570	-1.545	-1.521	-1.498	-1.475	-1.451	-1.430	-1.408	-1.385	-1.364	-1.342	-1.322	-1.302	-1.282	-1.262	-1.245	-1.225	-1.208	-1.190	-1.174	-1.156	-1.140	-1.124	-1.109	-1.092	-1.079	-1.064	-1.050	-1.035	-1.021	-1.009	-0.995	-0.981	-0.969	-0.955	-0.942	-0.930	-0.918	-0.905	-0.891	-0.879	-0.866	-0.852	-0.840	-0.826	-0.812	-0.799	-0.785	-0.770	-0.755	-0.741	-0.725	-0.709	-0.692	-0.676	-0.659	-0.642	-0.624	-0.608	-0.589	-0.570	-0.551	-0.532	-0.514	-0.495	-0.476	-0.456	-0.438	-0.418	-0.398	-0.379	-0.359	-0.339	-0.320	-0.300	-0.281	-0.262	-0.242	-0.224	-0.206	-0.189	-0.171	-0.154	-0.139	-0.122	-0.108	-0.091	-0.078	-0.064	-0.049	-0.036	-0.024	-0.012	-0.001	0.010	0.020	0.030	0.039	0.049	0.056	0.064	0.071	0.079	0.084	0.090	0.095	0.100	0.105	0.109	0.112	0.115	0.119	0.122	0.125	0.126	0.129	0.131	0.131	0.132	0.134	0.134	0.135	0.136	0.136	0.138	0.138	0.138	0.138	0.138	0.138	0.138	0.136	0.138	0.138	0.136	0.136	0.136	0.136	0.136	0.136	0.136	0.136	0.136	0.136	0.138	0.136	0.138	0.139	0.140	0.141	0.142	0.145	0.146	0.149	0.151	0.155	0.156	0.160	0.165	0.169	0.174	0.179	0.185	0.191	0.198	0.204	0.212	0.220	0.229	0.236	0.246	0.255	0.265	0.278	0.288	0.299	0.310	0.322	0.334	0.348	0.359	0.372	0.385	0.398	0.411	0.422	0.436	0.449	0.461	0.472	0.484	0.495	0.506	0.516	0.526	0.535	0.544	0.551	0.559	0.565	0.570	0.576	0.580	0.581	0.584	0.586	0.585	0.586	0.584	0.581	0.576	0.572	0.566	0.560	0.552	0.542	0.532	0.522	0.510	0.498	0.484	0.469	0.454	0.438	0.421	0.404	0.386	0.368	0.348	0.329	0.309	0.288	0.266	0.246	0.225	0.202	0.181	0.159	0.138	0.116	0.094	0.071	0.050	0.029	0.008	-0.012	-0.034	-0.052	-0.071	-0.091	-0.110	-0.126	-0.144	-0.161	-0.176	-0.191	-0.206	-0.220	-0.231	-0.242	-0.254	-0.265	-0.274	-0.281	-0.290	-0.298	-0.302	-0.309	-0.312	-0.316	-0.319	-0.320	-0.322	-0.321	-0.321	-0.320	-0.318	-0.316	-0.312	-0.308	-0.302	-0.298	-0.291	-0.285	-0.276	-0.270	-0.261	-0.254	-0.246	-0.236	-0.228	-0.220	-0.210	-0.201	-0.194	-0.185	-0.176	-0.169	-0.160	-0.154	-0.148	-0.140	-0.135	-0.131	-0.126	-0.122	-0.120	-0.119	-0.116	-0.115	-0.116	-0.116	-0.119	-0.122	-0.126	-0.131	-0.138	-0.144	-0.151	-0.161	-0.171	-0.181	-0.194	-0.205	-0.219	-0.232	-0.248	-0.264	-0.280	-0.296	-0.316	-0.334	-0.352	-0.372	-0.392	-0.412	-0.432	-0.454	-0.475	-0.498	-0.519	-0.540	-0.561	-0.584	-0.604	-0.625	-0.646	-0.666	-0.688	-0.708	-0.728	-0.746	-0.765	-0.782	-0.801	-0.819	-0.835	-0.851	-0.868	-0.882	-0.898	-0.911	-0.925	-0.939	-0.951	-0.964	-0.976	-0.988	-0.999	-1.009	-1.019	-1.029	-1.038	-1.048	-1.056	-1.065	-1.072	-1.081	-1.090	-1.099	-1.108	-1.116	-1.125	-1.134	-1.141	-1.151	-1.160	-1.170	-1.179	-1.190	-1.200	-1.211	-1.222	-1.234	-1.246	-1.258	-1.272	-1.285	-1.299	-1.312	-1.328	-1.342	-1.359	-1.374	-1.390	-1.406	-1.424	-1.441	-1.459	-1.476	-1.495	-1.511	-1.530	-1.548	-1.566	-1.585	-1.602	-1.621	-1.639	-1.658	-1.675	-1.691	-1.710	-1.725	-1.742	-1.759	-1.775	-1.791	-1.806	-1.820	-1.834	-1.848	-1.860	-1.872	-1.885	-1.895	-1.906	-1.918	-1.926	-1.935	-1.941	-1.950	-1.956	-1.962	-1.969	-1.972	-1.978	-1.981	-1.985	-1.989	-1.990	-1.992	-1.994	-1.995	-1.995	-1.995	-1.995	-1.994	-1.992	-1.991	-1.990	-1.988	-1.986	-1.985	-1.982	-1.980	-1.978	-1.974	-1.972	-1.969	-1.966	-1.964	-1.961	-1.958	-1.955	-1.951	-1.948	-1.944	-1.940	-1.938	-1.935	-1.931	-1.928	-1.925	-1.922	-1.919	-1.916	-1.912	-1.910	-1.906	-1.904	-1.900	-1.896	-1.894	-1.890	-1.886	-1.882	-1.878	-1.875	-1.871	-1.866	-1.862	-1.858	-1.852	-1.848	-1.841	-1.836	-1.831	-1.824	-1.819	-1.811	-1.804	-1.798	-1.790	-1.782	-1.775	-1.766	-1.759	-1.749	-1.741	-1.731	-1.722	-1.714	-1.704	-1.694	-1.684	-1.672	-1.662	-1.651	-1.640	-1.630	-1.619	-1.608	-1.596	-1.585	-1.572	-1.561	-1.549	-1.538	-1.526	-1.514	-1.501	-1.490	-1.478	-1.465	-1.454	-1.441	-1.430	-1.419	-1.406	-1.395	-1.384	-1.372	-1.361	-1.350	-1.339	-1.328	-1.318	-1.305	-1.295	-1.284	-1.272	-1.262	-1.252	-1.242	-1.232	-1.221	-1.212	-1.201	-1.191	-1.181	-1.171	-1.160	-1.150	-1.140	-1.129	-1.119	-1.106	-1.095	-1.085	-1.074	-1.061	-1.050	-1.036	-1.025	-1.011	-0.999	-0.985	-0.971	-0.958	-0.942	-0.928	-0.912	-0.896	-0.879	-0.862	-0.845	-0.829	-0.810	-0.791	-0.771	-0.752	-0.731	-0.710	-0.689	-0.668	-0.645	-0.622	-0.599	-0.574	-0.550	-0.526	-0.500	-0.475	-0.450	-0.424	-0.399	-0.372	-0.345	-0.319	-0.291	-0.264	-0.236	-0.210	-0.182	-0.155	-0.128	-0.101	-0.074	-0.048	-0.020	0.005	0.031	0.056	0.082	0.106	0.130	0.154	0.178	0.199	0.220	0.241	0.261	0.280	0.298	0.316	0.331	0.348	0.362	0.375	0.388	0.399	0.409	0.419	0.425	0.434	0.439	0.442	0.446	0.448	0.448	0.448	0.448	0.444	0.440	0.435	0.428	0.420	0.412	0.402	0.392	0.381	0.369	0.355	0.340	0.325	0.309	0.291	0.274	0.255	0.236	0.218	0.196	0.176	0.155	0.134	0.111	0.090	0.068	0.045	0.022	0.000	-0.024	-0.045	-0.069	-0.091	-0.114	-0.135	-0.156	-0.179	-0.200	-0.221	-0.242	-0.262	-0.282	-0.301	-0.320	-0.339	-0.356	-0.375	-0.390	-0.408	-0.424	-0.439	-0.452	-0.468	-0.480	-0.494	-0.505	-0.518	-0.529	-0.540	-0.550	-0.560	-0.569	-0.578	-0.585	-0.592	-0.600	-0.606	-0.611	-0.618	-0.622	-0.628	-0.631	-0.635	-0.639	-0.641	-0.644	-0.646	-0.648	-0.650	-0.651	-0.652	-0.652	-0.652	-0.654	-0.652	-0.651	-0.650	-0.649	-0.648	-0.646	-0.644	-0.641	-0.638	-0.635	-0.631	-0.628	-0.624	-0.620	-0.615	-0.610	-0.606	-0.600	-0.595	-0.589	-0.584	-0.578	-0.572	-0.565	-0.559	-0.551	-0.545	-0.538	-0.530	-0.522	-0.515	-0.506	-0.499	-0.490	-0.482	-0.474	-0.465	-0.458	-0.448	-0.439	-0.430	-0.421	-0.412	-0.402	-0.394	-0.384	-0.374	-0.365	-0.356	-0.348	-0.339	-0.329	-0.320	-0.311	-0.302	-0.294	-0.286	-0.276	-0.269	-0.261	-0.254	-0.245	-0.239	-0.231	-0.224	-0.218	-0.211	-0.205	-0.200	-0.194	-0.189	-0.185	-0.181	-0.176	-0.174	-0.171	-0.169	-0.166	-0.165	-0.165	-0.164	-0.165	-0.166	-0.166	-0.168	-0.170	-0.174	-0.175	-0.180	-0.184	-0.189	-0.194	-0.199	-0.206	-0.212	-0.220	-0.226	-0.234	-0.241	-0.251	-0.259	-0.269	-0.278	-0.288	-0.298	-0.308	-0.319	-0.329	-0.339	-0.350	-0.361	-0.372	-0.384	-0.396	-0.406	-0.418	-0.429	-0.440	-0.451	-0.462	-0.472	-0.482	-0.494	-0.505	-0.515	-0.525	-0.535	-0.544	-0.554	-0.562	-0.571	-0.579	-0.588	-0.596	-0.602	-0.610	-0.616	-0.622	-0.629	-0.635	-0.640	-0.646	-0.650	-0.655	-0.659	-0.662	-0.666	-0.670	-0.672	-0.676	-0.678	-0.680	-0.681	-0.684	-0.685	-0.686	-0.689	-0.689	-0.690	-0.691	-0.691	-0.691	-0.691	-0.692	-0.692	-0.692	-0.694	-0.694	-0.695	-0.694	-0.695	-0.696	-0.698	-0.699	-0.699	-0.700	-0.702	-0.704	-0.706	-0.709	-0.711	-0.714	-0.718	-0.721	-0.725	-0.730	-0.734	-0.739	-0.745	-0.751	-0.756	-0.764	-0.770	-0.778	-0.785	-0.792	-0.800	-0.810	-0.819	-0.828	-0.836	-0.846	-0.856	-0.866	-0.878	-0.888	-0.899	-0.910	-0.921	-0.934	-0.945	-0.958	-0.969	-0.982	-0.995	-1.008	-1.021	-1.034	-1.046	-1.060	-1.074	-1.086	-1.100	-1.114	-1.126	-1.140	-1.154	-1.168	-1.182	-1.196	-1.210	-1.224	-1.238	-1.252	-1.266	-1.281	-1.294	-1.309	-1.322	-1.339	-1.352	-1.368	-1.381	-1.396	-1.410	-1.426	-1.439	-1.454	-1.468	-1.480	-1.495	-1.508	-1.521	-1.534	-1.545	-1.559	-1.570	-1.581	-1.592	-1.604	-1.612	-1.621	-1.631	-1.639	-1.648	-1.654	-1.660	-1.665	-1.670	-1.674	-1.675	-1.678	-1.678	-1.678	-1.676	-1.675	-1.672	-1.669	-1.662	-1.658	-1.649	-1.641	-1.632	-1.621	-1.611	-1.600	-1.588	-1.574	-1.559	-1.545	-1.530	-1.512	-1.496	-1.479	-1.461	-1.442	-1.424	-1.405	-1.386	-1.366	-1.348	-1.328	-1.308	-1.289	-1.269	-1.250	-1.232	-1.212	-1.195	-1.179	-1.161	-1.144	-1.128	-1.112	-1.098	-1.084	-1.070	-1.058	-1.046	-1.035	-1.025	-1.015	-1.006	-0.998	-0.991	-0.985	-0.979	-0.972	-0.969	-0.965	-0.962	-0.959	-0.956	-0.955	-0.954	-0.954	-0.951	-0.951	-0.952	-0.952	-0.952	-0.954	-0.955	-0.955	-0.956	-0.958	-0.958	-0.959	-0.959	-0.959	-0.958	-0.956	-0.956	-0.955	-0.951	-0.949	-0.946	-0.942	-0.939	-0.934	-0.928	-0.922	-0.915	-0.909	-0.900	-0.892	-0.884	-0.874	-0.864	-0.852	-0.841	-0.830	-0.816	-0.804	-0.789	-0.775	-0.759	-0.744	-0.729	-0.712	-0.695	-0.678	-0.660	-0.641	-0.622	-0.604	-0.585	-0.565	-0.545	-0.526	-0.506	-0.486	-0.466	-0.446	-0.425	-0.405	-0.384	-0.364	-0.344	-0.322	-0.302	-0.281	-0.261	-0.241	-0.220	-0.200	-0.180	-0.160	-0.140	-0.121	-0.102	-0.084	-0.065	-0.046	-0.029	-0.011	0.006	0.022	0.040	0.055	0.070	0.085	0.099	0.112	0.126	0.139	0.151	0.164	0.174	0.184	0.195	0.202	0.212	0.220	0.228	0.234	0.240	0.245	0.250	0.255	0.258	0.261	0.262	0.265	0.266	0.266	0.268	0.268	0.266	0.266	0.264	0.262	0.261	0.259	0.256	0.254	0.251	0.248	0.244	0.241	0.238	0.235	0.231	0.229	0.226	0.224	0.221	0.219	0.219	0.218	0.216	0.216	0.216	0.216	0.218	0.218	0.220	0.222	0.225	0.228	0.230	0.234	0.238	0.242	0.248	0.254	0.259	0.264	0.270	0.278	0.285	0.291	0.299	0.306	0.312	0.320	0.328	0.335	0.342	0.349	0.356	0.362	0.370	0.376	0.381	0.388	0.392	0.398	0.402	0.406	0.410	0.414	0.416	0.418	0.419	0.420	0.421	0.421	0.421	0.419	0.418	0.415	0.412	0.408	0.404	0.399	0.394	0.389	0.381	0.375	0.368	0.359	0.351	0.342	0.334	0.325	0.315	100.000	5.000	2.000	1.000	2.000	0.000	0.000	0.000	0.000	0.000	0.000	0.000	0.000	0.000	0.000	0.000	0.000	0.000	-0.258	-0.250	-0.244	-0.235	-0.228	-0.222	-0.215	-0.208	-0.201	-0.195	-0.189	-0.184	-0.180	-0.176	-0.174	-0.170	-0.170	-0.169	-0.169	-0.170	-0.171	-0.176	-0.181	-0.186	-0.194	-0.202	-0.211	-0.224	-0.235	-0.249	-0.262	-0.280	-0.296	-0.316	-0.335	-0.356	-0.378	-0.401	-0.428	-0.452	-0.480	-0.509	-0.538	-0.568	-0.598	-0.628	-0.661	-0.692	-0.726	-0.759	-0.792	-0.826	-0.860	-0.894	-0.928	-0.962	-0.995	-1.029	-1.061	-1.094	-1.126	-1.158	-1.188	-1.219	-1.248	-1.275	-1.302	-1.329	-1.355	-1.378	-1.401	-1.424	-1.444	-1.464	-1.482	-1.499	-1.514	-1.529	-1.542	-1.554	-1.565	-1.576	-1.584	-1.592	-1.599	-1.605	-1.610	-1.614	-1.616	-1.619	-1.620	-1.621	-1.621	-1.620	-1.620	-1.618	-1.615	-1.612	-1.609	-1.608	-1.602	-1.600	-1.596	-1.592	-1.588	-1.585	-1.581	-1.578	-1.572	-1.570	-1.566	-1.562	-1.559	-1.555	-1.552	-1.549	-1.546	-1.544	-1.540	-1.536	-1.534	-1.531	-1.528	-1.525	-1.522	-1.519	-1.515	-1.512	-1.509	-1.505	-1.500	-1.495	-1.490	-1.485	-1.480	-1.474	-1.468	-1.460	-1.454	-1.446	-1.438	-1.430	-1.421	-1.412	-1.402	-1.394	-1.384	-1.374	-1.364	-1.352	-1.341	-1.329	-1.318	-1.305	-1.294	-1.280	-1.269	-1.256	-1.245	-1.232	-1.220	-1.209	-1.198	-1.186	-1.176	-1.165	-1.155	-1.146	-1.138	-1.130	-1.121	-1.115	-1.108	-1.102	-1.099	-1.094	-1.090	-1.088	-1.085	-1.084	-1.082	-1.082	-1.084	-1.084	-1.085	-1.088	-1.090	-1.094	-1.096	-1.100	-1.105	-1.109	-1.114	-1.118	-1.124	-1.129	-1.132	-1.138	-1.142	-1.146	-1.151	-1.155	-1.158	-1.161	-1.164	-1.165	-1.165	-1.166	-1.166	-1.165	-1.162	-1.160	-1.155	-1.151	-1.146	-1.140	-1.132	-1.124	-1.115	-1.106	-1.096	-1.085	-1.072	-1.060	-1.046	-1.031	-1.015	-1.000	-0.982	-0.965	-0.948	-0.929	-0.910	-0.891	-0.872	-0.852	-0.834	-0.814	-0.795	-0.775	-0.758	-0.738	-0.719	-0.700	-0.681	-0.665	-0.648	-0.631	-0.616	-0.601	-0.586	-0.572	-0.559	-0.548	-0.535	-0.526	-0.516	-0.507	-0.500	-0.494	-0.488	-0.482	-0.479	-0.476	-0.474	-0.472	-0.472	-0.472	-0.475	-0.478	-0.480	-0.484	-0.488	-0.494	-0.499	-0.505	-0.511	-0.518	-0.524	-0.532	-0.540	-0.548	-0.555	-0.564	-0.570	-0.579	-0.586	-0.591	-0.599	-0.606	-0.611	-0.618	-0.621	-0.628	-0.630	-0.634	-0.636	-0.639	-0.640	-0.640	-0.641	-0.639	-0.638	-0.635	-0.632	-0.628	-0.622	-0.616	-0.609	-0.602	-0.594	-0.585	-0.575	-0.566	-0.556	-0.545	-0.531	-0.520	-0.507	-0.494	-0.480	-0.466	-0.452	-0.439	-0.426	-0.411	-0.396	-0.384	-0.370	-0.358	-0.344	-0.330	-0.319	-0.308	-0.296	-0.285	-0.276	-0.266	-0.259	-0.250	-0.244	-0.238	-0.232	-0.226	-0.222	-0.220	-0.219	-0.218	-0.216	-0.218	-0.219	-0.222	-0.225	-0.229	-0.234	-0.240	-0.245	-0.251	-0.260	-0.268	-0.276	-0.285	-0.294	-0.304	-0.312	-0.324	-0.332	-0.344	-0.354	-0.362	-0.374	-0.384	-0.392	-0.401	-0.411	-0.420	-0.428	-0.435	-0.441	-0.449	-0.454	-0.459	-0.462	-0.466	-0.469	-0.471	-0.471	-0.470	-0.470	-0.468	-0.464	-0.459	-0.454	-0.446	-0.439	-0.430	-0.420	-0.409	-0.398	-0.384	-0.370	-0.355	-0.339	-0.321	-0.302	-0.284	-0.264	-0.244	-0.221	-0.199	-0.174	-0.150	-0.125	-0.099	-0.074	-0.046	-0.019	0.009	0.038	0.066	0.095	0.124	0.152	0.182	0.212	0.242	0.271	0.301	0.330	0.359	0.388	0.415	0.441	0.470	0.496	0.521	0.546	0.570	0.592	0.615	0.636	0.658	0.676	0.692	0.709	0.725	0.739	0.751	0.761	0.770	0.779	0.785	0.790	0.794	0.796	0.795	0.794	0.791	0.785	0.780	0.771	0.761	0.750	0.739	0.724	0.710	0.692	0.674	0.655	0.635	0.612	0.589	0.564	0.539	0.512	0.486	0.458	0.428	0.399	0.368	0.338	0.306	0.275	0.242	0.210	0.179	0.145	0.112	0.079	0.046	0.015	-0.018	-0.050	-0.082	-0.114	-0.145	-0.175	-0.205	-0.235	-0.265	-0.294	-0.321	-0.350	-0.375	-0.401	-0.428	-0.451	-0.475	-0.499	-0.520	-0.542	-0.561	-0.582	-0.601	-0.619	-0.636	-0.652	-0.668	-0.682	-0.696	-0.709	-0.721	-0.731	-0.741	-0.751	-0.760	-0.768	-0.772	-0.780	-0.785	-0.788	-0.792	-0.796	-0.799	-0.800	-0.801	-0.801	-0.801	-0.800	-0.798	-0.795	-0.792	-0.790	-0.788	-0.784	-0.780	-0.775	-0.770	-0.765	-0.760	-0.755	-0.750	-0.745	-0.739	-0.735	-0.730	-0.725	-0.720	-0.716	-0.714	-0.711	-0.709	-0.706	-0.705	-0.705	-0.704	-0.706	-0.708	-0.710	-0.715	-0.719	-0.724	-0.731	-0.740	-0.749	-0.760	-0.771	-0.785	-0.799	-0.812	-0.830	-0.848	-0.866	-0.888	-0.908	-0.930	-0.954	-0.978	-1.004	-1.031	-1.058	-1.088	-1.116	-1.148	-1.179	-1.210	-1.242	-1.275	-1.308	-1.341	-1.374	-1.408	-1.442	-1.476	-1.510	-1.545	-1.579	-1.611	-1.646	-1.679	-1.710	-1.742	-1.772	-1.804	-1.832	-1.861	-1.890	-1.916	-1.942	-1.966	-1.990	-2.013	-2.034	-2.055	-2.072	-2.091	-2.109	-2.124	-2.138	-2.151	-2.165	-2.176	-2.185	-2.194	-2.202	-2.210	-2.216	-2.222	-2.226	-2.230	-2.234	-2.236	-2.239	-2.240	-2.242	-2.242	-2.242	-2.244	-2.244	-2.244	-2.245	-2.244	-2.245	-2.245	-2.246	-2.246	-2.249	-2.250	-2.252	-2.255	-2.259	-2.261	-2.266	-2.271	-2.278	-2.282	-2.291	-2.298	-2.306	-2.314	-2.324	-2.334	-2.344	-2.354	-2.365	-2.376	-2.389	-2.401	-2.414	-2.426	-2.440	-2.454	-2.468	-2.481	-2.495	-2.509	-2.522	-2.536	-2.551	-2.564	-2.576	-2.590	-2.602	-2.614	-2.625	-2.636	-2.648	-2.658	-2.666	-2.676	-2.684	-2.691	-2.699	-2.704	-2.709	-2.714	-2.718	-2.720	-2.722	-2.724	-2.725	-2.724	-2.722	-2.721	-2.719	-2.715	-2.711	-2.706	-2.700	-2.694	-2.686	-2.679	-2.670	-2.661	-2.652	-2.641	-2.631	-2.621	-2.609	-2.596	-2.584	-2.571	-2.558	-2.544	-2.530	-2.515	-2.500	-2.486	-2.470	-2.455	-2.440	-2.424	-2.409	-2.392	-2.376	-2.360	-2.342	-2.326	-2.309	-2.292	-2.275	-2.258	-2.240	-2.222	-2.205	-2.188	-2.170	-2.152	-2.135	-2.116	-2.099	-2.081	-2.064	-2.045	-2.027	-2.009	-1.990	-1.974	-1.956	-1.939	-1.921	-1.904	-1.886	-1.869	-1.852	-1.835	-1.819	-1.802	-1.785	-1.769	-1.752	-1.738	-1.722	-1.708	-1.692	-1.676	-1.662	-1.648	-1.632	-1.620	-1.605	-1.591	-1.578	-1.564	-1.550	-1.536	-1.524	-1.510	-1.498	-1.485	-1.471	-1.458	-1.445	-1.431	-1.416	-1.404	-1.390	-1.376	-1.361	-1.346	-1.332	-1.318	-1.301	-1.285	-1.269	-1.252	-1.236	-1.218	-1.199	-1.180	-1.161	-1.142	-1.122	-1.101	-1.080	-1.058	-1.036	-1.012	-0.990	-0.965	-0.940	-0.915	-0.890	-0.864	-0.838	-0.810	-0.784	-0.756	-0.728	-0.700	-0.671	-0.644	-0.615	-0.588	-0.560	-0.532	-0.505	-0.478	-0.450	-0.422	-0.396	-0.371	-0.344	-0.320	-0.295	-0.272	-0.249	-0.226	-0.205	-0.185	-0.164	-0.145	-0.126	-0.110	-0.092	-0.078	-0.064	-0.050	-0.038	-0.025	-0.015	-0.005	0.002	0.010	0.016	0.022	0.028	0.031	0.035	0.036	0.038	0.039	0.038	0.038	0.035	0.034	0.030	0.026	0.021	0.016	0.010	0.005	-0.002	-0.010	-0.018	-0.025	-0.034	-0.042	-0.050	-0.060	-0.070	-0.079	-0.089	-0.099	-0.109	-0.118	-0.128	-0.139	-0.148	-0.158	-0.168	-0.176	-0.186	-0.196	-0.205	-0.215	-0.222	-0.230	-0.239	-0.246	-0.254	-0.260	-0.265	-0.271	-0.278	-0.281	-0.284	-0.288	-0.290	-0.292	-0.294	-0.294	-0.294	-0.294	-0.291	-0.289	-0.285	-0.281	-0.276	-0.271	-0.264	-0.258	-0.250	-0.240	-0.231	-0.220	-0.209	-0.198	-0.185	-0.174	-0.160	-0.146	-0.131	-0.118	-0.101	-0.088	-0.071	-0.055	-0.039	-0.024	-0.008	0.009	0.025	0.040	0.056	0.071	0.086	0.100	0.114	0.128	0.140	0.151	0.162	0.174	0.184	0.192	0.200	0.206	0.212	0.219	0.222	0.226	0.229	0.230	0.230	0.230	0.230	0.229	0.225	0.220	0.218	0.211	0.206	0.198	0.191	0.182	0.175	0.165	0.155	0.146	0.135	0.125	0.114	0.104	0.091	0.080	0.070	0.058	0.046	0.036	0.025	0.015	0.005	-0.005	-0.014	-0.022	-0.031	-0.039	-0.046	-0.054	-0.060	-0.065	-0.069	-0.074	-0.078	-0.080	-0.082	-0.085	-0.085	-0.085	-0.085	-0.084	-0.082	-0.080	-0.078	-0.074	-0.069	-0.064	-0.060	-0.054	-0.048	-0.041	-0.035	-0.028	-0.019	-0.010	-0.002	0.006	0.016	0.026	0.036	0.046	0.055	0.066	0.076	0.088	0.099	0.109	0.120	0.131	0.142	0.152	0.165	0.175	0.186	0.198	0.208	0.219	0.229	0.239	0.248	0.258	0.266	0.275	0.282	0.291	0.299	0.306	0.312	0.318	0.322	0.326	0.331	0.332	0.336	0.338	0.339	0.340	0.339	0.338	0.335	0.334	0.330	0.326	0.321	0.315	0.309	0.301	0.294	0.285	0.274	0.264	0.254	0.241	0.228	0.215	0.201	0.186	0.171	0.156	0.140	0.122	0.106	0.089	0.071	0.052	0.035	0.016	-0.002	-0.021	-0.040	-0.060	-0.079	-0.099	-0.118	-0.136	-0.155	-0.174	-0.192	-0.211	-0.229	-0.248	-0.265	-0.282	-0.300	-0.316	-0.332	-0.349	-0.365	-0.380	-0.396	-0.410	-0.426	-0.440	-0.455	-0.468	-0.481	-0.494	-0.507	-0.520	-0.532	-0.545	-0.558	-0.569	-0.581	-0.592	-0.606	-0.618	-0.630	-0.642	-0.655	-0.668	-0.680	-0.692	-0.705	-0.720	-0.734	-0.746	-0.761	-0.776	-0.791	-0.806	-0.822	-0.840	-0.856	-0.874	-0.890	-0.910	-0.928	-0.948	-0.965	-0.985	-1.005	-1.026	-1.048	-1.069	-1.090	-1.111	-1.134	-1.156	-1.180	-1.202	-1.225	-1.248	-1.272	-1.295	-1.319	-1.341	-1.364	-1.388	-1.411	-1.432	-1.455	-1.479	-1.501	-1.522	-1.544	-1.565	-1.586	-1.606	-1.626	-1.645	-1.665	-1.682	-1.701	-1.719	-1.735	-1.751	-1.766	-1.781	-1.796	-1.810	-1.822	-1.834	-1.846	-1.858	-1.866	-1.876	-1.885	-1.894	-1.901	-1.908	-1.915	-1.920	-1.925	-1.929	-1.932	-1.936	-1.939	-1.941	-1.941	-1.942	-1.944	-1.942	-1.941	-1.939	-1.936	-1.934	-1.930	-1.925	-1.919	-1.912	-1.906	-1.899	-1.891	-1.882	-1.874	-1.864	-1.852	-1.840	-1.829	-1.818	-1.805	-1.791	-1.776	-1.761	-1.746	-1.730	-1.712	-1.695	-1.678	-1.659	-1.640	-1.621	-1.601	-1.580	-1.559	-1.538	-1.515	-1.494	-1.471	-1.448	-1.425	-1.401	-1.378	-1.354	-1.328	-1.305	-1.281	-1.258	-1.234	-1.210	-1.186	-1.162	-1.140	-1.118	-1.094	-1.072	-1.051	-1.030	-1.010	-0.989	-0.970	-0.951	-0.934	-0.916	-0.899	-0.884	-0.868	-0.852	-0.839	-0.826	-0.814	-0.804	-0.791	-0.782	-0.774	-0.765	-0.759	-0.752	-0.745	-0.740	-0.736	-0.734	-0.731	-0.729	-0.726	-0.726	-0.726	-0.726	-0.728	-0.729	-0.730	-0.732	-0.735	-0.738	-0.740	-0.742	-0.748	-0.751	-0.754	-0.758	-0.761	-0.765	-0.768	-0.771	-0.774	-0.776	-0.779	-0.781	-0.782	-0.784	-0.784	-0.784	-0.784	-0.782	-0.780	-0.779	-0.776	-0.771	-0.768	-0.762	-0.756	-0.749	-0.742	-0.734	-0.726	-0.716	-0.705	-0.694	-0.680	-0.668	-0.654	-0.639	-0.624	-0.606	-0.589	-0.571	-0.552	-0.532	-0.512	-0.492	-0.470	-0.449	-0.425	-0.401	-0.378	-0.354	-0.329	-0.304	-0.278	-0.251	-0.226	-0.200	-0.172	-0.146	-0.120	-0.092	-0.066	-0.039	-0.011	0.016	0.044	0.070	0.096	0.124	0.150	0.176	0.201	0.226	0.251	0.275	0.299	0.321	0.345	0.366	0.388	0.409	0.429	0.449	0.468	0.485	0.502	0.519	0.534	0.549	0.562	0.575	0.588	0.599	0.608	0.618	0.626	0.634	0.641	0.646	0.651	0.655	0.658	0.660	0.661	0.662	0.660	0.659	0.658	0.654	0.651	0.645	0.640	0.634	0.628	0.619	0.610	0.601	0.591	0.581	0.570	0.559	0.548	0.534	0.522	0.509	0.495	0.480	0.466	0.451	0.436	0.421	0.405	0.388	0.371	0.355	0.336	0.320	0.302	0.285	0.268	0.250	0.232	0.215	0.196	0.178	0.160	0.141	0.124	0.105	0.086	0.068	0.049	0.030	0.012	-0.006	-0.026	-0.044	-0.061	-0.080	-0.099	-0.116	-0.134	-0.152	-0.170	-0.189	-0.206	-0.222	-0.240	-0.258	-0.274	-0.291	-0.309	-0.324	-0.340	-0.356	-0.372	-0.390	-0.405	-0.420	-0.435	-0.451	-0.466	-0.481	-0.495	-0.509	-0.522	-0.536	-0.551	-0.564	-0.578	-0.589	-0.602	-0.614	-0.626	-0.638	-0.650	-0.660	-0.671	-0.681	-0.691	-0.701	-0.710	-0.720	-0.728	-0.736	-0.744	-0.751	-0.759	-0.765	-0.770	-0.776	-0.780	-0.784	-0.786	-0.790	-0.791	-0.792	-0.791	-0.791	-0.790	-0.788	-0.784	-0.780	-0.774	-0.768	-0.760	-0.751	-0.742	-0.732	-0.720	-0.708	-0.692	-0.678	-0.661	-0.644	-0.626	-0.608	-0.588	-0.566	-0.545	-0.521	-0.496	-0.471	-0.445	-0.419	-0.391	-0.362	-0.335	-0.305	-0.275	-0.245	-0.214	-0.182	-0.152	-0.120	-0.089	-0.058	-0.026	0.005	0.035	0.066	0.098	0.126	0.154	0.182	0.210	0.236	0.262	0.286	0.310	0.332	0.354	0.375	0.394	0.411	0.428	0.442	0.456	0.470	0.480	0.490	0.499	0.506	0.512	0.518	0.520	0.522	0.524	0.522	0.521	0.519	0.516	0.511	0.506	0.500	0.491	0.484	0.475	0.465	0.454	0.444	0.432	0.420	0.409	0.395	0.382	0.369	0.356	0.341	0.329	0.315	0.302	0.289	0.275	0.262	0.248	0.235	0.221	0.210	0.198	0.185	0.172	0.161	0.150	0.139	0.128	0.118	0.108	0.098	0.088	0.078	0.069	0.060	0.052	0.044	0.036	0.028	0.020	0.014	0.006	-0.001	-0.008	-0.015	-0.021	-0.028	-0.034	-0.040	-0.046	-0.052	-0.058	-0.064	-0.070	-0.076	-0.081	-0.088	-0.094	-0.099	-0.105	-0.112	-0.118	-0.124	-0.131	-0.138	-0.145	-0.152	-0.158	-0.166	-0.174	-0.182	-0.191	-0.199	-0.208	-0.216	-0.225	-0.235	-0.244	-0.252	-0.264	-0.274	-0.284	-0.295	-0.305	-0.316	-0.329	-0.340	-0.351	-0.364	-0.375	-0.389	-0.401	-0.415	-0.428	-0.441	-0.455	-0.469	-0.482	-0.496	-0.511	-0.525	-0.540	-0.554	-0.569	-0.584	-0.599	-0.612	-0.628	-0.642	-0.658	-0.672	-0.686	-0.701	-0.716	-0.731	-0.746	-0.760	-0.775	-0.789	-0.804	-0.818	-0.831	-0.844	-0.858	-0.870	-0.884	-0.896	-0.910	-0.922	-0.934	-0.946	-0.958	-0.969	-0.981	-0.991	-1.001	-1.011	-1.021	-1.030	-1.038	-1.046	-1.054	-1.060	-1.066	-1.074	-1.079	-1.084	-1.089	-1.092	-1.096	-1.098	-1.099	-1.101	-1.101	-1.101	-1.101	-1.100	-1.096	-1.094	-1.090	-1.086	-1.081	-1.076	-1.070	-1.064	-1.056	-1.049	-1.040	-1.030	-1.021	-1.011	-1.000	-0.989	-0.980	-0.968	-0.956	-0.945	-0.932	-0.921	-0.909	-0.898	-0.885	-0.872	-0.861	-0.850	-0.838	-0.828	-0.816	-0.806	-0.796	-0.788	-0.778	-0.769	-0.760	-0.752	-0.746	-0.740	-0.734	-0.729	-0.724	-0.721	-0.716	-0.715	-0.712	-0.710	-0.709	-0.710	-0.710	-0.710	-0.711	-0.711	-0.714	-0.716	-0.719	-0.721	-0.725	-0.728	-0.731	-0.734	-0.739	-0.741	-0.745	-0.748	-0.752	-0.755	-0.758	-0.761	-0.764	-0.765	-0.766	-0.768	-0.769	-0.770	-0.770	-0.770	-0.769	-0.769	-0.766	-0.765	-0.762	-0.759	-0.755	-0.751	-0.746	-0.741	-0.735	-0.728	-0.721	-0.712	-0.705	-0.698	-0.690	-0.680	-0.672	-0.662	-0.651	-0.641	-0.630	-0.620	-0.609	-0.599	-0.588	-0.575	-0.564	-0.552	-0.540	-0.529	-0.516	-0.506	-0.494	-0.481	-0.470	-0.459	-0.448	-0.436	-0.425	-0.414	-0.402	-0.391	-0.382	-0.372	-0.364	-0.354	-0.344	-0.335	-0.328	-0.318	-0.310	-0.302	-0.294	-0.286	-0.279	-0.271	-0.264	-0.258	-0.251	-0.246	-0.240	-0.232	-0.228	-0.222	-0.216	-0.212	-0.208	-0.204	-0.199	-0.194	-0.190	-0.186	-0.182	-0.181	-0.176	-0.175	-0.172	-0.169	-0.168	-0.165	-0.164	-0.162	-0.162	-0.160	-0.160	-0.159	-0.160	-0.159	-0.160	-0.160	-0.161	-0.161	-0.164	-0.165	-0.166	-0.168	-0.170	-0.172	-0.175	-0.178	-0.180	-0.182	-0.185	-0.188	-0.190	-0.192	-0.194	-0.198	-0.200	-0.202	-0.205	-0.205	-0.209	-0.209	-0.210	-0.211	-0.211	-0.210	-0.211	-0.210	-0.209	-0.206	-0.204	-0.201	-0.199	-0.195	-0.191	-0.186	-0.181	-0.176	-0.169	-0.162	-0.156	-0.148	-0.139	-0.131	-0.121	-0.112	-0.104	-0.092	-0.082	-0.072	-0.061	-0.050	-0.039	-0.026	-0.016	-0.005	0.006	0.018	0.029	0.039	0.049	0.060	0.069	0.080	0.089	0.098	0.106	0.114	0.122	0.129	0.135	0.141	0.146	0.151	0.156	0.159	0.162	0.164	0.165	0.168	0.168	0.165	0.165	0.164	0.161	0.159	0.155	0.150	0.146	0.140	0.135	0.129	0.121	0.115	0.106	0.100	0.092	0.082	0.075	0.066	0.056	0.048	0.039	0.028	0.018	0.008	-0.004	-0.014	-0.026	-0.038	-0.048	-0.060	-0.071	-0.084	-0.095	-0.108	-0.120	-0.132	-0.145	-0.159	-0.171	-0.184	-0.198	-0.211	-0.226	-0.239	-0.252	-0.268	-0.281	-0.298	-0.314	-0.330	-0.345	-0.361	-0.376	-0.394	-0.410	-0.428	-0.445	-0.461	-0.480	-0.498	-0.515	-0.532	-0.551	-0.569	-0.586	-0.604	-0.622	-0.640	-0.659	-0.676	-0.692	-0.710	-0.726	-0.741	-0.758	-0.775	-0.790	-0.805	-0.820	-0.834	-0.846	-0.859	-0.872	-0.885	-0.896	-0.908	-0.918	-0.929	-0.939	-0.948	-0.958	-0.966	-0.975	-0.984	-0.991	-0.999	-1.009	-1.016	-1.024	-1.031	-1.040	-1.046	-1.055	-1.064	-1.072	-1.081	-1.091	-1.100	-1.110	-1.121	-1.132	-1.145	-1.158	-1.171	-1.185	-1.199	-1.216	-1.231	-1.249	-1.268	-1.285	-1.305	-1.326	-1.346	-1.370	-1.392	-1.416	-1.441	-1.468	-1.492	-1.520	-1.548	-1.575	-1.604	-1.632	-1.662	-1.694	-1.724	-1.755	-1.786	-1.818	-1.848	-1.879	-1.911	-1.941	-1.971	-2.002	-2.034	-2.062	-2.092	-2.120	-2.150	-2.179	-2.206	-2.234	-2.260	-2.285	-2.311	-2.334	-2.359	-2.380	-2.402	-2.424	-2.444	-2.462	-2.480	-2.498	-2.514	-2.529	-2.544	-2.558	-2.570	-2.582	-2.592	-2.602	-2.611	-2.620	-2.626	-2.634	-2.640	-2.646	-2.650	-2.655	-2.659	-2.660	-2.662	-2.664	-2.665	-2.665	-2.666	-2.666	-2.665	-2.664	-2.662	-2.660	-2.659	-2.656	-2.654	-2.651	-2.649	-2.644	-2.641	-2.638	-2.634	-2.629	-2.625	-2.621	-2.616	-2.611	-2.605	-2.600	-2.595	-2.589	-2.584	-2.576	-2.571	-2.565	-2.558	-2.550	-2.542	-2.534	-2.526	-2.518	-2.508	-2.498	-2.489	-2.478	-2.466	-2.454	-2.441	-2.429	-2.415	-2.400	-2.384	-2.368	-2.349	-2.331	-2.312	-2.290	-2.269	-2.245	-2.222	-2.198	-2.171	-2.144	-2.115	-2.085	-2.054	-2.020	-1.988	-1.952	-1.916	-1.878	-1.839	-1.799	-1.758	-1.715	-1.672	-1.629	-1.582	-1.535	-1.489	-1.440	-1.390	-1.340	-1.289	-1.238	-1.185	-1.134	-1.081	-1.029	-0.975	-0.921	-0.868	-0.816	-0.762	-0.710	-0.658	-0.606	-0.556	-0.506	-0.455	-0.409	-0.361	-0.316	-0.271	-0.230	-0.188	-0.149	-0.109	-0.072	-0.039	-0.005	0.026	0.056	0.084	0.111	0.134	0.158	0.178	0.196	0.212	0.229	0.241	0.254	0.262	0.271	0.278	0.284	0.288	0.290	0.292	0.292	0.291	0.291	0.289	0.285	0.282	0.278	0.272	0.269	0.264	0.259	0.254	0.250	0.245	0.242	0.238	0.236	0.232	0.232	0.230	0.231	0.232	0.235	0.238	0.241	0.246	0.252	0.260	0.269	0.279	0.290	0.302	0.316	0.332	0.348	0.364	0.384	0.401	0.422	0.444	0.466	0.490	0.514	0.539	0.564	0.590	0.618	0.645	0.671	0.699	0.726	0.756	0.784	0.812	0.841	0.870	0.900	0.928	0.956	0.985	1.012	1.040	1.068	1.094	1.120	1.146	1.171	1.195	1.219	1.241	1.264	1.286	1.308	1.329	1.349	1.366	1.384	1.401	1.419	1.435	1.450	1.464	1.479	1.492	1.505	1.516	1.530	1.540	1.550	1.561	1.571	1.580	1.589	1.598	1.605	1.612	1.621	1.628	1.635	1.640	1.646	1.652	1.658	1.664	1.669	1.674	1.679	1.684	1.686	1.691	1.695	1.699	1.702	1.706	1.709	1.712	1.715	1.718	1.720	1.722	1.724	1.726	1.729	1.730	1.730	1.732	1.731	1.732	1.732	1.732	1.732	1.731	1.729	1.728	1.725	1.724	1.721	1.718	1.714	1.710	1.705	1.701	1.696	1.690	1.684	1.678	1.671	1.664	1.656	1.650	1.642	1.632	1.624	1.614	1.605	1.596	1.585	1.575	1.565	1.552	1.541	1.529	1.518	1.505	1.492	1.480	1.466	1.454	1.439	1.425	1.410	1.396	1.381	1.366	1.350	1.334	1.318	1.301	1.284	1.266	1.248	1.230	1.211	1.191	1.171	1.152	1.131	1.111	1.090	1.068	1.045	1.022	1.000	0.976	0.952	0.926	0.900	0.875	0.848	0.819	0.791	0.762	0.732	0.702	0.672	0.640	0.608	0.575	0.541	0.507	0.471	0.436	0.401	0.364	0.326	0.289	0.250	0.210	0.170	0.129	0.089	0.048	0.005	-0.036	-0.078	-0.121	-0.165	-0.208	-0.250	-0.294	-0.338	-0.381	-0.425	-0.469	-0.512	-0.556	-0.599	-0.642	-0.685	-0.728	-0.771	-0.814	-0.854	-0.896	-0.936	-0.978	-1.018	-1.056	-1.096	-1.135	-1.172	-1.209	-1.246	-1.282	-1.318	-1.351	-1.386	-1.421	-1.454	-1.488	-1.520	-1.551	-1.582	-1.612	-1.644	-1.674	-1.704	-1.732	-1.762	-1.791	-1.820	-1.850	-1.879	-1.906	-1.934	-1.962	-1.990	-2.019	-2.047	-2.076	-2.105	-2.132	-2.161	-2.191	-2.221	-2.251	-2.281	-2.312	-2.344	-2.375	-2.408	-2.441	-2.474	-2.508	-2.542	-2.579	-2.612	-2.650	-2.685	-2.722	-2.759	-2.798	-2.836	-2.874	-2.914	-2.952	-2.992	-3.032	-3.072	-3.112	-3.154	-3.195	-3.235	-3.276	-3.318	-3.359	-3.399	-3.440	-3.481	-3.521	-3.561	-3.602	-3.641	-3.681	-3.720	-3.759	-3.798	-3.834	-3.871	-3.908	-3.944	-3.979	-4.014	-4.048	-4.080	-4.114	-4.145	-4.176	-4.206	-4.236	-4.265	-4.294	-4.321	-4.348	-4.374	-4.398	-4.422	-4.446	-4.471	-4.494	-4.514	-4.535	-4.556	-4.576	-4.595	-4.614	-4.632	-4.649	-4.665	-4.681	-4.696	-4.714	-4.728	-4.741	-4.755	-4.769	-4.781	-4.795	-4.806	-4.818	-4.829	-4.840	-4.851	-4.861	-4.871	-4.880	-4.890	-4.899	-4.906	-4.915	-4.922	-4.930	-4.936	-4.944	-4.950	-4.955	-4.960	-4.965	-4.970	-4.974	-4.979	-4.981	-4.984	-4.986	-4.989	-4.989	-4.991	-4.991	-4.991	-4.990	-4.989	-4.986	-4.984	-4.981	-4.978	-4.972	-4.969	-4.962	-4.955	-4.950	-4.942	-4.934	-4.926	-4.916	-4.906	-4.896	-4.885	-4.874	-4.860	-4.848	-4.832	-4.819	-4.804	-4.788	-4.771	-4.754	-4.735	-4.718	-4.699	-4.679	-4.658	-4.636	-4.615	-4.592	-4.570	-4.545	-4.521	-4.496	-4.470	-4.444	-4.416	-4.389	-4.361	-4.331	-4.301	-4.271	-4.240	-4.209	-4.176	-4.144	-4.110	-4.076	-4.040	-4.005	-3.968	-3.930	-3.894	-3.854	-3.814	-3.774	-3.732	-3.691	-3.649	-3.605	-3.562	-3.520	-3.475	-3.429	-3.385	-3.339	-3.291	-3.245	-3.199	-3.151	-3.105	-3.058	-3.010	-2.961	-2.914	-2.868	-2.819	-2.771	-2.724	-2.678	-2.631	-2.585	-2.540	-2.494	-2.449	-2.404	-2.360	-2.318	-2.275	-2.234	-2.192	-2.152	-2.114	-2.076	-2.039	-2.002	-1.968	-1.932	-1.900	-1.868	-1.836	-1.805	-1.775	-1.745	-1.716	-1.688	-1.661	-1.634	-1.609	-1.582	-1.558	-1.534	-1.509	-1.486	-1.462	-1.439	-1.418	-1.392	-1.371	-1.348	-1.325	-1.301	-1.278	-1.254	-1.229	-1.204	-1.179	-1.152	-1.126	-1.099	-1.070	-1.041	-1.011	-0.980	-0.949	-0.916	-0.882	-0.849	-0.815	-0.779	-0.742	-0.705	-0.666	-0.628	-0.589	-0.548	-0.507	-0.465	-0.422	-0.381	-0.336	-0.294	-0.250	-0.206	-0.162	-0.118	-0.074	-0.029	0.014	0.058	0.100	0.142	0.184	0.225	0.264	0.302	0.340	0.376	0.411	0.446	0.479	0.511	0.541	0.570	0.596	0.621	0.645	0.666	0.686	0.705	0.722	0.738	0.750	0.760	0.771	0.779	0.785	0.789	0.792	0.794	0.794	0.791	0.789	0.782	0.775	0.769	0.759	0.749	0.738	0.725	0.711	0.698	0.681	0.666	0.650	0.632	0.616	0.599	0.580	0.564	0.545	0.528	0.507	0.490	0.471	0.455	0.436	0.420	0.402	0.386	0.371	0.355	0.340	0.326	0.312	0.300	0.288	0.276	0.266	0.256	0.248	0.239	0.231	0.226	0.220	0.216	0.212	0.210	0.208	0.208	0.208	0.209	0.210	0.214	0.218	0.221	0.228	0.232	0.239	0.248	0.255	0.264	0.272	0.282	0.292	0.302	0.314	0.325	0.339	0.350	0.362	0.378	0.391	0.404	0.419	0.431	0.446	0.460	0.474	0.486	0.499	0.512	0.525	0.538	0.550	0.561	0.572	0.584	0.594	0.602	0.611	0.619	0.628	0.632	0.639	0.644	0.649	0.651	0.655	0.658	0.658	0.658	0.656	0.655	0.652	0.649	0.644	0.639	0.632	0.624	0.615	0.608	0.598	0.586	0.574	0.562	0.550	0.535	0.522	0.506	0.491	0.475	0.460	0.442	0.426	0.410	0.391	0.375	0.358	0.340	0.322	0.305	0.288	0.271	0.255	0.239	0.222	0.208	0.192	0.178	0.164	0.150	0.138	0.124	0.112	0.101	0.091	0.080	0.071	0.064	0.055	0.049	0.041	0.036	0.031	0.026	0.022	0.019	0.016	0.015	0.012	0.012	0.012	0.011	0.011	0.012	0.012	0.014	0.014	0.015	0.016	0.018	0.019	0.020	0.021	0.021	0.022	0.024	0.024	0.024	0.024	0.022	0.021	0.019	0.016	0.012	0.010	0.005	0.000	-0.006	-0.012	-0.020	-0.029	-0.038	-0.048	-0.059	-0.071	-0.084	-0.099	-0.114	-0.129	-0.145	-0.162	-0.181	-0.200	-0.220	-0.241	-0.264	-0.285	-0.309	-0.334	-0.360	-0.385	-0.411	-0.439	-0.466	-0.495	-0.524	-0.552	-0.581	-0.612	-0.641	-0.671	-0.701	-0.731	-0.761	-0.791	-0.821	-0.851	-0.880	-0.909	-0.938	-0.964	-0.991	-1.019	-1.044	-1.069	-1.092	-1.116	-1.139	-1.160	-1.180	-1.200	-1.218	-1.235	-1.251	-1.266	-1.280	-1.292	-1.304	-1.314	-1.324	-1.331	-1.338	-1.345	-1.349	-1.352	-1.356	-1.358	-1.359	-1.360	-1.359	-1.359	-1.356	-1.354	-1.351	-1.348	-1.342	-1.340	-1.335	-1.329	-1.324	-1.319	-1.314	-1.308	-1.302	-1.298	-1.291	-1.286	-1.281	-1.278	-1.272	-1.268	-1.262	-1.259	-1.254	-1.251	-1.248	-1.245	-1.241	-1.239	-1.238	-1.234	-1.232	-1.231	-1.229	-1.228	-1.226	-1.222	-1.222	-1.221	-1.219	-1.216	-1.214	-1.212	-1.210	-1.208	-1.202	-1.200	-1.196	-1.191	-1.186	-1.181	-1.175	-1.169	-1.162	-1.156	-1.149	-1.141	-1.132	-1.125	-1.115	-1.105	-1.095	-1.085	-1.074	-1.062	-1.051	-1.039	-1.028	-1.016	-1.002	-0.990	-0.978	-0.965	-0.952	-0.941	-0.929	-0.916	-0.904	-0.894	-0.881	-0.870	-0.861	-0.850	-0.841	-0.832	-0.822	-0.815	-0.808	-0.801	-0.795	-0.789	-0.784	-0.779	-0.775	-0.771	-0.768	-0.765	-0.764	-0.761	-0.760	-0.759	-0.760	-0.760	-0.760	-0.760	-0.761	-0.762	-0.764	-0.765	-0.766	-0.768	-0.769	-0.770	-0.771	-0.771	-0.772	-0.774	-0.772	-0.772	-0.771	-0.770	-0.768	-0.766	-0.764	-0.760	-0.756	-0.752	-0.748	-0.741	-0.736	-0.731	-0.724	-0.716	-0.709	-0.700	-0.691	-0.681	-0.671	-0.661	-0.651	-0.639	-0.628	-0.615	-0.602	-0.591	-0.579	-0.566	-0.552	-0.540	-0.528	-0.514	-0.502	-0.490	-0.478	-0.464	-0.452	-0.440	-0.429	-0.419	-0.408	-0.398	-0.388	-0.379	-0.368	-0.360	-0.351	-0.344	-0.336	-0.329	-0.324	-0.318	-0.311	-0.306	-0.302	-0.300	-0.296	-0.294	-0.292	-0.290	-0.289	-0.289	-0.288	-0.288	-0.289	-0.289	-0.290	-0.291	-0.292	-0.294	-0.296	-0.298	-0.301	-0.302	-0.306	-0.308	-0.309	-0.311	-0.314	-0.315	-0.316	-0.318	-0.316	-0.318	-0.318	-0.316	-0.316	-0.315	-0.314	-0.311	-0.308	-0.304	-0.301	-0.296	-0.291	-0.286	-0.280	-0.274	-0.265	-0.258	-0.249	-0.239	-0.230	-0.220	-0.209	-0.198	-0.186	-0.175	-0.161	-0.149	-0.136	-0.122	-0.109	-0.095	-0.081	-0.068	-0.054	-0.040	-0.026	-0.012	0.000	0.012	0.025	0.036	0.049	0.059	0.070	0.080	0.088	0.096	0.104	0.111	0.118	0.122	0.128	0.130	0.134	0.135	0.136	0.136	0.136	0.134	0.131	0.128	0.122	0.118	0.110	0.102	0.095	0.086	0.078	0.068	0.058	0.048	0.036	0.024	0.012	0.001	-0.010	-0.022	-0.034	-0.046	-0.058	-0.069	-0.080	-0.091	-0.101	-0.111	-0.120	-0.129	-0.136	-0.144	-0.149	-0.154	-0.158	-0.161	-0.164	-0.165	-0.166	-0.165	-0.162	-0.159	-0.155	-0.150	-0.142	-0.135	-0.126	-0.116	-0.105	-0.092	-0.079	-0.065	-0.050	-0.032	-0.016	0.004	0.022	0.042	0.064	0.085	0.109	0.132	0.155	0.180	0.204	0.230	0.256	0.281	0.309	0.335	0.361	0.389	0.416	0.442	0.470	0.498	0.524	0.551	0.578	0.602	0.628	0.652	0.676	0.701	0.724	0.748	0.769	0.790	0.811	0.831	0.850	0.868	0.885	0.901	0.916	0.930	0.944	0.956	0.966	0.976	0.985	0.992	0.998	1.002	1.008	1.010	1.011	1.010	1.009	1.008	1.002	0.998	0.990	0.982	0.972	0.962	0.950	0.938	0.924	0.909	0.892	0.874	0.855	0.835	0.815	0.792	0.770	0.746	0.722	0.696	0.670	0.644	0.616	0.589	0.559	0.530	0.500	0.470	0.441	0.410	0.379	0.348	0.316	0.285	0.254	0.224	0.191	0.161	0.130	0.100	0.070	0.041	0.011	-0.018	-0.045	-0.074	-0.101	-0.128	-0.152	-0.179	-0.202	-0.226	-0.249	-0.271	-0.292	-0.314	-0.332	-0.351	-0.369	-0.386	-0.402	-0.418	-0.431	-0.444	-0.458	-0.469	-0.478	-0.489	-0.496	-0.504	-0.510	-0.516	-0.521	-0.528	-0.530	-0.534	-0.536	-0.538	-0.538	-0.539	-0.539	-0.536	-0.535	-0.534	-0.532	-0.530	-0.526	-0.524	-0.520	-0.518	-0.514	-0.510	-0.506	-0.502	-0.499	-0.496	-0.494	-0.490	-0.485	-0.485	-0.484	-0.481	-0.481	-0.481	-0.481	-0.482	-0.484	-0.486	-0.489	-0.492	-0.499	-0.504	-0.511	-0.518	-0.526	-0.536	-0.546	-0.559	-0.570	-0.584	-0.599	-0.614	-0.630	-0.649	-0.666	-0.686	-0.706	-0.729	-0.751	-0.774	-0.799	-0.825	-0.850	-0.878	-0.905	-0.932	-0.962	-0.990	-1.021	-1.050	-1.080	-1.111	-1.142	-1.172	-1.204	-1.235	-1.268	-1.298	-1.329	-1.360	-1.390	-1.421	-1.451	-1.480	-1.510	-1.538	-1.566	-1.594	-1.620	-1.645	-1.670	-1.695	-1.719	-1.741	-1.764	-1.785	-1.804	-1.824	-1.841	-1.859	-1.875	-1.890	-1.905	-1.918	-1.931	-1.942	-1.952	-1.964	-1.972	-1.981	-1.990	-1.998	-2.002	-2.009	-2.015	-2.019	-2.022	-2.026	-2.030	-2.031	-2.035	-2.036	-2.039	-2.041	-2.041	-2.044	-2.045	-2.047	-2.049	-2.050	-2.052	-2.055	-2.056	-2.060	-2.062	-2.066	-2.071	-2.075	-2.080	-2.085	-2.090	-2.098	-2.102	-2.109	-2.116	-2.124	-2.131	-2.140	-2.148	-2.156	-2.165	-2.175	-2.185	-2.195	-2.206	-2.216	-2.228	-2.238	-2.249	-2.259	-2.270	-2.280	-2.291	-2.301	-2.312	-2.321	-2.331	-2.341	-2.350	-2.360	-2.369	-2.376	-2.382	-2.390	-2.396	-2.401	-2.406	-2.411	-2.415	-2.418	-2.420	-2.421	-2.422	-2.422	-2.420	-2.419	-2.418	-2.414	-2.410	-2.404	-2.399	-2.394	-2.386	-2.378	-2.370	-2.360	-2.351	-2.340	-2.329	-2.318	-2.305	-2.292	-2.279	-2.264	-2.250	-2.235	-2.220	-2.205	-2.188	-2.172	-2.155	-2.139	-2.122	-2.105	-2.088	-2.070	-2.052	-2.034	-2.015	-1.996	-1.979	-1.960	-1.941	-1.922	-1.901	-1.882	-1.864	-1.844	-1.824	-1.805	-1.784	-1.765	-1.745	-1.724	-1.705	-1.685	-1.664	-1.644	-1.624	-1.605	-1.585	-1.565	-1.546	-1.525	-1.505	-1.485	-1.466	-1.446	-1.426	-1.408	-1.389	-1.369	-1.350	-1.331	-1.311	-1.292	-1.275	-1.255	-1.238	-1.219	-1.201	-1.182	-1.165	-1.146	-1.129	-1.112	-1.095	-1.078	-1.061	-1.045	-1.029	-1.012	-0.996	-0.980	-0.964	-0.949	-0.931	-0.915	-0.900	-0.884	-0.869	-0.852	-0.836	-0.820	-0.804	-0.789	-0.772	-0.756	-0.739	-0.722	-0.705	-0.690	-0.672	-0.655	-0.638	-0.620	-0.601	-0.584	-0.565	-0.546	-0.528	-0.507	-0.489	-0.469	-0.448	-0.428	-0.406	-0.385	-0.364	-0.342	-0.320	-0.299	-0.278	-0.256	-0.234	-0.212	-0.192	-0.170	-0.149	-0.129	-0.106	-0.086	-0.066	-0.046	-0.029	-0.009	0.009	0.028	0.044	0.061	0.078	0.091	0.108	0.120	0.134	0.146	0.159	0.169	0.179	0.188	0.196	0.205	0.211	0.218	0.222	0.226	0.230	0.231	0.234	0.234	0.235	0.234	0.234	0.231	0.229	0.224	0.220	0.215	0.210	0.204	0.196	0.190	0.181	0.172	0.164	0.154	0.144	0.132	0.122	0.111	0.100	0.089	0.078	0.066	0.054	0.040	0.029	0.016	0.004	-0.009	-0.021	-0.032	-0.045	-0.056	-0.068	-0.078	-0.090	-0.100	-0.110	-0.119	-0.128	-0.136	-0.145	-0.151	-0.160	-0.165	-0.170	-0.174	-0.178	-0.181	-0.182	-0.184	-0.184	-0.184	-0.181	-0.179	-0.175	-0.170	-0.165	-0.159	-0.151	-0.142	-0.132	-0.122	-0.111	-0.099	-0.086	-0.071	-0.059	-0.042	-0.028	-0.011	0.005	0.024	0.040	0.059	0.078	0.096	0.115	0.134	0.151	0.170	0.189	0.208	0.225	0.242	0.260	0.276	0.292	0.308	0.322	0.336	0.350	0.361	0.374	0.384	0.392	0.401	0.409	0.415	0.420	0.424	0.428	0.429	0.429	0.430	0.428	0.425	0.422	0.419	0.414	0.408	0.401	0.394	0.384	0.375	0.366	0.355	0.345	0.332	0.321	0.309	0.295	0.284	0.271	0.256	0.242	0.230	0.218	0.202	0.190	0.178	0.165	0.152	0.140	0.129	0.118	0.108	0.096	0.088	0.079	0.071	0.064	0.056	0.049	0.044	0.039	0.034	0.030	0.028	0.026	0.025	0.025	0.026	0.026	0.029	0.031	0.035	0.040	0.045	0.051	0.056	0.064	0.072	0.080	0.090	0.100	0.109	0.120	0.132	0.145	0.158	0.171	0.185	0.198	0.211	0.228	0.242	0.259	0.274	0.290	0.308	0.322	0.340	0.358	0.374	0.391	0.408	0.424	0.440	0.455	0.471	0.486	0.501	0.516	0.530	0.544	0.555	0.568	0.579	0.588	0.598	0.605	0.611	0.619	0.624	0.628	0.631	0.634	0.635	0.634	0.632	0.630	0.625	0.621	0.616	0.609	0.599	0.589	0.579	0.568	0.554	0.540	0.526	0.509	0.492	0.475	0.455	0.436	0.415	0.395	0.374	0.351	0.329	0.306	0.282	0.259	0.236	0.211	0.188	0.162	0.139	0.115	0.091	0.068	0.042	0.020	-0.002	-0.026	-0.049	-0.071	-0.092	-0.114	-0.135	-0.155	-0.175	-0.195	-0.214	-0.231	-0.250	-0.268	-0.284	-0.301	-0.316	-0.334	-0.349	-0.362	-0.378	-0.391	-0.406	-0.419	-0.432	-0.446	-0.459	-0.471	-0.484	-0.496	-0.509	-0.522	-0.536	-0.549	-0.562	-0.575	-0.590	-0.604	-0.619	-0.632	-0.649	-0.664	-0.680	-0.696	-0.714	-0.731	-0.750	-0.769	-0.788	-0.808	-0.829	-0.850	-0.871	-0.892	-0.915	-0.938	-0.961	-0.985	-1.010	-1.035	-1.060	-1.086	-1.112	-1.138	-1.165	-1.190	-1.218	-1.244	-1.270	-1.298	-1.325	-1.350	-1.378	-1.404	-1.430	-1.456	-1.481	-1.506	-1.531	-1.555	-1.579	-1.601	-1.624	-1.646	-1.668	-1.689	-1.709	-1.728	-1.746	-1.764	-1.781	-1.798	-1.814	-1.828	-1.840	-1.852	-1.865	-1.876	-1.886	-1.895	-1.904	-1.912	-1.920	-1.925	-1.930	-1.935	-1.939	-1.942	-1.945	-1.946	-1.948	-1.949	-1.949	-1.949	-1.946	-1.945	-1.944	-1.940	-1.938	-1.934	-1.930	-1.925	-1.920	-1.915	-1.908	-1.901	-1.895	-1.888	-1.880	-1.870	-1.861	-1.851	-1.842	-1.832	-1.824	-1.814	-1.804	-1.791	-1.779	-1.768	-1.755	-1.742	-1.730	-1.716	-1.702	-1.688	-1.674	-1.659	-1.644	-1.629	-1.612	-1.598	-1.581	-1.564	-1.548	-1.531	-1.515	-1.498	-1.481	-1.462	-1.445	-1.428	-1.410	-1.395	-1.378	-1.360	-1.344	-1.328	-1.311	-1.295	-1.280	-1.265	-1.250	-1.236	-1.221	-1.209	-1.195	-1.184	-1.171	-1.160	-1.150	-1.140	-1.131	-1.122	-1.114	-1.108	-1.100	-1.094	-1.089	-1.084	-1.080	-1.076	-1.074	-1.071	-1.070	-1.069	-1.069	-1.069	-1.069	-1.070	-1.072	-1.075	-1.076	-1.080	-1.082	-1.086	-1.090	-1.092	-1.096	-1.100	-1.104	-1.108	-1.111	-1.114	-1.119	-1.120	-1.124	-1.126	-1.129	-1.131	-1.132	-1.132	-1.134	-1.134	-1.132	-1.130	-1.128	-1.125	-1.122	-1.118	-1.112	-1.106	-1.100	-1.092	-1.082	-1.075	-1.064	-1.052	-1.041	-1.030	-1.016	-1.000	-0.986	-0.970	-0.952	-0.934	-0.916	-0.896	-0.875	-0.854	-0.832	-0.810	-0.785	-0.761	-0.736	-0.710	-0.684	-0.658	-0.629	-0.601	-0.571	-0.542	-0.512	-0.482	-0.450	-0.420	-0.389	-0.359	-0.328	-0.296	-0.264	-0.232	-0.200	-0.169	-0.136	-0.105	-0.072	-0.040	-0.009	0.022	0.054	0.084	0.114	0.144	0.174	0.201	0.230	0.259	0.286	0.312	0.338	0.365	0.389	0.412	0.436	0.458	0.480	0.501	0.520	0.540	0.558	0.575	0.591	0.606	0.620	0.634	0.646	0.659	0.668	0.678	0.688	0.695	0.700	0.706	0.711	0.715	0.719	0.720	0.721	0.721	0.720	0.719	0.718	0.712	0.710	0.704	0.699	0.692	0.685	0.678	0.669	0.661	0.651	0.641	0.631	0.620	0.608	0.596	0.584	0.571	0.559	0.545	0.531	0.518	0.501	0.488	0.472	0.458	0.442	0.428	0.411	0.395	0.379	0.364	0.346	0.331	0.315	0.298	0.281	0.265	0.248	0.231	0.214	0.198	0.181	0.164	0.148	0.131	0.115	0.098	0.081	0.065	0.049	0.031	0.015	0.000	-0.018	-0.032	-0.050	-0.065	-0.081	-0.096	-0.112	-0.128	-0.142	-0.158	-0.171	-0.188	-0.201	-0.215	-0.230	-0.244	-0.256	-0.270	-0.282	-0.295	-0.308	-0.319	-0.330	-0.341	-0.352	-0.362	-0.372	-0.381	-0.390	-0.399	-0.406	-0.415	-0.422	-0.428	-0.434	-0.439	-0.444	-0.448	-0.451	-0.454	-0.458	-0.459	-0.460	-0.460	-0.461	-0.460	-0.458	-0.455	-0.452	-0.449	-0.445	-0.440	-0.434	-0.428	-0.420	-0.412	-0.402	-0.394	-0.384	-0.372	-0.361	-0.349	-0.335	-0.320	-0.306	-0.290	-0.274	-0.256	-0.240	-0.220	-0.202	-0.184	-0.164	-0.144	-0.121	-0.101	-0.078	-0.056	-0.034	-0.010	0.014	0.038	0.061	0.085	0.110	0.135	0.159	0.184	0.208	0.232	0.256	0.280	0.305	0.326	0.350	0.372	0.395	0.416	0.436	0.456	0.475	0.494	0.511	0.528	0.542	0.558	0.572	0.585	0.596	0.608	0.618	0.625	0.634	0.640	0.644	0.649	0.651	0.654	0.654	0.654	0.652	0.650	0.646	0.642	0.638	0.631	0.625	0.616	0.608	0.598	0.588	0.576	0.565	0.552	0.540	0.526	0.512	0.498	0.484	0.469	0.454	0.439	0.424	0.409	0.392	0.378	0.362	0.348	0.331	0.318	0.302	0.288	0.274	0.260	0.246	0.234	0.220	0.209	0.196	0.185	0.174	0.162	0.154	0.144	0.135	0.126	0.116	0.109	0.102	0.095	0.088	0.082	0.078	0.072	0.068	0.061	0.056	0.054	0.049	0.045	0.041	0.039	0.035	0.032	0.029	0.025	0.021	0.019	0.015	0.011	0.006	0.002	-0.002	-0.008	-0.012	-0.018	-0.025	-0.030	-0.038	-0.045	-0.051	-0.060	-0.069	-0.078	-0.088	-0.098	-0.109	-0.120	-0.131	-0.145	-0.158	-0.170	-0.184	-0.199	-0.211	-0.226	-0.242	-0.258	-0.272	-0.290	-0.306	-0.322	-0.339	-0.355	-0.374	-0.391	-0.408	-0.424	-0.442	-0.459	-0.476	-0.492	-0.510	-0.526	-0.542	-0.559	-0.575	-0.590	-0.606	-0.621	-0.636	-0.649	-0.664	-0.676	-0.689	-0.702	-0.715	-0.726	-0.739	-0.750	-0.760	-0.771	-0.781	-0.791	-0.801	-0.810	-0.819	-0.828	-0.836	-0.845	-0.852	-0.860	-0.868	-0.876	-0.882	-0.890	-0.898	-0.904	-0.911	-0.918	-0.924	-0.931	-0.936	-0.942	-0.948	-0.954	-0.959	-0.964	-0.969	-0.974	-0.979	-0.982	-0.988	-0.990	-0.992	-0.996	-0.999	-1.001	-1.002	-1.002	-1.004	-1.004	-1.004	-1.001	-1.000	-0.998	-0.994	-0.991	-0.988	-0.982	-0.976	-0.971	-0.962	-0.956	-0.948	-0.939	-0.929	-0.920	-0.909	-0.899	-0.888	-0.876	-0.865	-0.852	-0.840	-0.828	-0.816	-0.804	-0.791	-0.778	-0.765	-0.752	-0.740	-0.729	-0.718	-0.706	-0.695	-0.684	-0.675	-0.666	-0.656	-0.649	-0.641	-0.634	-0.629	-0.622	-0.618	-0.614	-0.610	-0.606	-0.605	-0.604	-0.604	-0.604	-0.604	-0.605	-0.608	-0.609	-0.612	-0.615	-0.620	-0.622	-0.628	-0.631	-0.636	-0.642	-0.645	-0.650	-0.655	-0.661	-0.665	-0.669	-0.674	-0.676	-0.681	-0.685	-0.686	-0.690	-0.691	-0.694	-0.694	-0.694	-0.694	-0.692	-0.690	-0.689	-0.685	-0.681	-0.678	-0.671	-0.666	-0.660	-0.651	-0.645	-0.638	-0.629	-0.620	-0.609	-0.600	-0.589	-0.578	-0.565	-0.554	-0.541	-0.529	-0.516	-0.501	-0.489	-0.475	-0.461	-0.448	-0.434	-0.420	-0.405	-0.392	-0.379	-0.365	-0.350	-0.335	-0.322	-0.309	-0.296	-0.284	-0.271	-0.259	-0.248	-0.236	-0.225	-0.214	-0.202	-0.192	-0.181	-0.171	-0.161	-0.152	-0.142	-0.134	-0.125	-0.118	-0.109	-0.101	-0.094	-0.086	-0.080	-0.074	-0.066	-0.060	-0.055	-0.049	-0.044	-0.040	-0.034	-0.030	-0.026	-0.022	-0.020	-0.016	-0.014	-0.012	-0.010	-0.009	-0.008	-0.006	-0.006	-0.006	-0.008	-0.009	-0.010	-0.011	-0.014	-0.016	-0.019	-0.022	-0.025	-0.030	-0.034	-0.039	-0.044	-0.049	-0.054	-0.060	-0.065	-0.070	-0.078	-0.082	-0.089	-0.095	-0.101	-0.109	-0.112	-0.119	-0.124	-0.129	-0.135	-0.138	-0.142	-0.145	-0.148	-0.151	-0.152	-0.155	-0.154	-0.155	-0.155	-0.152	-0.151	-0.148	-0.145	-0.141	-0.136	-0.131	-0.124	-0.118	-0.110	-0.100	-0.092	-0.082	-0.072	-0.062	-0.050	-0.039	-0.028	-0.014	0.000	0.012	0.025	0.038	0.051	0.064	0.076	0.090	0.102	0.115	0.128	0.140	0.151	0.162	0.174	0.184	0.194	0.202	0.211	0.220	0.228	0.234	0.239	0.244	0.249	0.254	0.256	0.259	0.261	0.261	0.261	0.262	0.260	0.259	0.258	0.254	0.250	0.246	0.241	0.236	0.231	0.225	0.220	0.214	0.206	0.200	0.192	0.186	0.178	0.170	0.162	0.154	0.146	0.139	0.130	0.122	0.112	0.105	0.096	0.088	0.079	0.069	0.060	0.051	0.041	0.031	0.021	0.012	0.002	-0.009	-0.019	-0.030	-0.042	-0.052	-0.065	-0.078	-0.090	-0.102	-0.115	-0.130	-0.144	-0.158	-0.172	-0.188	-0.202	-0.219	-0.234	-0.251	-0.268	-0.285	-0.302	-0.320	-0.338	-0.355	-0.374	-0.391	-0.409	-0.428	-0.445	-0.465	-0.482	-0.500	-0.518	-0.535	-0.550	-0.568	-0.584	-0.600	-0.615	-0.631	-0.645	-0.660	-0.672	-0.686	-0.700	-0.712	-0.724	-0.735	-0.746	-0.756	-0.766	-0.778	-0.785	-0.796	-0.805	-0.815	-0.822	-0.832	-0.842	-0.851	-0.861	-0.870	-0.880	-0.891	-0.900	-0.911	-0.922	-0.935	-0.948	-0.960	-0.974	-0.990	-1.004	-1.021	-1.038	-1.056	-1.074	-1.094	-1.114	-1.136	-1.158	-1.181	-1.205	-1.231	-1.256	-1.284	-1.311	-1.340	-1.369	-1.398	-1.429	-1.460	-1.491	-1.522	-1.555	-1.588	-1.621	-1.654	-1.686	-1.720	-1.754	-1.788	-1.820	-1.852	-1.884	-1.916	-1.949	-1.979	-2.010	-2.039	-2.068	-2.096	-2.125	-2.152	-2.179	-2.204	-2.229	-2.254	-2.276	-2.298	-2.319	-2.340	-2.359	-2.378	-2.396	-2.412	-2.429	-2.444	-2.459	-2.472	-2.485	-2.498	-2.509	-2.520	-2.531	-2.541	-2.550	-2.559	-2.566	-2.574	-2.581	-2.589	-2.594	-2.601	-2.606	-2.612	-2.618	-2.622	-2.626	-2.631	-2.636	-2.639	-2.642	-2.645	-2.649	-2.651	-2.655	-2.658	-2.660	-2.661	-2.662	-2.664	-2.665	-2.665	-2.666	-2.665	-2.665	-2.664	-2.662	-2.660	-2.658	-2.654	-2.650	-2.646	-2.641	-2.635	-2.629	-2.621	-2.614	-2.605	-2.596	-2.585	-2.575	-2.562	-2.550	-2.536	-2.521	-2.506	-2.490	-2.472	-2.455	-2.435	-2.415	-2.394	-2.370	-2.346	-2.322	-2.296	-2.269	-2.240	-2.211	-2.180	-2.150	-2.118	-2.082	-2.049	-2.013	-1.976	-1.938	-1.899	-1.859	-1.818	-1.775	-1.731	-1.688	-1.642	-1.596	-1.550	-1.504	-1.455	-1.406	-1.358	-1.306	-1.256	-1.205	-1.152	-1.101	-1.049	-0.995	-0.944	-0.890	-0.836	-0.784	-0.731	-0.679	-0.626	-0.574	-0.522	-0.471	-0.421	-0.371	-0.322	-0.274	-0.226	-0.181	-0.136	-0.092	-0.050	-0.009	0.031	0.070	0.106	0.142	0.176	0.208	0.239	0.268	0.296	0.322	0.345	0.369	0.389	0.409	0.426	0.441	0.456	0.469	0.479	0.489	0.498	0.505	0.510	0.515	0.518	0.519	0.521	0.520	0.521	0.519	0.516	0.514	0.511	0.507	0.502	0.500	0.495	0.491	0.486	0.482	0.479	0.476	0.472	0.470	0.468	0.466	0.466	0.466	0.466	0.468	0.470	0.472	0.476	0.481	0.488	0.494	0.502	0.511	0.520	0.531	0.542	0.555	0.569	0.584	0.599	0.615	0.631	0.650	0.669	0.688	0.706	0.728	0.746	0.768	0.789	0.810	0.831	0.854	0.878	0.900	0.922	0.945	0.968	0.990	1.012	1.035	1.058	1.080	1.100	1.121	1.142	1.162	1.182	1.202	1.220	1.239	1.258	1.274	1.291	1.306	1.321	1.336	1.350	1.364	1.376	1.389	1.400	1.411	1.421	1.432	1.440	1.450	1.458	1.466	1.474	1.480	1.486	1.492	1.498	1.504	1.509	1.512	1.516	1.520	1.524	1.528	1.530	1.532	1.535	1.538	1.540	1.542	1.544	1.545	1.546	1.549	1.550	1.551	1.552	1.555	1.556	1.558	1.560	1.561	1.564	1.564	1.566	1.568	1.569	1.571	1.571	1.574	1.575	1.576	1.578	1.579	1.579	1.580	1.581	1.582	1.582	1.582	1.582	1.582	1.581	1.581	1.580	1.579	1.576	1.575	1.572	1.570	1.566	1.562	1.559	1.555	1.549	1.542	1.536	1.529	1.521	1.514	1.505	1.496	1.485	1.475	1.462	1.450	1.438	1.424	1.409	1.395	1.379	1.362	1.346	1.328	1.310	1.290	1.271	1.251	1.230	1.209	1.186	1.162	1.140	1.116	1.090	1.065	1.040	1.014	0.986	0.959	0.932	0.905	0.876	0.848	0.819	0.789	0.759	0.729	0.699	0.668	0.636	0.605	0.572	0.540	0.506	0.474	0.440	0.406	0.371	0.338	0.304	0.269	0.232	0.198	0.161	0.125	0.089	0.051	0.012	-0.025	-0.064	-0.101	-0.140	-0.180	-0.219	-0.258	-0.298	-0.338	-0.378	-0.418	-0.459	-0.499	-0.540	-0.580	-0.621	-0.662	-0.701	-0.742	-0.782	-0.824	-0.862	-0.902	-0.941	-0.981	-1.021	-1.059	-1.098	-1.135	-1.172	-1.210	-1.246	-1.282	-1.318	-1.351	-1.386	-1.420	-1.452	-1.485	-1.518	-1.550	-1.581	-1.611	-1.641	-1.670	-1.700	-1.729	-1.756	-1.785	-1.812	-1.840	-1.868	-1.894	-1.920	-1.948	-1.974	-1.999	-2.025	-2.052	-2.079	-2.105	-2.132	-2.159	-2.186	-2.212	-2.240	-2.268	-2.298	-2.326	-2.355	-2.385	-2.415	-2.446	-2.476	-2.509	-2.541	-2.574	-2.606	-2.641	-2.675	-2.710	-2.746	-2.782	-2.818	-2.855	-2.892	-2.930	-2.968	-3.005	-3.044	-3.082	-3.120	-3.160	-3.199	-3.239	-3.278	-3.318	-3.356	-3.396	-3.435	-3.474	-3.512	-3.551	-3.589	-3.628	-3.665	-3.702	-3.740	-3.776	-3.812	-3.848	-3.884	-3.918	-3.951	-3.986	-4.019	-4.052	-4.084	-4.115	-4.145	-4.175	-4.205	-4.234	-4.261	-4.289	-4.316	-4.342	-4.369	-4.394	-4.418	-4.444	-4.468	-4.491	-4.514	-4.536	-4.559	-4.579	-4.601	-4.621	-4.640	-4.660	-4.680	-4.698	-4.716	-4.735	-4.752	-4.770	-4.786	-4.802	-4.819	-4.835	-4.850	-4.865	-4.880	-4.895	-4.909	-4.922	-4.936	-4.949	-4.961	-4.974	-4.986	-4.998	-5.009	-5.020	-5.030	-5.040	-5.050	-5.058	-5.066	-5.075	-5.084	-5.091	-5.098	-5.104	-5.110	-5.116	-5.121	-5.125	-5.129	-5.134	-5.136	-5.139	-5.141	-5.142	-5.144	-5.144	-5.144	-5.142	-5.141	-5.139	-5.136	-5.131	-5.129	-5.124	-5.118	-5.111	-5.105	-5.098	-5.088	-5.079	-5.070	-5.059	-5.048	-5.035	-5.022	-5.008	-4.994	-4.978	-4.961	-4.944	-4.925	-4.906	-4.888	-4.866	-4.845	-4.822	-4.800	-4.775	-4.750	-4.725	-4.698	-4.670	-4.642	-4.614	-4.584	-4.552	-4.521	-4.489	-4.455	-4.421	-4.386	-4.350	-4.315	-4.278	-4.239	-4.201	-4.161	-4.120	-4.079	-4.037	-3.994	-3.950	-3.906	-3.861	-3.815	-3.769	-3.722	-3.675	-3.629	-3.580	-3.534	-3.484	-3.435	-3.386	-3.338	-3.288	-3.238	-3.189	-3.139	-3.090	-3.040	-2.991	-2.942	-2.894	-2.845	-2.798	-2.749	-2.701	-2.655	-2.609	-2.562	-2.518	-2.472	-2.429	-2.386	-2.344	-2.302	-2.262	-2.222	-2.185	-2.148	-2.111	-2.075	-2.040	-2.006	-1.974	-1.941	-1.910	-1.880	-1.850	-1.821	-1.792	-1.765	-1.738	-1.710	-1.685	-1.659	-1.634	-1.609	-1.585	-1.561	-1.536	-1.514	-1.490	-1.466	-1.441	-1.418	-1.395	-1.370	-1.345	-1.320	-1.294	-1.269	-1.241	-1.214	-1.186	-1.156	-1.126	-1.096	-1.065	-1.032	-0.999	-0.965	-0.930	-0.895	-0.858	-0.821	-0.782	-0.744	-0.705	-0.664	-0.624	-0.581	-0.539	-0.496	-0.452	-0.410	-0.366	-0.320	-0.276	-0.231	-0.185	-0.141	-0.095	-0.050	-0.006	0.039	0.081	0.125	0.168	0.209	0.249	0.289	0.328	0.366	0.402	0.439	0.472	0.505	0.536	0.568	0.596	0.622	0.648	0.670	0.691	0.711	0.730	0.745	0.760	0.772	0.782	0.792	0.800	0.805	0.810	0.812	0.811	0.811	0.808	0.802	0.796	0.789	0.780	0.770	0.758	0.746	0.732	0.718	0.702	0.686	0.669	0.651	0.632	0.615	0.595	0.576	0.556	0.535	0.516	0.496	0.476	0.458	0.438	0.419	0.400	0.380	0.362	0.346	0.330	0.314	0.299	0.284	0.270	0.256	0.245	0.235	0.225	0.215	0.206	0.199	0.194	0.189	0.185	0.182	0.181	0.180	0.181	0.184	0.188	0.191	0.196	0.201	0.209	0.215	0.224	0.234	0.245	0.256	0.268	0.280	0.295	0.309	0.322	0.339	0.355	0.371	0.389	0.406	0.424	0.442	0.460	0.480	0.499	0.516	0.535	0.554	0.571	0.590	0.608	0.625	0.641	0.658	0.672	0.689	0.702	0.718	0.730	0.742	0.754	0.765	0.775	0.785	0.792	0.800	0.806	0.811	0.815	0.818	0.821	0.822	0.821	0.820	0.818	0.814	0.810	0.804	0.796	0.789	0.781	0.771	0.760	0.750	0.738	0.724	0.710	0.696	0.680	0.665	0.648	0.630	0.612	0.595	0.576	0.558	0.539	0.520	0.501	0.482	0.465	0.445	0.426	0.409	0.391	0.374	0.355	0.340	0.322	0.306	0.291	0.276	0.262	0.249	0.236	0.225	0.212	0.204	0.192	0.184	0.176	0.168	0.160	0.155	0.149	0.144	0.140	0.136	0.134	0.131	0.129	0.128	0.126	0.126	0.126	0.126	0.126	0.126	0.128	0.129	0.130	0.130	0.130	0.131	0.131	0.131	0.131	0.129	0.129	0.126	0.122	0.119	0.115	0.111	0.105	0.099	0.091	0.084	0.074	0.062	0.052	0.039	0.026	0.011	-0.004	-0.020	-0.039	-0.058	-0.078	-0.099	-0.120	-0.144	-0.169	-0.194	-0.220	-0.248	-0.275	-0.305	-0.335	-0.366	-0.398	-0.430	-0.462	-0.496	-0.530	-0.564	-0.599	-0.632	-0.668	-0.702	-0.738	-0.771	-0.806	-0.840	-0.874	-0.908	-0.940	-0.974	-1.005	-1.036	-1.066	-1.096	-1.125	-1.152	-1.179	-1.204	-1.230	-1.252	-1.275	-1.295	-1.314	-1.334	-1.350	-1.365	-1.380	-1.392	-1.405	-1.415	-1.424	-1.431	-1.438	-1.442	-1.448	-1.450	-1.452	-1.452	-1.452	-1.452	-1.449	-1.446	-1.442	-1.438	-1.432	-1.426	-1.420	-1.412	-1.405	-1.398	-1.389	-1.381	-1.371	-1.364	-1.355	-1.346	-1.338	-1.328	-1.319	-1.310	-1.302	-1.294	-1.285	-1.278	-1.269	-1.261	-1.254	-1.248	-1.240	-1.232	-1.226	-1.220	-1.214	-1.208	-1.201	-1.195	-1.190	-1.185	-1.178	-1.172	-1.166	-1.160	-1.154	-1.149	-1.141	-1.135	-1.128	-1.121	-1.112	-1.105	-1.098	-1.089	-1.079	-1.071	-1.062	-1.054	-1.042	-1.034	-1.022	-1.014	-1.001	-0.990	-0.979	-0.968	-0.955	-0.944	-0.930	-0.918	-0.906	-0.894	-0.881	-0.869	-0.856	-0.845	-0.832	-0.820	-0.809	-0.799	-0.789	-0.778	-0.769	-0.759	-0.750	-0.742	-0.735	-0.728	-0.721	-0.715	-0.710	-0.705	-0.701	-0.698	-0.695	-0.692	-0.690	-0.689	-0.688	-0.686	-0.688	-0.686	-0.688	-0.689	-0.690	-0.691	-0.692	-0.694	-0.696	-0.698	-0.701	-0.702	-0.704	-0.706	-0.708	-0.709	-0.709	-0.710	-0.710	-0.710	-0.709	-0.708	-0.705	-0.702	-0.700	-0.696	-0.692	-0.688	-0.682	-0.676	-0.670	-0.662	-0.655	-0.648	-0.639	-0.630	-0.621	-0.610	-0.600	-0.589	-0.578	-0.566	-0.554	-0.541	-0.529	-0.516	-0.504	-0.491	-0.479	-0.465	-0.454	-0.441	-0.429	-0.418	-0.405	-0.392	-0.382	-0.370	-0.360	-0.349	-0.340	-0.330	-0.320	-0.312	-0.304	-0.296	-0.289	-0.282	-0.275	-0.270	-0.264	-0.259	-0.255	-0.250	-0.246	-0.244	-0.240	-0.238	-0.236	-0.235	-0.232	-0.231	-0.231	-0.230	-0.230	-0.229	-0.229	-0.229	-0.229	-0.229	-0.229	-0.229	-0.229	-0.228	-0.228	-0.228	-0.226	-0.226	-0.224	-0.222	-0.221	-0.219	-0.216	-0.215	-0.210	-0.208	-0.204	-0.200	-0.195	-0.190	-0.185	-0.179	-0.174	-0.166	-0.160	-0.152	-0.144	-0.136	-0.129	-0.120	-0.109	-0.100	-0.090	-0.080	-0.069	-0.059	-0.048	-0.036	-0.025	-0.014	-0.001	0.011	0.024	0.035	0.046	0.060	0.071	0.082	0.095	0.105	0.116	0.128	0.139	0.150	0.159	0.168	0.178	0.185	0.192	0.200	0.208	0.214	0.220	0.225	0.229	0.232	0.236	0.239	0.241	0.241	0.241	0.241	0.241	0.239	0.235	0.232	0.228	0.222	0.218	0.211	0.205	0.198	0.190	0.184	0.175	0.166	0.158	0.148	0.139	0.129	0.120	0.111	0.101	0.091	0.082	0.072	0.062	0.055	0.046	0.039	0.030	0.024	0.018	0.012	0.006	0.002	-0.001	-0.005	-0.008	-0.010	-0.010	-0.010	-0.009	-0.008	-0.004	-0.001	0.005	0.010	0.016	0.024	0.032	0.041	0.052	0.062	0.074	0.088	0.101	0.116	0.130	0.146	0.164	0.181	0.200	0.218	0.239	0.258	0.278	0.300	0.321	0.342	0.365	0.389	0.411	0.434	0.456	0.480	0.504	0.526	0.551	0.575	0.598	0.620	0.644	0.666	0.688	0.710	0.732	0.752	0.774	0.792	0.812	0.830	0.848	0.865	0.881	0.896	0.911	0.925	0.938	0.949	0.959	0.968	0.976	0.981	0.988	0.991	0.996	0.998	0.998	0.995	0.992	0.990	0.984	0.978	0.970	0.960	0.950	0.938	0.924	0.910	0.894	0.876	0.859	0.838	0.818	0.795	0.771	0.749	0.724	0.696	0.670	0.642	0.614	0.585	0.555	0.525	0.495	0.464	0.432	0.400	0.368	0.336	0.304	0.271	0.239	0.206	0.175	0.144	0.112	0.081	0.051	0.020	-0.010	-0.040	-0.069	-0.096	-0.124	-0.151	-0.178	-0.202	-0.228	-0.251	-0.274	-0.296	-0.318	-0.339	-0.358	-0.376	-0.395	-0.412	-0.429	-0.444	-0.459	-0.472	-0.486	-0.498	-0.509	-0.519	-0.528	-0.538	-0.546	-0.552	-0.559	-0.564	-0.570	-0.576	-0.580	-0.584	-0.586	-0.589	-0.591	-0.592	-0.594	-0.595	-0.595	-0.595	-0.595	-0.595	-0.595	-0.594	-0.592	-0.591	-0.590	-0.589	-0.588	-0.585	-0.585	-0.584	-0.581	-0.580	-0.578	-0.578	-0.578	-0.578	-0.579	-0.579	-0.580	-0.582	-0.584	-0.588	-0.590	-0.594	-0.599	-0.604	-0.609	-0.616	-0.624	-0.632	-0.641	-0.651	-0.662	-0.674	-0.688	-0.701	-0.716	-0.732	-0.749	-0.768	-0.786	-0.806	-0.828	-0.850	-0.872	-0.896	-0.921	-0.948	-0.975	-1.002	-1.031	-1.060	-1.089	-1.120	-1.151	-1.181	-1.215	-1.246	-1.279	-1.311	-1.345	-1.379	-1.412	-1.446	-1.480	-1.514	-1.546	-1.579	-1.612	-1.645	-1.675	-1.708	-1.739	-1.768	-1.798	-1.826	-1.854	-1.880	-1.906	-1.931	-1.955	-1.978	-2.000	-2.020	-2.040	-2.059	-2.076	-2.092	-2.108	-2.120	-2.134	-2.146	-2.158	-2.166	-2.175	-2.182	-2.188	-2.192	-2.198	-2.201	-2.205	-2.206	-2.206	-2.208	-2.208	-2.206	-2.205	-2.202	-2.201	-2.198	-2.195	-2.191	-2.189	-2.185	-2.182	-2.178	-2.174	-2.171	-2.169	-2.165	-2.164	-2.161	-2.160	-2.159	-2.156	-2.156	-2.156	-2.156	-2.158	-2.158	-2.160	-2.162	-2.165	-2.169	-2.174	-2.178	-2.184	-2.189	-2.195	-2.202	-2.210	-2.218	-2.225	-2.234	-2.242	-2.251	-2.261	-2.270	-2.280	-2.290	-2.300	-2.310	-2.321	-2.330	-2.341	-2.350	-2.361	-2.370	-2.379	-2.388	-2.396	-2.404	-2.411	-2.419	-2.425	-2.431	-2.436	-2.441	-2.444	-2.448	-2.450	-2.451	-2.451	-2.452	-2.452	-2.450	-2.448	-2.444	-2.440	-2.435	-2.428	-2.421	-2.414	-2.405	-2.395	-2.385	-2.374	-2.361	-2.349	-2.335	-2.320	-2.305	-2.289	-2.272	-2.256	-2.239	-2.221	-2.202	-2.182	-2.164	-2.142	-2.122	-2.101	-2.080	-2.058	-2.035	-2.013	-1.990	-1.965	-1.942	-1.918	-1.895	-1.870	-1.845	-1.821	-1.795	-1.771	-1.745	-1.720	-1.695	-1.669	-1.642	-1.619	-1.592	-1.569	-1.544	-1.519	-1.494	-1.469	-1.444	-1.420	-1.396	-1.371	-1.348	-1.325	-1.301	-1.279	-1.255	-1.234	-1.211	-1.190	-1.169	-1.148	-1.128	-1.106	-1.086	-1.066	-1.048	-1.029	-1.010	-0.992	-0.974	-0.958	-0.939	-0.922	-0.908	-0.890	-0.875	-0.859	-0.844	-0.829	-0.814	-0.799	-0.785	-0.771	-0.756	-0.744	-0.729	-0.715	-0.701	-0.689	-0.674	-0.660	-0.646	-0.631	-0.619	-0.604	-0.589	-0.575	-0.559	-0.545	-0.529	-0.512	-0.496	-0.479	-0.462	-0.444	-0.426	-0.408	-0.390	-0.370	-0.350	-0.330	-0.310	-0.290	-0.269	-0.248	-0.225	-0.205	-0.184	-0.162	-0.140	-0.119	-0.098	-0.076	-0.054	-0.032	-0.011	0.010	0.030	0.050	0.070	0.090	0.108	0.126	0.142	0.160	0.175	0.191	0.206	0.220	0.232	0.244	0.255	0.266	0.275	0.284	0.290	0.298	0.302	0.308	0.312	0.315	0.316	0.318	0.319	0.319	0.318	0.315	0.314	0.310	0.306	0.301	0.296	0.290	0.284	0.278	0.270	0.262	0.255	0.246	0.238	0.229	0.220	0.211	0.202	0.192	0.184	0.175	0.166	0.158	0.149	0.141	0.132	0.126	0.119	0.112	0.105	0.099	0.095	0.089	0.085	0.080	0.076	0.075	0.072	0.071	0.070	0.070	0.070	0.071	0.074	0.076	0.080	0.086	0.091	0.098	0.104	0.111	0.120	0.130	0.141	0.151	0.165	0.178	0.190	0.206	0.221	0.238	0.254	0.271	0.290	0.310	0.328	0.348	0.369	0.390	0.411	0.432	0.456	0.478	0.500	0.522	0.545	0.568	0.590	0.611	0.634	0.654	0.676	0.696	0.716	0.735	0.754	0.771	0.789	0.804	0.819	0.834	0.846	0.858	0.868	0.876	0.884	0.891	0.896	0.900	0.902	0.902	0.902	0.901	0.899	0.894	0.889	0.881	0.872	0.862	0.851	0.839	0.826	0.811	0.795	0.779	0.761	0.744	0.722	0.704	0.684	0.662	0.640	0.619	0.596	0.572	0.550	0.528	0.505	0.482	0.459	0.438	0.415	0.394	0.371	0.351	0.331	0.312	0.292	0.275	0.258	0.241	0.225	0.211	0.199	0.186	0.174	0.164	0.154	0.146	0.139	0.134	0.129	0.125	0.124	0.121	0.121	0.121	0.124	0.128	0.130	0.135	0.140	0.148	0.155	0.162	0.171	0.181	0.190	0.201	0.212	0.221	0.235	0.246	0.259	0.272	0.285	0.299	0.312	0.325	0.340	0.354	0.368	0.380	0.392	0.406	0.419	0.430	0.441	0.452	0.464	0.471	0.481	0.490	0.498	0.504	0.509	0.515	0.518	0.520	0.521	0.522	0.522	0.520	0.519	0.514	0.509	0.504	0.498	0.489	0.480	0.470	0.459	0.446	0.432	0.419	0.404	0.388	0.370	0.352	0.334	0.314	0.294	0.272	0.250	0.228	0.204	0.181	0.156	0.131	0.106	0.081	0.056	0.030	0.005	-0.021	-0.049	-0.074	-0.100	-0.126	-0.151	-0.178	-0.202	-0.228	-0.251	-0.276	-0.301	-0.324	-0.346	-0.370	-0.392	-0.414	-0.434	-0.455	-0.475	-0.495	-0.514	-0.532	-0.551	-0.568	-0.585	-0.601	-0.616	-0.632	-0.648	-0.662	-0.676	-0.689	-0.702	-0.714	-0.728	-0.739	-0.750	-0.761	-0.772	-0.785	-0.796	-0.806	-0.819	-0.829	-0.840	-0.851	-0.862	-0.874	-0.886	-0.898	-0.910	-0.922	-0.935	-0.948	-0.962	-0.976	-0.990	-1.005	-1.021	-1.036	-1.054	-1.070	-1.088	-1.105	-1.122	-1.142	-1.160	-1.181	-1.201	-1.221	-1.242	-1.264	-1.285	-1.306	-1.329	-1.351	-1.374	-1.396	-1.419	-1.441	-1.465	-1.489	-1.511	-1.532	-1.556	-1.579	-1.600	-1.622	-1.644	-1.665	-1.686	-1.706	-1.726	-1.746	-1.765	-1.784	-1.802	-1.819	-1.836	-1.851	-1.866	-1.881	-1.895	-1.908	-1.920	-1.931	-1.942	-1.951	-1.961	-1.969	-1.978	-1.984	-1.990	-1.995	-1.999	-2.004	-2.006	-2.007	-2.009	-2.010	-2.010	-2.010	-2.010	-2.007	-2.006	-2.004	-2.000	-1.998	-1.992	-1.989	-1.982	-1.978	-1.971	-1.965	-1.958	-1.950	-1.942	-1.934	-1.926	-1.916	-1.908	-1.898	-1.889	-1.879	-1.870	-1.860	-1.850	-1.839	-1.829	-1.818	-1.806	-1.795	-1.784	-1.771	-1.761	-1.750	-1.739	-1.728	-1.715	-1.704	-1.692	-1.680	-1.669	-1.658	-1.646	-1.634	-1.622	-1.611	-1.599	-1.588	-1.576	-1.565	-1.556	-1.545	-1.535	-1.524	-1.514	-1.504	-1.495	-1.485	-1.475	-1.468	-1.459	-1.449	-1.441	-1.434	-1.425	-1.419	-1.411	-1.405	-1.398	-1.391	-1.385	-1.380	-1.375	-1.369	-1.364	-1.359	-1.355	-1.350	-1.345	-1.340	-1.336	-1.332	-1.329	-1.325	-1.321	-1.318	-1.314	-1.310	-1.308	-1.302	-1.300	-1.296	-1.292	-1.289	-1.284	-1.279	-1.275	-1.270	-1.266	-1.261	-1.256	-1.250	-1.245	-1.239	-1.232	-1.225	-1.219	-1.211	-1.202	-1.194	-1.186	-1.176	-1.168	-1.156	-1.145	-1.134	-1.122	-1.110	-1.098	-1.084	-1.069	-1.055	-1.040	-1.024	-1.008	-0.992	-0.975	-0.958	-0.939	-0.920	-0.900	-0.879	-0.859	-0.838	-0.816	-0.794	-0.771	-0.748	-0.724	-0.699	-0.675	-0.649	-0.622	-0.596	-0.570	-0.542	-0.515	-0.486	-0.459	-0.430	-0.400	-0.370	-0.341	-0.312	-0.282	-0.252	-0.222	-0.192	-0.161	-0.130	-0.100	-0.070	-0.040	-0.010	0.021	0.052	0.082	0.110	0.140	0.170	0.199	0.226	0.255	0.281	0.309	0.335	0.361	0.386	0.411	0.434	0.458	0.479	0.501	0.522	0.541	0.561	0.579	0.595	0.611	0.628	0.641	0.652	0.666	0.676	0.686	0.695	0.701	0.709	0.712	0.716	0.719	0.721	0.721	0.721	0.719	0.716	0.712	0.708	0.702	0.695	0.686	0.678	0.666	0.656	0.644	0.631	0.618	0.604	0.590	0.574	0.558	0.540	0.522	0.505	0.488	0.469	0.449	0.430	0.411	0.390	0.370	0.349	0.329	0.308	0.288	0.266	0.246	0.225	0.205	0.185	0.164	0.145	0.124	0.105	0.085	0.066	0.046	0.029	0.010	-0.009	-0.026	-0.044	-0.061	-0.078	-0.092	-0.109	-0.125	-0.140	-0.154	-0.170	-0.184	-0.196	-0.210	-0.222	-0.234	-0.245	-0.256	-0.268	-0.278	-0.288	-0.296	-0.305	-0.314	-0.321	-0.329	-0.335	-0.342	-0.349	-0.352	-0.359	-0.364	-0.366	-0.370	-0.374	-0.376	-0.378	-0.379	-0.380	-0.381	-0.380	-0.380	-0.379	-0.378	-0.376	-0.372	-0.370	-0.366	-0.362	-0.359	-0.354	-0.350	-0.344	-0.339	-0.332	-0.326	-0.320	-0.311	-0.305	-0.296	-0.288	-0.279	-0.271	-0.261	-0.252	-0.241	-0.232	-0.221	-0.211	-0.201	-0.190	-0.178	-0.165	-0.154	-0.141	-0.129	-0.116	-0.102	-0.090	-0.075	-0.061	-0.048	-0.032	-0.018	-0.004	0.010	0.025	0.041	0.056	0.071	0.089	0.105	0.120	0.136	0.152	0.170	0.186	0.202	0.220	0.236	0.252	0.270	0.285	0.302	0.319	0.334	0.350	0.365	0.379	0.395	0.409	0.422	0.435	0.448	0.460	0.470	0.480	0.491	0.500	0.509	0.516	0.522	0.529	0.535	0.539	0.542	0.544	0.546	0.548	0.546	0.545	0.544	0.541	0.538	0.531	0.528	0.521	0.514	0.506	0.498	0.489	0.480	0.469	0.459	0.448	0.435	0.422	0.410	0.396	0.384	0.370	0.356	0.342	0.329	0.316	0.301	0.288	0.274	0.260	0.248	0.235	0.222	0.209	0.198	0.186	0.175	0.164	0.154	0.144	0.134	0.125	0.118	0.109	0.101	0.095	0.088	0.081	0.076	0.072	0.066	0.062	0.060	0.056	0.054	0.050	0.049	0.046	0.046	0.044	0.041	0.041	0.039	0.039	0.038	0.038	0.036	0.035	0.035	0.034	0.032	0.031	0.029	0.028	0.026	0.022	0.020	0.016	0.012	0.009	0.004	-0.001	-0.006	-0.011	-0.018	-0.024	-0.031	-0.039	-0.048	-0.056	-0.066	-0.075	-0.086	-0.098	-0.109	-0.119	-0.132	-0.144	-0.158	-0.170	-0.184	-0.198	-0.210	-0.224	-0.239	-0.252	-0.266	-0.282	-0.298	-0.311	-0.326	-0.341	-0.358	-0.371	-0.386	-0.401	-0.415	-0.430	-0.445	-0.458	-0.472	-0.486	-0.501	-0.512	-0.526	-0.540	-0.552	-0.565	-0.576	-0.589	-0.600	-0.612	-0.622	-0.634	-0.644	-0.656	-0.666	-0.676	-0.686	-0.696	-0.708	-0.716	-0.726	-0.736	-0.746	-0.756	-0.765	-0.775	-0.785	-0.794	-0.804	-0.812	-0.821	-0.831	-0.840	-0.850	-0.858	-0.868	-0.875	-0.884	-0.891	-0.900	-0.908	-0.915	-0.922	-0.930	-0.936	-0.942	-0.949	-0.954	-0.959	-0.962	-0.966	-0.969	-0.972	-0.975	-0.975	-0.976	-0.975	-0.975	-0.972	-0.971	-0.968	-0.962	-0.959	-0.954	-0.946	-0.939	-0.930	-0.921	-0.911	-0.901	-0.891	-0.880	-0.868	-0.856	-0.842	-0.830	-0.816	-0.801	-0.788	-0.771	-0.758	-0.742	-0.728	-0.712	-0.699	-0.682	-0.669	-0.655	-0.640	-0.628	-0.614	-0.602	-0.590	-0.579	-0.568	-0.559	-0.549	-0.541	-0.534	-0.526	-0.521	-0.516	-0.511	-0.507	-0.506	-0.504	-0.502	-0.502	-0.502	-0.505	-0.506	-0.507	-0.512	-0.515	-0.519	-0.524	-0.529	-0.534	-0.540	-0.545	-0.551	-0.558	-0.564	-0.569	-0.576	-0.582	-0.588	-0.594	-0.598	-0.604	-0.608	-0.611	-0.615	-0.618	-0.620	-0.621	-0.622	-0.622	-0.622	-0.620	-0.618	-0.615	-0.611	-0.606	-0.600	-0.595	-0.590	-0.582	-0.572	-0.565	-0.555	-0.545	-0.534	-0.521	-0.510	-0.498	-0.485	-0.471	-0.458	-0.442	-0.428	-0.412	-0.398	-0.381	-0.365	-0.349	-0.332	-0.316	-0.299	-0.282	-0.265	-0.249	-0.231	-0.215	-0.200	-0.182	-0.168	-0.151	-0.136	-0.120	-0.106	-0.090	-0.075	-0.061	-0.048	-0.031	-0.019	-0.004	0.010	0.022	0.036	0.049	0.061	0.074	0.086	0.099	0.110	0.122	0.134	0.145	0.156	0.166	0.178	0.188	0.198	0.208	0.216	0.225	0.235	0.244	0.251	0.260	0.266	0.274	0.281	0.288	0.294	0.299	0.305	0.310	0.314	0.318	0.321	0.325	0.328	0.330	0.332	0.334	0.334	0.334	0.334	0.332	0.332	0.331	0.330	0.328	0.325	0.321	0.319	0.316	0.312	0.308	0.305	0.301	0.296	0.292	0.289	0.285	0.281	0.278	0.274	0.270	0.266	0.264	0.262	0.260	0.259	0.258	0.258	0.258	0.258	0.258	0.258	0.260	0.262	0.265	0.268	0.271	0.275	0.280	0.286	0.292	0.299	0.305	0.312	0.320	0.328	0.334	0.342	0.351	0.360	0.368	0.376	0.386	0.394	0.402	0.411	0.420	0.428	0.436	0.444	0.450	0.458	0.465	0.470	0.476	0.482	0.486	0.491	0.495	0.498	0.501	0.504	0.505	0.507	0.507	0.507	0.505	0.505	0.504	0.501	0.498	0.495	0.490	0.486	0.481	0.476	0.471	0.465	0.460	0.452	0.445	100.000	5.000	2.000	1.000	3.000	0.000	0.000	0.000	0.000	0.000	0.000	0.000	0.000	0.000	0.000	0.000	0.000	0.000	0.104	0.110	0.116	0.122	0.128	0.131	0.135	0.139	0.139	0.140	0.140	0.139	0.136	0.131	0.129	0.122	0.116	0.108	0.100	0.090	0.080	0.068	0.054	0.040	0.025	0.008	-0.011	-0.030	-0.049	-0.070	-0.091	-0.114	-0.138	-0.161	-0.188	-0.212	-0.239	-0.266	-0.295	-0.324	-0.352	-0.381	-0.412	-0.442	-0.474	-0.504	-0.535	-0.565	-0.596	-0.626	-0.658	-0.689	-0.718	-0.748	-0.776	-0.806	-0.834	-0.862	-0.890	-0.915	-0.941	-0.966	-0.991	-1.014	-1.036	-1.056	-1.078	-1.096	-1.115	-1.132	-1.149	-1.165	-1.179	-1.192	-1.205	-1.215	-1.225	-1.234	-1.242	-1.249	-1.254	-1.260	-1.264	-1.268	-1.271	-1.271	-1.274	-1.274	-1.274	-1.272	-1.272	-1.270	-1.269	-1.265	-1.262	-1.260	-1.256	-1.254	-1.249	-1.246	-1.241	-1.238	-1.232	-1.229	-1.226	-1.222	-1.219	-1.215	-1.212	-1.209	-1.206	-1.204	-1.200	-1.199	-1.195	-1.194	-1.192	-1.190	-1.189	-1.188	-1.185	-1.182	-1.181	-1.180	-1.179	-1.178	-1.175	-1.172	-1.171	-1.169	-1.166	-1.164	-1.161	-1.159	-1.155	-1.150	-1.148	-1.142	-1.138	-1.131	-1.126	-1.120	-1.114	-1.108	-1.100	-1.094	-1.086	-1.079	-1.071	-1.062	-1.054	-1.044	-1.035	-1.025	-1.016	-1.006	-0.996	-0.988	-0.978	-0.968	-0.958	-0.949	-0.940	-0.930	-0.921	-0.914	-0.905	-0.898	-0.890	-0.882	-0.876	-0.870	-0.865	-0.860	-0.856	-0.852	-0.850	-0.848	-0.846	-0.846	-0.845	-0.844	-0.845	-0.846	-0.849	-0.851	-0.854	-0.858	-0.861	-0.866	-0.870	-0.875	-0.880	-0.886	-0.892	-0.898	-0.904	-0.911	-0.916	-0.922	-0.929	-0.935	-0.941	-0.946	-0.951	-0.956	-0.960	-0.965	-0.968	-0.971	-0.974	-0.975	-0.976	-0.976	-0.978	-0.978	-0.975	-0.974	-0.970	-0.966	-0.964	-0.959	-0.954	-0.948	-0.940	-0.932	-0.924	-0.914	-0.904	-0.892	-0.881	-0.869	-0.858	-0.844	-0.830	-0.815	-0.801	-0.785	-0.770	-0.755	-0.738	-0.722	-0.705	-0.689	-0.670	-0.654	-0.636	-0.619	-0.601	-0.585	-0.568	-0.549	-0.532	-0.515	-0.498	-0.482	-0.465	-0.450	-0.434	-0.419	-0.404	-0.389	-0.375	-0.362	-0.349	-0.336	-0.325	-0.314	-0.302	-0.292	-0.284	-0.275	-0.268	-0.260	-0.252	-0.246	-0.241	-0.236	-0.231	-0.228	-0.225	-0.221	-0.220	-0.219	-0.218	-0.218	-0.218	-0.218	-0.219	-0.220	-0.222	-0.224	-0.228	-0.231	-0.234	-0.238	-0.241	-0.246	-0.251	-0.256	-0.260	-0.265	-0.271	-0.276	-0.281	-0.288	-0.292	-0.298	-0.304	-0.309	-0.314	-0.319	-0.325	-0.329	-0.335	-0.339	-0.344	-0.349	-0.354	-0.359	-0.362	-0.368	-0.371	-0.375	-0.380	-0.385	-0.388	-0.391	-0.395	-0.400	-0.404	-0.408	-0.412	-0.416	-0.420	-0.425	-0.430	-0.434	-0.438	-0.442	-0.448	-0.452	-0.458	-0.461	-0.468	-0.472	-0.479	-0.482	-0.489	-0.494	-0.500	-0.505	-0.511	-0.516	-0.522	-0.528	-0.534	-0.539	-0.544	-0.549	-0.554	-0.559	-0.561	-0.566	-0.570	-0.572	-0.574	-0.578	-0.579	-0.579	-0.581	-0.581	-0.580	-0.579	-0.576	-0.575	-0.571	-0.568	-0.564	-0.559	-0.552	-0.546	-0.539	-0.530	-0.521	-0.512	-0.502	-0.491	-0.479	-0.468	-0.454	-0.440	-0.426	-0.411	-0.395	-0.379	-0.362	-0.346	-0.329	-0.310	-0.292	-0.274	-0.254	-0.235	-0.215	-0.196	-0.175	-0.156	-0.136	-0.115	-0.095	-0.075	-0.055	-0.035	-0.015	0.006	0.025	0.044	0.064	0.082	0.101	0.119	0.138	0.155	0.172	0.190	0.205	0.221	0.236	0.250	0.265	0.279	0.291	0.305	0.318	0.328	0.339	0.349	0.358	0.366	0.375	0.382	0.389	0.395	0.400	0.405	0.408	0.411	0.412	0.415	0.415	0.415	0.414	0.414	0.411	0.409	0.405	0.400	0.395	0.389	0.382	0.375	0.368	0.360	0.351	0.341	0.331	0.321	0.310	0.298	0.285	0.272	0.259	0.246	0.231	0.218	0.202	0.188	0.171	0.155	0.139	0.122	0.106	0.088	0.071	0.054	0.035	0.018	-0.002	-0.020	-0.040	-0.059	-0.078	-0.098	-0.118	-0.138	-0.158	-0.178	-0.198	-0.219	-0.240	-0.262	-0.284	-0.304	-0.326	-0.348	-0.369	-0.391	-0.414	-0.438	-0.459	-0.481	-0.504	-0.528	-0.549	-0.572	-0.595	-0.618	-0.640	-0.664	-0.686	-0.708	-0.729	-0.750	-0.771	-0.792	-0.814	-0.835	-0.854	-0.874	-0.891	-0.911	-0.931	-0.948	-0.965	-0.981	-0.998	-1.012	-1.028	-1.040	-1.054	-1.066	-1.078	-1.089	-1.099	-1.109	-1.119	-1.126	-1.134	-1.140	-1.148	-1.152	-1.158	-1.161	-1.166	-1.170	-1.172	-1.175	-1.178	-1.179	-1.180	-1.181	-1.182	-1.184	-1.185	-1.186	-1.188	-1.189	-1.190	-1.192	-1.194	-1.198	-1.200	-1.204	-1.208	-1.212	-1.216	-1.222	-1.229	-1.236	-1.244	-1.252	-1.261	-1.271	-1.282	-1.295	-1.306	-1.319	-1.334	-1.349	-1.364	-1.381	-1.399	-1.418	-1.436	-1.455	-1.475	-1.495	-1.515	-1.538	-1.559	-1.581	-1.605	-1.628	-1.651	-1.675	-1.699	-1.722	-1.746	-1.770	-1.795	-1.818	-1.841	-1.866	-1.889	-1.912	-1.935	-1.958	-1.979	-2.001	-2.021	-2.042	-2.062	-2.082	-2.101	-2.121	-2.139	-2.158	-2.174	-2.191	-2.206	-2.222	-2.238	-2.251	-2.265	-2.280	-2.294	-2.306	-2.319	-2.331	-2.342	-2.354	-2.365	-2.375	-2.386	-2.396	-2.406	-2.416	-2.426	-2.436	-2.445	-2.455	-2.464	-2.472	-2.482	-2.491	-2.500	-2.510	-2.520	-2.529	-2.538	-2.546	-2.555	-2.565	-2.574	-2.584	-2.594	-2.602	-2.611	-2.619	-2.629	-2.638	-2.645	-2.652	-2.662	-2.670	-2.676	-2.684	-2.690	-2.698	-2.704	-2.709	-2.715	-2.720	-2.725	-2.730	-2.732	-2.738	-2.740	-2.742	-2.744	-2.745	-2.746	-2.748	-2.748	-2.748	-2.746	-2.744	-2.742	-2.740	-2.739	-2.735	-2.731	-2.728	-2.724	-2.719	-2.714	-2.709	-2.702	-2.698	-2.692	-2.686	-2.679	-2.672	-2.668	-2.660	-2.654	-2.648	-2.640	-2.634	-2.626	-2.620	-2.614	-2.608	-2.601	-2.595	-2.590	-2.582	-2.576	-2.571	-2.566	-2.561	-2.555	-2.550	-2.545	-2.541	-2.535	-2.531	-2.526	-2.522	-2.519	-2.514	-2.510	-2.505	-2.500	-2.496	-2.491	-2.486	-2.481	-2.475	-2.469	-2.462	-2.456	-2.449	-2.441	-2.434	-2.425	-2.416	-2.408	-2.398	-2.386	-2.375	-2.364	-2.351	-2.338	-2.324	-2.310	-2.295	-2.280	-2.264	-2.246	-2.230	-2.211	-2.194	-2.174	-2.154	-2.134	-2.112	-2.092	-2.071	-2.047	-2.026	-2.004	-1.980	-1.958	-1.934	-1.910	-1.885	-1.861	-1.838	-1.812	-1.789	-1.764	-1.740	-1.715	-1.692	-1.668	-1.645	-1.620	-1.596	-1.574	-1.550	-1.528	-1.506	-1.482	-1.461	-1.440	-1.419	-1.398	-1.378	-1.358	-1.338	-1.319	-1.299	-1.280	-1.262	-1.244	-1.225	-1.208	-1.191	-1.174	-1.156	-1.140	-1.122	-1.106	-1.090	-1.074	-1.058	-1.041	-1.025	-1.009	-0.994	-0.976	-0.960	-0.944	-0.928	-0.911	-0.896	-0.879	-0.862	-0.846	-0.829	-0.812	-0.796	-0.781	-0.765	-0.749	-0.732	-0.716	-0.701	-0.685	-0.669	-0.654	-0.639	-0.624	-0.609	-0.595	-0.581	-0.569	-0.554	-0.542	-0.530	-0.518	-0.506	-0.495	-0.485	-0.474	-0.465	-0.455	-0.446	-0.438	-0.430	-0.424	-0.418	-0.411	-0.406	-0.401	-0.396	-0.392	-0.390	-0.386	-0.382	-0.381	-0.380	-0.379	-0.378	-0.378	-0.376	-0.378	-0.378	-0.379	-0.379	-0.380	-0.382	-0.385	-0.388	-0.389	-0.391	-0.395	-0.396	-0.400	-0.402	-0.405	-0.409	-0.412	-0.415	-0.418	-0.421	-0.425	-0.429	-0.430	-0.434	-0.438	-0.440	-0.444	-0.448	-0.450	-0.452	-0.455	-0.458	-0.460	-0.461	-0.464	-0.465	-0.466	-0.468	-0.469	-0.470	-0.469	-0.470	-0.469	-0.469	-0.468	-0.465	-0.465	-0.462	-0.460	-0.456	-0.452	-0.449	-0.445	-0.440	-0.434	-0.429	-0.422	-0.415	-0.408	-0.399	-0.391	-0.384	-0.374	-0.364	-0.354	-0.344	-0.332	-0.321	-0.310	-0.299	-0.286	-0.274	-0.260	-0.249	-0.236	-0.222	-0.210	-0.196	-0.184	-0.171	-0.159	-0.145	-0.134	-0.122	-0.110	-0.098	-0.086	-0.078	-0.068	-0.058	-0.049	-0.040	-0.032	-0.025	-0.019	-0.011	-0.006	0.000	0.005	0.009	0.012	0.015	0.018	0.019	0.020	0.021	0.021	0.020	0.019	0.018	0.016	0.014	0.011	0.008	0.005	0.001	-0.001	-0.006	-0.009	-0.014	-0.019	-0.022	-0.026	-0.030	-0.035	-0.039	-0.041	-0.046	-0.049	-0.052	-0.055	-0.058	-0.059	-0.060	-0.061	-0.062	-0.062	-0.064	-0.064	-0.062	-0.060	-0.059	-0.059	-0.056	-0.052	-0.050	-0.046	-0.042	-0.038	-0.032	-0.029	-0.024	-0.019	-0.012	-0.008	-0.001	0.005	0.010	0.016	0.024	0.030	0.036	0.041	0.049	0.054	0.061	0.066	0.072	0.079	0.084	0.090	0.095	0.101	0.106	0.111	0.115	0.120	0.125	0.129	0.132	0.135	0.139	0.141	0.144	0.145	0.149	0.150	0.151	0.150	0.151	0.152	0.151	0.150	0.149	0.148	0.148	0.145	0.142	0.140	0.138	0.132	0.129	0.125	0.122	0.118	0.112	0.108	0.104	0.098	0.092	0.088	0.081	0.075	0.069	0.062	0.056	0.049	0.042	0.035	0.028	0.020	0.012	0.005	-0.004	-0.011	-0.019	-0.026	-0.035	-0.041	-0.050	-0.058	-0.068	-0.075	-0.084	-0.091	-0.100	-0.109	-0.119	-0.128	-0.138	-0.146	-0.156	-0.166	-0.176	-0.188	-0.198	-0.209	-0.220	-0.231	-0.244	-0.256	-0.269	-0.281	-0.295	-0.309	-0.322	-0.336	-0.351	-0.368	-0.384	-0.399	-0.416	-0.434	-0.451	-0.469	-0.488	-0.506	-0.525	-0.545	-0.566	-0.588	-0.608	-0.630	-0.651	-0.675	-0.698	-0.721	-0.744	-0.768	-0.792	-0.816	-0.840	-0.865	-0.890	-0.915	-0.941	-0.966	-0.990	-1.016	-1.041	-1.066	-1.091	-1.116	-1.141	-1.164	-1.189	-1.212	-1.236	-1.259	-1.281	-1.304	-1.325	-1.345	-1.366	-1.386	-1.405	-1.425	-1.442	-1.460	-1.475	-1.491	-1.506	-1.520	-1.534	-1.548	-1.559	-1.571	-1.582	-1.592	-1.602	-1.611	-1.619	-1.626	-1.634	-1.640	-1.645	-1.650	-1.655	-1.660	-1.664	-1.668	-1.670	-1.672	-1.674	-1.676	-1.679	-1.680	-1.681	-1.681	-1.682	-1.684	-1.684	-1.684	-1.685	-1.685	-1.685	-1.686	-1.686	-1.688	-1.688	-1.689	-1.689	-1.690	-1.691	-1.691	-1.692	-1.694	-1.694	-1.695	-1.695	-1.694	-1.695	-1.695	-1.695	-1.694	-1.694	-1.692	-1.691	-1.689	-1.688	-1.685	-1.681	-1.679	-1.675	-1.671	-1.665	-1.659	-1.654	-1.646	-1.639	-1.630	-1.622	-1.611	-1.602	-1.590	-1.580	-1.566	-1.554	-1.540	-1.525	-1.510	-1.494	-1.478	-1.461	-1.442	-1.425	-1.405	-1.385	-1.365	-1.345	-1.325	-1.306	-1.284	-1.264	-1.242	-1.221	-1.200	-1.180	-1.159	-1.138	-1.118	-1.099	-1.080	-1.060	-1.041	-1.024	-1.006	-0.990	-0.974	-0.959	-0.945	-0.931	-0.918	-0.906	-0.896	-0.886	-0.878	-0.870	-0.862	-0.858	-0.852	-0.849	-0.846	-0.845	-0.844	-0.845	-0.848	-0.850	-0.852	-0.858	-0.862	-0.870	-0.876	-0.885	-0.892	-0.902	-0.912	-0.922	-0.934	-0.945	-0.958	-0.971	-0.982	-0.996	-1.009	-1.022	-1.035	-1.049	-1.062	-1.075	-1.088	-1.100	-1.112	-1.122	-1.135	-1.145	-1.155	-1.164	-1.172	-1.180	-1.188	-1.192	-1.198	-1.202	-1.205	-1.208	-1.209	-1.210	-1.209	-1.206	-1.202	-1.198	-1.192	-1.185	-1.178	-1.168	-1.158	-1.146	-1.132	-1.119	-1.104	-1.088	-1.070	-1.051	-1.032	-1.011	-0.989	-0.966	-0.942	-0.919	-0.892	-0.866	-0.839	-0.811	-0.784	-0.755	-0.726	-0.696	-0.666	-0.636	-0.605	-0.574	-0.542	-0.511	-0.479	-0.449	-0.416	-0.385	-0.354	-0.322	-0.292	-0.262	-0.232	-0.204	-0.175	-0.145	-0.118	-0.091	-0.065	-0.039	-0.014	0.010	0.032	0.055	0.076	0.096	0.115	0.132	0.150	0.165	0.179	0.192	0.205	0.216	0.226	0.235	0.242	0.249	0.254	0.258	0.260	0.261	0.262	0.261	0.259	0.256	0.252	0.246	0.241	0.234	0.226	0.216	0.208	0.196	0.185	0.172	0.159	0.146	0.132	0.116	0.101	0.086	0.070	0.052	0.038	0.019	0.002	-0.016	-0.034	-0.051	-0.070	-0.089	-0.106	-0.124	-0.142	-0.161	-0.179	-0.196	-0.214	-0.231	-0.249	-0.266	-0.282	-0.298	-0.314	-0.330	-0.346	-0.361	-0.376	-0.391	-0.405	-0.419	-0.432	-0.445	-0.458	-0.470	-0.480	-0.492	-0.504	-0.514	-0.525	-0.534	-0.544	-0.551	-0.560	-0.569	-0.576	-0.582	-0.590	-0.595	-0.601	-0.608	-0.611	-0.616	-0.621	-0.624	-0.628	-0.631	-0.634	-0.636	-0.639	-0.641	-0.642	-0.644	-0.646	-0.646	-0.648	-0.649	-0.649	-0.650	-0.649	-0.650	-0.649	-0.649	-0.649	-0.649	-0.650	-0.650	-0.649	-0.649	-0.649	-0.649	-0.649	-0.650	-0.650	-0.650	-0.651	-0.651	-0.651	-0.652	-0.654	-0.655	-0.656	-0.656	-0.658	-0.659	-0.659	-0.660	-0.660	-0.660	-0.660	-0.660	-0.659	-0.659	-0.656	-0.655	-0.654	-0.650	-0.648	-0.642	-0.638	-0.632	-0.626	-0.620	-0.612	-0.605	-0.596	-0.586	-0.575	-0.564	-0.551	-0.538	-0.522	-0.507	-0.490	-0.472	-0.455	-0.436	-0.416	-0.394	-0.372	-0.350	-0.326	-0.302	-0.278	-0.252	-0.228	-0.201	-0.174	-0.146	-0.119	-0.092	-0.065	-0.039	-0.011	0.015	0.041	0.069	0.094	0.119	0.144	0.169	0.191	0.214	0.235	0.256	0.276	0.295	0.312	0.329	0.344	0.358	0.370	0.382	0.392	0.401	0.408	0.415	0.419	0.422	0.425	0.426	0.425	0.424	0.420	0.416	0.411	0.405	0.396	0.388	0.378	0.368	0.356	0.342	0.330	0.315	0.300	0.284	0.269	0.251	0.232	0.216	0.198	0.178	0.159	0.139	0.118	0.098	0.076	0.056	0.034	0.014	-0.008	-0.030	-0.051	-0.072	-0.094	-0.116	-0.138	-0.159	-0.181	-0.202	-0.224	-0.245	-0.266	-0.288	-0.308	-0.328	-0.349	-0.370	-0.390	-0.411	-0.431	-0.451	-0.470	-0.489	-0.507	-0.526	-0.545	-0.562	-0.581	-0.599	-0.616	-0.634	-0.651	-0.668	-0.682	-0.700	-0.715	-0.730	-0.745	-0.760	-0.775	-0.788	-0.801	-0.814	-0.828	-0.840	-0.852	-0.864	-0.876	-0.886	-0.898	-0.908	-0.916	-0.926	-0.935	-0.944	-0.952	-0.961	-0.968	-0.976	-0.982	-0.990	-0.996	-1.004	-1.010	-1.015	-1.021	-1.028	-1.034	-1.039	-1.045	-1.050	-1.056	-1.061	-1.068	-1.072	-1.078	-1.084	-1.090	-1.096	-1.101	-1.109	-1.115	-1.121	-1.129	-1.135	-1.142	-1.149	-1.158	-1.164	-1.172	-1.180	-1.189	-1.199	-1.208	-1.216	-1.225	-1.236	-1.245	-1.255	-1.268	-1.278	-1.288	-1.299	-1.310	-1.321	-1.332	-1.344	-1.355	-1.368	-1.376	-1.389	-1.400	-1.410	-1.420	-1.430	-1.440	-1.449	-1.458	-1.466	-1.474	-1.481	-1.489	-1.495	-1.501	-1.505	-1.511	-1.514	-1.518	-1.519	-1.521	-1.521	-1.520	-1.519	-1.516	-1.514	-1.510	-1.506	-1.500	-1.492	-1.486	-1.478	-1.469	-1.459	-1.448	-1.435	-1.422	-1.410	-1.396	-1.381	-1.368	-1.352	-1.336	-1.320	-1.304	-1.286	-1.270	-1.252	-1.235	-1.218	-1.200	-1.182	-1.165	-1.149	-1.131	-1.114	-1.099	-1.082	-1.068	-1.052	-1.038	-1.022	-1.010	-0.998	-0.986	-0.974	-0.962	-0.951	-0.942	-0.934	-0.926	-0.919	-0.911	-0.905	-0.899	-0.894	-0.891	-0.886	-0.884	-0.881	-0.880	-0.878	-0.878	-0.876	-0.876	-0.876	-0.878	-0.879	-0.880	-0.880	-0.882	-0.884	-0.886	-0.888	-0.889	-0.890	-0.892	-0.894	-0.896	-0.898	-0.899	-0.899	-0.900	-0.900	-0.900	-0.900	-0.899	-0.899	-0.896	-0.895	-0.892	-0.889	-0.886	-0.881	-0.879	-0.874	-0.869	-0.862	-0.858	-0.851	-0.842	-0.835	-0.829	-0.820	-0.810	-0.801	-0.791	-0.781	-0.770	-0.759	-0.746	-0.734	-0.722	-0.709	-0.696	-0.682	-0.670	-0.655	-0.641	-0.626	-0.610	-0.595	-0.580	-0.566	-0.551	-0.536	-0.520	-0.505	-0.490	-0.474	-0.459	-0.444	-0.429	-0.414	-0.398	-0.384	-0.368	-0.354	-0.338	-0.324	-0.309	-0.294	-0.280	-0.266	-0.252	-0.239	-0.226	-0.214	-0.202	-0.189	-0.178	-0.166	-0.155	-0.144	-0.134	-0.124	-0.114	-0.105	-0.095	-0.088	-0.080	-0.071	-0.066	-0.059	-0.054	-0.048	-0.042	-0.039	-0.035	-0.031	-0.029	-0.028	-0.026	-0.025	-0.024	-0.024	-0.025	-0.026	-0.029	-0.031	-0.034	-0.038	-0.041	-0.045	-0.050	-0.056	-0.061	-0.066	-0.072	-0.080	-0.088	-0.094	-0.101	-0.109	-0.115	-0.122	-0.130	-0.138	-0.145	-0.152	-0.160	-0.168	-0.175	-0.181	-0.189	-0.194	-0.200	-0.206	-0.211	-0.215	-0.220	-0.222	-0.226	-0.229	-0.231	-0.234	-0.234	-0.235	-0.235	-0.235	-0.234	-0.232	-0.230	-0.228	-0.224	-0.220	-0.216	-0.211	-0.206	-0.201	-0.195	-0.190	-0.182	-0.176	-0.170	-0.164	-0.156	-0.149	-0.141	-0.134	-0.126	-0.119	-0.111	-0.104	-0.096	-0.089	-0.082	-0.075	-0.068	-0.062	-0.055	-0.050	-0.044	-0.039	-0.034	-0.028	-0.024	-0.019	-0.016	-0.012	-0.009	-0.006	-0.005	-0.002	0.001	0.002	0.002	0.004	0.006	0.006	0.008	0.008	0.008	0.008	0.006	0.008	0.006	0.005	0.004	0.002	0.001	-0.001	-0.002	-0.004	-0.006	-0.009	-0.011	-0.014	-0.015	-0.019	-0.021	-0.025	-0.029	-0.031	-0.035	-0.040	-0.044	-0.049	-0.052	-0.058	-0.062	-0.069	-0.074	-0.079	-0.086	-0.094	-0.100	-0.108	-0.115	-0.121	-0.129	-0.138	-0.146	-0.154	-0.162	-0.171	-0.180	-0.189	-0.198	-0.208	-0.216	-0.225	-0.234	-0.244	-0.252	-0.261	-0.269	-0.276	-0.284	-0.290	-0.296	-0.304	-0.309	-0.315	-0.320	-0.326	-0.330	-0.334	-0.338	-0.340	-0.341	-0.344	-0.346	-0.348	-0.348	-0.349	-0.350	-0.349	-0.350	-0.349	-0.348	-0.349	-0.349	-0.348	-0.348	-0.348	-0.348	-0.350	-0.350	-0.352	-0.354	-0.356	-0.361	-0.365	-0.370	-0.376	-0.384	-0.391	-0.400	-0.410	-0.421	-0.435	-0.448	-0.462	-0.479	-0.496	-0.515	-0.535	-0.558	-0.580	-0.604	-0.630	-0.656	-0.685	-0.714	-0.745	-0.778	-0.810	-0.844	-0.879	-0.914	-0.950	-0.988	-1.026	-1.065	-1.104	-1.145	-1.184	-1.225	-1.266	-1.306	-1.348	-1.388	-1.429	-1.469	-1.509	-1.549	-1.588	-1.629	-1.666	-1.705	-1.741	-1.779	-1.814	-1.849	-1.882	-1.915	-1.948	-1.979	-2.007	-2.036	-2.064	-2.091	-2.116	-2.140	-2.162	-2.184	-2.205	-2.224	-2.242	-2.260	-2.276	-2.290	-2.302	-2.315	-2.326	-2.336	-2.345	-2.352	-2.360	-2.366	-2.371	-2.375	-2.379	-2.381	-2.384	-2.385	-2.385	-2.385	-2.384	-2.384	-2.381	-2.379	-2.376	-2.374	-2.369	-2.365	-2.361	-2.358	-2.352	-2.348	-2.342	-2.336	-2.330	-2.325	-2.318	-2.312	-2.306	-2.300	-2.292	-2.288	-2.280	-2.274	-2.268	-2.260	-2.252	-2.245	-2.238	-2.230	-2.221	-2.214	-2.205	-2.196	-2.186	-2.178	-2.168	-2.158	-2.146	-2.134	-2.121	-2.109	-2.095	-2.081	-2.066	-2.050	-2.033	-2.015	-1.996	-1.976	-1.956	-1.934	-1.911	-1.888	-1.861	-1.835	-1.809	-1.780	-1.750	-1.718	-1.686	-1.652	-1.618	-1.582	-1.545	-1.508	-1.469	-1.429	-1.388	-1.346	-1.304	-1.259	-1.216	-1.170	-1.125	-1.079	-1.032	-0.985	-0.938	-0.891	-0.842	-0.795	-0.749	-0.700	-0.654	-0.608	-0.561	-0.516	-0.471	-0.426	-0.385	-0.344	-0.302	-0.264	-0.225	-0.188	-0.151	-0.118	-0.085	-0.052	-0.022	0.005	0.032	0.059	0.082	0.105	0.125	0.146	0.162	0.180	0.195	0.209	0.221	0.232	0.241	0.250	0.259	0.264	0.270	0.275	0.279	0.284	0.285	0.289	0.291	0.292	0.294	0.296	0.298	0.300	0.302	0.305	0.308	0.310	0.314	0.319	0.324	0.329	0.336	0.344	0.351	0.361	0.372	0.384	0.396	0.409	0.424	0.439	0.455	0.472	0.492	0.511	0.531	0.552	0.575	0.599	0.624	0.648	0.674	0.700	0.728	0.755	0.784	0.811	0.839	0.869	0.898	0.928	0.955	0.985	1.015	1.044	1.072	1.102	1.131	1.160	1.189	1.218	1.244	1.271	1.299	1.325	1.350	1.376	1.400	1.425	1.449	1.470	1.494	1.515	1.535	1.556	1.576	1.596	1.614	1.630	1.648	1.665	1.680	1.695	1.710	1.724	1.739	1.752	1.765	1.778	1.790	1.801	1.812	1.825	1.835	1.846	1.856	1.866	1.875	1.885	1.895	1.904	1.912	1.921	1.930	1.939	1.948	1.956	1.964	1.972	1.980	1.986	1.994	2.001	2.009	2.016	2.022	2.030	2.036	2.044	2.050	2.055	2.061	2.066	2.072	2.078	2.082	2.088	2.091	2.096	2.100	2.102	2.106	2.109	2.111	2.114	2.115	2.116	2.116	2.116	2.116	2.115	2.114	2.111	2.110	2.106	2.102	2.099	2.095	2.089	2.082	2.076	2.070	2.062	2.055	2.045	2.036	2.027	2.016	2.005	1.992	1.981	1.968	1.954	1.940	1.925	1.910	1.894	1.878	1.860	1.842	1.825	1.806	1.788	1.768	1.746	1.726	1.705	1.684	1.661	1.639	1.615	1.591	1.566	1.542	1.516	1.491	1.465	1.439	1.412	1.386	1.360	1.331	1.304	1.275	1.248	1.219	1.190	1.160	1.131	1.101	1.071	1.041	1.011	0.980	0.949	0.918	0.886	0.855	0.822	0.791	0.760	0.728	0.696	0.662	0.630	0.598	0.566	0.532	0.499	0.466	0.431	0.399	0.365	0.332	0.299	0.265	0.232	0.199	0.165	0.132	0.099	0.066	0.034	0.001	-0.032	-0.064	-0.096	-0.128	-0.159	-0.190	-0.220	-0.251	-0.281	-0.311	-0.341	-0.370	-0.399	-0.426	-0.454	-0.481	-0.507	-0.534	-0.560	-0.585	-0.609	-0.632	-0.656	-0.679	-0.702	-0.724	-0.745	-0.766	-0.788	-0.808	-0.828	-0.846	-0.866	-0.885	-0.904	-0.922	-0.941	-0.959	-0.978	-0.995	-1.014	-1.031	-1.049	-1.068	-1.085	-1.102	-1.121	-1.139	-1.158	-1.175	-1.194	-1.214	-1.234	-1.252	-1.274	-1.295	-1.316	-1.338	-1.360	-1.382	-1.405	-1.429	-1.452	-1.478	-1.502	-1.528	-1.554	-1.580	-1.608	-1.634	-1.661	-1.689	-1.718	-1.745	-1.775	-1.805	-1.832	-1.862	-1.894	-1.922	-1.952	-1.982	-2.014	-2.044	-2.072	-2.104	-2.134	-2.164	-2.194	-2.222	-2.252	-2.281	-2.310	-2.339	-2.368	-2.395	-2.422	-2.450	-2.475	-2.502	-2.529	-2.554	-2.579	-2.602	-2.626	-2.650	-2.674	-2.695	-2.718	-2.739	-2.760	-2.781	-2.801	-2.821	-2.841	-2.860	-2.879	-2.898	-2.915	-2.932	-2.950	-2.968	-2.984	-3.001	-3.016	-3.032	-3.046	-3.062	-3.078	-3.094	-3.106	-3.121	-3.136	-3.150	-3.164	-3.178	-3.191	-3.205	-3.218	-3.230	-3.244	-3.256	-3.269	-3.280	-3.292	-3.304	-3.316	-3.328	-3.339	-3.350	-3.360	-3.370	-3.380	-3.389	-3.399	-3.406	-3.415	-3.424	-3.431	-3.440	-3.446	-3.452	-3.459	-3.465	-3.470	-3.474	-3.478	-3.481	-3.485	-3.486	-3.489	-3.490	-3.490	-3.490	-3.490	-3.489	-3.486	-3.485	-3.481	-3.479	-3.474	-3.470	-3.465	-3.459	-3.452	-3.446	-3.439	-3.430	-3.422	-3.412	-3.402	-3.392	-3.381	-3.370	-3.359	-3.345	-3.332	-3.319	-3.305	-3.290	-3.276	-3.261	-3.244	-3.229	-3.211	-3.195	-3.176	-3.159	-3.139	-3.120	-3.101	-3.081	-3.060	-3.040	-3.019	-2.996	-2.975	-2.952	-2.929	-2.906	-2.882	-2.858	-2.832	-2.806	-2.780	-2.754	-2.728	-2.699	-2.671	-2.642	-2.612	-2.584	-2.554	-2.525	-2.494	-2.464	-2.432	-2.401	-2.369	-2.339	-2.306	-2.275	-2.241	-2.210	-2.178	-2.146	-2.115	-2.082	-2.050	-2.019	-1.988	-1.958	-1.926	-1.895	-1.865	-1.835	-1.806	-1.779	-1.750	-1.722	-1.696	-1.671	-1.646	-1.622	-1.599	-1.578	-1.556	-1.535	-1.516	-1.496	-1.479	-1.462	-1.445	-1.430	-1.415	-1.400	-1.388	-1.374	-1.362	-1.350	-1.339	-1.328	-1.319	-1.309	-1.299	-1.289	-1.281	-1.272	-1.262	-1.254	-1.246	-1.236	-1.228	-1.219	-1.209	-1.199	-1.188	-1.178	-1.166	-1.154	-1.140	-1.128	-1.112	-1.098	-1.081	-1.064	-1.046	-1.028	-1.008	-0.989	-0.968	-0.945	-0.922	-0.900	-0.876	-0.851	-0.826	-0.801	-0.774	-0.748	-0.720	-0.692	-0.665	-0.636	-0.606	-0.579	-0.549	-0.520	-0.492	-0.462	-0.435	-0.408	-0.380	-0.352	-0.326	-0.300	-0.276	-0.252	-0.229	-0.206	-0.186	-0.165	-0.146	-0.129	-0.111	-0.096	-0.082	-0.070	-0.058	-0.048	-0.039	-0.031	-0.025	-0.020	-0.015	-0.014	-0.011	-0.011	-0.012	-0.014	-0.018	-0.021	-0.026	-0.032	-0.039	-0.046	-0.056	-0.065	-0.075	-0.086	-0.096	-0.109	-0.120	-0.132	-0.145	-0.158	-0.171	-0.182	-0.196	-0.209	-0.221	-0.234	-0.248	-0.259	-0.271	-0.282	-0.294	-0.304	-0.315	-0.326	-0.335	-0.345	-0.352	-0.362	-0.370	-0.379	-0.385	-0.392	-0.399	-0.404	-0.410	-0.415	-0.421	-0.424	-0.428	-0.431	-0.434	-0.438	-0.439	-0.441	-0.441	-0.442	-0.444	-0.442	-0.442	-0.441	-0.440	-0.439	-0.438	-0.435	-0.432	-0.430	-0.428	-0.424	-0.421	-0.418	-0.412	-0.409	-0.404	-0.399	-0.394	-0.388	-0.382	-0.376	-0.369	-0.361	-0.355	-0.348	-0.340	-0.332	-0.325	-0.318	-0.310	-0.301	-0.294	-0.286	-0.278	-0.270	-0.261	-0.254	-0.246	-0.238	-0.230	-0.222	-0.215	-0.209	-0.201	-0.194	-0.186	-0.180	-0.175	-0.168	-0.161	-0.156	-0.150	-0.146	-0.140	-0.135	-0.131	-0.129	-0.125	-0.122	-0.120	-0.116	-0.115	-0.112	-0.111	-0.109	-0.109	-0.106	-0.105	-0.105	-0.104	-0.102	-0.102	-0.101	-0.101	-0.101	-0.099	-0.099	-0.098	-0.096	-0.095	-0.094	-0.091	-0.089	-0.086	-0.082	-0.080	-0.076	-0.072	-0.068	-0.064	-0.059	-0.054	-0.049	-0.042	-0.036	-0.030	-0.024	-0.016	-0.009	-0.001	0.005	0.012	0.021	0.029	0.036	0.044	0.052	0.059	0.066	0.074	0.081	0.088	0.094	0.100	0.106	0.111	0.115	0.120	0.122	0.125	0.128	0.129	0.130	0.130	0.129	0.128	0.125	0.124	0.120	0.115	0.110	0.104	0.096	0.086	0.079	0.069	0.059	0.048	0.035	0.021	0.008	-0.006	-0.022	-0.039	-0.056	-0.074	-0.092	-0.111	-0.131	-0.151	-0.174	-0.194	-0.216	-0.239	-0.261	-0.284	-0.308	-0.332	-0.356	-0.380	-0.406	-0.431	-0.456	-0.481	-0.507	-0.532	-0.559	-0.584	-0.609	-0.634	-0.659	-0.684	-0.708	-0.731	-0.755	-0.778	-0.801	-0.824	-0.845	-0.866	-0.886	-0.906	-0.926	-0.944	-0.961	-0.979	-0.995	-1.010	-1.024	-1.038	-1.050	-1.061	-1.072	-1.082	-1.090	-1.099	-1.105	-1.111	-1.116	-1.120	-1.124	-1.125	-1.128	-1.128	-1.128	-1.126	-1.126	-1.124	-1.121	-1.119	-1.115	-1.110	-1.106	-1.102	-1.098	-1.092	-1.085	-1.080	-1.074	-1.069	-1.062	-1.056	-1.051	-1.046	-1.041	-1.036	-1.032	-1.028	-1.024	-1.020	-1.016	-1.012	-1.010	-1.008	-1.006	-1.004	-1.004	-1.002	-1.002	-1.002	-1.002	-1.002	-1.004	-1.005	-1.006	-1.008	-1.009	-1.010	-1.012	-1.014	-1.015	-1.016	-1.018	-1.020	-1.021	-1.021	-1.021	-1.021	-1.021	-1.021	-1.020	-1.016	-1.015	-1.012	-1.011	-1.006	-1.002	-0.999	-0.995	-0.990	-0.982	-0.978	-0.970	-0.964	-0.955	-0.946	-0.938	-0.929	-0.920	-0.910	-0.901	-0.890	-0.880	-0.869	-0.860	-0.849	-0.839	-0.828	-0.818	-0.808	-0.798	-0.789	-0.779	-0.770	-0.761	-0.752	-0.744	-0.736	-0.731	-0.724	-0.718	-0.712	-0.708	-0.704	-0.699	-0.696	-0.692	-0.691	-0.689	-0.688	-0.688	-0.686	-0.686	-0.688	-0.689	-0.690	-0.691	-0.694	-0.695	-0.698	-0.700	-0.702	-0.705	-0.708	-0.710	-0.712	-0.716	-0.718	-0.720	-0.722	-0.724	-0.726	-0.726	-0.728	-0.729	-0.729	-0.729	-0.728	-0.726	-0.725	-0.724	-0.722	-0.719	-0.718	-0.714	-0.709	-0.705	-0.700	-0.694	-0.689	-0.681	-0.674	-0.666	-0.658	-0.650	-0.641	-0.631	-0.621	-0.611	-0.601	-0.590	-0.579	-0.568	-0.556	-0.544	-0.531	-0.519	-0.506	-0.494	-0.481	-0.468	-0.454	-0.441	-0.428	-0.412	-0.399	-0.386	-0.371	-0.359	-0.344	-0.330	-0.316	-0.302	-0.289	-0.276	-0.262	-0.250	-0.239	-0.225	-0.212	-0.201	-0.190	-0.179	-0.169	-0.159	-0.149	-0.139	-0.130	-0.122	-0.114	-0.106	-0.100	-0.094	-0.088	-0.082	-0.078	-0.074	-0.070	-0.066	-0.064	-0.061	-0.059	-0.059	-0.058	-0.058	-0.059	-0.059	-0.060	-0.061	-0.062	-0.066	-0.069	-0.071	-0.075	-0.079	-0.084	-0.088	-0.092	-0.098	-0.101	-0.105	-0.110	-0.115	-0.121	-0.125	-0.131	-0.135	-0.140	-0.145	-0.150	-0.154	-0.159	-0.162	-0.166	-0.170	-0.175	-0.179	-0.182	-0.186	-0.189	-0.192	-0.196	-0.199	-0.202	-0.205	-0.209	-0.211	-0.214	-0.218	-0.221	-0.224	-0.228	-0.231	-0.234	-0.238	-0.241	-0.245	-0.249	-0.254	-0.256	-0.261	-0.265	-0.270	-0.275	-0.280	-0.285	-0.290	-0.295	-0.301	-0.306	-0.311	-0.316	-0.322	-0.328	-0.331	-0.338	-0.341	-0.345	-0.349	-0.354	-0.356	-0.360	-0.361	-0.364	-0.366	-0.366	-0.366	-0.368	-0.366	-0.364	-0.362	-0.359	-0.356	-0.350	-0.345	-0.339	-0.332	-0.325	-0.316	-0.308	-0.298	-0.286	-0.275	-0.264	-0.250	-0.236	-0.222	-0.208	-0.192	-0.176	-0.160	-0.142	-0.126	-0.108	-0.091	-0.072	-0.054	-0.036	-0.016	0.001	0.021	0.039	0.059	0.076	0.095	0.114	0.131	0.149	0.166	0.184	0.200	0.216	0.232	0.248	0.264	0.278	0.291	0.305	0.318	0.329	0.341	0.351	0.362	0.372	0.382	0.390	0.399	0.406	0.414	0.420	0.428	0.432	0.438	0.442	0.446	0.450	0.454	0.456	0.459	0.461	0.462	0.464	0.464	0.464	0.465	0.464	0.464	0.462	0.461	0.460	0.456	0.454	0.450	0.448	0.444	0.439	0.435	0.430	0.424	0.419	0.412	0.406	0.399	0.391	0.384	0.375	0.366	0.358	0.346	0.336	0.326	0.316	0.304	0.291	0.280	0.266	0.252	0.238	0.224	0.208	0.191	0.175	0.158	0.140	0.121	0.104	0.085	0.065	0.046	0.025	0.005	-0.018	-0.039	-0.060	-0.082	-0.105	-0.129	-0.152	-0.176	-0.200	-0.225	-0.249	-0.272	-0.298	-0.321	-0.346	-0.370	-0.395	-0.420	-0.445	-0.469	-0.494	-0.516	-0.540	-0.564	-0.586	-0.609	-0.631	-0.652	-0.674	-0.694	-0.714	-0.734	-0.754	-0.772	-0.790	-0.808	-0.825	-0.840	-0.855	-0.870	-0.884	-0.896	-0.910	-0.921	-0.932	-0.944	-0.952	-0.962	-0.971	-0.979	-0.988	-0.994	-1.000	-1.005	-1.010	-1.016	-1.020	-1.024	-1.028	-1.031	-1.035	-1.038	-1.041	-1.044	-1.046	-1.050	-1.052	-1.054	-1.058	-1.060	-1.064	-1.068	-1.071	-1.075	-1.080	-1.085	-1.091	-1.096	-1.102	-1.110	-1.116	-1.125	-1.135	-1.144	-1.152	-1.164	-1.176	-1.188	-1.200	-1.214	-1.229	-1.242	-1.259	-1.275	-1.291	-1.309	-1.326	-1.346	-1.364	-1.384	-1.404	-1.424	-1.445	-1.466	-1.488	-1.510	-1.531	-1.554	-1.578	-1.600	-1.624	-1.646	-1.670	-1.694	-1.716	-1.740	-1.764	-1.788	-1.810	-1.832	-1.856	-1.879	-1.901	-1.924	-1.945	-1.968	-1.990	-2.010	-2.030	-2.051	-2.071	-2.091	-2.110	-2.129	-2.148	-2.165	-2.184	-2.201	-2.219	-2.235	-2.251	-2.268	-2.282	-2.298	-2.312	-2.326	-2.340	-2.354	-2.366	-2.379	-2.391	-2.402	-2.415	-2.426	-2.436	-2.448	-2.456	-2.468	-2.476	-2.486	-2.495	-2.504	-2.511	-2.520	-2.529	-2.536	-2.544	-2.551	-2.559	-2.565	-2.572	-2.578	-2.584	-2.590	-2.594	-2.600	-2.604	-2.608	-2.612	-2.616	-2.619	-2.622	-2.625	-2.628	-2.630	-2.631	-2.632	-2.635	-2.635	-2.635	-2.636	-2.636	-2.636	-2.635	-2.634	-2.632	-2.631	-2.629	-2.626	-2.622	-2.619	-2.616	-2.612	-2.608	-2.602	-2.599	-2.594	-2.588	-2.582	-2.576	-2.570	-2.564	-2.558	-2.551	-2.542	-2.536	-2.529	-2.520	-2.512	-2.505	-2.498	-2.490	-2.482	-2.474	-2.466	-2.459	-2.451	-2.442	-2.435	-2.428	-2.419	-2.411	-2.404	-2.395	-2.389	-2.381	-2.374	-2.366	-2.359	-2.351	-2.345	-2.339	-2.331	-2.324	-2.316	-2.309	-2.302	-2.295	-2.285	-2.279	-2.270	-2.261	-2.252	-2.242	-2.234	-2.222	-2.212	-2.201	-2.189	-2.176	-2.164	-2.151	-2.136	-2.121	-2.106	-2.091	-2.074	-2.056	-2.039	-2.020	-2.001	-1.981	-1.960	-1.940	-1.918	-1.895	-1.871	-1.849	-1.824	-1.800	-1.774	-1.749	-1.722	-1.696	-1.669	-1.641	-1.614	-1.586	-1.558	-1.531	-1.502	-1.475	-1.448	-1.420	-1.391	-1.364	-1.338	-1.310	-1.284	-1.259	-1.234	-1.209	-1.184	-1.160	-1.138	-1.114	-1.091	-1.070	-1.049	-1.029	-1.010	-0.991	-0.974	-0.956	-0.939	-0.921	-0.906	-0.891	-0.878	-0.865	-0.851	-0.839	-0.826	-0.815	-0.804	-0.794	-0.784	-0.774	-0.764	-0.754	-0.744	-0.734	-0.725	-0.715	-0.706	-0.698	-0.686	-0.678	-0.669	-0.658	-0.649	-0.638	-0.628	-0.618	-0.608	-0.596	-0.588	-0.576	-0.565	-0.554	-0.542	-0.531	-0.521	-0.510	-0.499	-0.488	-0.476	-0.465	-0.454	-0.444	-0.432	-0.422	-0.411	-0.402	-0.392	-0.382	-0.374	-0.365	-0.358	-0.349	-0.341	-0.334	-0.329	-0.322	-0.316	-0.311	-0.308	-0.302	-0.300	-0.296	-0.294	-0.292	-0.291	-0.291	-0.290	-0.291	-0.291	-0.292	-0.295	-0.298	-0.301	-0.305	-0.308	-0.312	-0.318	-0.324	-0.329	-0.335	-0.341	-0.348	-0.355	-0.361	-0.369	-0.376	-0.384	-0.391	-0.399	-0.408	-0.416	-0.424	-0.430	-0.439	-0.446	-0.452	-0.460	-0.466	-0.474	-0.479	-0.485	-0.491	-0.496	-0.501	-0.505	-0.509	-0.511	-0.512	-0.515	-0.516	-0.516	-0.515	-0.514	-0.512	-0.509	-0.506	-0.501	-0.496	-0.490	-0.484	-0.478	-0.469	-0.459	-0.450	-0.440	-0.429	-0.415	-0.402	-0.390	-0.375	-0.361	-0.348	-0.330	-0.315	-0.298	-0.281	-0.264	-0.246	-0.229	-0.211	-0.194	-0.175	-0.159	-0.140	-0.124	-0.105	-0.088	-0.071	-0.055	-0.039	-0.024	-0.008	0.006	0.020	0.032	0.046	0.059	0.069	0.078	0.088	0.096	0.102	0.109	0.115	0.120	0.125	0.128	0.131	0.132	0.134	0.134	0.132	0.132	0.130	0.128	0.125	0.121	0.116	0.111	0.106	0.100	0.095	0.088	0.081	0.074	0.066	0.060	0.052	0.045	0.038	0.030	0.022	0.015	0.008	0.001	-0.006	-0.012	-0.018	-0.024	-0.029	-0.034	-0.040	-0.044	-0.048	-0.051	-0.054	-0.056	-0.059	-0.060	-0.062	-0.061	-0.062	-0.061	-0.061	-0.060	-0.058	-0.055	-0.051	-0.049	-0.044	-0.040	-0.036	-0.031	-0.025	-0.020	-0.014	-0.008	-0.001	0.006	0.014	0.022	0.030	0.038	0.046	0.054	0.062	0.071	0.080	0.088	0.098	0.106	0.115	0.125	0.135	0.144	0.152	0.161	0.171	0.180	0.190	0.198	0.205	0.214	0.222	0.229	0.236	0.242	0.250	0.256	0.261	0.268	0.272	0.275	0.279	0.282	0.284	0.286	0.288	0.290	0.290	0.289	0.289	0.288	0.285	0.281	0.280	0.276	0.271	0.266	0.261	0.256	0.249	0.242	0.235	0.229	0.220	0.211	0.202	0.194	0.184	0.175	0.164	0.154	0.142	0.132	0.121	0.110	0.099	0.088	0.076	0.065	0.052	0.041	0.030	0.018	0.006	-0.006	-0.018	-0.029	-0.041	-0.052	-0.066	-0.079	-0.090	-0.104	-0.116	-0.129	-0.142	-0.155	-0.169	-0.182	-0.196	-0.210	-0.225	-0.239	-0.255	-0.270	-0.286	-0.301	-0.318	-0.335	-0.352	-0.370	-0.388	-0.406	-0.425	-0.444	-0.464	-0.484	-0.506	-0.526	-0.549	-0.571	-0.594	-0.616	-0.640	-0.664	-0.688	-0.712	-0.738	-0.762	-0.789	-0.815	-0.841	-0.868	-0.895	-0.921	-0.949	-0.975	-1.002	-1.030	-1.056	-1.084	-1.110	-1.138	-1.164	-1.190	-1.215	-1.241	-1.265	-1.290	-1.315	-1.339	-1.361	-1.384	-1.405	-1.428	-1.448	-1.466	-1.486	-1.504	-1.521	-1.539	-1.554	-1.569	-1.584	-1.595	-1.609	-1.620	-1.630	-1.640	-1.649	-1.658	-1.665	-1.671	-1.679	-1.682	-1.689	-1.692	-1.695	-1.698	-1.701	-1.702	-1.704	-1.705	-1.705	-1.706	-1.705	-1.704	-1.704	-1.702	-1.702	-1.701	-1.699	-1.698	-1.695	-1.694	-1.694	-1.692	-1.691	-1.690	-1.690	-1.688	-1.688	-1.688	-1.688	-1.686	-1.688	-1.688	-1.688	-1.688	-1.689	-1.689	-1.690	-1.689	-1.690	-1.690	-1.690	-1.690	-1.690	-1.690	-1.690	-1.689	-1.689	-1.689	-1.686	-1.684	-1.681	-1.679	-1.676	-1.672	-1.668	-1.664	-1.658	-1.652	-1.646	-1.639	-1.632	-1.625	-1.615	-1.606	-1.596	-1.586	-1.576	-1.565	-1.552	-1.541	-1.528	-1.514	-1.501	-1.489	-1.474	-1.461	-1.446	-1.432	-1.418	-1.404	-1.390	-1.376	-1.362	-1.349	-1.335	-1.322	-1.310	-1.298	-1.286	-1.275	-1.264	-1.254	-1.245	-1.235	-1.229	-1.220	-1.215	-1.208	-1.204	-1.199	-1.196	-1.194	-1.192	-1.191	-1.192	-1.192	-1.194	-1.196	-1.200	-1.205	-1.210	-1.214	-1.221	-1.228	-1.236	-1.244	-1.252	-1.261	-1.271	-1.281	-1.291	-1.302	-1.312	-1.324	-1.335	-1.346	-1.358	-1.369	-1.380	-1.390	-1.401	-1.411	-1.420	-1.430	-1.440	-1.448	-1.456	-1.462	-1.469	-1.475	-1.480	-1.484	-1.488	-1.490	-1.492	-1.492	-1.494	-1.491	-1.489	-1.485	-1.481	-1.478	-1.470	-1.461	-1.452	-1.444	-1.432	-1.420	-1.406	-1.391	-1.376	-1.360	-1.341	-1.322	-1.301	-1.281	-1.259	-1.236	-1.212	-1.188	-1.161	-1.134	-1.105	-1.078	-1.048	-1.018	-0.986	-0.956	-0.924	-0.891	-0.860	-0.826	-0.794	-0.760	-0.726	-0.692	-0.656	-0.622	-0.589	-0.554	-0.520	-0.485	-0.451	-0.418	-0.384	-0.351	-0.320	-0.288	-0.255	-0.225	-0.195	-0.165	-0.136	-0.109	-0.081	-0.054	-0.029	-0.004	0.019	0.041	0.062	0.082	0.102	0.120	0.136	0.152	0.168	0.180	0.192	0.204	0.212	0.221	0.230	0.235	0.240	0.244	0.246	0.248	0.248	0.248	0.245	0.242	0.239	0.235	0.229	0.221	0.214	0.205	0.196	0.185	0.175	0.164	0.152	0.139	0.126	0.112	0.098	0.085	0.070	0.054	0.040	0.024	0.009	-0.006	-0.022	-0.039	-0.056	-0.072	-0.089	-0.104	-0.120	-0.135	-0.152	-0.166	-0.182	-0.198	-0.212	-0.228	-0.242	-0.256	-0.271	-0.284	-0.299	-0.312	-0.325	-0.338	-0.350	-0.364	-0.375	-0.385	-0.396	-0.406	-0.419	-0.429	-0.438	-0.448	-0.456	-0.465	-0.474	-0.481	-0.489	-0.496	-0.504	-0.510	-0.516	-0.521	-0.526	-0.531	-0.536	-0.540	-0.545	-0.548	-0.550	-0.554	-0.555	-0.558	-0.560	-0.560	-0.561	-0.562	-0.561	-0.561	-0.561	-0.560	-0.559	-0.559	-0.556	-0.555	-0.551	-0.550	-0.548	-0.544	-0.541	-0.538	-0.535	-0.531	-0.529	-0.524	-0.520	-0.516	-0.512	-0.509	-0.505	-0.500	-0.498	-0.492	-0.489	-0.485	-0.480	-0.476	-0.471	-0.466	-0.461	-0.456	-0.452	-0.448	-0.441	-0.436	-0.430	-0.425	-0.419	-0.411	-0.405	-0.398	-0.390	-0.382	-0.374	-0.365	-0.356	-0.348	-0.338	-0.328	-0.316	-0.305	-0.292	-0.280	-0.266	-0.254	-0.239	-0.224	-0.210	-0.192	-0.178	-0.160	-0.141	-0.124	-0.106	-0.088	-0.069	-0.050	-0.030	-0.010	0.010	0.030	0.051	0.070	0.090	0.110	0.129	0.149	0.168	0.186	0.204	0.222	0.240	0.256	0.272	0.288	0.302	0.316	0.329	0.340	0.352	0.362	0.371	0.380	0.386	0.392	0.398	0.401	0.404	0.406	0.408	0.408	0.406	0.404	0.401	0.396	0.390	0.384	0.378	0.369	0.359	0.349	0.338	0.328	0.315	0.301	0.288	0.274	0.259	0.244	0.229	0.212	0.196	0.179	0.161	0.144	0.126	0.109	0.090	0.072	0.054	0.035	0.016	-0.001	-0.020	-0.039	-0.058	-0.078	-0.096	-0.115	-0.134	-0.152	-0.171	-0.190	-0.209	-0.226	-0.245	-0.262	-0.281	-0.299	-0.318	-0.335	-0.354	-0.371	-0.389	-0.405	-0.422	-0.441	-0.458	-0.475	-0.492	-0.510	-0.528	-0.544	-0.561	-0.579	-0.595	-0.612	-0.629	-0.646	-0.662	-0.680	-0.696	-0.714	-0.730	-0.746	-0.762	-0.779	-0.794	-0.810	-0.826	-0.842	-0.856	-0.872	-0.886	-0.901	-0.916	-0.929	-0.944	-0.956	-0.970	-0.982	-0.995	-1.008	-1.019	-1.031	-1.042	-1.054	-1.064	-1.074	-1.084	-1.094	-1.102	-1.111	-1.119	-1.128	-1.134	-1.142	-1.149	-1.156	-1.162	-1.169	-1.175	-1.181	-1.186	-1.191	-1.196	-1.201	-1.205	-1.210	-1.214	-1.219	-1.221	-1.226	-1.230	-1.235	-1.239	-1.242	-1.248	-1.251	-1.255	-1.260	-1.264	-1.269	-1.274	-1.279	-1.285	-1.291	-1.296	-1.302	-1.309	-1.315	-1.321	-1.328	-1.335	-1.342	-1.350	-1.356	-1.364	-1.370	-1.378	-1.385	-1.391	-1.398	-1.405	-1.411	-1.418	-1.424	-1.430	-1.435	-1.440	-1.445	-1.448	-1.451	-1.454	-1.456	-1.458	-1.459	-1.459	-1.458	-1.456	-1.454	-1.451	-1.446	-1.441	-1.434	-1.428	-1.419	-1.410	-1.400	-1.389	-1.378	-1.365	-1.351	-1.339	-1.324	-1.308	-1.291	-1.276	-1.259	-1.240	-1.222	-1.205	-1.185	-1.166	-1.148	-1.129	-1.109	-1.090	-1.072	-1.052	-1.035	-1.016	-0.999	-0.981	-0.965	-0.949	-0.934	-0.919	-0.905	-0.891	-0.879	-0.866	-0.855	-0.845	-0.836	-0.828	-0.821	-0.815	-0.809	-0.805	-0.800	-0.798	-0.796	-0.795	-0.794	-0.794	-0.794	-0.795	-0.798	-0.799	-0.802	-0.805	-0.809	-0.811	-0.816	-0.820	-0.824	-0.828	-0.832	-0.836	-0.841	-0.846	-0.849	-0.854	-0.858	-0.860	-0.862	-0.865	-0.866	-0.868	-0.866	-0.868	-0.865	-0.864	-0.861	-0.859	-0.855	-0.850	-0.846	-0.840	-0.834	-0.828	-0.819	-0.811	-0.802	-0.792	-0.782	-0.771	-0.760	-0.748	-0.735	-0.721	-0.708	-0.694	-0.680	-0.665	-0.649	-0.632	-0.618	-0.600	-0.584	-0.568	-0.550	-0.531	-0.515	-0.498	-0.480	-0.462	-0.446	-0.429	-0.411	-0.394	-0.376	-0.360	-0.344	-0.326	-0.310	-0.292	-0.276	-0.260	-0.245	-0.229	-0.212	-0.198	-0.182	-0.168	-0.154	-0.140	-0.125	-0.112	-0.099	-0.085	-0.074	-0.061	-0.049	-0.039	-0.028	-0.019	-0.009	0.001	0.010	0.018	0.025	0.032	0.038	0.044	0.048	0.051	0.056	0.058	0.060	0.061	0.061	0.061	0.060	0.059	0.056	0.052	0.050	0.046	0.040	0.034	0.029	0.021	0.014	0.005	-0.002	-0.012	-0.022	-0.032	-0.042	-0.054	-0.065	-0.076	-0.088	-0.099	-0.110	-0.121	-0.131	-0.142	-0.152	-0.162	-0.174	-0.184	-0.192	-0.201	-0.210	-0.218	-0.226	-0.231	-0.239	-0.242	-0.249	-0.251	-0.255	-0.258	-0.259	-0.259	-0.259	-0.259	-0.258	-0.255	-0.252	-0.248	-0.244	-0.239	-0.232	-0.225	-0.219	-0.211	-0.205	-0.196	-0.188	-0.180	-0.170	-0.161	-0.152	-0.142	-0.134	-0.124	-0.114	-0.104	-0.095	-0.085	-0.076	-0.068	-0.059	-0.051	-0.042	-0.034	-0.028	-0.020	-0.014	-0.006	0.000	0.005	0.010	0.016	0.020	0.025	0.029	0.032	0.036	0.039	0.041	0.044	0.046	0.049	0.051	0.052	0.055	0.056	0.059	0.060	0.062	0.064	0.066	0.068	0.070	0.072	0.074	0.075	0.078	0.079	0.081	0.081	0.084	0.086	0.088	0.089	0.090	0.091	0.092	0.094	0.094	0.095	0.095	0.094	0.092	0.092	0.091	0.090	0.088	0.085	0.081	0.079	0.075	0.070	0.065	0.060	0.055	0.048	0.041	0.034	0.026	0.018	0.009	0.001	-0.009	-0.019	-0.028	-0.038	-0.048	-0.059	-0.069	-0.079	-0.090	-0.099	-0.109	-0.119	-0.128	-0.136	-0.145	-0.154	-0.161	-0.170	-0.176	-0.184	-0.189	-0.195	-0.201	-0.206	-0.210	-0.212	-0.216	-0.219	-0.221	-0.224	-0.225	-0.226	-0.228	-0.229	-0.229	-0.230	-0.231	-0.232	-0.234	-0.235	-0.239	-0.240	-0.242	-0.246	-0.250	-0.255	-0.260	-0.268	-0.274	-0.282	-0.291	-0.301	-0.314	-0.326	-0.340	-0.355	-0.371	-0.389	-0.409	-0.429	-0.451	-0.475	-0.499	-0.525	-0.554	-0.581	-0.612	-0.642	-0.675	-0.709	-0.742	-0.779	-0.815	-0.851	-0.891	-0.929	-0.969	-1.008	-1.048	-1.088	-1.130	-1.169	-1.211	-1.251	-1.292	-1.332	-1.372	-1.412	-1.452	-1.490	-1.528	-1.566	-1.602	-1.640	-1.675	-1.710	-1.744	-1.776	-1.808	-1.839	-1.869	-1.898	-1.924	-1.951	-1.976	-2.001	-2.024	-2.046	-2.068	-2.089	-2.108	-2.125	-2.142	-2.159	-2.175	-2.190	-2.202	-2.215	-2.228	-2.239	-2.249	-2.259	-2.268	-2.276	-2.285	-2.292	-2.299	-2.305	-2.311	-2.316	-2.320	-2.324	-2.328	-2.331	-2.335	-2.339	-2.340	-2.342	-2.344	-2.346	-2.346	-2.348	-2.348	-2.349	-2.348	-2.348	-2.345	-2.344	-2.342	-2.340	-2.338	-2.335	-2.331	-2.329	-2.324	-2.320	-2.314	-2.309	-2.302	-2.296	-2.288	-2.280	-2.271	-2.264	-2.252	-2.242	-2.232	-2.220	-2.209	-2.195	-2.182	-2.168	-2.151	-2.136	-2.119	-2.099	-2.080	-2.060	-2.038	-2.015	-1.992	-1.969	-1.942	-1.916	-1.888	-1.859	-1.830	-1.799	-1.766	-1.734	-1.700	-1.664	-1.626	-1.589	-1.550	-1.510	-1.470	-1.429	-1.386	-1.342	-1.299	-1.252	-1.206	-1.160	-1.111	-1.064	-1.015	-0.966	-0.916	-0.866	-0.816	-0.766	-0.715	-0.664	-0.614	-0.564	-0.514	-0.462	-0.412	-0.365	-0.315	-0.268	-0.220	-0.175	-0.130	-0.085	-0.042	0.000	0.041	0.081	0.119	0.156	0.192	0.228	0.259	0.291	0.321	0.350	0.378	0.402	0.426	0.449	0.470	0.490	0.507	0.525	0.540	0.554	0.566	0.578	0.589	0.599	0.606	0.614	0.621	0.626	0.630	0.635	0.638	0.641	0.644	0.646	0.649	0.651	0.654	0.656	0.658	0.660	0.662	0.665	0.669	0.672	0.675	0.681	0.685	0.690	0.696	0.702	0.711	0.719	0.726	0.736	0.748	0.758	0.769	0.781	0.795	0.809	0.824	0.839	0.854	0.870	0.888	0.904	0.922	0.940	0.960	0.979	0.999	1.019	1.038	1.059	1.078	1.099	1.120	1.141	1.162	1.182	1.204	1.225	1.246	1.266	1.288	1.309	1.329	1.350	1.370	1.389	1.409	1.428	1.446	1.465	1.484	1.501	1.519	1.536	1.554	1.570	1.586	1.601	1.618	1.632	1.649	1.662	1.678	1.691	1.705	1.720	1.732	1.745	1.758	1.771	1.782	1.794	1.806	1.818	1.829	1.839	1.849	1.860	1.870	1.880	1.890	1.899	1.908	1.916	1.924	1.931	1.940	1.948	1.955	1.962	1.969	1.976	1.982	1.988	1.995	2.001	2.006	2.011	2.016	2.021	2.026	2.030	2.035	2.039	2.042	2.047	2.050	2.054	2.056	2.060	2.062	2.064	2.066	2.068	2.069	2.070	2.070	2.070	2.070	2.070	2.069	2.068	2.066	2.064	2.061	2.059	2.056	2.051	2.047	2.042	2.038	2.031	2.024	2.016	2.007	2.000	1.989	1.979	1.969	1.956	1.942	1.929	1.915	1.899	1.882	1.866	1.848	1.829	1.809	1.790	1.769	1.746	1.724	1.700	1.676	1.651	1.625	1.600	1.572	1.545	1.516	1.486	1.458	1.428	1.398	1.366	1.335	1.304	1.272	1.240	1.208	1.175	1.142	1.110	1.076	1.044	1.010	0.978	0.945	0.911	0.879	0.845	0.812	0.780	0.748	0.714	0.682	0.650	0.619	0.586	0.555	0.524	0.492	0.461	0.430	0.400	0.369	0.339	0.308	0.278	0.246	0.218	0.186	0.156	0.126	0.098	0.068	0.039	0.009	-0.021	-0.050	-0.079	-0.108	-0.136	-0.165	-0.192	-0.221	-0.249	-0.278	-0.305	-0.332	-0.360	-0.386	-0.414	-0.440	-0.466	-0.491	-0.518	-0.542	-0.568	-0.591	-0.614	-0.638	-0.660	-0.684	-0.704	-0.728	-0.749	-0.770	-0.790	-0.811	-0.830	-0.850	-0.870	-0.888	-0.908	-0.925	-0.944	-0.961	-0.980	-0.998	-1.014	-1.032	-1.050	-1.068	-1.084	-1.101	-1.119	-1.138	-1.154	-1.172	-1.189	-1.208	-1.226	-1.246	-1.265	-1.284	-1.304	-1.324	-1.345	-1.366	-1.388	-1.410	-1.431	-1.454	-1.478	-1.501	-1.525	-1.550	-1.575	-1.599	-1.625	-1.651	-1.676	-1.704	-1.730	-1.758	-1.785	-1.812	-1.840	-1.868	-1.895	-1.924	-1.952	-1.980	-2.009	-2.036	-2.065	-2.094	-2.121	-2.149	-2.176	-2.205	-2.231	-2.259	-2.285	-2.312	-2.339	-2.365	-2.390	-2.415	-2.440	-2.465	-2.490	-2.514	-2.536	-2.560	-2.582	-2.605	-2.626	-2.649	-2.670	-2.690	-2.711	-2.731	-2.751	-2.770	-2.789	-2.809	-2.828	-2.846	-2.865	-2.884	-2.901	-2.918	-2.936	-2.954	-2.970	-2.986	-3.004	-3.020	-3.036	-3.052	-3.069	-3.085	-3.101	-3.116	-3.132	-3.149	-3.164	-3.179	-3.195	-3.210	-3.225	-3.240	-3.256	-3.270	-3.285	-3.300	-3.315	-3.329	-3.342	-3.358	-3.370	-3.385	-3.398	-3.410	-3.424	-3.436	-3.448	-3.461	-3.472	-3.484	-3.495	-3.505	-3.516	-3.526	-3.535	-3.544	-3.554	-3.562	-3.569	-3.576	-3.582	-3.588	-3.592	-3.599	-3.602	-3.606	-3.608	-3.611	-3.612	-3.612	-3.612	-3.612	-3.610	-3.608	-3.605	-3.601	-3.595	-3.590	-3.584	-3.575	-3.568	-3.559	-3.549	-3.538	-3.525	-3.514	-3.500	-3.485	-3.470	-3.455	-3.438	-3.419	-3.400	-3.382	-3.362	-3.340	-3.320	-3.298	-3.275	-3.250	-3.226	-3.201	-3.176	-3.149	-3.122	-3.095	-3.066	-3.038	-3.010	-2.980	-2.950	-2.919	-2.889	-2.858	-2.825	-2.791	-2.759	-2.726	-2.694	-2.660	-2.625	-2.591	-2.559	-2.524	-2.490	-2.455	-2.421	-2.386	-2.354	-2.319	-2.285	-2.252	-2.219	-2.186	-2.154	-2.120	-2.088	-2.058	-2.025	-1.995	-1.965	-1.934	-1.905	-1.875	-1.849	-1.820	-1.794	-1.766	-1.741	-1.716	-1.692	-1.670	-1.648	-1.625	-1.605	-1.586	-1.568	-1.549	-1.531	-1.515	-1.499	-1.484	-1.470	-1.455	-1.442	-1.430	-1.418	-1.405	-1.394	-1.382	-1.371	-1.361	-1.350	-1.340	-1.330	-1.320	-1.309	-1.299	-1.288	-1.279	-1.266	-1.256	-1.244	-1.232	-1.220	-1.208	-1.194	-1.180	-1.165	-1.149	-1.134	-1.116	-1.099	-1.080	-1.061	-1.041	-1.020	-0.998	-0.975	-0.952	-0.929	-0.904	-0.880	-0.854	-0.828	-0.800	-0.772	-0.745	-0.718	-0.689	-0.660	-0.631	-0.601	-0.572	-0.542	-0.514	-0.485	-0.456	-0.428	-0.399	-0.370	-0.342	-0.316	-0.289	-0.264	-0.239	-0.215	-0.191	-0.170	-0.149	-0.129	-0.110	-0.091	-0.074	-0.058	-0.042	-0.029	-0.018	-0.006	0.004	0.011	0.019	0.025	0.029	0.032	0.034	0.035	0.035	0.034	0.031	0.028	0.024	0.018	0.012	0.005	-0.005	-0.014	-0.024	-0.034	-0.045	-0.058	-0.069	-0.081	-0.094	-0.108	-0.121	-0.134	-0.148	-0.162	-0.176	-0.190	-0.204	-0.218	-0.231	-0.245	-0.256	-0.270	-0.282	-0.294	-0.305	-0.318	-0.328	-0.338	-0.348	-0.358	-0.365	-0.375	-0.382	-0.389	-0.396	-0.402	-0.409	-0.414	-0.419	-0.422	-0.426	-0.428	-0.431	-0.432	-0.432	-0.434	-0.434	-0.432	-0.430	-0.428	-0.425	-0.421	-0.418	-0.414	-0.409	-0.404	-0.396	-0.391	-0.384	-0.376	-0.369	-0.360	-0.350	-0.341	-0.331	-0.320	-0.310	-0.299	-0.286	-0.274	-0.260	-0.248	-0.234	-0.219	-0.205	-0.190	-0.176	-0.161	-0.148	-0.131	-0.118	-0.101	-0.088	-0.071	-0.058	-0.042	-0.028	-0.014	0.000	0.014	0.029	0.042	0.055	0.068	0.081	0.094	0.104	0.115	0.126	0.136	0.146	0.155	0.162	0.170	0.178	0.184	0.190	0.195	0.200	0.204	0.206	0.210	0.212	0.215	0.216	0.216	0.216	0.216	0.216	0.215	0.212	0.212	0.210	0.208	0.205	0.204	0.201	0.199	0.195	0.194	0.190	0.188	0.185	0.184	0.182	0.179	0.178	0.178	0.175	0.174	0.174	0.174	0.174	0.174	0.175	0.176	0.176	0.178	0.179	0.181	0.184	0.186	0.189	0.192	0.195	0.198	0.201	0.205	0.208	0.211	0.215	0.218	0.220	0.224	0.226	0.229	0.230	0.232	0.234	0.235	0.236	0.235	0.234	0.234	0.231	0.229	0.225	0.222	0.218	0.211	0.205	0.196	0.188	0.179	0.169	0.159	0.146	0.134	0.119	0.105	0.089	0.072	0.055	0.036	0.018	-0.002	-0.024	-0.046	-0.068	-0.092	-0.116	-0.141	-0.166	-0.192	-0.219	-0.246	-0.275	-0.302	-0.331	-0.360	-0.390	-0.420	-0.450	-0.479	-0.509	-0.540	-0.570	-0.599	-0.629	-0.658	-0.686	-0.715	-0.744	-0.771	-0.799	-0.825	-0.851	-0.876	-0.900	-0.924	-0.948	-0.969	-0.989	-1.009	-1.028	-1.045	-1.061	-1.078	-1.092	-1.105	-1.116	-1.128	-1.138	-1.146	-1.152	-1.160	-1.165	-1.169	-1.171	-1.172	-1.175	-1.175	-1.174	-1.171	-1.168	-1.165	-1.161	-1.155	-1.150	-1.142	-1.135	-1.129	-1.121	-1.112	-1.104	-1.095	-1.085	-1.076	-1.068	-1.058	-1.049	-1.040	-1.031	-1.022	-1.014	-1.005	-0.998	-0.989	-0.982	-0.975	-0.968	-0.961	-0.955	-0.950	-0.945	-0.940	-0.936	-0.931	-0.928	-0.924	-0.921	-0.918	-0.915	-0.911	-0.909	-0.906	-0.904	-0.902	-0.899	-0.896	-0.894	-0.891	-0.889	-0.886	-0.882	-0.879	-0.875	-0.871	-0.868	-0.862	-0.858	-0.851	-0.848	-0.841	-0.835	-0.829	-0.822	-0.815	-0.806	-0.799	-0.790	-0.781	-0.771	-0.762	-0.752	-0.744	-0.732	-0.724	-0.714	-0.704	-0.692	-0.682	-0.672	-0.664	-0.652	-0.644	-0.635	-0.626	-0.619	-0.610	-0.604	-0.596	-0.589	-0.584	-0.579	-0.574	-0.570	-0.565	-0.561	-0.559	-0.556	-0.556	-0.554	-0.554	-0.552	-0.554	-0.555	-0.556	-0.558	-0.560	-0.562	-0.566	-0.569	-0.572	-0.576	-0.581	-0.584	-0.589	-0.594	-0.598	-0.602	-0.606	-0.610	-0.614	-0.618	-0.621	-0.624	-0.626	-0.629	-0.630	-0.631	-0.632	-0.632	-0.634	-0.634	-0.632	-0.631	-0.630	-0.629	-0.625	-0.621	-0.618	-0.614	-0.609	-0.602	-0.598	-0.590	-0.584	-0.576	-0.568	-0.559	-0.550	-0.541	-0.531	-0.521	-0.511	-0.500	-0.490	-0.479	-0.468	-0.456	-0.444	-0.431	-0.418	-0.405	-0.392	-0.379	-0.365	-0.352	-0.339	-0.325	-0.311	-0.298	-0.284	-0.270	-0.255	-0.241	-0.226	-0.212	-0.200	-0.185	-0.171	-0.158	-0.145	-0.131	-0.119	-0.106	-0.092	-0.081	-0.068	-0.056	-0.045	-0.034	-0.022	-0.011	-0.001	0.008	0.018	0.026	0.035	0.042	0.050	0.058	0.065	0.071	0.078	0.082	0.086	0.090	0.094	0.098	0.100	0.101	0.102	0.104	0.104	0.104	0.105	0.104	0.101	0.099	0.098	0.095	0.092	0.089	0.085	0.080	0.078	0.072	0.068	0.062	0.058	0.052	0.048	0.041	0.036	0.031	0.025	0.019	0.015	0.009	0.004	-0.002	-0.009	-0.012	-0.019	-0.024	-0.029	-0.034	-0.039	-0.044	-0.048	-0.052	-0.058	-0.062	-0.068	-0.071	-0.075	-0.079	-0.084	-0.088	-0.090	-0.095	-0.099	-0.102	-0.108	-0.110	-0.112	-0.119	-0.122	-0.126	-0.130	-0.135	-0.139	-0.141	-0.145	-0.149	-0.152	-0.156	-0.158	-0.161	-0.164	-0.166	-0.169	-0.170	-0.172	-0.174	-0.174	-0.175	-0.175	-0.175	-0.174	-0.174	-0.171	-0.169	-0.168	-0.162	-0.159	-0.155	-0.150	-0.144	-0.138	-0.131	-0.125	-0.116	-0.108	-0.098	-0.089	-0.078	-0.066	-0.056	-0.044	-0.031	-0.018	-0.004	0.010	0.025	0.040	0.054	0.070	0.086	0.101	0.118	0.135	0.151	0.168	0.185	0.201	0.219	0.235	0.251	0.268	0.285	0.301	0.316	0.332	0.348	0.364	0.378	0.392	0.406	0.420	0.434	0.446	0.460	0.471	0.481	0.492	0.504	0.514	0.522	0.531	0.540	0.548	0.555	0.561	0.568	0.572	0.578	0.581	0.585	0.588	0.590	0.591	0.594	0.594	0.594	0.592	0.591	0.589	0.586	0.584	0.580	0.575	0.571	0.565	0.559	0.551	0.545	0.536	0.529	0.520	0.511	0.500	0.490	0.479	0.469	0.456	0.444	0.431	0.418	0.404	0.390	0.376	0.361	0.346	0.331	0.315	0.300	0.284	0.268	0.250	0.234	0.218	0.200	0.182	0.165	0.148	0.130	0.112	0.094	0.075	0.058	0.040	0.021	0.004	-0.015	-0.034	-0.052	-0.071	-0.090	-0.109	-0.129	-0.148	-0.166	-0.184	-0.204	-0.222	-0.242	-0.260	-0.280	-0.299	-0.318	-0.336	-0.356	-0.374	-0.394	-0.412	-0.430	-0.450	-0.468	-0.486	-0.505	-0.524	-0.541	-0.559	-0.576	-0.594	-0.611	-0.628	-0.646	-0.661	-0.679	-0.695	-0.710	-0.725	-0.740	-0.755	-0.770	-0.782	-0.798	-0.811	-0.824	-0.836	-0.849	-0.860	-0.871	-0.881	-0.892	-0.902	-0.911	-0.920	-0.929	-0.938	-0.946	-0.952	-0.960	-0.966	-0.974	-0.980	-0.988	-0.994	-0.999	-1.006	-1.011	-1.016	-1.024	-1.029	-1.035	-1.040	-1.048	-1.052	-1.060	-1.068	-1.075	-1.082	-1.091	-1.100	-1.109	-1.119	-1.129	-1.140	-1.150	-1.162	-1.174	-1.188	-1.202	-1.216	-1.231	-1.248	-1.264	-1.281	-1.299	-1.318	-1.338	-1.358	-1.378	-1.398	-1.419	-1.441	-1.464	-1.485	-1.510	-1.532	-1.558	-1.581	-1.606	-1.631	-1.656	-1.680	-1.706	-1.732	-1.756	-1.781	-1.806	-1.831	-1.858	-1.881	-1.905	-1.930	-1.954	-1.978	-2.001	-2.022	-2.045	-2.068	-2.088	-2.109	-2.129	-2.149	-2.168	-2.185	-2.202	-2.219	-2.236	-2.252	-2.268	-2.282	-2.295	-2.309	-2.321	-2.334	-2.344	-2.356	-2.366	-2.375	-2.384	-2.392	-2.400	-2.408	-2.415	-2.420	-2.426	-2.432	-2.438	-2.441	-2.446	-2.451	-2.455	-2.458	-2.462	-2.465	-2.469	-2.471	-2.475	-2.478	-2.480	-2.482	-2.485	-2.488	-2.489	-2.491	-2.494	-2.496	-2.498	-2.499	-2.501	-2.504	-2.506	-2.508	-2.510	-2.512	-2.515	-2.516	-2.518	-2.520	-2.522	-2.525	-2.526	-2.529	-2.530	-2.532	-2.534	-2.536	-2.538	-2.539	-2.541	-2.541	-2.541	-2.542	-2.544	-2.544	-2.544	-2.544	-2.544	-2.542	-2.542	-2.541	-2.540	-2.538	-2.536	-2.535	-2.532	-2.530	-2.526	-2.522	-2.519	-2.515	-2.511	-2.506	-2.501	-2.496	-2.491	-2.486	-2.481	-2.474	-2.468	-2.461	-2.455	-2.448	-2.440	-2.434	-2.425	-2.418	-2.410	-2.401	-2.394	-2.385	-2.378	-2.370	-2.360	-2.351	-2.342	-2.332	-2.324	-2.312	-2.304	-2.292	-2.281	-2.271	-2.260	-2.248	-2.235	-2.222	-2.209	-2.196	-2.182	-2.168	-2.152	-2.136	-2.120	-2.104	-2.086	-2.068	-2.050	-2.031	-2.011	-1.991	-1.971	-1.950	-1.928	-1.905	-1.882	-1.859	-1.835	-1.810	-1.785	-1.760	-1.734	-1.709	-1.681	-1.655	-1.628	-1.600	-1.572	-1.545	-1.516	-1.489	-1.460	-1.431	-1.404	-1.375	-1.346	-1.319	-1.291	-1.265	-1.238	-1.210	-1.185	-1.159	-1.132	-1.109	-1.084	-1.061	-1.038	-1.015	-0.992	-0.971	-0.950	-0.931	-0.912	-0.894	-0.875	-0.859	-0.841	-0.825	-0.810	-0.795	-0.781	-0.768	-0.754	-0.741	-0.730	-0.718	-0.706	-0.696	-0.685	-0.674	-0.664	-0.652	-0.642	-0.632	-0.622	-0.612	-0.602	-0.592	-0.582	-0.572	-0.561	-0.551	-0.540	-0.529	-0.519	-0.509	-0.498	-0.486	-0.475	-0.464	-0.452	-0.441	-0.429	-0.418	-0.405	-0.395	-0.382	-0.371	-0.360	-0.348	-0.336	-0.325	-0.315	-0.305	-0.295	-0.284	-0.275	-0.266	-0.258	-0.249	-0.241	-0.234	-0.226	-0.220	-0.214	-0.208	-0.202	-0.198	-0.194	-0.189	-0.185	-0.182	-0.180	-0.178	-0.176	-0.175	-0.175	-0.174	-0.174	-0.175	-0.176	-0.178	-0.179	-0.181	-0.182	-0.185	-0.188	-0.191	-0.195	-0.198	-0.200	-0.204	-0.208	-0.211	-0.215	-0.218	-0.220	-0.224	-0.226	-0.230	-0.231	-0.235	-0.236	-0.239	-0.240	-0.241	-0.242	-0.242	-0.244	-0.245	-0.244	-0.242	-0.242	-0.241	-0.239	-0.236	-0.232	-0.230	-0.225	-0.220	-0.216	-0.210	-0.204	-0.196	-0.189	-0.181	-0.171	-0.161	-0.151	-0.141	-0.129	-0.118	-0.105	-0.092	-0.078	-0.062	-0.049	-0.032	-0.016	0.000	0.018	0.035	0.052	0.071	0.090	0.110	0.129	0.149	0.168	0.189	0.208	0.228	0.248	0.268	0.286	0.306	0.326	0.345	0.362	0.381	0.399	0.416	0.434	0.449	0.465	0.480	0.494	0.506	0.518	0.530	0.540	0.550	0.558	0.565	0.572	0.578	0.582	0.586	0.589	0.590	0.590	0.589	0.588	0.585	0.581	0.576	0.570	0.564	0.556	0.549	0.539	0.529	0.518	0.506	0.495	0.482	0.470	0.458	0.442	0.430	0.415	0.400	0.386	0.371	0.356	0.341	0.328	0.312	0.299	0.284	0.270	0.256	0.244	0.231	0.220	0.208	0.196	0.186	0.176	0.168	0.159	0.151	0.144	0.139	0.132	0.128	0.124	0.120	0.118	0.116	0.115	0.115	0.115	0.116	0.118	0.120	0.121	0.125	0.128	0.131	0.136	0.141	0.146	0.150	0.155	0.162	0.168	0.174	0.180	0.186	0.194	0.200	0.208	0.214	0.220	0.226	0.232	0.239	0.245	0.251	0.256	0.261	0.268	0.271	0.275	0.279	0.281	0.285	0.288	0.289	0.290	0.290	0.290	0.290	0.289	0.288	0.285	0.284	0.280	0.278	0.274	0.269	0.264	0.259	0.252	0.248	0.240	0.234	0.226	0.219	0.210	0.201	0.192	0.184	0.174	0.164	0.155	0.144	0.134	0.122	0.111	0.100	0.088	0.076	0.064	0.051	0.039	0.026	0.014	0.000	-0.014	-0.026	-0.039	-0.054	-0.068	-0.081	-0.095	-0.109	-0.125	-0.139	-0.155	-0.170	-0.186	-0.202	-0.218	-0.235	-0.251	-0.269	-0.286	-0.305	-0.322	-0.340	-0.359	-0.378	-0.398	-0.418	-0.436	-0.458	-0.478	-0.498	-0.519	-0.540	-0.562	-0.582	-0.605	-0.626	-0.649	-0.672	-0.695	-0.718	-0.741	-0.765	-0.788	-0.811	-0.835	-0.858	-0.881	-0.905	-0.928	-0.952	-0.976	-0.999	-1.022	-1.046	-1.070	-1.092	-1.115	-1.140	-1.162	-1.184	-1.206	-1.228	-1.249	-1.271	-1.291	-1.312	-1.332	-1.352	-1.371	-1.390	-1.408	-1.425	-1.444	-1.459	-1.476	-1.490	-1.505	-1.520	-1.532	-1.545	-1.558	-1.570	-1.580	-1.590	-1.599	-1.608	-1.615	-1.622	-1.630	-1.636	-1.641	-1.646	-1.651	-1.655	-1.658	-1.661	-1.664	-1.665	-1.666	-1.668	-1.668	-1.668	-1.668	-1.666	-1.666	-1.665	-1.664	-1.661	-1.660	-1.659	-1.656	-1.655	-1.651	-1.650	-1.649	-1.646	-1.644	-1.642	-1.641	-1.639	-1.639	-1.638	-1.638	-1.635	-1.635	-1.636	-1.635	-1.636	-1.635	-1.636	-1.636	-1.636	-1.638	-1.638	-1.639	-1.640	-1.640	-1.641	-1.642	-1.642	-1.644	-1.645	-1.646	-1.646	-1.646	-1.648	-1.648	-1.649	-1.648	-1.648	-1.648	-1.646	-1.645	-1.644	-1.642	-1.641	-1.639	-1.638	-1.634	-1.630	-1.628	-1.624	-1.620	-1.615	-1.611	-1.608	-1.601	-1.596	-1.591	-1.585	-1.580	-1.572	-1.568	-1.561	-1.555	-1.549	-1.542	-1.535	-1.529	-1.524	-1.516	-1.511	-1.504	-1.499	-1.492	-1.488	-1.481	-1.476	-1.471	-1.466	-1.461	-1.458	-1.454	-1.448	-1.445	-1.441	-1.439	-1.435	-1.432	-1.430	-1.428	-1.425	-1.424	-1.421	-1.421	-1.420	-1.419	-1.419	-1.418	-1.418	-1.419	-1.419	-1.419	-1.419	-1.419	-1.420	-1.421	-1.421	-1.422	-1.424	-1.424	-1.425	-1.425	-1.426	-1.428	-1.426	-1.428	-1.428	-1.426	-1.426	-1.426	-1.425	-1.424	-1.422	-1.420	-1.418	-1.415	-1.411	-1.408	-1.402	-1.399	-1.392	-1.388	-1.380	-1.374	-1.366	-1.359	-1.349	-1.339	-1.329	-1.318	-1.306	-1.294	-1.280	-1.265	-1.251	-1.235	-1.219	-1.201	-1.184	-1.164	-1.144	-1.125	-1.102	-1.080	-1.058	-1.032	-1.009	-0.982	-0.958	-0.929	-0.901	-0.872	-0.845	-0.815	-0.785	-0.755	-0.724	-0.692	-0.661	-0.628	-0.595	-0.562	-0.529	-0.496	-0.461	-0.429	-0.395	-0.361	-0.328	-0.294	-0.261	-0.228	-0.195	-0.164	-0.131	-0.100	-0.069	-0.039	-0.010	0.019	0.048	0.074	0.100	0.125	0.150	0.172	0.195	0.215	0.235	0.254	0.271	0.286	0.300	0.314	0.325	0.335	0.344	0.350	0.356	0.361	0.362	0.365	0.364	0.362	0.359	0.355	0.349	0.341	0.332	0.324	0.312	0.300	0.286	0.272	0.256	0.239	0.221	0.202	0.184	0.164	0.141	0.120	0.098	0.074	0.051	0.028	0.004	-0.021	-0.048	-0.072	-0.096	-0.122	-0.148	-0.174	-0.198	-0.224	-0.248	-0.272	-0.298	-0.321	-0.344	-0.368	-0.390	-0.412	-0.435	-0.456	-0.476	-0.498	-0.516	-0.535	-0.554	-0.570	-0.588	-0.602	-0.616	-0.631	-0.644	-0.656	-0.668	-0.679	-0.689	-0.698	-0.705	-0.712	-0.718	-0.724	-0.726	-0.731	-0.732	-0.735	-0.735	-0.734	-0.732	-0.731	-0.729	-0.725	-0.720	-0.714	-0.708	-0.701	-0.692	-0.685	-0.675	-0.666	-0.655	-0.645	-0.632	-0.620	-0.608	-0.594	-0.580	-0.566	-0.551	-0.538	-0.521	-0.506	-0.490	-0.476	-0.460	-0.445	-0.429	-0.412	-0.399	-0.382	-0.368	-0.352	-0.338	-0.324	-0.310	-0.296	-0.284	-0.270	-0.259	-0.246	-0.234	-0.222	-0.212	-0.202	-0.191	-0.182	-0.174	-0.165	-0.156	-0.149	-0.142	-0.135	-0.128	-0.120	-0.115	-0.108	-0.101	-0.095	-0.090	-0.085	-0.079	-0.074	-0.068	-0.061	-0.056	-0.050	-0.044	-0.036	-0.030	-0.024	-0.015	-0.008	0.001	0.010	0.019	0.028	0.036	0.046	0.058	0.068	0.078	0.089	0.100	0.111	0.124	0.135	0.146	0.159	0.170	0.181	0.194	0.204	0.215	0.226	0.236	0.248	0.256	0.265	0.275	0.282	0.290	0.296	0.302	0.309	0.312	0.316	0.319	0.321	0.322	0.322	0.322	0.321	0.319	0.316	0.312	0.308	0.301	0.295	0.288	0.280	0.271	0.261	0.250	0.239	0.228	0.215	0.202	0.190	0.176	0.162	0.148	0.132	0.118	0.102	0.088	0.071	0.055	0.040	0.024	0.009	-0.008	-0.022	-0.039	-0.055	-0.069	-0.085	-0.100	-0.115	-0.129	-0.144	-0.159	-0.174	-0.188	-0.202	-0.216	-0.230	-0.242	-0.258	-0.271	-0.285	-0.298	-0.311	-0.325	-0.340	-0.352	-0.366	-0.380	-0.394	-0.406	-0.421	-0.435	-0.450	-0.464	-0.478	-0.492	-0.507	-0.522	-0.538	-0.554	-0.569	-0.585	-0.601	-0.618	-0.634	-0.650	-0.666	-0.682	-0.699	-0.714	-0.731	-0.749	-0.766	-0.782	-0.800	-0.816	-0.832	-0.850	-0.866	-0.882	-0.899	-0.914	-0.930	-0.942	-0.958	-0.971	-0.985	-0.999	-1.011	-1.024	-1.036	-1.046	-1.058	-1.068	-1.078	-1.088	-1.096	-1.104	-1.111	-1.119	-1.125	-1.132	-1.139	-1.142	-1.148	-1.152	-1.156	-1.160	-1.164	-1.166	-1.169	-1.171	-1.174	-1.176	-1.178	-1.179	-1.181	-1.182	-1.184	-1.186	-1.186	-1.189	-1.191	-1.192	-1.195	-1.198	-1.201	-1.205	-1.209	-1.212	-1.216	-1.222	-1.226	-1.232	-1.239	-1.244	-1.251	-1.259	-1.265	-1.272	-1.280	-1.288	-1.296	-1.304	-1.312	-1.320	-1.329	-1.336	-1.345	-1.354	-1.361	-1.370	-1.376	-1.384	-1.391	-1.398	-1.402	-1.409	-1.414	-1.418	-1.421	-1.424	-1.426	-1.426	-1.426	-1.425	-1.422	-1.420	-1.416	-1.411	-1.405	-1.399	-1.389	-1.379	-1.369	-1.359	-1.346	-1.334	-1.320	-1.304	-1.288	-1.272	-1.254	-1.236	-1.218	-1.198	-1.179	-1.158	-1.138	-1.116	-1.094	-1.074	-1.052	-1.031	-1.009	-0.988	-0.968	-0.946	-0.926	-0.906	-0.888	-0.869	-0.851	-0.834	-0.818	-0.801	-0.786	-0.772	-0.760	-0.749	-0.738	-0.728	-0.719	-0.711	-0.705	-0.699	-0.694	-0.690	-0.686	-0.685	-0.684	-0.682	-0.684	-0.685	-0.686	-0.690	-0.694	-0.698	-0.702	-0.706	-0.711	-0.718	-0.724	-0.730	-0.736	-0.744	-0.750	-0.756	-0.761	-0.768	-0.774	-0.779	-0.784	-0.789	-0.792	-0.795	-0.798	-0.800	-0.801	-0.802	-0.801	-0.801	-0.800	-0.798	-0.795	-0.791	-0.786	-0.781	-0.774	-0.768	-0.760	-0.752	-0.741	-0.732	-0.721	-0.710	-0.696	-0.684	-0.670	-0.655	-0.641	-0.625	-0.609	-0.592	-0.575	-0.558	-0.539	-0.520	-0.501	-0.481	-0.462	-0.444	-0.424	-0.404	-0.384	-0.364	-0.344	-0.322	-0.302	-0.282	-0.261	-0.240	-0.221	-0.200	-0.179	-0.159	-0.138	-0.119	-0.099	-0.078	-0.058	-0.038	-0.018	0.002	0.021	0.040	0.059	0.079	0.095	0.114	0.132	0.149	0.166	0.182	0.198	0.214	0.229	0.244	0.258	0.271	0.282	0.295	0.306	0.316	0.326	0.335	0.344	0.351	0.358	0.364	0.369	0.372	0.375	0.378	0.379	0.380	0.379	0.378	0.375	0.371	0.368	0.362	0.356	0.350	0.342	0.335	0.326	0.318	0.308	0.296	0.286	0.275	0.262	0.251	0.240	0.228	0.214	0.201	0.189	0.176	0.165	0.152	0.141	0.129	0.119	0.108	0.098	0.089	0.079	0.071	0.062	0.055	0.049	0.044	0.038	0.034	0.031	0.028	0.026	0.025	0.026	0.026	0.029	0.029	0.032	0.035	0.040	0.045	0.050	0.055	0.062	0.070	0.076	0.085	0.092	0.102	0.110	0.119	0.129	0.138	0.148	0.158	0.168	0.178	0.188	0.196	0.206	0.216	0.225	0.234	0.244	0.251	0.260	0.268	0.275	0.282	0.290	0.296	0.302	0.309	0.315	0.320	0.326	0.330	0.335	0.340	0.344	0.349	100.000	5.000	2.000	1.000	4.000	0.000	0.000	0.000	0.000	0.000	0.000	0.000	0.000	0.000	0.000	0.000	0.000	0.000	0.130	0.135	0.142	0.150	0.158	0.164	0.171	0.176	0.182	0.188	0.194	0.196	0.200	0.204	0.205	0.206	0.206	0.206	0.205	0.202	0.199	0.195	0.189	0.181	0.174	0.165	0.155	0.144	0.131	0.116	0.102	0.086	0.070	0.051	0.032	0.012	-0.008	-0.030	-0.052	-0.078	-0.101	-0.128	-0.154	-0.179	-0.206	-0.234	-0.262	-0.291	-0.319	-0.349	-0.378	-0.406	-0.435	-0.465	-0.494	-0.522	-0.551	-0.580	-0.608	-0.636	-0.664	-0.690	-0.718	-0.742	-0.768	-0.791	-0.816	-0.840	-0.862	-0.884	-0.905	-0.926	-0.946	-0.965	-0.984	-1.001	-1.019	-1.035	-1.050	-1.065	-1.080	-1.092	-1.106	-1.119	-1.131	-1.142	-1.154	-1.164	-1.175	-1.185	-1.195	-1.204	-1.214	-1.222	-1.231	-1.240	-1.248	-1.255	-1.262	-1.270	-1.278	-1.284	-1.291	-1.299	-1.305	-1.312	-1.319	-1.324	-1.331	-1.336	-1.342	-1.349	-1.354	-1.358	-1.362	-1.366	-1.371	-1.374	-1.378	-1.380	-1.382	-1.384	-1.386	-1.386	-1.385	-1.386	-1.385	-1.381	-1.380	-1.378	-1.374	-1.369	-1.364	-1.359	-1.351	-1.344	-1.336	-1.328	-1.319	-1.309	-1.299	-1.288	-1.276	-1.266	-1.255	-1.242	-1.231	-1.218	-1.205	-1.192	-1.179	-1.166	-1.154	-1.141	-1.128	-1.115	-1.102	-1.090	-1.078	-1.068	-1.056	-1.046	-1.036	-1.028	-1.019	-1.012	-1.004	-0.999	-0.992	-0.990	-0.985	-0.984	-0.982	-0.981	-0.982	-0.982	-0.985	-0.989	-0.994	-0.998	-1.004	-1.010	-1.018	-1.026	-1.035	-1.045	-1.055	-1.065	-1.078	-1.090	-1.101	-1.115	-1.128	-1.141	-1.154	-1.168	-1.180	-1.195	-1.209	-1.220	-1.234	-1.248	-1.259	-1.271	-1.282	-1.294	-1.304	-1.314	-1.322	-1.331	-1.338	-1.344	-1.351	-1.355	-1.360	-1.362	-1.365	-1.368	-1.368	-1.368	-1.369	-1.366	-1.364	-1.360	-1.355	-1.350	-1.344	-1.338	-1.330	-1.321	-1.312	-1.302	-1.292	-1.282	-1.271	-1.261	-1.249	-1.238	-1.225	-1.212	-1.201	-1.190	-1.178	-1.166	-1.154	-1.141	-1.130	-1.120	-1.110	-1.099	-1.090	-1.080	-1.072	-1.065	-1.058	-1.051	-1.045	-1.041	-1.036	-1.034	-1.030	-1.029	-1.029	-1.030	-1.030	-1.034	-1.038	-1.041	-1.046	-1.054	-1.061	-1.069	-1.078	-1.088	-1.098	-1.110	-1.121	-1.134	-1.148	-1.161	-1.176	-1.191	-1.206	-1.222	-1.239	-1.254	-1.270	-1.286	-1.302	-1.320	-1.336	-1.352	-1.369	-1.385	-1.401	-1.416	-1.431	-1.446	-1.460	-1.474	-1.486	-1.499	-1.510	-1.521	-1.532	-1.541	-1.550	-1.558	-1.565	-1.571	-1.576	-1.580	-1.585	-1.588	-1.589	-1.590	-1.590	-1.590	-1.589	-1.586	-1.584	-1.581	-1.576	-1.572	-1.568	-1.561	-1.555	-1.549	-1.541	-1.534	-1.525	-1.519	-1.510	-1.501	-1.494	-1.486	-1.476	-1.468	-1.460	-1.451	-1.444	-1.435	-1.428	-1.420	-1.412	-1.404	-1.398	-1.391	-1.384	-1.378	-1.371	-1.366	-1.360	-1.356	-1.350	-1.345	-1.341	-1.338	-1.332	-1.330	-1.326	-1.322	-1.319	-1.315	-1.311	-1.308	-1.305	-1.301	-1.296	-1.292	-1.289	-1.285	-1.281	-1.278	-1.271	-1.268	-1.261	-1.256	-1.250	-1.242	-1.235	-1.228	-1.220	-1.212	-1.204	-1.194	-1.184	-1.174	-1.161	-1.150	-1.138	-1.125	-1.111	-1.098	-1.082	-1.066	-1.051	-1.034	-1.018	-0.999	-0.981	-0.962	-0.944	-0.922	-0.902	-0.881	-0.860	-0.838	-0.815	-0.791	-0.768	-0.745	-0.719	-0.694	-0.669	-0.644	-0.618	-0.592	-0.566	-0.539	-0.512	-0.485	-0.459	-0.431	-0.404	-0.376	-0.349	-0.322	-0.296	-0.270	-0.244	-0.218	-0.192	-0.168	-0.144	-0.119	-0.095	-0.072	-0.051	-0.029	-0.010	0.011	0.029	0.046	0.062	0.079	0.094	0.106	0.118	0.129	0.139	0.146	0.155	0.160	0.165	0.166	0.168	0.169	0.166	0.164	0.159	0.154	0.146	0.139	0.130	0.119	0.106	0.092	0.079	0.062	0.046	0.029	0.010	-0.011	-0.031	-0.052	-0.076	-0.099	-0.121	-0.146	-0.171	-0.196	-0.221	-0.246	-0.272	-0.299	-0.326	-0.352	-0.379	-0.404	-0.430	-0.456	-0.482	-0.509	-0.534	-0.559	-0.582	-0.608	-0.631	-0.654	-0.678	-0.699	-0.721	-0.741	-0.761	-0.782	-0.800	-0.820	-0.838	-0.855	-0.871	-0.888	-0.902	-0.918	-0.931	-0.944	-0.958	-0.968	-0.980	-0.990	-0.999	-1.009	-1.018	-1.024	-1.030	-1.036	-1.042	-1.048	-1.051	-1.055	-1.059	-1.061	-1.065	-1.066	-1.068	-1.069	-1.068	-1.068	-1.068	-1.065	-1.064	-1.062	-1.059	-1.056	-1.054	-1.050	-1.048	-1.044	-1.040	-1.036	-1.034	-1.029	-1.025	-1.021	-1.019	-1.015	-1.011	-1.006	-1.006	-1.002	-1.001	-1.000	-0.999	-0.999	-1.000	-1.001	-1.002	-1.005	-1.008	-1.012	-1.018	-1.022	-1.029	-1.038	-1.046	-1.056	-1.069	-1.080	-1.094	-1.108	-1.124	-1.140	-1.158	-1.176	-1.195	-1.218	-1.239	-1.261	-1.285	-1.310	-1.335	-1.362	-1.390	-1.418	-1.446	-1.476	-1.505	-1.535	-1.566	-1.598	-1.629	-1.660	-1.691	-1.724	-1.755	-1.786	-1.819	-1.849	-1.881	-1.911	-1.941	-1.971	-2.000	-2.027	-2.056	-2.084	-2.110	-2.135	-2.159	-2.182	-2.206	-2.228	-2.248	-2.268	-2.286	-2.305	-2.321	-2.338	-2.352	-2.366	-2.380	-2.391	-2.402	-2.412	-2.421	-2.430	-2.439	-2.448	-2.454	-2.459	-2.465	-2.470	-2.475	-2.479	-2.484	-2.486	-2.490	-2.495	-2.499	-2.501	-2.505	-2.509	-2.511	-2.516	-2.520	-2.525	-2.529	-2.534	-2.540	-2.545	-2.551	-2.559	-2.565	-2.574	-2.582	-2.591	-2.600	-2.610	-2.620	-2.630	-2.641	-2.652	-2.664	-2.675	-2.688	-2.700	-2.712	-2.725	-2.738	-2.750	-2.762	-2.776	-2.789	-2.801	-2.814	-2.825	-2.838	-2.849	-2.860	-2.871	-2.881	-2.891	-2.901	-2.910	-2.918	-2.926	-2.932	-2.939	-2.945	-2.950	-2.955	-2.959	-2.962	-2.965	-2.966	-2.968	-2.968	-2.968	-2.968	-2.966	-2.964	-2.961	-2.959	-2.955	-2.950	-2.946	-2.942	-2.936	-2.930	-2.924	-2.918	-2.910	-2.902	-2.895	-2.888	-2.880	-2.871	-2.862	-2.854	-2.844	-2.836	-2.826	-2.816	-2.808	-2.796	-2.786	-2.775	-2.766	-2.755	-2.744	-2.734	-2.721	-2.711	-2.700	-2.686	-2.675	-2.661	-2.649	-2.635	-2.621	-2.608	-2.592	-2.578	-2.561	-2.545	-2.529	-2.512	-2.495	-2.476	-2.459	-2.440	-2.421	-2.401	-2.382	-2.360	-2.340	-2.319	-2.298	-2.275	-2.252	-2.231	-2.209	-2.186	-2.164	-2.140	-2.119	-2.095	-2.072	-2.050	-2.026	-2.005	-1.982	-1.961	-1.940	-1.918	-1.896	-1.876	-1.856	-1.836	-1.818	-1.799	-1.780	-1.761	-1.745	-1.728	-1.712	-1.696	-1.682	-1.669	-1.655	-1.641	-1.629	-1.616	-1.606	-1.595	-1.584	-1.574	-1.564	-1.554	-1.546	-1.538	-1.529	-1.521	-1.514	-1.504	-1.496	-1.489	-1.482	-1.474	-1.466	-1.459	-1.450	-1.444	-1.435	-1.426	-1.418	-1.409	-1.400	-1.390	-1.380	-1.369	-1.359	-1.346	-1.335	-1.322	-1.309	-1.296	-1.282	-1.269	-1.255	-1.240	-1.225	-1.209	-1.194	-1.178	-1.161	-1.145	-1.129	-1.111	-1.094	-1.076	-1.060	-1.042	-1.025	-1.008	-0.990	-0.974	-0.956	-0.939	-0.922	-0.906	-0.890	-0.874	-0.859	-0.842	-0.828	-0.811	-0.798	-0.784	-0.769	-0.755	-0.742	-0.729	-0.718	-0.705	-0.694	-0.681	-0.670	-0.660	-0.649	-0.639	-0.630	-0.620	-0.611	-0.602	-0.594	-0.586	-0.579	-0.571	-0.564	-0.558	-0.551	-0.544	-0.539	-0.532	-0.528	-0.522	-0.518	-0.511	-0.507	-0.502	-0.498	-0.494	-0.490	-0.486	-0.482	-0.479	-0.475	-0.472	-0.469	-0.465	-0.462	-0.460	-0.458	-0.454	-0.451	-0.449	-0.446	-0.442	-0.440	-0.438	-0.434	-0.430	-0.426	-0.424	-0.419	-0.415	-0.410	-0.405	-0.400	-0.394	-0.389	-0.381	-0.375	-0.368	-0.360	-0.351	-0.342	-0.332	-0.322	-0.312	-0.301	-0.289	-0.276	-0.264	-0.249	-0.235	-0.219	-0.204	-0.188	-0.170	-0.152	-0.134	-0.115	-0.095	-0.075	-0.055	-0.035	-0.014	0.009	0.030	0.052	0.075	0.098	0.121	0.144	0.166	0.189	0.212	0.234	0.256	0.278	0.300	0.321	0.341	0.361	0.381	0.400	0.419	0.436	0.454	0.470	0.488	0.502	0.518	0.531	0.544	0.555	0.566	0.576	0.586	0.595	0.604	0.609	0.616	0.620	0.625	0.629	0.631	0.635	0.635	0.636	0.636	0.635	0.632	0.631	0.629	0.626	0.621	0.618	0.612	0.608	0.602	0.596	0.590	0.582	0.576	0.569	0.561	0.554	0.546	0.539	0.530	0.522	0.514	0.506	0.498	0.489	0.480	0.472	0.462	0.455	0.446	0.438	0.430	0.422	0.415	0.406	0.399	0.391	0.384	0.378	0.369	0.362	0.355	0.349	0.342	0.336	0.329	0.325	0.319	0.314	0.308	0.301	0.298	0.292	0.288	0.284	0.281	0.276	0.272	0.270	0.266	0.264	0.262	0.260	0.256	0.255	0.252	0.251	0.249	0.246	0.244	0.241	0.240	0.236	0.234	0.232	0.229	0.226	0.222	0.219	0.214	0.210	0.206	0.200	0.195	0.190	0.184	0.176	0.170	0.162	0.155	0.146	0.136	0.126	0.116	0.106	0.095	0.082	0.071	0.058	0.044	0.030	0.015	0.001	-0.016	-0.031	-0.048	-0.065	-0.082	-0.100	-0.118	-0.136	-0.155	-0.175	-0.194	-0.212	-0.232	-0.251	-0.271	-0.291	-0.311	-0.331	-0.351	-0.372	-0.391	-0.412	-0.432	-0.452	-0.472	-0.492	-0.512	-0.532	-0.552	-0.572	-0.592	-0.611	-0.630	-0.649	-0.669	-0.688	-0.706	-0.725	-0.744	-0.761	-0.780	-0.799	-0.818	-0.835	-0.852	-0.871	-0.889	-0.906	-0.924	-0.942	-0.960	-0.979	-0.998	-1.014	-1.032	-1.051	-1.069	-1.086	-1.105	-1.124	-1.141	-1.160	-1.178	-1.198	-1.215	-1.232	-1.252	-1.271	-1.289	-1.308	-1.326	-1.345	-1.364	-1.381	-1.400	-1.418	-1.436	-1.454	-1.472	-1.489	-1.508	-1.525	-1.541	-1.559	-1.576	-1.592	-1.609	-1.625	-1.640	-1.655	-1.671	-1.686	-1.700	-1.715	-1.730	-1.744	-1.758	-1.770	-1.784	-1.796	-1.809	-1.821	-1.834	-1.846	-1.856	-1.868	-1.880	-1.890	-1.900	-1.911	-1.921	-1.931	-1.941	-1.951	-1.960	-1.970	-1.979	-1.988	-1.996	-2.005	-2.014	-2.022	-2.031	-2.039	-2.047	-2.055	-2.065	-2.072	-2.080	-2.088	-2.095	-2.104	-2.110	-2.118	-2.125	-2.131	-2.139	-2.146	-2.151	-2.158	-2.164	-2.169	-2.174	-2.179	-2.182	-2.186	-2.190	-2.192	-2.195	-2.196	-2.196	-2.199	-2.199	-2.196	-2.196	-2.195	-2.192	-2.189	-2.185	-2.181	-2.175	-2.170	-2.162	-2.154	-2.145	-2.136	-2.126	-2.115	-2.102	-2.091	-2.078	-2.064	-2.049	-2.033	-2.016	-1.999	-1.981	-1.964	-1.944	-1.924	-1.902	-1.882	-1.862	-1.841	-1.819	-1.798	-1.775	-1.752	-1.730	-1.708	-1.685	-1.662	-1.640	-1.618	-1.595	-1.574	-1.551	-1.530	-1.510	-1.489	-1.469	-1.449	-1.430	-1.411	-1.394	-1.376	-1.360	-1.345	-1.329	-1.314	-1.301	-1.289	-1.278	-1.266	-1.255	-1.245	-1.238	-1.230	-1.222	-1.216	-1.210	-1.206	-1.201	-1.199	-1.196	-1.194	-1.192	-1.192	-1.192	-1.192	-1.194	-1.195	-1.198	-1.200	-1.201	-1.205	-1.206	-1.210	-1.214	-1.216	-1.220	-1.222	-1.225	-1.229	-1.231	-1.234	-1.235	-1.238	-1.239	-1.239	-1.239	-1.240	-1.238	-1.238	-1.235	-1.231	-1.229	-1.224	-1.219	-1.215	-1.209	-1.200	-1.192	-1.182	-1.172	-1.161	-1.150	-1.136	-1.122	-1.109	-1.092	-1.075	-1.058	-1.039	-1.020	-1.000	-0.978	-0.955	-0.932	-0.910	-0.884	-0.859	-0.834	-0.806	-0.778	-0.750	-0.722	-0.694	-0.665	-0.635	-0.604	-0.574	-0.542	-0.511	-0.480	-0.448	-0.415	-0.384	-0.351	-0.320	-0.288	-0.256	-0.224	-0.192	-0.161	-0.130	-0.100	-0.071	-0.041	-0.011	0.018	0.045	0.072	0.100	0.125	0.151	0.176	0.199	0.222	0.245	0.266	0.286	0.306	0.325	0.342	0.359	0.375	0.390	0.404	0.418	0.429	0.440	0.450	0.459	0.466	0.475	0.480	0.486	0.490	0.492	0.495	0.498	0.498	0.498	0.496	0.494	0.491	0.486	0.482	0.478	0.472	0.466	0.459	0.451	0.442	0.434	0.425	0.416	0.405	0.394	0.382	0.372	0.360	0.346	0.334	0.321	0.308	0.294	0.280	0.266	0.251	0.238	0.222	0.209	0.194	0.179	0.164	0.149	0.134	0.119	0.104	0.088	0.072	0.059	0.042	0.029	0.012	-0.001	-0.015	-0.030	-0.045	-0.060	-0.075	-0.090	-0.104	-0.118	-0.131	-0.145	-0.159	-0.171	-0.185	-0.198	-0.211	-0.222	-0.235	-0.248	-0.260	-0.271	-0.284	-0.295	-0.308	-0.318	-0.329	-0.340	-0.350	-0.361	-0.371	-0.381	-0.392	-0.401	-0.411	-0.420	-0.430	-0.439	-0.449	-0.456	-0.465	-0.474	-0.482	-0.490	-0.498	-0.506	-0.514	-0.521	-0.528	-0.534	-0.541	-0.548	-0.554	-0.559	-0.565	-0.569	-0.574	-0.578	-0.581	-0.585	-0.589	-0.590	-0.592	-0.594	-0.594	-0.595	-0.595	-0.594	-0.591	-0.590	-0.586	-0.582	-0.579	-0.574	-0.569	-0.562	-0.554	-0.546	-0.538	-0.529	-0.519	-0.509	-0.498	-0.486	-0.475	-0.461	-0.449	-0.435	-0.420	-0.405	-0.390	-0.374	-0.359	-0.341	-0.325	-0.308	-0.291	-0.274	-0.256	-0.239	-0.221	-0.205	-0.188	-0.170	-0.155	-0.139	-0.122	-0.106	-0.092	-0.078	-0.065	-0.051	-0.040	-0.028	-0.016	-0.006	0.004	0.011	0.020	0.026	0.032	0.038	0.041	0.045	0.049	0.050	0.051	0.051	0.050	0.048	0.046	0.042	0.039	0.035	0.029	0.024	0.018	0.010	0.001	-0.006	-0.015	-0.026	-0.036	-0.046	-0.058	-0.068	-0.079	-0.091	-0.102	-0.115	-0.128	-0.139	-0.152	-0.164	-0.178	-0.191	-0.202	-0.216	-0.229	-0.242	-0.254	-0.268	-0.280	-0.292	-0.305	-0.320	-0.332	-0.344	-0.358	-0.370	-0.382	-0.396	-0.408	-0.420	-0.432	-0.445	-0.458	-0.470	-0.482	-0.494	-0.506	-0.520	-0.531	-0.544	-0.555	-0.569	-0.581	-0.592	-0.605	-0.618	-0.630	-0.641	-0.654	-0.665	-0.676	-0.689	-0.700	-0.711	-0.722	-0.734	-0.745	-0.756	-0.768	-0.778	-0.788	-0.799	-0.809	-0.819	-0.829	-0.838	-0.848	-0.856	-0.865	-0.875	-0.885	-0.894	-0.902	-0.910	-0.919	-0.926	-0.934	-0.941	-0.949	-0.958	-0.964	-0.970	-0.978	-0.985	-0.991	-0.999	-1.005	-1.011	-1.018	-1.025	-1.031	-1.038	-1.044	-1.050	-1.058	-1.064	-1.071	-1.078	-1.085	-1.091	-1.099	-1.108	-1.114	-1.121	-1.130	-1.138	-1.145	-1.154	-1.161	-1.170	-1.179	-1.188	-1.195	-1.205	-1.214	-1.222	-1.231	-1.241	-1.250	-1.260	-1.269	-1.278	-1.288	-1.296	-1.306	-1.315	-1.325	-1.334	-1.342	-1.352	-1.360	-1.369	-1.378	-1.385	-1.392	-1.400	-1.406	-1.412	-1.419	-1.424	-1.430	-1.434	-1.438	-1.441	-1.444	-1.446	-1.448	-1.449	-1.450	-1.450	-1.449	-1.448	-1.445	-1.441	-1.438	-1.432	-1.426	-1.420	-1.414	-1.406	-1.398	-1.389	-1.379	-1.368	-1.356	-1.344	-1.330	-1.316	-1.302	-1.288	-1.271	-1.256	-1.241	-1.224	-1.208	-1.190	-1.172	-1.155	-1.138	-1.120	-1.101	-1.081	-1.064	-1.046	-1.028	-1.010	-0.991	-0.974	-0.956	-0.939	-0.922	-0.905	-0.890	-0.874	-0.859	-0.845	-0.830	-0.816	-0.802	-0.790	-0.779	-0.766	-0.755	-0.745	-0.735	-0.725	-0.716	-0.708	-0.700	-0.692	-0.685	-0.679	-0.674	-0.668	-0.664	-0.658	-0.654	-0.650	-0.646	-0.642	-0.638	-0.635	-0.631	-0.629	-0.626	-0.624	-0.621	-0.619	-0.618	-0.614	-0.612	-0.610	-0.608	-0.608	-0.605	-0.602	-0.601	-0.598	-0.596	-0.594	-0.591	-0.589	-0.586	-0.582	-0.580	-0.576	-0.574	-0.569	-0.566	-0.562	-0.560	-0.558	-0.552	-0.549	-0.546	-0.541	-0.539	-0.534	-0.530	-0.526	-0.522	-0.518	-0.512	-0.509	-0.504	-0.499	-0.494	-0.489	-0.484	-0.479	-0.474	-0.469	-0.464	-0.459	-0.452	-0.446	-0.440	-0.435	-0.429	-0.422	-0.418	-0.410	-0.405	-0.398	-0.391	-0.385	-0.379	-0.372	-0.364	-0.356	-0.350	-0.342	-0.335	-0.328	-0.320	-0.311	-0.304	-0.296	-0.288	-0.280	-0.271	-0.265	-0.256	-0.248	-0.241	-0.234	-0.226	-0.218	-0.211	-0.205	-0.198	-0.191	-0.185	-0.179	-0.172	-0.169	-0.162	-0.159	-0.154	-0.150	-0.146	-0.142	-0.140	-0.138	-0.135	-0.134	-0.134	-0.131	-0.131	-0.132	-0.132	-0.132	-0.134	-0.135	-0.138	-0.139	-0.141	-0.144	-0.148	-0.150	-0.152	-0.156	-0.160	-0.162	-0.166	-0.170	-0.172	-0.175	-0.179	-0.182	-0.185	-0.188	-0.189	-0.190	-0.191	-0.194	-0.195	-0.194	-0.194	-0.192	-0.192	-0.190	-0.188	-0.186	-0.184	-0.179	-0.175	-0.170	-0.165	-0.159	-0.152	-0.146	-0.140	-0.132	-0.125	-0.116	-0.108	-0.099	-0.089	-0.079	-0.070	-0.060	-0.050	-0.040	-0.030	-0.021	-0.011	-0.002	0.008	0.018	0.026	0.034	0.044	0.050	0.059	0.066	0.074	0.080	0.086	0.091	0.096	0.101	0.105	0.109	0.112	0.114	0.115	0.116	0.116	0.118	0.115	0.115	0.114	0.110	0.109	0.105	0.100	0.096	0.091	0.088	0.081	0.075	0.070	0.064	0.056	0.050	0.044	0.038	0.030	0.022	0.015	0.006	0.000	-0.009	-0.016	-0.025	-0.034	-0.042	-0.049	-0.058	-0.066	-0.074	-0.081	-0.090	-0.098	-0.106	-0.114	-0.122	-0.130	-0.139	-0.146	-0.155	-0.164	-0.171	-0.179	-0.188	-0.195	-0.202	-0.214	-0.222	-0.230	-0.239	-0.248	-0.256	-0.265	-0.274	-0.284	-0.292	-0.302	-0.312	-0.321	-0.330	-0.341	-0.350	-0.360	-0.369	-0.379	-0.388	-0.396	-0.406	-0.415	-0.425	-0.432	-0.440	-0.449	-0.456	-0.465	-0.471	-0.480	-0.486	-0.494	-0.499	-0.505	-0.510	-0.516	-0.521	-0.526	-0.531	-0.535	-0.540	-0.544	-0.549	-0.552	-0.556	-0.560	-0.564	-0.568	-0.572	-0.576	-0.580	-0.585	-0.590	-0.595	-0.600	-0.606	-0.612	-0.619	-0.626	-0.634	-0.641	-0.651	-0.661	-0.671	-0.682	-0.694	-0.706	-0.720	-0.732	-0.748	-0.764	-0.780	-0.798	-0.815	-0.834	-0.854	-0.875	-0.895	-0.918	-0.940	-0.962	-0.988	-1.010	-1.035	-1.061	-1.088	-1.112	-1.140	-1.166	-1.194	-1.221	-1.248	-1.275	-1.301	-1.329	-1.355	-1.381	-1.408	-1.434	-1.459	-1.484	-1.508	-1.531	-1.556	-1.580	-1.602	-1.624	-1.645	-1.666	-1.686	-1.705	-1.724	-1.742	-1.759	-1.774	-1.791	-1.805	-1.819	-1.832	-1.845	-1.858	-1.869	-1.879	-1.889	-1.899	-1.908	-1.916	-1.925	-1.931	-1.938	-1.945	-1.951	-1.958	-1.964	-1.969	-1.974	-1.979	-1.984	-1.988	-1.992	-1.996	-2.000	-2.004	-2.009	-2.013	-2.016	-2.020	-2.022	-2.027	-2.030	-2.034	-2.038	-2.041	-2.045	-2.049	-2.051	-2.052	-2.055	-2.058	-2.060	-2.062	-2.064	-2.066	-2.066	-2.068	-2.068	-2.068	-2.066	-2.065	-2.064	-2.061	-2.058	-2.055	-2.051	-2.045	-2.040	-2.033	-2.025	-2.018	-2.007	-1.998	-1.986	-1.974	-1.960	-1.946	-1.930	-1.914	-1.896	-1.878	-1.858	-1.836	-1.815	-1.790	-1.766	-1.740	-1.714	-1.685	-1.655	-1.624	-1.592	-1.560	-1.525	-1.490	-1.454	-1.416	-1.378	-1.338	-1.299	-1.258	-1.216	-1.175	-1.131	-1.088	-1.044	-0.999	-0.952	-0.909	-0.862	-0.816	-0.770	-0.724	-0.678	-0.631	-0.585	-0.539	-0.494	-0.449	-0.404	-0.361	-0.318	-0.275	-0.232	-0.192	-0.152	-0.115	-0.079	-0.042	-0.009	0.025	0.056	0.088	0.115	0.144	0.170	0.194	0.218	0.240	0.259	0.279	0.296	0.311	0.326	0.339	0.350	0.360	0.369	0.378	0.385	0.390	0.395	0.400	0.404	0.406	0.408	0.410	0.410	0.411	0.412	0.412	0.414	0.414	0.415	0.416	0.418	0.419	0.421	0.424	0.429	0.432	0.439	0.444	0.451	0.460	0.469	0.480	0.492	0.504	0.519	0.534	0.551	0.569	0.588	0.608	0.630	0.652	0.676	0.702	0.728	0.756	0.785	0.815	0.846	0.878	0.910	0.944	0.978	1.012	1.049	1.084	1.121	1.159	1.195	1.231	1.269	1.308	1.345	1.382	1.420	1.458	1.496	1.532	1.570	1.606	1.644	1.679	1.714	1.749	1.782	1.816	1.849	1.881	1.912	1.942	1.972	2.002	2.030	2.058	2.085	2.110	2.136	2.159	2.184	2.205	2.228	2.249	2.269	2.288	2.306	2.325	2.342	2.359	2.375	2.390	2.405	2.420	2.432	2.445	2.458	2.470	2.481	2.491	2.501	2.511	2.520	2.528	2.536	2.542	2.550	2.558	2.562	2.569	2.574	2.578	2.582	2.586	2.590	2.592	2.594	2.596	2.599	2.599	2.600	2.600	2.600	2.598	2.596	2.595	2.592	2.590	2.585	2.582	2.579	2.572	2.566	2.561	2.555	2.546	2.539	2.530	2.521	2.511	2.501	2.490	2.478	2.466	2.454	2.440	2.426	2.412	2.398	2.381	2.365	2.349	2.331	2.314	2.295	2.275	2.256	2.236	2.216	2.195	2.174	2.152	2.130	2.108	2.085	2.061	2.038	2.014	1.990	1.964	1.939	1.914	1.889	1.862	1.836	1.810	1.782	1.755	1.728	1.701	1.674	1.645	1.618	1.589	1.560	1.531	1.502	1.474	1.445	1.415	1.386	1.356	1.328	1.298	1.268	1.238	1.208	1.178	1.146	1.116	1.085	1.054	1.022	0.991	0.959	0.928	0.895	0.862	0.831	0.799	0.766	0.734	0.701	0.668	0.634	0.600	0.568	0.534	0.500	0.465	0.431	0.398	0.365	0.330	0.295	0.262	0.228	0.195	0.161	0.129	0.095	0.062	0.030	-0.002	-0.034	-0.065	-0.098	-0.126	-0.156	-0.185	-0.215	-0.242	-0.270	-0.298	-0.324	-0.349	-0.372	-0.398	-0.420	-0.441	-0.462	-0.484	-0.501	-0.520	-0.538	-0.554	-0.569	-0.582	-0.596	-0.609	-0.620	-0.631	-0.641	-0.650	-0.658	-0.664	-0.670	-0.675	-0.680	-0.684	-0.686	-0.690	-0.691	-0.692	-0.694	-0.694	-0.694	-0.692	-0.692	-0.690	-0.689	-0.688	-0.685	-0.682	-0.681	-0.679	-0.676	-0.675	-0.675	-0.674	-0.672	-0.671	-0.670	-0.671	-0.671	-0.674	-0.675	-0.678	-0.680	-0.684	-0.688	-0.692	-0.698	-0.705	-0.712	-0.720	-0.729	-0.738	-0.749	-0.760	-0.770	-0.782	-0.796	-0.810	-0.824	-0.840	-0.855	-0.872	-0.890	-0.909	-0.926	-0.945	-0.965	-0.986	-1.006	-1.028	-1.050	-1.072	-1.094	-1.118	-1.140	-1.162	-1.186	-1.211	-1.235	-1.258	-1.282	-1.306	-1.330	-1.354	-1.378	-1.401	-1.425	-1.449	-1.472	-1.495	-1.518	-1.541	-1.564	-1.586	-1.609	-1.630	-1.651	-1.672	-1.692	-1.714	-1.734	-1.752	-1.772	-1.790	-1.808	-1.825	-1.842	-1.860	-1.875	-1.892	-1.906	-1.921	-1.936	-1.951	-1.964	-1.978	-1.989	-2.001	-2.014	-2.025	-2.036	-2.046	-2.056	-2.065	-2.075	-2.084	-2.091	-2.100	-2.108	-2.114	-2.120	-2.125	-2.130	-2.136	-2.141	-2.145	-2.150	-2.154	-2.158	-2.160	-2.162	-2.165	-2.166	-2.168	-2.168	-2.169	-2.169	-2.168	-2.166	-2.165	-2.162	-2.160	-2.156	-2.154	-2.150	-2.148	-2.144	-2.138	-2.134	-2.129	-2.124	-2.118	-2.111	-2.105	-2.099	-2.092	-2.085	-2.079	-2.071	-2.062	-2.055	-2.046	-2.039	-2.030	-2.021	-2.013	-2.004	-1.994	-1.985	-1.975	-1.965	-1.956	-1.945	-1.936	-1.926	-1.916	-1.906	-1.895	-1.885	-1.872	-1.862	-1.851	-1.839	-1.828	-1.816	-1.804	-1.792	-1.779	-1.766	-1.752	-1.739	-1.724	-1.710	-1.694	-1.678	-1.661	-1.645	-1.626	-1.609	-1.590	-1.572	-1.554	-1.534	-1.512	-1.492	-1.471	-1.450	-1.428	-1.406	-1.384	-1.360	-1.336	-1.314	-1.289	-1.266	-1.241	-1.218	-1.194	-1.170	-1.146	-1.121	-1.098	-1.074	-1.051	-1.029	-1.005	-0.982	-0.960	-0.939	-0.918	-0.898	-0.879	-0.860	-0.841	-0.824	-0.809	-0.792	-0.776	-0.762	-0.749	-0.736	-0.722	-0.711	-0.701	-0.690	-0.680	-0.671	-0.661	-0.652	-0.645	-0.636	-0.630	-0.622	-0.616	-0.609	-0.602	-0.595	-0.589	-0.582	-0.575	-0.568	-0.560	-0.551	-0.541	-0.532	-0.521	-0.510	-0.498	-0.485	-0.471	-0.456	-0.440	-0.422	-0.404	-0.384	-0.362	-0.340	-0.318	-0.292	-0.266	-0.240	-0.211	-0.182	-0.151	-0.120	-0.088	-0.052	-0.018	0.018	0.055	0.094	0.131	0.171	0.211	0.252	0.294	0.335	0.378	0.418	0.460	0.502	0.542	0.585	0.626	0.666	0.704	0.742	0.781	0.819	0.854	0.890	0.922	0.955	0.986	1.016	1.045	1.070	1.096	1.119	1.140	1.160	1.179	1.194	1.209	1.221	1.232	1.241	1.248	1.252	1.256	1.259	1.258	1.256	1.251	1.246	1.239	1.230	1.219	1.208	1.195	1.180	1.165	1.148	1.130	1.111	1.091	1.071	1.050	1.029	1.005	0.982	0.959	0.935	0.910	0.886	0.862	0.839	0.814	0.790	0.765	0.741	0.719	0.696	0.672	0.650	0.628	0.608	0.586	0.566	0.546	0.528	0.510	0.492	0.476	0.461	0.446	0.432	0.419	0.406	0.396	0.386	0.376	0.369	0.361	0.355	0.349	0.345	0.341	0.338	0.335	0.334	0.332	0.331	0.332	0.334	0.336	0.339	0.342	0.346	0.351	0.356	0.364	0.369	0.376	0.382	0.391	0.399	0.408	0.415	0.424	0.431	0.440	0.449	0.458	0.466	0.475	0.482	0.491	0.499	0.507	0.514	0.521	0.529	0.535	0.541	0.548	0.552	0.556	0.561	0.565	0.568	0.571	0.571	0.574	0.575	0.574	0.572	0.571	0.569	0.566	0.561	0.558	0.551	0.546	0.539	0.531	0.524	0.515	0.506	0.498	0.488	0.476	0.466	0.455	0.444	0.431	0.420	0.408	0.394	0.381	0.369	0.358	0.344	0.332	0.320	0.308	0.298	0.285	0.275	0.264	0.254	0.245	0.235	0.226	0.219	0.211	0.204	0.196	0.192	0.186	0.182	0.179	0.176	0.172	0.171	0.170	0.170	0.169	0.169	0.170	0.171	0.174	0.175	0.179	0.181	0.182	0.186	0.189	0.192	0.195	0.198	0.201	0.202	0.206	0.209	0.210	0.212	0.214	0.215	0.215	0.215	0.215	0.212	0.210	0.208	0.202	0.198	0.192	0.186	0.179	0.170	0.161	0.151	0.140	0.128	0.115	0.101	0.086	0.070	0.052	0.035	0.016	-0.004	-0.024	-0.044	-0.068	-0.089	-0.112	-0.135	-0.160	-0.186	-0.212	-0.239	-0.266	-0.294	-0.321	-0.349	-0.378	-0.405	-0.434	-0.462	-0.490	-0.519	-0.546	-0.575	-0.602	-0.630	-0.658	-0.685	-0.711	-0.738	-0.762	-0.788	-0.812	-0.836	-0.859	-0.881	-0.904	-0.925	-0.945	-0.965	-0.984	-1.001	-1.019	-1.036	-1.051	-1.066	-1.081	-1.094	-1.106	-1.118	-1.130	-1.139	-1.150	-1.159	-1.168	-1.175	-1.184	-1.190	-1.196	-1.202	-1.209	-1.215	-1.220	-1.225	-1.229	-1.232	-1.238	-1.240	-1.245	-1.248	-1.251	-1.254	-1.258	-1.260	-1.264	-1.266	-1.269	-1.272	-1.275	-1.278	-1.281	-1.282	-1.285	-1.288	-1.290	-1.291	-1.294	-1.296	-1.298	-1.300	-1.300	-1.300	-1.301	-1.302	-1.302	-1.301	-1.300	-1.299	-1.298	-1.295	-1.291	-1.289	-1.284	-1.280	-1.275	-1.269	-1.264	-1.256	-1.249	-1.240	-1.231	-1.221	-1.211	-1.201	-1.191	-1.179	-1.168	-1.156	-1.144	-1.131	-1.119	-1.105	-1.092	-1.078	-1.065	-1.050	-1.036	-1.022	-1.008	-0.995	-0.981	-0.968	-0.955	-0.941	-0.930	-0.919	-0.908	-0.898	-0.888	-0.878	-0.870	-0.862	-0.855	-0.849	-0.844	-0.840	-0.836	-0.834	-0.832	-0.832	-0.832	-0.834	-0.836	-0.839	-0.844	-0.848	-0.854	-0.860	-0.868	-0.875	-0.884	-0.892	-0.902	-0.914	-0.925	-0.936	-0.948	-0.960	-0.971	-0.985	-0.998	-1.010	-1.022	-1.036	-1.049	-1.061	-1.074	-1.086	-1.099	-1.109	-1.120	-1.130	-1.141	-1.150	-1.159	-1.166	-1.174	-1.180	-1.188	-1.192	-1.198	-1.202	-1.206	-1.210	-1.212	-1.214	-1.215	-1.215	-1.215	-1.214	-1.210	-1.209	-1.205	-1.201	-1.196	-1.192	-1.186	-1.180	-1.175	-1.169	-1.162	-1.156	-1.149	-1.142	-1.135	-1.128	-1.120	-1.114	-1.108	-1.101	-1.092	-1.088	-1.081	-1.075	-1.069	-1.065	-1.060	-1.055	-1.051	-1.049	-1.046	-1.042	-1.041	-1.040	-1.039	-1.040	-1.041	-1.042	-1.045	-1.048	-1.051	-1.056	-1.060	-1.065	-1.071	-1.079	-1.086	-1.092	-1.102	-1.111	-1.120	-1.131	-1.141	-1.152	-1.164	-1.174	-1.186	-1.199	-1.210	-1.221	-1.234	-1.246	-1.259	-1.270	-1.284	-1.294	-1.306	-1.318	-1.329	-1.340	-1.350	-1.360	-1.370	-1.378	-1.386	-1.395	-1.402	-1.409	-1.415	-1.420	-1.425	-1.430	-1.434	-1.435	-1.438	-1.438	-1.438	-1.438	-1.436	-1.434	-1.432	-1.429	-1.424	-1.420	-1.414	-1.409	-1.402	-1.396	-1.390	-1.382	-1.374	-1.366	-1.358	-1.349	-1.341	-1.332	-1.322	-1.314	-1.304	-1.295	-1.286	-1.279	-1.270	-1.261	-1.252	-1.244	-1.236	-1.229	-1.221	-1.214	-1.208	-1.202	-1.196	-1.191	-1.188	-1.181	-1.178	-1.174	-1.171	-1.168	-1.165	-1.162	-1.160	-1.158	-1.156	-1.152	-1.151	-1.149	-1.148	-1.145	-1.142	-1.141	-1.139	-1.136	-1.134	-1.130	-1.126	-1.122	-1.119	-1.114	-1.108	-1.102	-1.096	-1.089	-1.081	-1.072	-1.064	-1.054	-1.042	-1.031	-1.019	-1.008	-0.994	-0.979	-0.964	-0.949	-0.931	-0.915	-0.898	-0.878	-0.859	-0.839	-0.819	-0.798	-0.775	-0.754	-0.731	-0.708	-0.682	-0.659	-0.635	-0.610	-0.584	-0.559	-0.532	-0.506	-0.480	-0.454	-0.428	-0.400	-0.374	-0.348	-0.321	-0.295	-0.269	-0.241	-0.215	-0.189	-0.164	-0.140	-0.115	-0.091	-0.068	-0.044	-0.021	0.001	0.022	0.042	0.064	0.084	0.101	0.121	0.138	0.154	0.171	0.186	0.200	0.212	0.225	0.236	0.246	0.255	0.264	0.271	0.278	0.281	0.285	0.288	0.289	0.289	0.288	0.285	0.281	0.276	0.271	0.265	0.256	0.248	0.236	0.225	0.212	0.200	0.185	0.170	0.152	0.136	0.118	0.098	0.079	0.059	0.036	0.015	-0.008	-0.030	-0.054	-0.079	-0.102	-0.128	-0.154	-0.179	-0.205	-0.231	-0.256	-0.284	-0.309	-0.335	-0.361	-0.388	-0.412	-0.438	-0.462	-0.488	-0.511	-0.536	-0.559	-0.582	-0.605	-0.628	-0.649	-0.671	-0.691	-0.711	-0.730	-0.749	-0.768	-0.785	-0.800	-0.816	-0.831	-0.846	-0.860	-0.872	-0.885	-0.895	-0.906	-0.916	-0.925	-0.934	-0.941	-0.948	-0.955	-0.959	-0.964	-0.970	-0.974	-0.976	-0.979	-0.980	-0.982	-0.984	-0.984	-0.984	-0.984	-0.982	-0.981	-0.980	-0.979	-0.978	-0.975	-0.972	-0.971	-0.968	-0.965	-0.964	-0.960	-0.958	-0.956	-0.952	-0.950	-0.949	-0.948	-0.948	-0.946	-0.946	-0.948	-0.948	-0.950	-0.951	-0.954	-0.958	-0.961	-0.965	-0.971	-0.978	-0.984	-0.992	-1.001	-1.011	-1.022	-1.034	-1.045	-1.059	-1.074	-1.089	-1.105	-1.122	-1.141	-1.160	-1.180	-1.200	-1.222	-1.245	-1.269	-1.294	-1.318	-1.344	-1.370	-1.395	-1.422	-1.450	-1.478	-1.505	-1.535	-1.564	-1.591	-1.621	-1.650	-1.680	-1.709	-1.736	-1.765	-1.794	-1.822	-1.851	-1.878	-1.905	-1.931	-1.958	-1.981	-2.007	-2.031	-2.055	-2.076	-2.099	-2.120	-2.140	-2.160	-2.178	-2.195	-2.212	-2.229	-2.244	-2.258	-2.272	-2.285	-2.298	-2.309	-2.320	-2.330	-2.340	-2.349	-2.358	-2.365	-2.371	-2.379	-2.385	-2.390	-2.396	-2.401	-2.408	-2.411	-2.416	-2.420	-2.425	-2.430	-2.434	-2.438	-2.442	-2.448	-2.452	-2.456	-2.462	-2.468	-2.472	-2.479	-2.486	-2.492	-2.500	-2.508	-2.516	-2.524	-2.531	-2.540	-2.550	-2.558	-2.568	-2.578	-2.586	-2.596	-2.606	-2.616	-2.628	-2.638	-2.648	-2.658	-2.668	-2.679	-2.689	-2.699	-2.708	-2.718	-2.728	-2.735	-2.745	-2.754	-2.761	-2.769	-2.776	-2.782	-2.789	-2.794	-2.799	-2.804	-2.808	-2.810	-2.812	-2.814	-2.816	-2.818	-2.816	-2.816	-2.816	-2.814	-2.811	-2.808	-2.804	-2.800	-2.794	-2.789	-2.782	-2.776	-2.769	-2.761	-2.752	-2.745	-2.735	-2.725	-2.716	-2.705	-2.695	-2.684	-2.672	-2.660	-2.648	-2.635	-2.621	-2.608	-2.595	-2.581	-2.566	-2.552	-2.539	-2.524	-2.509	-2.494	-2.478	-2.461	-2.445	-2.428	-2.411	-2.394	-2.376	-2.358	-2.340	-2.320	-2.301	-2.282	-2.262	-2.241	-2.221	-2.200	-2.178	-2.156	-2.134	-2.111	-2.090	-2.066	-2.042	-2.020	-1.995	-1.972	-1.949	-1.924	-1.901	-1.876	-1.852	-1.829	-1.805	-1.780	-1.756	-1.731	-1.709	-1.685	-1.662	-1.639	-1.616	-1.595	-1.572	-1.551	-1.530	-1.510	-1.490	-1.471	-1.451	-1.434	-1.416	-1.400	-1.384	-1.369	-1.352	-1.339	-1.325	-1.312	-1.300	-1.289	-1.278	-1.266	-1.256	-1.248	-1.238	-1.230	-1.222	-1.215	-1.208	-1.200	-1.195	-1.189	-1.182	-1.178	-1.172	-1.168	-1.162	-1.158	-1.152	-1.148	-1.144	-1.138	-1.132	-1.128	-1.122	-1.118	-1.111	-1.104	-1.096	-1.090	-1.082	-1.075	-1.066	-1.058	-1.048	-1.039	-1.029	-1.018	-1.008	-0.996	-0.986	-0.975	-0.962	-0.951	-0.939	-0.926	-0.912	-0.900	-0.888	-0.874	-0.861	-0.848	-0.832	-0.820	-0.808	-0.792	-0.780	-0.766	-0.754	-0.740	-0.728	-0.715	-0.704	-0.691	-0.679	-0.666	-0.654	-0.644	-0.632	-0.624	-0.612	-0.602	-0.594	-0.585	-0.575	-0.566	-0.559	-0.551	-0.544	-0.536	-0.529	-0.522	-0.516	-0.511	-0.506	-0.500	-0.496	-0.491	-0.488	-0.484	-0.481	-0.478	-0.474	-0.471	-0.469	-0.466	-0.465	-0.462	-0.461	-0.460	-0.459	-0.458	-0.458	-0.456	-0.456	-0.455	-0.455	-0.454	-0.454	-0.454	-0.454	-0.454	-0.452	-0.454	-0.452	-0.451	-0.450	-0.449	-0.448	-0.446	-0.445	-0.442	-0.440	-0.436	-0.432	-0.429	-0.424	-0.419	-0.412	-0.406	-0.400	-0.392	-0.384	-0.375	-0.365	-0.354	-0.344	-0.330	-0.318	-0.304	-0.290	-0.274	-0.259	-0.240	-0.224	-0.206	-0.188	-0.169	-0.148	-0.128	-0.105	-0.084	-0.061	-0.039	-0.016	0.008	0.031	0.056	0.079	0.102	0.128	0.151	0.176	0.200	0.224	0.248	0.271	0.292	0.315	0.338	0.359	0.380	0.399	0.418	0.436	0.454	0.471	0.486	0.502	0.516	0.530	0.542	0.554	0.565	0.575	0.584	0.591	0.599	0.605	0.610	0.614	0.618	0.620	0.621	0.621	0.621	0.620	0.619	0.615	0.612	0.609	0.604	0.599	0.592	0.586	0.579	0.572	0.564	0.556	0.548	0.539	0.530	0.520	0.510	0.501	0.490	0.481	0.471	0.461	0.450	0.441	0.430	0.420	0.410	0.400	0.391	0.381	0.371	0.361	0.352	0.345	0.338	0.329	0.320	0.312	0.306	0.300	0.292	0.286	0.280	0.274	0.270	0.265	0.260	0.258	0.254	0.250	0.249	0.246	0.245	0.242	0.242	0.242	0.242	0.242	0.244	0.245	0.248	0.249	0.251	0.254	0.258	0.261	0.264	0.269	0.271	0.275	0.279	0.282	0.286	0.289	0.292	0.295	0.300	0.301	0.304	0.305	0.306	0.306	0.308	0.306	0.305	0.304	0.301	0.299	0.295	0.290	0.286	0.279	0.272	0.265	0.256	0.248	0.238	0.226	0.214	0.200	0.188	0.172	0.158	0.142	0.125	0.106	0.088	0.069	0.049	0.029	0.008	-0.014	-0.036	-0.058	-0.081	-0.105	-0.129	-0.152	-0.176	-0.201	-0.225	-0.250	-0.275	-0.300	-0.325	-0.350	-0.375	-0.400	-0.425	-0.451	-0.475	-0.500	-0.525	-0.549	-0.574	-0.598	-0.621	-0.645	-0.668	-0.691	-0.714	-0.736	-0.760	-0.781	-0.804	-0.826	-0.848	-0.870	-0.891	-0.912	-0.934	-0.955	-0.975	-0.996	-1.016	-1.038	-1.059	-1.079	-1.101	-1.121	-1.142	-1.161	-1.182	-1.202	-1.224	-1.245	-1.266	-1.286	-1.308	-1.329	-1.350	-1.371	-1.392	-1.414	-1.435	-1.458	-1.478	-1.500	-1.521	-1.542	-1.564	-1.584	-1.606	-1.628	-1.648	-1.669	-1.690	-1.711	-1.731	-1.751	-1.772	-1.791	-1.811	-1.830	-1.850	-1.869	-1.886	-1.905	-1.922	-1.940	-1.956	-1.972	-1.989	-2.005	-2.020	-2.035	-2.050	-2.064	-2.079	-2.091	-2.105	-2.118	-2.130	-2.141	-2.154	-2.165	-2.175	-2.186	-2.195	-2.206	-2.215	-2.224	-2.234	-2.241	-2.250	-2.259	-2.266	-2.274	-2.281	-2.289	-2.295	-2.301	-2.309	-2.314	-2.321	-2.328	-2.334	-2.340	-2.345	-2.350	-2.358	-2.362	-2.366	-2.372	-2.378	-2.382	-2.386	-2.390	-2.394	-2.396	-2.400	-2.402	-2.405	-2.408	-2.409	-2.410	-2.410	-2.410	-2.410	-2.409	-2.409	-2.408	-2.405	-2.404	-2.400	-2.396	-2.391	-2.386	-2.380	-2.374	-2.368	-2.360	-2.350	-2.342	-2.332	-2.322	-2.311	-2.301	-2.289	-2.275	-2.262	-2.250	-2.235	-2.220	-2.205	-2.188	-2.172	-2.156	-2.140	-2.122	-2.105	-2.089	-2.071	-2.054	-2.036	-2.020	-2.001	-1.984	-1.966	-1.950	-1.934	-1.916	-1.900	-1.884	-1.868	-1.852	-1.839	-1.824	-1.810	-1.795	-1.784	-1.770	-1.758	-1.746	-1.736	-1.725	-1.716	-1.708	-1.699	-1.691	-1.684	-1.678	-1.670	-1.666	-1.660	-1.656	-1.652	-1.649	-1.646	-1.644	-1.641	-1.640	-1.639	-1.638	-1.636	-1.638	-1.636	-1.636	-1.636	-1.636	-1.638	-1.638	-1.639	-1.639	-1.640	-1.639	-1.640	-1.640	-1.640	-1.640	-1.639	-1.638	-1.636	-1.635	-1.632	-1.629	-1.626	-1.622	-1.618	-1.611	-1.606	-1.599	-1.592	-1.585	-1.576	-1.569	-1.559	-1.546	-1.536	-1.522	-1.509	-1.495	-1.481	-1.465	-1.448	-1.430	-1.411	-1.391	-1.371	-1.350	-1.328	-1.305	-1.280	-1.255	-1.229	-1.202	-1.174	-1.146	-1.116	-1.085	-1.055	-1.024	-0.992	-0.961	-0.928	-0.894	-0.860	-0.825	-0.790	-0.755	-0.719	-0.682	-0.646	-0.610	-0.574	-0.536	-0.500	-0.462	-0.428	-0.390	-0.355	-0.319	-0.282	-0.249	-0.212	-0.179	-0.146	-0.112	-0.080	-0.049	-0.019	0.011	0.040	0.069	0.096	0.122	0.146	0.171	0.195	0.215	0.236	0.256	0.275	0.291	0.308	0.322	0.336	0.349	0.360	0.370	0.379	0.386	0.392	0.399	0.402	0.405	0.408	0.408	0.408	0.405	0.402	0.399	0.395	0.390	0.384	0.376	0.369	0.360	0.351	0.341	0.330	0.319	0.308	0.296	0.284	0.271	0.260	0.246	0.231	0.218	0.204	0.190	0.175	0.160	0.145	0.131	0.116	0.101	0.085	0.071	0.056	0.041	0.028	0.012	-0.002	-0.016	-0.031	-0.045	-0.060	-0.074	-0.088	-0.102	-0.115	-0.128	-0.141	-0.155	-0.168	-0.181	-0.194	-0.206	-0.219	-0.231	-0.242	-0.255	-0.266	-0.278	-0.290	-0.301	-0.312	-0.324	-0.335	-0.345	-0.356	-0.366	-0.376	-0.385	-0.395	-0.405	-0.414	-0.424	-0.431	-0.440	-0.448	-0.455	-0.462	-0.470	-0.476	-0.482	-0.489	-0.495	-0.500	-0.505	-0.510	-0.514	-0.518	-0.520	-0.522	-0.525	-0.526	-0.528	-0.528	-0.529	-0.528	-0.528	-0.526	-0.524	-0.522	-0.520	-0.516	-0.512	-0.509	-0.504	-0.499	-0.494	-0.488	-0.480	-0.474	-0.466	-0.459	-0.450	-0.441	-0.432	-0.422	-0.414	-0.402	-0.392	-0.381	-0.369	-0.358	-0.346	-0.334	-0.321	-0.309	-0.298	-0.285	-0.271	-0.260	-0.246	-0.232	-0.220	-0.208	-0.194	-0.181	-0.169	-0.156	-0.142	-0.131	-0.118	-0.108	-0.095	-0.084	-0.072	-0.062	-0.052	-0.041	-0.032	-0.024	-0.015	-0.008	-0.001	0.006	0.011	0.016	0.020	0.025	0.029	0.030	0.031	0.032	0.032	0.032	0.031	0.029	0.026	0.022	0.019	0.014	0.008	0.000	-0.006	-0.014	-0.022	-0.031	-0.040	-0.050	-0.060	-0.071	-0.082	-0.095	-0.108	-0.120	-0.132	-0.146	-0.160	-0.174	-0.188	-0.202	-0.216	-0.231	-0.246	-0.260	-0.275	-0.289	-0.304	-0.318	-0.332	-0.346	-0.361	-0.374	-0.389	-0.401	-0.415	-0.428	-0.441	-0.454	-0.466	-0.478	-0.490	-0.501	-0.511	-0.524	-0.534	-0.545	-0.555	-0.565	-0.575	-0.585	-0.594	-0.604	-0.614	-0.622	-0.631	-0.639	-0.649	-0.658	-0.664	-0.675	-0.684	-0.691	-0.699	-0.709	-0.718	-0.725	-0.734	-0.744	-0.751	-0.760	-0.770	-0.779	-0.788	-0.798	-0.809	-0.818	-0.828	-0.838	-0.848	-0.859	-0.870	-0.880	-0.892	-0.902	-0.912	-0.925	-0.938	-0.949	-0.961	-0.974	-0.985	-0.998	-1.010	-1.021	-1.034	-1.046	-1.059	-1.071	-1.082	-1.095	-1.108	-1.119	-1.131	-1.141	-1.154	-1.165	-1.175	-1.186	-1.196	-1.208	-1.218	-1.226	-1.236	-1.246	-1.254	-1.262	-1.271	-1.280	-1.286	-1.294	-1.301	-1.309	-1.315	-1.321	-1.326	-1.331	-1.338	-1.341	-1.345	-1.350	-1.354	-1.358	-1.361	-1.365	-1.368	-1.371	-1.374	-1.376	-1.379	-1.381	-1.384	-1.386	-1.389	-1.391	-1.392	-1.395	-1.399	-1.400	-1.402	-1.405	-1.408	-1.410	-1.411	-1.414	-1.418	-1.420	-1.421	-1.424	-1.426	-1.426	-1.429	-1.430	-1.431	-1.434	-1.434	-1.435	-1.436	-1.436	-1.436	-1.435	-1.434	-1.434	-1.431	-1.429	-1.425	-1.424	-1.419	-1.414	-1.410	-1.404	-1.398	-1.389	-1.381	-1.372	-1.364	-1.354	-1.342	-1.330	-1.318	-1.304	-1.291	-1.276	-1.262	-1.248	-1.230	-1.215	-1.198	-1.180	-1.162	-1.144	-1.125	-1.106	-1.086	-1.068	-1.049	-1.029	-1.010	-0.991	-0.971	-0.951	-0.932	-0.914	-0.895	-0.876	-0.860	-0.841	-0.825	-0.808	-0.791	-0.776	-0.761	-0.748	-0.734	-0.720	-0.709	-0.696	-0.686	-0.675	-0.666	-0.658	-0.649	-0.641	-0.635	-0.629	-0.622	-0.619	-0.614	-0.610	-0.606	-0.604	-0.600	-0.599	-0.598	-0.595	-0.595	-0.594	-0.594	-0.594	-0.595	-0.594	-0.595	-0.596	-0.598	-0.598	-0.599	-0.599	-0.600	-0.600	-0.600	-0.601	-0.601	-0.600	-0.600	-0.599	-0.598	-0.595	-0.595	-0.592	-0.590	-0.588	-0.586	-0.582	-0.579	-0.575	-0.571	-0.566	-0.561	-0.556	-0.551	-0.545	-0.540	-0.532	-0.525	-0.519	-0.511	-0.502	-0.495	-0.486	-0.479	-0.470	-0.461	-0.452	-0.442	-0.432	-0.422	-0.412	-0.404	-0.394	-0.385	-0.375	-0.364	-0.355	-0.345	-0.335	-0.325	-0.315	-0.305	-0.295	-0.286	-0.276	-0.265	-0.256	-0.246	-0.238	-0.229	-0.219	-0.211	-0.202	-0.194	-0.186	-0.179	-0.171	-0.164	-0.158	-0.151	-0.145	-0.141	-0.136	-0.131	-0.128	-0.122	-0.120	-0.118	-0.116	-0.114	-0.114	-0.112	-0.112	-0.114	-0.114	-0.116	-0.119	-0.121	-0.125	-0.129	-0.132	-0.136	-0.142	-0.148	-0.154	-0.159	-0.166	-0.172	-0.180	-0.188	-0.194	-0.201	-0.209	-0.216	-0.224	-0.231	-0.238	-0.244	-0.251	-0.258	-0.264	-0.269	-0.274	-0.279	-0.282	-0.286	-0.288	-0.291	-0.292	-0.294	-0.294	-0.292	-0.291	-0.289	-0.286	-0.282	-0.279	-0.272	-0.266	-0.259	-0.251	-0.242	-0.234	-0.225	-0.214	-0.202	-0.190	-0.179	-0.166	-0.152	-0.139	-0.124	-0.109	-0.096	-0.081	-0.066	-0.052	-0.039	-0.024	-0.009	0.005	0.019	0.032	0.046	0.059	0.071	0.082	0.095	0.105	0.115	0.125	0.134	0.142	0.149	0.156	0.161	0.168	0.171	0.175	0.179	0.181	0.181	0.184	0.184	0.181	0.181	0.179	0.176	0.172	0.170	0.165	0.161	0.156	0.151	0.146	0.140	0.134	0.128	0.121	0.115	0.108	0.101	0.095	0.089	0.081	0.075	0.069	0.061	0.055	0.048	0.041	0.035	0.029	0.021	0.016	0.009	0.002	-0.002	-0.010	-0.015	-0.021	-0.029	-0.035	-0.041	-0.049	-0.055	-0.061	-0.068	-0.074	-0.081	-0.089	-0.098	-0.105	-0.112	-0.120	-0.130	-0.138	-0.146	-0.156	-0.166	-0.175	-0.185	-0.195	-0.206	-0.216	-0.226	-0.238	-0.248	-0.259	-0.269	-0.281	-0.291	-0.301	-0.312	-0.324	-0.332	-0.342	-0.352	-0.362	-0.371	-0.381	-0.389	-0.399	-0.406	-0.414	-0.421	-0.429	-0.435	-0.442	-0.448	-0.452	-0.458	-0.462	-0.468	-0.471	-0.476	-0.480	-0.485	-0.489	-0.494	-0.498	-0.501	-0.506	-0.511	-0.516	-0.521	-0.528	-0.532	-0.540	-0.546	-0.554	-0.562	-0.571	-0.580	-0.589	-0.600	-0.611	-0.624	-0.638	-0.651	-0.666	-0.682	-0.700	-0.716	-0.736	-0.754	-0.775	-0.796	-0.818	-0.840	-0.864	-0.888	-0.912	-0.939	-0.964	-0.991	-1.018	-1.045	-1.072	-1.100	-1.128	-1.156	-1.184	-1.212	-1.240	-1.268	-1.296	-1.322	-1.350	-1.376	-1.401	-1.426	-1.452	-1.476	-1.499	-1.524	-1.546	-1.568	-1.589	-1.610	-1.628	-1.646	-1.665	-1.681	-1.698	-1.714	-1.728	-1.742	-1.755	-1.768	-1.780	-1.790	-1.801	-1.811	-1.820	-1.830	-1.839	-1.845	-1.854	-1.860	-1.868	-1.874	-1.880	-1.888	-1.892	-1.899	-1.905	-1.910	-1.916	-1.922	-1.928	-1.932	-1.940	-1.945	-1.950	-1.956	-1.962	-1.968	-1.974	-1.980	-1.985	-1.991	-1.998	-2.002	-2.007	-2.013	-2.018	-2.022	-2.026	-2.030	-2.034	-2.038	-2.040	-2.042	-2.044	-2.046	-2.046	-2.046	-2.045	-2.044	-2.041	-2.038	-2.034	-2.029	-2.022	-2.016	-2.009	-2.000	-1.990	-1.980	-1.968	-1.955	-1.940	-1.925	-1.909	-1.891	-1.874	-1.852	-1.831	-1.809	-1.786	-1.761	-1.736	-1.710	-1.681	-1.651	-1.622	-1.591	-1.560	-1.526	-1.492	-1.458	-1.421	-1.385	-1.348	-1.308	-1.270	-1.229	-1.189	-1.149	-1.106	-1.065	-1.021	-0.979	-0.935	-0.890	-0.845	-0.801	-0.756	-0.711	-0.666	-0.620	-0.576	-0.530	-0.485	-0.441	-0.396	-0.352	-0.309	-0.265	-0.222	-0.181	-0.139	-0.098	-0.058	-0.019	0.020	0.055	0.091	0.126	0.160	0.192	0.224	0.255	0.284	0.311	0.339	0.362	0.388	0.410	0.430	0.450	0.469	0.488	0.502	0.516	0.531	0.542	0.554	0.564	0.572	0.581	0.588	0.594	0.599	0.602	0.608	0.611	0.614	0.616	0.619	0.620	0.621	0.622	0.625	0.626	0.628	0.630	0.632	0.635	0.639	0.642	0.648	0.652	0.659	0.665	0.672	0.681	0.691	0.702	0.714	0.725	0.739	0.754	0.770	0.786	0.805	0.824	0.845	0.866	0.889	0.912	0.938	0.964	0.990	1.016	1.045	1.074	1.104	1.134	1.165	1.196	1.229	1.260	1.292	1.325	1.359	1.391	1.424	1.458	1.491	1.525	1.559	1.592	1.624	1.658	1.689	1.721	1.752	1.784	1.814	1.844	1.872	1.901	1.929	1.955	1.982	2.009	2.034	2.060	2.084	2.105	2.128	2.149	2.170	2.190	2.210	2.229	2.246	2.264	2.281	2.298	2.312	2.328	2.341	2.355	2.368	2.381	2.394	2.405	2.415	2.426	2.436	2.445	2.454	2.462	2.470	2.478	2.485	2.492	2.499	2.502	2.509	2.514	2.519	2.522	2.526	2.529	2.532	2.535	2.538	2.539	2.540	2.541	2.542	2.542	2.542	2.542	2.541	2.540	2.538	2.536	2.532	2.530	2.526	2.521	2.516	2.512	2.506	2.500	2.494	2.486	2.479	2.470	2.461	2.451	2.442	2.431	2.420	2.409	2.396	2.385	2.371	2.358	2.344	2.329	2.312	2.295	2.278	2.260	2.241	2.222	2.201	2.181	2.161	2.139	2.115	2.092	2.069	2.045	2.019	1.992	1.966	1.940	1.912	1.884	1.855	1.826	1.796	1.766	1.735	1.704	1.672	1.640	1.608	1.574	1.541	1.506	1.472	1.438	1.404	1.369	1.334	1.299	1.264	1.228	1.192	1.158	1.121	1.086	1.050	1.014	0.979	0.942	0.906	0.871	0.834	0.798	0.762	0.726	0.691	0.656	0.620	0.586	0.550	0.516	0.481	0.446	0.411	0.378	0.342	0.309	0.274	0.240	0.206	0.172	0.139	0.106	0.074	0.041	0.009	-0.024	-0.055	-0.086	-0.118	-0.148	-0.178	-0.208	-0.236	-0.265	-0.292	-0.320	-0.348	-0.372	-0.399	-0.422	-0.448	-0.471	-0.494	-0.516	-0.538	-0.559	-0.578	-0.596	-0.614	-0.631	-0.646	-0.661	-0.675	-0.689	-0.701	-0.712	-0.724	-0.732	-0.742	-0.750	-0.758	-0.764	-0.770	-0.775	-0.779	-0.782	-0.785	-0.789	-0.790	-0.791	-0.791	-0.792	-0.792	-0.792	-0.790	-0.790	-0.789	-0.786	-0.785	-0.784	-0.781	-0.779	-0.778	-0.776	-0.775	-0.774	-0.774	-0.772	-0.771	-0.771	-0.772	-0.772	-0.774	-0.776	-0.779	-0.781	-0.784	-0.788	-0.791	-0.796	-0.801	-0.808	-0.814	-0.820	-0.828	-0.836	-0.845	-0.855	-0.865	-0.875	-0.886	-0.899	-0.911	-0.924	-0.938	-0.951	-0.966	-0.982	-0.998	-1.014	-1.031	-1.049	-1.066	-1.084	-1.102	-1.122	-1.140	-1.160	-1.181	-1.202	-1.222	-1.244	-1.265	-1.286	-1.308	-1.329	-1.351	-1.374	-1.395	-1.418	-1.440	-1.462	-1.485	-1.508	-1.530	-1.552	-1.575	-1.598	-1.619	-1.641	-1.665	-1.686	-1.708	-1.729	-1.750	-1.771	-1.791	-1.811	-1.830	-1.850	-1.870	-1.890	-1.908	-1.926	-1.944	-1.960	-1.978	-1.994	-2.010	-2.025	-2.041	-2.055	-2.070	-2.084	-2.098	-2.110	-2.122	-2.135	-2.146	-2.158	-2.166	-2.176	-2.186	-2.195	-2.202	-2.211	-2.219	-2.225	-2.231	-2.238	-2.244	-2.250	-2.255	-2.260	-2.264	-2.268	-2.270	-2.274	-2.276	-2.279	-2.280	-2.281	-2.282	-2.284	-2.282	-2.282	-2.282	-2.281	-2.280	-2.280	-2.278	-2.275	-2.272	-2.270	-2.268	-2.264	-2.260	-2.255	-2.251	-2.248	-2.241	-2.236	-2.231	-2.225	-2.219	-2.212	-2.205	-2.199	-2.191	-2.184	-2.175	-2.168	-2.160	-2.151	-2.141	-2.132	-2.122	-2.112	-2.102	-2.092	-2.082	-2.071	-2.059	-2.047	-2.036	-2.024	-2.011	-1.998	-1.985	-1.971	-1.956	-1.942	-1.928	-1.912	-1.896	-1.880	-1.862	-1.845	-1.826	-1.809	-1.789	-1.770	-1.749	-1.729	-1.710	-1.689	-1.666	-1.645	-1.622	-1.599	-1.578	-1.554	-1.529	-1.506	-1.482	-1.459	-1.434	-1.409	-1.385	-1.361	-1.336	-1.312	-1.288	-1.264	-1.239	-1.215	-1.191	-1.168	-1.145	-1.121	-1.099	-1.078	-1.056	-1.036	-1.016	-0.996	-0.978	-0.959	-0.942	-0.925	-0.909	-0.894	-0.879	-0.865	-0.850	-0.838	-0.824	-0.811	-0.800	-0.790	-0.779	-0.768	-0.758	-0.748	-0.738	-0.728	-0.718	-0.709	-0.700	-0.689	-0.680	-0.670	-0.660	-0.649	-0.638	-0.626	-0.614	-0.601	-0.588	-0.572	-0.558	-0.541	-0.525	-0.505	-0.488	-0.466	-0.445	-0.422	-0.399	-0.375	-0.348	-0.320	-0.292	-0.264	-0.232	-0.201	-0.168	-0.135	-0.100	-0.064	-0.028	0.010	0.049	0.089	0.129	0.170	0.211	0.254	0.295	0.339	0.381	0.425	0.468	0.511	0.555	0.596	0.640	0.682	0.722	0.762	0.802	0.841	0.880	0.918	0.955	0.989	1.024	1.056	1.088	1.116	1.144	1.170	1.195	1.219	1.240	1.259	1.276	1.291	1.305	1.316	1.326	1.335	1.341	1.346	1.348	1.348	1.348	1.342	1.338	1.331	1.322	1.312	1.300	1.286	1.271	1.256	1.238	1.219	1.199	1.179	1.156	1.134	1.110	1.085	1.060	1.035	1.009	0.982	0.956	0.930	0.902	0.875	0.848	0.821	0.795	0.769	0.741	0.716	0.691	0.666	0.642	0.619	0.596	0.574	0.554	0.534	0.514	0.495	0.478	0.462	0.446	0.432	0.421	0.410	0.399	0.390	0.381	0.375	0.369	0.364	0.361	0.359	0.358	0.358	0.358	0.360	0.362	0.366	0.371	0.376	0.384	0.391	0.400	0.408	0.419	0.429	0.440	0.452	0.465	0.476	0.490	0.504	0.518	0.531	0.545	0.559	0.574	0.588	0.602	0.616	0.631	0.644	0.658	0.670	0.684	0.695	0.706	0.719	0.729	0.739	0.749	0.759	0.766	0.774	0.780	0.786	0.791	0.796	0.800	0.802	0.804	0.804	0.804	0.802	0.801	0.799	0.794	0.790	0.785	0.779	0.772	0.764	0.756	0.746	0.738	0.726	0.715	0.702	0.690	0.679	0.665	0.651	0.639	0.625	0.610	0.596	0.582	0.569	0.555	0.540	0.526	0.514	0.500	0.488	0.475	0.464	0.451	0.439	0.429	0.419	0.410	0.400	0.392	0.384	0.378	0.370	0.365	0.360	0.355	0.351	0.349	0.345	0.344	0.341	0.341	0.341	0.341	0.341	0.341	0.344	0.344	0.346	0.348	0.350	0.352	0.354	0.355	0.358	0.358	0.359	0.361	0.361	0.361	0.361	0.360	0.359	0.354	0.350	0.346	0.342	0.336	0.329	0.320	0.311	0.302	0.291	0.278	0.265	0.250	0.235	0.218	0.200	0.180	0.161	0.140	0.118	0.094	0.069	0.044	0.018	-0.010	-0.038	-0.068	-0.096	-0.128	-0.159	-0.190	-0.224	-0.256	-0.289	-0.324	-0.356	-0.391	-0.425	-0.460	-0.494	-0.528	-0.561	-0.595	-0.628	-0.661	-0.694	-0.725	-0.756	-0.788	-0.818	-0.848	-0.876	-0.904	-0.930	-0.958	-0.981	-1.006	-1.029	-1.050	-1.071	-1.092	-1.111	-1.128	-1.145	-1.160	-1.175	-1.189	-1.201	-1.212	-1.224	-1.232	-1.241	-1.249	-1.256	-1.261	-1.266	-1.271	-1.275	-1.278	-1.280	-1.281	-1.284	-1.284	-1.284	-1.284	-1.282	-1.282	-1.279	-1.278	-1.276	-1.274	-1.272	-1.269	-1.268	-1.264	-1.261	-1.258	-1.255	-1.251	-1.249	-1.245	-1.241	-1.238	-1.234	-1.231	-1.228	-1.225	-1.220	-1.216	-1.211	-1.208	-1.202	-1.198	-1.192	-1.188	-1.182	-1.175	-1.170	-1.162	-1.156	-1.149	-1.140	-1.132	-1.125	-1.115	-1.106	-1.096	-1.085	-1.074	-1.062	-1.051	-1.039	-1.028	-1.015	-1.004	-0.990	-0.978	-0.964	-0.950	-0.936	-0.922	-0.909	-0.895	-0.880	-0.866	-0.852	-0.838	-0.825	-0.811	-0.798	-0.785	-0.772	-0.761	-0.750	-0.739	-0.729	-0.720	-0.710	-0.702	-0.696	-0.690	-0.684	-0.680	-0.676	-0.674	-0.671	-0.670	-0.670	-0.671	-0.672	-0.675	-0.679	-0.682	-0.688	-0.694	-0.700	-0.706	-0.715	-0.724	-0.732	-0.744	-0.752	-0.764	-0.775	-0.786	-0.799	-0.811	-0.822	-0.835	-0.848	-0.861	-0.872	-0.885	-0.896	-0.908	-0.919	-0.929	-0.940	-0.950	-0.959	-0.966	-0.975	-0.982	-0.990	-0.995	-1.001	-1.006	-1.010	-1.014	-1.016	-1.019	-1.020	-1.020	-1.021	-1.020	-1.019	-1.016	-1.014	-1.010	-1.005	-1.000	-0.995	-0.990	-0.985	-0.979	-0.971	-0.965	-0.959	-0.951	-0.945	-0.938	-0.930	-0.922	-0.915	-0.906	-0.900	-0.894	-0.888	-0.880	-0.874	-0.869	-0.862	-0.858	-0.852	-0.849	-0.845	-0.841	-0.838	-0.836	-0.835	-0.832	-0.832	-0.831	-0.832	-0.834	-0.836	-0.839	-0.842	-0.845	-0.849	-0.854	-0.859	-0.865	-0.870	-0.878	-0.885	-0.892	-0.900	-0.909	-0.916	-0.926	-0.936	-0.945	-0.955	-0.964	-0.975	-0.984	-0.994	-1.004	-1.015	-1.025	-1.035	-1.045	-1.055	-1.064	-1.074	-1.081	-1.090	-1.099	-1.106	-1.115	-1.122	-1.129	-1.136	-1.141	-1.148	-1.151	-1.156	-1.160	-1.162	-1.165	-1.166	-1.168	-1.169	-1.169	-1.169	-1.168	-1.165	-1.162	-1.159	-1.156	-1.152	-1.148	-1.144	-1.139	-1.132	-1.126	-1.120	-1.114	-1.106	-1.099	-1.092	-1.084	-1.076	-1.069	-1.061	-1.054	-1.046	-1.038	-1.030	-1.021	-1.014	-1.006	-1.000	-0.992	-0.986	-0.979	-0.972	-0.966	-0.960	-0.956	-0.951	-0.948	-0.942	-0.940	-0.936	-0.932	-0.930	-0.928	-0.924	-0.922	-0.920	-0.918	-0.915	-0.914	-0.911	-0.910	-0.908	-0.906	-0.905	-0.904	-0.901	-0.899	-0.898	-0.895	-0.891	-0.888	-0.884	-0.880	-0.875	-0.870	-0.864	-0.859	-0.852	-0.846	-0.839	-0.831	-0.821	-0.812	-0.801	-0.791	-0.780	-0.768	-0.756	-0.741	-0.729	-0.715	-0.700	-0.684	-0.668	-0.651	-0.632	-0.614	-0.596	-0.578	-0.558	-0.536	-0.515	-0.495	-0.474	-0.451	-0.430	-0.408	-0.384	-0.361	-0.338	-0.314	-0.290	-0.266	-0.242	-0.218	-0.192	-0.169	-0.145	-0.121	-0.096	-0.072	-0.049	-0.026	-0.002	0.020	0.042	0.065	0.086	0.108	0.128	0.148	0.168	0.186	0.205	0.222	0.239	0.255	0.270	0.285	0.298	0.309	0.320	0.330	0.339	0.346	0.354	0.359	0.362	0.366	0.368	0.366	0.365	0.362	0.359	0.354	0.348	0.339	0.330	0.320	0.308	0.295	0.280	0.265	0.249	0.230	0.211	0.191	0.170	0.149	0.125	0.101	0.076	0.051	0.024	-0.001	-0.029	-0.058	-0.085	-0.114	-0.142	-0.171	-0.201	-0.231	-0.259	-0.289	-0.318	-0.346	-0.375	-0.404	-0.431	-0.459	-0.485	-0.512	-0.539	-0.564	-0.590	-0.612	-0.638	-0.660	-0.682	-0.705	-0.725	-0.745	-0.764	-0.782	-0.800	-0.818	-0.832	-0.849	-0.862	-0.876	-0.889	-0.901	-0.914	-0.924	-0.932	-0.942	-0.951	-0.959	-0.968	-0.974	-0.979	-0.985	-0.990	-0.994	-1.000	-1.004	-1.006	-1.010	-1.014	-1.016	-1.018	-1.019	-1.020	-1.021	-1.022	-1.024	-1.025	-1.026	-1.025	-1.025	-1.028	-1.026	-1.026	-1.026	-1.028	-1.028	-1.026	-1.028	-1.026	-1.026	-1.028	-1.029	-1.029	-1.030	-1.032	-1.035	-1.036	-1.039	-1.041	-1.044	-1.046	-1.051	-1.055	-1.060	-1.065	-1.071	-1.079	-1.085	-1.092	-1.101	-1.110	-1.121	-1.130	-1.142	-1.154	-1.166	-1.181	-1.195	-1.211	-1.226	-1.244	-1.261	-1.280	-1.299	-1.319	-1.341	-1.362	-1.384	-1.408	-1.431	-1.455	-1.480	-1.504	-1.530	-1.556	-1.581	-1.608	-1.636	-1.662	-1.690	-1.716	-1.744	-1.772	-1.799	-1.826	-1.854	-1.880	-1.906	-1.932	-1.958	-1.984	-2.007	-2.033	-2.056	-2.080	-2.101	-2.122	-2.144	-2.165	-2.185	-2.202	-2.221	-2.239	-2.255	-2.270	-2.285	-2.299	-2.311	-2.325	-2.336	-2.348	-2.359	-2.368	-2.376	-2.384	-2.391	-2.399	-2.405	-2.410	-2.416	-2.421	-2.426	-2.430	-2.434	-2.438	-2.440	-2.442	-2.446	-2.449	-2.451	-2.454	-2.458	-2.460	-2.461	-2.465	-2.469	-2.471	-2.476	-2.479	-2.482	-2.486	-2.491	-2.495	-2.500	-2.505	-2.510	-2.515	-2.520	-2.526	-2.532	-2.539	-2.545	-2.552	-2.559	-2.566	-2.572	-2.580	-2.588	-2.595	-2.602	-2.610	-2.616	-2.624	-2.632	-2.640	-2.648	-2.655	-2.660	-2.668	-2.675	-2.681	-2.686	-2.692	-2.698	-2.704	-2.708	-2.712	-2.716	-2.720	-2.724	-2.726	-2.729	-2.730	-2.731	-2.732	-2.732	-2.732	-2.731	-2.730	-2.729	-2.725	-2.722	-2.720	-2.715	-2.710	-2.705	-2.700	-2.694	-2.688	-2.680	-2.671	-2.662	-2.652	-2.644	-2.634	-2.622	-2.611	-2.599	-2.586	-2.572	-2.559	-2.545	-2.531	-2.516	-2.500	-2.485	-2.468	-2.451	-2.432	-2.414	-2.396	-2.376	-2.356	-2.335	-2.315	-2.292	-2.270	-2.248	-2.224	-2.200	-2.176	-2.151	-2.126	-2.101	-2.076	-2.050	-2.024	-1.995	-1.969	-1.942	-1.915	-1.888	-1.860	-1.831	-1.804	-1.776	-1.749	-1.721	-1.694	-1.668	-1.640	-1.614	-1.588	-1.561	-1.536	-1.511	-1.486	-1.462	-1.440	-1.416	-1.395	-1.374	-1.352	-1.334	-1.314	-1.295	-1.278	-1.261	-1.245	-1.230	-1.216	-1.202	-1.189	-1.178	-1.166	-1.156	-1.148	-1.138	-1.130	-1.121	-1.116	-1.109	-1.104	-1.099	-1.095	-1.091	-1.086	-1.084	-1.081	-1.079	-1.075	-1.074	-1.071	-1.069	-1.066	-1.065	-1.061	-1.060	-1.056	-1.052	-1.049	-1.045	-1.041	-1.035	-1.030	-1.024	-1.018	-1.010	-1.004	-0.995	-0.985	-0.976	-0.966	-0.955	-0.944	-0.931	-0.921	-0.909	-0.895	-0.881	-0.868	-0.852	-0.839	-0.824	-0.808	-0.792	-0.776	-0.761	-0.744	-0.729	-0.714	-0.696	-0.681	-0.666	-0.650	-0.635	-0.620	-0.606	-0.591	-0.579	-0.564	-0.550	-0.539	-0.525	-0.514	-0.504	-0.494	-0.482	-0.472	-0.462	-0.454	-0.445	-0.438	-0.429	-0.421	-0.416	-0.409	-0.404	-0.398	-0.392	-0.388	-0.384	-0.379	-0.374	-0.371	-0.366	-0.365	-0.361	-0.359	-0.355	-0.352	-0.350	-0.348	-0.346	-0.342	-0.340	-0.336	-0.335	-0.331	-0.329	-0.325	-0.322	-0.319	-0.315	-0.312	-0.308	-0.302	-0.299	-0.294	-0.289	-0.285	-0.279	-0.272	-0.268	-0.261	-0.254	-0.246	-0.239	-0.231	-0.222	-0.214	-0.204	-0.195	-0.184	-0.174	-0.162	-0.151	-0.139	-0.126	-0.112	-0.099	-0.085	-0.069	-0.052	-0.036	-0.020	-0.001	0.016	0.035	0.055	0.075	0.095	0.116	0.138	0.161	0.182	0.206	0.230	0.255	0.279	0.304	0.328	0.352	0.379	0.404	0.429	0.455	0.480	0.505	0.530	0.555	0.580	0.604	0.628	0.650	0.674	0.696	0.718	0.738	0.756	0.776	0.795	0.812	0.828	0.842	0.858	0.871	0.884	0.894	0.904	0.914	0.920	0.926	0.931	0.935	0.938	0.939	0.939	0.938	0.935	0.931	0.928	0.920	0.915	0.906	0.898	0.889	0.878	0.865	0.854	0.840	0.826	0.811	0.796	0.781	0.765	0.748	0.730	0.712	0.695	0.678	0.660	0.641	0.622	0.605	0.586	0.569	0.551	0.532	0.515	0.498	0.481	0.464	0.448	0.432	0.418	0.402	0.389	0.375	0.361	0.350	0.338	0.326	0.315	0.306	0.296	0.288	0.279	0.272	0.265	0.258	0.252	0.248	0.244	0.239	0.234	0.231	0.229	0.228	0.226	0.224	0.224	0.224	0.224	0.224	0.225	0.225	0.226	0.228	0.229	0.231	0.231	0.232	0.234	0.235	0.235	0.235	0.236	0.236	0.236	0.235	0.234	0.231	0.228	0.225	0.221	0.216	0.211	0.205	0.200	0.191	0.184	0.175	0.166	0.155	0.145	0.132	0.120	0.106	0.092	0.076	0.061	0.044	0.028	0.009	-0.010	-0.029	-0.049	-0.069	-0.090	-0.112	-0.135	-0.158	-0.181	-0.205	-0.230	-0.254	-0.279	-0.304	-0.329	-0.354	-0.380	-0.405	-0.431	-0.458	-0.482	-0.507	-0.532	-0.559	-0.584	-0.609	-0.634	-0.659	-0.684	-0.706	-0.731	-0.755	-0.778	-0.802	-0.824	-0.848	-0.870	-0.892	-0.914	-0.935	-0.956	-0.978	-0.998	-1.018	-1.038	-1.058	-1.076	-1.096	-1.116	-1.134	-1.152	-1.169	-1.188	-1.205	-1.225	-1.242	-1.259	-1.276	-1.294	-1.312	-1.329	-1.346	-1.364	-1.380	-1.396	-1.414	-1.431	-1.449	-1.465	-1.482	-1.500	-1.516	-1.534	-1.551	-1.568	-1.586	-1.602	-1.620	-1.638	-1.655	-1.671	-1.690	-1.708	-1.725	-1.741	-1.759	-1.776	-1.791	-1.809	-1.826	-1.842	-1.859	-1.874	-1.890	-1.905	-1.921	-1.936	-1.951	-1.965	-1.980	-1.994	-2.007	-2.020	-2.034	-2.046	-2.059	-2.071	-2.082	-2.095	-2.105	-2.118	-2.128	-2.138	-2.148	-2.156	-2.165	-2.175	-2.182	-2.191	-2.199	-2.208	-2.215	-2.221	-2.229	-2.235	-2.241	-2.248	-2.254	-2.259	-2.265	-2.269	-2.275	-2.280	-2.284	-2.289	-2.294	-2.298	-2.301	-2.306	-2.310	-2.312	-2.318	-2.320	-2.322	-2.326	-2.330	-2.331	-2.334	-2.336	-2.338	-2.340	-2.341	-2.341	-2.341	-2.342	-2.342	-2.341	-2.341	-2.341	-2.340	-2.340	-2.339	-2.336	-2.334	-2.331	-2.329	-2.325	-2.321	-2.318	-2.314	-2.309	-2.304	-2.298	-2.292	-2.285	-2.279	-2.272	-2.264	-2.256	-2.249	-2.240	-2.231	-2.221	-2.211	-2.201	-2.191	-2.182	-2.171	-2.161	-2.149	-2.139	-2.128	-2.115	-2.105	-2.092	-2.080	-2.069	-2.056	-2.044	-2.031	-2.019	-2.007	-1.996	-1.982	-1.971	-1.959	-1.948	-1.935	-1.925	-1.912	-1.901	-1.890	-1.879	-1.868	-1.856	-1.846	-1.835	-1.824	-1.814	-1.804	-1.795	-1.785	-1.775	-1.765	-1.756	-1.749	-1.740	-1.730	-1.722	-1.715	-1.706	-1.698	-1.690	-1.682	-1.675	-1.668	-1.660	-1.652	-1.645	-1.639	-1.631	-1.624	-1.618	-1.611	-1.604	-1.596	-1.589	-1.582	-1.575	-1.566	-1.558	-1.551	-1.541	-1.534	-1.525	-1.515	-1.505	-1.495	-1.485	-1.474	-1.462	-1.451	-1.439	-1.426	-1.412	-1.399	-1.385	-1.370	-1.354	-1.336	-1.320	-1.301	-1.284	-1.264	-1.244	-1.224	-1.201	-1.179	-1.156	-1.132	-1.108	-1.082	-1.055	-1.028	-1.000	-0.971	-0.941	-0.910	-0.880	-0.849	-0.816	-0.785	-0.751	-0.718	-0.684	-0.650	-0.614	-0.580	-0.544	-0.509	-0.472	-0.435	-0.400	-0.364	-0.328	-0.291	-0.255	-0.219	-0.184	-0.149	-0.114	-0.080	-0.046	-0.012	0.021	0.052	0.084	0.114	0.144	0.172	0.199	0.226	0.251	0.276	0.300	0.321	0.344	0.362	0.380	0.398	0.414	0.429	0.441	0.452	0.462	0.471	0.479	0.485	0.490	0.491	0.494	0.494	0.494	0.492	0.489	0.484	0.478	0.470	0.462	0.454	0.442	0.431	0.419	0.406	0.392	0.378	0.362	0.345	0.329	0.311	0.294	0.276	0.256	0.238	0.219	0.200	0.179	0.160	0.140	0.120	0.099	0.079	0.060	0.040	0.021	0.001	-0.018	-0.036	-0.055	-0.072	-0.090	-0.108	-0.125	-0.142	-0.158	-0.175	-0.190	-0.204	-0.220	-0.234	-0.246	-0.259	-0.271	-0.284	-0.296	-0.306	-0.318	-0.328	-0.338	-0.348	-0.355	-0.364	-0.371	-0.379	-0.386	-0.391	-0.399	-0.402	-0.409	-0.412	-0.418	-0.421	-0.425	-0.429	-0.431	-0.432	-0.435	-0.435	-0.438	-0.439	-0.439	-0.439	-0.438	-0.436	-0.435	-0.432	-0.431	-0.428	-0.425	-0.421	-0.419	-0.415	-0.410	-0.405	-0.401	-0.396	-0.390	-0.384	-0.378	-0.372	-0.365	-0.359	-0.351	-0.345	-0.336	-0.330	-0.321	-0.312	-0.306	-0.298	-0.289	-0.280	-0.272	-0.264	-0.255	-0.246	-0.236	-0.228	-0.219	-0.210	-0.200	-0.191	-0.182	-0.174	-0.164	-0.155	-0.146	-0.136	-0.128	-0.119	-0.110	-0.102	-0.094	-0.086	-0.078	-0.069	-0.061	-0.054	-0.046	-0.039	-0.031	-0.024	-0.016	-0.009	-0.002	0.004	0.010	0.016	0.022	0.028	0.032	0.038	0.041	0.045	0.050	0.054	0.056	0.059	0.060	0.061	0.062	0.062	0.062	0.061	0.060	0.059	0.056	0.054	0.049	0.044	0.040	0.035	0.028	0.021	0.014	0.006	-0.002	-0.011	-0.021	-0.032	-0.042	-0.054	-0.066	-0.078	-0.090	-0.102	-0.116	-0.130	-0.145	-0.159	-0.172	-0.189	-0.202	-0.218	-0.234	-0.249	-0.265	-0.280	-0.296	-0.310	-0.326	-0.341	-0.358	-0.371	-0.386	-0.401	-0.416	-0.429	-0.444	-0.456	-0.469	-0.482	-0.495	-0.506	-0.518	-0.530	-0.540	-0.550	-0.561	-0.571	-0.580	-0.589	-0.599	-0.606	-0.615	-0.622	-0.631	-0.638	-0.645	-0.651	-0.659	-0.665	-0.670	-0.676	-0.682	-0.689	-0.695	-0.700	-0.706	-0.712	-0.718	-0.724	-0.730	-0.734	-0.740	-0.746	-0.752	-0.759	-0.765	-0.771	-0.778	-0.784	-0.791	-0.799	-0.805	-0.812	-0.820	-0.829	-0.835	-0.842	-0.850	-0.859	-0.869	-0.876	-0.886	-0.895	-0.904	-0.914	-0.924	-0.934	-0.942	-0.952	-0.962	-0.972	-0.982	-0.991	-1.001	-1.011	-1.021	-1.030	-1.040	-1.050	-1.059	-1.069	-1.078	-1.086	-1.095	-1.105	-1.114	-1.121	-1.130	-1.140	-1.148	-1.156	-1.164	-1.171	-1.178	-1.186	-1.194	-1.200	-1.208	-1.214	-1.220	-1.226	-1.234	-1.239	-1.244	-1.251	-1.255	-1.261	-1.268	-1.272	-1.278	-1.284	-1.288	-1.294	-1.299	-1.304	-1.310	-1.315	-1.320	-1.326	-1.331	-1.336	-1.341	-1.346	-1.351	-1.358	-1.362	-1.366	-1.371	-1.378	-1.381	-1.385	-1.389	-1.394	-1.396	-1.400	-1.402	-1.408	-1.410	-1.411	-1.412	-1.415	-1.415	-1.416	-1.416	-1.415	-1.414	-1.411	-1.409	-1.406	-1.402	-1.398	-1.394	-1.388	-1.380	-1.372	-1.364	-1.355	-1.345	-1.335	-1.324	-1.311	-1.296	-1.284	-1.270	-1.255	-1.240	-1.224	-1.206	-1.190	-1.172	-1.154	-1.136	-1.116	-1.098	-1.078	-1.059	-1.038	-1.018	-0.999	-0.978	-0.958	-0.938	-0.919	-0.898	-0.879	-0.860	-0.841	-0.822	-0.805	-0.788	-0.770	-0.754	-0.739	-0.724	-0.709	-0.694	-0.681	-0.669	-0.656	-0.646	-0.635	-0.625	-0.616	-0.608	-0.599	-0.591	-0.586	-0.579	-0.574	-0.569	-0.564	-0.560	-0.558	-0.555	-0.552	-0.550	-0.548	-0.546	-0.545	-0.545	-0.544	-0.544	-0.544	-0.544	-0.544	-0.542	-0.544	-0.545	-0.544	-0.544	-0.544	-0.542	-0.542	-0.541	-0.540	-0.539	-0.536	-0.534	-0.531	-0.529	-0.529	-0.526	-0.521	-0.519	-0.514	-0.511	-0.506	-0.502	-0.498	-0.491	-0.486	-0.480	-0.474	-0.468	-0.461	-0.454	-0.446	-0.439	-0.431	-0.422	-0.414	-0.405	-0.396	-0.388	-0.378	-0.368	-0.358	-0.348	-0.339	-0.328	-0.318	-0.308	-0.298	-0.288	-0.275	-0.265	-0.254	-0.242	-0.231	-0.220	-0.209	-0.198	-0.186	-0.174	-0.162	-0.151	-0.140	-0.128	-0.116	-0.104	-0.094	-0.082	-0.070	-0.060	-0.049	-0.038	-0.028	-0.018	-0.006	0.002	0.012	0.022	0.031	0.040	0.048	0.055	0.062	0.070	0.076	0.082	0.088	0.092	0.096	0.101	0.105	0.106	0.109	0.111	0.112	0.112	0.114	0.112	0.112	0.111	0.109	0.108	0.104	0.101	0.098	0.094	0.090	0.086	0.081	0.076	0.071	0.066	0.061	0.056	0.051	0.048	0.042	0.038	0.032	0.030	0.025	0.021	0.018	0.014	0.012	0.010	0.009	0.008	0.008	0.006	0.006	0.009	0.009	0.011	0.012	0.016	0.019	0.024	0.028	0.032	0.038	0.044	0.050	0.056	0.064	0.071	0.078	0.086	0.092	0.100	0.109	0.116	0.124	0.132	0.140	0.149	0.155	0.162	0.170	0.176	0.184	0.190	0.196	0.202	0.208	0.211	0.216	0.220	0.224	0.228	0.230	0.232	0.234	0.236	0.236	0.236	0.238	0.236	0.236	0.235	0.234	0.231	0.230	0.228	0.225	0.221	0.219	0.215	0.211	0.210	0.205	0.202	100.000	5.000	2.000	1.000	5.000	0.000	0.000	0.000	0.000	0.000	0.000	0.000	0.000	0.000	0.000	0.000	0.000	0.000	1.246	1.256	1.264	1.272	1.281	1.289	1.295	1.301	1.308	1.312	1.315	1.318	1.319	1.320	1.320	1.319	1.318	1.314	1.310	1.305	1.299	1.291	1.282	1.274	1.262	1.251	1.239	1.225	1.210	1.195	1.180	1.164	1.146	1.129	1.109	1.091	1.072	1.051	1.030	1.010	0.988	0.968	0.945	0.922	0.902	0.880	0.860	0.838	0.816	0.796	0.775	0.756	0.735	0.718	0.698	0.680	0.662	0.644	0.629	0.612	0.596	0.581	0.568	0.554	0.541	0.529	0.516	0.505	0.494	0.484	0.474	0.464	0.455	0.446	0.438	0.429	0.421	0.414	0.406	0.399	0.391	0.384	0.376	0.369	0.361	0.354	0.345	0.336	0.329	0.320	0.311	0.300	0.291	0.280	0.271	0.260	0.249	0.239	0.228	0.214	0.202	0.190	0.178	0.165	0.151	0.138	0.125	0.111	0.098	0.084	0.070	0.056	0.044	0.030	0.018	0.005	-0.008	-0.019	-0.031	-0.041	-0.050	-0.061	-0.070	-0.078	-0.085	-0.091	-0.096	-0.102	-0.106	-0.109	-0.112	-0.114	-0.115	-0.114	-0.112	-0.111	-0.108	-0.102	-0.099	-0.091	-0.085	-0.078	-0.069	-0.060	-0.051	-0.040	-0.030	-0.018	-0.006	0.006	0.019	0.032	0.046	0.060	0.074	0.088	0.102	0.118	0.130	0.145	0.159	0.172	0.186	0.199	0.211	0.225	0.236	0.248	0.258	0.269	0.279	0.288	0.296	0.304	0.310	0.316	0.321	0.326	0.330	0.332	0.335	0.336	0.338	0.338	0.336	0.335	0.332	0.330	0.328	0.324	0.320	0.315	0.310	0.302	0.298	0.290	0.284	0.275	0.269	0.260	0.252	0.244	0.236	0.228	0.219	0.210	0.201	0.194	0.185	0.178	0.170	0.161	0.155	0.148	0.140	0.134	0.126	0.120	0.114	0.106	0.100	0.095	0.090	0.084	0.079	0.075	0.070	0.066	0.061	0.059	0.055	0.051	0.049	0.044	0.041	0.039	0.035	0.031	0.028	0.024	0.020	0.016	0.011	0.006	0.002	-0.002	-0.008	-0.014	-0.020	-0.026	-0.032	-0.040	-0.049	-0.058	-0.066	-0.075	-0.086	-0.096	-0.108	-0.119	-0.132	-0.145	-0.159	-0.174	-0.190	-0.205	-0.222	-0.241	-0.259	-0.279	-0.298	-0.318	-0.339	-0.361	-0.382	-0.405	-0.428	-0.451	-0.475	-0.500	-0.525	-0.550	-0.575	-0.600	-0.625	-0.651	-0.676	-0.702	-0.729	-0.755	-0.780	-0.805	-0.831	-0.855	-0.880	-0.904	-0.929	-0.951	-0.974	-0.996	-1.019	-1.040	-1.061	-1.081	-1.100	-1.119	-1.136	-1.154	-1.170	-1.186	-1.201	-1.215	-1.230	-1.242	-1.254	-1.266	-1.278	-1.288	-1.298	-1.306	-1.315	-1.322	-1.331	-1.338	-1.345	-1.351	-1.358	-1.364	-1.369	-1.374	-1.380	-1.384	-1.390	-1.394	-1.400	-1.405	-1.409	-1.414	-1.419	-1.425	-1.430	-1.435	-1.441	-1.446	-1.452	-1.459	-1.465	-1.471	-1.476	-1.484	-1.490	-1.498	-1.504	-1.511	-1.518	-1.525	-1.532	-1.540	-1.546	-1.552	-1.560	-1.565	-1.571	-1.578	-1.582	-1.588	-1.592	-1.598	-1.601	-1.606	-1.609	-1.611	-1.612	-1.615	-1.616	-1.618	-1.616	-1.616	-1.614	-1.611	-1.610	-1.606	-1.602	-1.599	-1.594	-1.588	-1.581	-1.574	-1.568	-1.559	-1.550	-1.541	-1.531	-1.521	-1.510	-1.499	-1.488	-1.476	-1.464	-1.451	-1.439	-1.425	-1.410	-1.396	-1.382	-1.368	-1.352	-1.336	-1.321	-1.305	-1.289	-1.274	-1.256	-1.240	-1.224	-1.206	-1.190	-1.171	-1.154	-1.136	-1.120	-1.102	-1.084	-1.066	-1.050	-1.031	-1.012	-0.996	-0.980	-0.962	-0.945	-0.929	-0.911	-0.896	-0.879	-0.862	-0.849	-0.832	-0.818	-0.804	-0.790	-0.776	-0.764	-0.752	-0.740	-0.730	-0.719	-0.709	-0.700	-0.694	-0.686	-0.680	-0.675	-0.670	-0.668	-0.665	-0.664	-0.664	-0.665	-0.666	-0.669	-0.671	-0.676	-0.682	-0.688	-0.695	-0.704	-0.714	-0.722	-0.735	-0.746	-0.759	-0.771	-0.785	-0.800	-0.815	-0.831	-0.846	-0.862	-0.880	-0.898	-0.915	-0.932	-0.951	-0.969	-0.986	-1.005	-1.024	-1.042	-1.060	-1.079	-1.096	-1.115	-1.132	-1.151	-1.168	-1.186	-1.202	-1.219	-1.235	-1.251	-1.266	-1.282	-1.296	-1.311	-1.325	-1.339	-1.352	-1.366	-1.379	-1.391	-1.402	-1.415	-1.426	-1.438	-1.448	-1.459	-1.469	-1.478	-1.488	-1.496	-1.505	-1.512	-1.520	-1.528	-1.535	-1.541	-1.548	-1.552	-1.559	-1.564	-1.569	-1.575	-1.579	-1.582	-1.586	-1.590	-1.591	-1.594	-1.596	-1.598	-1.599	-1.600	-1.600	-1.601	-1.600	-1.599	-1.599	-1.598	-1.596	-1.595	-1.592	-1.591	-1.589	-1.586	-1.584	-1.581	-1.578	-1.576	-1.572	-1.571	-1.569	-1.568	-1.565	-1.565	-1.564	-1.562	-1.562	-1.562	-1.564	-1.564	-1.566	-1.569	-1.572	-1.578	-1.581	-1.588	-1.594	-1.601	-1.610	-1.619	-1.630	-1.641	-1.654	-1.666	-1.680	-1.695	-1.710	-1.726	-1.744	-1.761	-1.781	-1.800	-1.821	-1.841	-1.864	-1.884	-1.906	-1.929	-1.952	-1.975	-1.999	-2.021	-2.045	-2.069	-2.091	-2.115	-2.139	-2.161	-2.181	-2.202	-2.224	-2.244	-2.264	-2.282	-2.300	-2.318	-2.334	-2.349	-2.364	-2.376	-2.390	-2.401	-2.410	-2.419	-2.428	-2.435	-2.440	-2.445	-2.449	-2.451	-2.454	-2.455	-2.455	-2.452	-2.451	-2.450	-2.446	-2.441	-2.436	-2.430	-2.425	-2.419	-2.411	-2.404	-2.396	-2.389	-2.381	-2.372	-2.365	-2.356	-2.348	-2.340	-2.331	-2.324	-2.315	-2.306	-2.299	-2.292	-2.286	-2.279	-2.272	-2.266	-2.261	-2.256	-2.251	-2.248	-2.242	-2.239	-2.234	-2.231	-2.228	-2.224	-2.221	-2.218	-2.215	-2.212	-2.210	-2.208	-2.206	-2.202	-2.200	-2.198	-2.194	-2.191	-2.189	-2.185	-2.181	-2.178	-2.174	-2.169	-2.165	-2.160	-2.155	-2.150	-2.145	-2.139	-2.134	-2.126	-2.120	-2.114	-2.108	-2.100	-2.092	-2.086	-2.079	-2.071	-2.065	-2.056	-2.050	-2.042	-2.035	-2.029	-2.021	-2.015	-2.009	-2.002	-1.996	-1.991	-1.985	-1.980	-1.975	-1.971	-1.966	-1.962	-1.959	-1.956	-1.955	-1.951	-1.950	-1.948	-1.946	-1.944	-1.944	-1.942	-1.942	-1.941	-1.941	-1.940	-1.940	-1.940	-1.940	-1.939	-1.938	-1.936	-1.934	-1.932	-1.930	-1.928	-1.922	-1.920	-1.915	-1.909	-1.902	-1.895	-1.889	-1.879	-1.870	-1.860	-1.849	-1.836	-1.822	-1.809	-1.794	-1.778	-1.761	-1.742	-1.725	-1.706	-1.686	-1.664	-1.642	-1.619	-1.596	-1.572	-1.548	-1.521	-1.495	-1.469	-1.442	-1.415	-1.388	-1.360	-1.330	-1.302	-1.274	-1.245	-1.216	-1.186	-1.159	-1.130	-1.101	-1.074	-1.045	-1.016	-0.990	-0.962	-0.936	-0.910	-0.884	-0.859	-0.834	-0.810	-0.786	-0.762	-0.740	-0.718	-0.696	-0.675	-0.655	-0.635	-0.616	-0.598	-0.580	-0.562	-0.545	-0.528	-0.511	-0.498	-0.482	-0.468	-0.454	-0.440	-0.426	-0.415	-0.402	-0.390	-0.378	-0.368	-0.356	-0.345	-0.335	-0.324	-0.314	-0.304	-0.294	-0.284	-0.275	-0.265	-0.256	-0.248	-0.239	-0.230	-0.221	-0.215	-0.208	-0.200	-0.192	-0.185	-0.179	-0.171	-0.165	-0.159	-0.154	-0.149	-0.142	-0.138	-0.132	-0.129	-0.124	-0.121	-0.118	-0.114	-0.112	-0.110	-0.108	-0.104	-0.102	-0.101	-0.100	-0.099	-0.099	-0.099	-0.099	-0.100	-0.099	-0.100	-0.100	-0.101	-0.102	-0.104	-0.106	-0.108	-0.109	-0.111	-0.114	-0.116	-0.118	-0.120	-0.124	-0.126	-0.128	-0.131	-0.134	-0.136	-0.139	-0.142	-0.146	-0.149	-0.151	-0.155	-0.158	-0.160	-0.162	-0.166	-0.170	-0.171	-0.175	-0.179	-0.181	-0.184	-0.188	-0.190	-0.192	-0.195	-0.199	-0.201	-0.204	-0.206	-0.209	-0.211	-0.214	-0.215	-0.219	-0.220	-0.221	-0.222	-0.222	-0.224	-0.224	-0.225	-0.225	-0.224	-0.222	-0.222	-0.220	-0.219	-0.216	-0.212	-0.209	-0.204	-0.200	-0.195	-0.190	-0.182	-0.175	-0.168	-0.160	-0.151	-0.141	-0.132	-0.121	-0.110	-0.099	-0.086	-0.072	-0.060	-0.045	-0.031	-0.016	0.000	0.015	0.032	0.050	0.066	0.085	0.102	0.121	0.140	0.158	0.178	0.195	0.215	0.235	0.254	0.272	0.290	0.310	0.329	0.348	0.366	0.385	0.405	0.422	0.440	0.459	0.478	0.494	0.511	0.529	0.545	0.561	0.578	0.594	0.609	0.624	0.638	0.652	0.666	0.680	0.694	0.706	0.719	0.731	0.742	0.755	0.766	0.778	0.788	0.799	0.808	0.819	0.828	0.836	0.845	0.854	0.862	0.869	0.876	0.884	0.890	0.896	0.902	0.909	0.914	0.919	0.924	0.926	0.930	0.935	0.938	0.939	0.941	0.942	0.945	0.946	0.946	0.946	0.946	0.946	0.945	0.944	0.942	0.940	0.939	0.935	0.932	0.930	0.926	0.922	0.919	0.916	0.911	0.906	0.901	0.896	0.892	0.888	0.884	0.879	0.874	0.870	0.865	0.860	0.856	0.851	0.848	0.842	0.839	0.834	0.830	0.825	0.821	0.818	0.812	0.808	0.804	0.801	0.796	0.792	0.788	0.784	0.779	0.776	0.771	0.768	0.761	0.758	0.752	0.748	0.742	0.738	0.732	0.728	0.722	0.716	0.710	0.704	0.698	0.691	0.685	0.679	0.671	0.664	0.656	0.648	0.641	0.632	0.625	0.616	0.608	0.600	0.591	0.581	0.574	0.565	0.556	0.546	0.538	0.529	0.521	0.511	0.502	0.495	0.485	0.476	0.468	0.459	0.450	0.441	0.431	0.422	0.414	0.405	0.396	0.386	0.378	0.368	0.358	0.349	0.339	0.328	0.318	0.306	0.296	0.285	0.274	0.261	0.249	0.236	0.222	0.210	0.196	0.181	0.168	0.151	0.136	0.119	0.102	0.085	0.068	0.050	0.031	0.012	-0.006	-0.026	-0.048	-0.068	-0.088	-0.109	-0.130	-0.152	-0.174	-0.195	-0.218	-0.240	-0.262	-0.285	-0.306	-0.329	-0.352	-0.372	-0.395	-0.416	-0.438	-0.459	-0.479	-0.499	-0.518	-0.538	-0.556	-0.574	-0.591	-0.609	-0.625	-0.640	-0.655	-0.670	-0.682	-0.695	-0.709	-0.720	-0.731	-0.741	-0.751	-0.760	-0.769	-0.776	-0.784	-0.790	-0.796	-0.802	-0.808	-0.812	-0.816	-0.820	-0.824	-0.826	-0.830	-0.832	-0.835	-0.836	-0.839	-0.840	-0.841	-0.844	-0.845	-0.846	-0.848	-0.849	-0.850	-0.851	-0.852	-0.854	-0.856	-0.858	-0.859	-0.861	-0.864	-0.866	-0.868	-0.870	-0.874	-0.875	-0.878	-0.880	-0.882	-0.884	-0.886	-0.889	-0.890	-0.892	-0.894	-0.895	-0.896	-0.898	-0.896	-0.896	-0.896	-0.895	-0.894	-0.892	-0.891	-0.888	-0.884	-0.880	-0.875	-0.870	-0.864	-0.856	-0.850	-0.841	-0.831	-0.822	-0.812	-0.800	-0.789	-0.776	-0.762	-0.748	-0.732	-0.718	-0.700	-0.684	-0.665	-0.646	-0.628	-0.608	-0.588	-0.568	-0.546	-0.524	-0.502	-0.480	-0.458	-0.435	-0.412	-0.389	-0.365	-0.342	-0.320	-0.298	-0.274	-0.251	-0.230	-0.208	-0.185	-0.165	-0.144	-0.122	-0.104	-0.084	-0.065	-0.048	-0.030	-0.012	0.002	0.018	0.032	0.046	0.059	0.070	0.081	0.091	0.100	0.109	0.116	0.124	0.130	0.135	0.138	0.141	0.144	0.145	0.145	0.146	0.145	0.144	0.140	0.138	0.134	0.130	0.125	0.120	0.115	0.109	0.101	0.096	0.089	0.081	0.072	0.065	0.058	0.049	0.041	0.034	0.026	0.016	0.009	0.001	-0.005	-0.012	-0.019	-0.025	-0.031	-0.039	-0.045	-0.049	-0.054	-0.058	-0.060	-0.064	-0.065	-0.068	-0.068	-0.068	-0.068	-0.065	-0.064	-0.060	-0.058	-0.052	-0.049	-0.042	-0.036	-0.029	-0.021	-0.011	-0.002	0.008	0.019	0.031	0.041	0.054	0.068	0.080	0.094	0.109	0.124	0.139	0.156	0.171	0.189	0.205	0.224	0.240	0.258	0.276	0.294	0.311	0.329	0.346	0.364	0.381	0.398	0.415	0.432	0.449	0.464	0.480	0.495	0.511	0.525	0.538	0.551	0.565	0.576	0.588	0.598	0.608	0.618	0.626	0.634	0.641	0.648	0.652	0.658	0.662	0.665	0.666	0.668	0.669	0.668	0.668	0.665	0.661	0.658	0.652	0.646	0.640	0.632	0.625	0.616	0.605	0.595	0.582	0.571	0.559	0.544	0.531	0.515	0.500	0.484	0.468	0.450	0.432	0.414	0.395	0.375	0.354	0.335	0.312	0.292	0.271	0.250	0.228	0.205	0.181	0.160	0.136	0.114	0.090	0.065	0.042	0.019	-0.005	-0.029	-0.052	-0.076	-0.100	-0.124	-0.148	-0.171	-0.194	-0.215	-0.238	-0.260	-0.282	-0.304	-0.326	-0.346	-0.368	-0.388	-0.408	-0.426	-0.445	-0.462	-0.480	-0.496	-0.514	-0.529	-0.545	-0.560	-0.574	-0.588	-0.601	-0.612	-0.625	-0.635	-0.645	-0.655	-0.664	-0.672	-0.680	-0.686	-0.692	-0.698	-0.702	-0.708	-0.710	-0.712	-0.715	-0.716	-0.716	-0.716	-0.715	-0.714	-0.712	-0.710	-0.706	-0.704	-0.699	-0.694	-0.689	-0.682	-0.676	-0.669	-0.662	-0.654	-0.645	-0.638	-0.628	-0.616	-0.606	-0.596	-0.584	-0.572	-0.561	-0.548	-0.535	-0.521	-0.507	-0.494	-0.480	-0.465	-0.450	-0.435	-0.419	-0.404	-0.388	-0.372	-0.355	-0.339	-0.324	-0.308	-0.291	-0.275	-0.259	-0.242	-0.228	-0.211	-0.196	-0.180	-0.165	-0.150	-0.135	-0.120	-0.106	-0.091	-0.079	-0.065	-0.054	-0.041	-0.030	-0.020	-0.010	-0.001	0.009	0.018	0.025	0.030	0.036	0.041	0.046	0.049	0.052	0.054	0.055	0.055	0.055	0.054	0.051	0.049	0.046	0.042	0.036	0.031	0.025	0.018	0.010	0.001	-0.006	-0.016	-0.026	-0.035	-0.046	-0.058	-0.069	-0.081	-0.092	-0.105	-0.119	-0.131	-0.145	-0.159	-0.172	-0.188	-0.201	-0.216	-0.230	-0.245	-0.260	-0.275	-0.291	-0.305	-0.321	-0.338	-0.352	-0.369	-0.384	-0.400	-0.418	-0.432	-0.450	-0.468	-0.484	-0.501	-0.519	-0.535	-0.554	-0.571	-0.590	-0.609	-0.628	-0.648	-0.666	-0.686	-0.706	-0.728	-0.748	-0.769	-0.790	-0.812	-0.834	-0.856	-0.878	-0.900	-0.925	-0.949	-0.971	-0.995	-1.019	-1.042	-1.066	-1.090	-1.115	-1.139	-1.161	-1.185	-1.209	-1.232	-1.256	-1.278	-1.301	-1.324	-1.345	-1.366	-1.388	-1.408	-1.428	-1.446	-1.465	-1.482	-1.500	-1.518	-1.534	-1.550	-1.564	-1.579	-1.592	-1.605	-1.616	-1.628	-1.636	-1.646	-1.655	-1.662	-1.670	-1.676	-1.681	-1.686	-1.690	-1.694	-1.696	-1.699	-1.700	-1.701	-1.701	-1.701	-1.701	-1.701	-1.700	-1.698	-1.695	-1.694	-1.690	-1.688	-1.685	-1.681	-1.679	-1.674	-1.671	-1.668	-1.664	-1.660	-1.656	-1.652	-1.649	-1.644	-1.641	-1.638	-1.634	-1.630	-1.626	-1.624	-1.621	-1.618	-1.616	-1.612	-1.609	-1.608	-1.605	-1.602	-1.600	-1.598	-1.596	-1.594	-1.591	-1.590	-1.588	-1.586	-1.582	-1.580	-1.578	-1.575	-1.572	-1.569	-1.566	-1.562	-1.558	-1.554	-1.550	-1.546	-1.540	-1.536	-1.530	-1.524	-1.519	-1.511	-1.505	-1.498	-1.489	-1.481	-1.471	-1.462	-1.452	-1.444	-1.432	-1.421	-1.410	-1.400	-1.386	-1.374	-1.361	-1.349	-1.335	-1.321	-1.308	-1.292	-1.279	-1.265	-1.250	-1.236	-1.221	-1.208	-1.192	-1.178	-1.162	-1.148	-1.132	-1.116	-1.102	-1.088	-1.072	-1.059	-1.044	-1.029	-1.016	-1.002	-0.988	-0.975	-0.961	-0.948	-0.935	-0.922	-0.910	-0.898	-0.884	-0.872	-0.860	-0.849	-0.838	-0.826	-0.815	-0.804	-0.792	-0.782	-0.772	-0.760	-0.750	-0.740	-0.730	-0.720	-0.710	-0.701	-0.691	-0.681	-0.672	-0.662	-0.652	-0.645	-0.635	-0.626	-0.619	-0.610	-0.602	-0.595	-0.586	-0.580	-0.572	-0.566	-0.560	-0.556	-0.550	-0.544	-0.540	-0.536	-0.532	-0.529	-0.526	-0.522	-0.521	-0.519	-0.519	-0.516	-0.519	-0.519	-0.520	-0.522	-0.524	-0.526	-0.529	-0.532	-0.536	-0.541	-0.545	-0.550	-0.556	-0.561	-0.566	-0.572	-0.579	-0.585	-0.591	-0.598	-0.604	-0.609	-0.616	-0.622	-0.628	-0.632	-0.638	-0.642	-0.648	-0.651	-0.656	-0.659	-0.662	-0.665	-0.666	-0.669	-0.669	-0.670	-0.669	-0.668	-0.665	-0.662	-0.660	-0.654	-0.650	-0.644	-0.639	-0.630	-0.622	-0.616	-0.608	-0.598	-0.588	-0.578	-0.568	-0.556	-0.545	-0.532	-0.520	-0.509	-0.496	-0.484	-0.471	-0.458	-0.445	-0.432	-0.419	-0.406	-0.395	-0.382	-0.370	-0.359	-0.348	-0.336	-0.325	-0.316	-0.306	-0.296	-0.288	-0.280	-0.272	-0.265	-0.259	-0.252	-0.248	-0.242	-0.238	-0.234	-0.230	-0.226	-0.224	-0.221	-0.220	-0.218	-0.215	-0.214	-0.212	-0.212	-0.211	-0.210	-0.209	-0.209	-0.206	-0.205	-0.202	-0.201	-0.200	-0.198	-0.195	-0.191	-0.189	-0.185	-0.180	-0.175	-0.170	-0.164	-0.158	-0.150	-0.144	-0.135	-0.126	-0.118	-0.108	-0.098	-0.088	-0.076	-0.065	-0.052	-0.040	-0.026	-0.014	-0.001	0.014	0.026	0.040	0.054	0.069	0.082	0.095	0.110	0.124	0.136	0.150	0.164	0.175	0.189	0.201	0.212	0.225	0.235	0.246	0.255	0.265	0.274	0.281	0.290	0.296	0.304	0.309	0.315	0.320	0.324	0.326	0.329	0.331	0.334	0.334	0.335	0.335	0.334	0.332	0.331	0.329	0.326	0.324	0.321	0.318	0.314	0.309	0.305	0.300	0.295	0.290	0.282	0.278	0.271	0.265	0.258	0.251	0.244	0.236	0.229	0.220	0.212	0.204	0.195	0.188	0.179	0.169	0.160	0.149	0.140	0.129	0.119	0.108	0.098	0.085	0.074	0.061	0.049	0.036	0.022	0.010	-0.005	-0.019	-0.034	-0.048	-0.062	-0.079	-0.095	-0.110	-0.126	-0.142	-0.159	-0.178	-0.194	-0.211	-0.228	-0.244	-0.261	-0.279	-0.296	-0.312	-0.329	-0.345	-0.361	-0.376	-0.392	-0.409	-0.424	-0.438	-0.452	-0.466	-0.481	-0.494	-0.506	-0.519	-0.530	-0.541	-0.552	-0.564	-0.575	-0.584	-0.594	-0.602	-0.611	-0.620	-0.629	-0.638	-0.646	-0.655	-0.662	-0.670	-0.678	-0.686	-0.692	-0.701	-0.709	-0.718	-0.725	-0.735	-0.742	-0.752	-0.762	-0.772	-0.782	-0.792	-0.805	-0.815	-0.828	-0.840	-0.854	-0.866	-0.881	-0.895	-0.910	-0.926	-0.941	-0.959	-0.975	-0.994	-1.011	-1.029	-1.048	-1.066	-1.086	-1.105	-1.125	-1.145	-1.165	-1.185	-1.205	-1.225	-1.245	-1.265	-1.284	-1.302	-1.322	-1.341	-1.359	-1.378	-1.395	-1.412	-1.431	-1.448	-1.464	-1.480	-1.496	-1.511	-1.525	-1.539	-1.552	-1.566	-1.578	-1.589	-1.600	-1.611	-1.621	-1.632	-1.641	-1.650	-1.659	-1.666	-1.674	-1.682	-1.689	-1.696	-1.701	-1.708	-1.712	-1.719	-1.724	-1.729	-1.735	-1.739	-1.744	-1.748	-1.751	-1.756	-1.760	-1.764	-1.766	-1.771	-1.775	-1.778	-1.780	-1.784	-1.788	-1.790	-1.791	-1.795	-1.798	-1.799	-1.801	-1.802	-1.804	-1.805	-1.805	-1.806	-1.808	-1.806	-1.806	-1.804	-1.804	-1.801	-1.799	-1.796	-1.792	-1.789	-1.784	-1.779	-1.774	-1.768	-1.760	-1.752	-1.744	-1.736	-1.726	-1.716	-1.705	-1.694	-1.681	-1.669	-1.655	-1.641	-1.626	-1.611	-1.594	-1.578	-1.560	-1.541	-1.522	-1.502	-1.482	-1.462	-1.440	-1.418	-1.395	-1.372	-1.350	-1.325	-1.300	-1.275	-1.250	-1.225	-1.199	-1.171	-1.146	-1.120	-1.094	-1.066	-1.040	-1.012	-0.985	-0.959	-0.931	-0.904	-0.878	-0.851	-0.825	-0.799	-0.772	-0.749	-0.722	-0.699	-0.674	-0.650	-0.626	-0.605	-0.582	-0.561	-0.541	-0.520	-0.502	-0.484	-0.466	-0.450	-0.435	-0.420	-0.408	-0.394	-0.381	-0.370	-0.359	-0.350	-0.340	-0.332	-0.324	-0.316	-0.310	-0.305	-0.299	-0.294	-0.289	-0.285	-0.282	-0.278	-0.275	-0.271	-0.269	-0.265	-0.261	-0.259	-0.255	-0.251	-0.245	-0.241	-0.236	-0.229	-0.224	-0.216	-0.208	-0.199	-0.189	-0.178	-0.168	-0.154	-0.140	-0.126	-0.110	-0.092	-0.074	-0.056	-0.035	-0.015	0.009	0.032	0.058	0.082	0.110	0.138	0.166	0.196	0.228	0.260	0.292	0.325	0.360	0.395	0.430	0.466	0.504	0.540	0.578	0.615	0.652	0.690	0.729	0.766	0.804	0.841	0.878	0.914	0.950	0.986	1.022	1.058	1.091	1.126	1.159	1.191	1.224	1.255	1.285	1.314	1.342	1.370	1.396	1.421	1.446	1.470	1.492	1.514	1.534	1.554	1.571	1.589	1.605	1.620	1.635	1.648	1.660	1.672	1.681	1.691	1.700	1.708	1.715	1.720	1.726	1.731	1.735	1.739	1.741	1.742	1.745	1.746	1.746	1.745	1.745	1.744	1.742	1.740	1.738	1.735	1.732	1.729	1.725	1.720	1.715	1.710	1.704	1.699	1.692	1.686	1.680	1.672	1.666	1.659	1.651	1.644	1.635	1.628	1.619	1.611	1.601	1.591	1.582	1.572	1.564	1.554	1.542	1.532	1.521	1.511	1.500	1.489	1.476	1.464	1.452	1.439	1.426	1.414	1.400	1.385	1.371	1.358	1.344	1.328	1.314	1.299	1.284	1.268	1.252	1.238	1.220	1.204	1.188	1.172	1.155	1.139	1.122	1.105	1.088	1.071	1.054	1.038	1.021	1.004	0.988	0.970	0.954	0.938	0.920	0.904	0.888	0.871	0.855	0.839	0.822	0.808	0.791	0.776	0.760	0.745	0.730	0.715	0.701	0.685	0.671	0.658	0.644	0.630	0.616	0.604	0.591	0.578	0.564	0.551	0.539	0.526	0.514	0.500	0.488	0.475	0.462	0.450	0.438	0.425	0.412	0.399	0.388	0.374	0.362	0.349	0.336	0.322	0.310	0.296	0.284	0.269	0.256	0.242	0.229	0.215	0.201	0.188	0.174	0.160	0.146	0.134	0.119	0.105	0.094	0.080	0.066	0.055	0.042	0.031	0.020	0.009	-0.002	-0.012	-0.022	-0.031	-0.040	-0.049	-0.056	-0.062	-0.069	-0.074	-0.079	-0.082	-0.085	-0.088	-0.089	-0.089	-0.089	-0.086	-0.085	-0.082	-0.078	-0.072	-0.066	-0.059	-0.051	-0.044	-0.034	-0.022	-0.011	0.001	0.014	0.028	0.042	0.059	0.075	0.091	0.110	0.130	0.148	0.169	0.189	0.210	0.230	0.252	0.275	0.298	0.321	0.344	0.368	0.391	0.415	0.439	0.464	0.486	0.511	0.535	0.559	0.582	0.606	0.630	0.652	0.676	0.699	0.721	0.744	0.765	0.786	0.808	0.829	0.849	0.869	0.889	0.906	0.925	0.942	0.961	0.978	0.995	1.010	1.026	1.041	1.054	1.069	1.081	1.094	1.106	1.118	1.128	1.139	1.148	1.158	1.166	1.175	1.182	1.189	1.196	1.201	1.209	1.212	1.218	1.221	1.225	1.229	1.231	1.234	1.234	1.235	1.235	1.235	1.235	1.234	1.231	1.230	1.228	1.224	1.220	1.216	1.212	1.208	1.202	1.198	1.191	1.186	1.179	1.171	1.165	1.158	1.150	1.141	1.132	1.125	1.118	1.109	1.099	1.090	1.081	1.072	1.064	1.054	1.045	1.038	1.028	1.019	1.010	1.004	0.995	0.988	0.981	0.975	0.968	0.961	0.955	0.950	0.945	0.941	0.938	0.934	0.931	0.930	0.930	0.929	0.929	0.930	0.931	0.934	0.936	0.941	0.945	0.951	0.958	0.964	0.970	0.979	0.988	0.995	1.005	1.015	1.025	1.036	1.048	1.059	1.071	1.084	1.096	1.109	1.124	1.136	1.150	1.164	1.178	1.191	1.205	1.218	1.231	1.244	1.256	1.269	1.281	1.294	1.305	1.315	1.325	1.336	1.346	1.355	1.364	1.371	1.379	1.386	1.392	1.398	1.404	1.409	1.411	1.415	1.419	1.421	1.424	1.426	1.428	1.428	1.429	1.430	1.430	1.430	1.430	1.429	1.428	1.425	1.424	1.421	1.418	1.416	1.412	1.409	1.405	1.401	1.396	1.391	1.386	1.380	1.375	1.369	1.361	1.352	1.345	1.338	1.329	1.320	1.309	1.299	1.288	1.278	1.264	1.251	1.238	1.224	1.208	1.191	1.174	1.158	1.139	1.120	1.100	1.079	1.059	1.038	1.014	0.991	0.968	0.944	0.920	0.895	0.870	0.845	0.820	0.792	0.768	0.741	0.716	0.690	0.664	0.639	0.614	0.590	0.566	0.542	0.521	0.499	0.478	0.458	0.439	0.421	0.405	0.389	0.375	0.362	0.350	0.341	0.332	0.325	0.320	0.316	0.314	0.314	0.314	0.316	0.320	0.326	0.332	0.341	0.351	0.364	0.375	0.390	0.405	0.421	0.440	0.459	0.480	0.500	0.521	0.544	0.569	0.591	0.616	0.640	0.666	0.690	0.716	0.740	0.765	0.790	0.814	0.838	0.861	0.884	0.905	0.928	0.949	0.968	0.988	1.005	1.021	1.038	1.052	1.065	1.078	1.089	1.099	1.108	1.115	1.121	1.126	1.130	1.134	1.136	1.136	1.134	1.131	1.129	1.125	1.119	1.112	1.105	1.096	1.089	1.079	1.069	1.058	1.046	1.034	1.021	1.009	0.995	0.981	0.969	0.955	0.941	0.928	0.914	0.900	0.886	0.872	0.859	0.845	0.832	0.820	0.806	0.795	0.784	0.771	0.760	0.750	0.740	0.730	0.720	0.711	0.704	0.696	0.689	0.680	0.675	0.669	0.664	0.660	0.656	0.652	0.650	0.648	0.645	0.644	0.642	0.642	0.641	0.642	0.642	0.644	0.645	0.646	0.649	0.651	0.654	0.658	0.661	0.664	0.669	0.674	0.678	0.682	0.688	0.694	0.699	0.704	0.710	0.715	0.721	0.726	0.734	0.739	0.745	0.751	0.756	0.764	0.769	0.775	0.780	0.786	0.791	0.796	0.802	0.808	0.812	0.818	0.821	0.828	0.831	0.835	0.839	0.842	0.846	0.849	0.851	0.854	0.856	0.856	0.859	0.860	0.861	0.861	0.861	0.862	0.862	0.862	0.861	0.861	0.861	0.860	0.859	0.859	0.858	0.856	0.856	0.855	0.855	0.854	0.854	0.854	0.855	0.855	0.858	0.858	0.860	0.862	0.865	0.868	0.871	0.876	0.880	0.885	0.890	0.895	0.902	0.909	0.918	0.925	0.934	0.942	0.950	0.960	0.970	0.980	0.990	1.000	1.010	1.021	1.031	1.042	1.052	1.062	1.071	1.081	1.090	1.099	1.106	1.114	1.121	1.128	1.132	1.136	1.141	1.144	1.145	1.146	1.146	1.145	1.144	1.140	1.135	1.130	1.122	1.115	1.105	1.096	1.084	1.071	1.056	1.042	1.026	1.009	0.991	0.970	0.950	0.929	0.908	0.884	0.860	0.838	0.811	0.788	0.761	0.735	0.710	0.684	0.658	0.631	0.604	0.578	0.550	0.524	0.499	0.472	0.446	0.421	0.396	0.374	0.350	0.328	0.306	0.285	0.265	0.245	0.228	0.210	0.192	0.176	0.161	0.148	0.135	0.122	0.111	0.101	0.091	0.082	0.075	0.069	0.061	0.056	0.051	0.046	0.044	0.040	0.038	0.035	0.034	0.032	0.031	0.030	0.030	0.029	0.029	0.029	0.028	0.028	0.026	0.025	0.024	0.022	0.020	0.018	0.016	0.014	0.010	0.006	0.002	-0.001	-0.006	-0.011	-0.018	-0.024	-0.030	-0.038	-0.044	-0.052	-0.060	-0.070	-0.079	-0.086	-0.096	-0.105	-0.114	-0.124	-0.134	-0.144	-0.152	-0.162	-0.171	-0.180	-0.189	-0.198	-0.205	-0.212	-0.220	-0.226	-0.232	-0.238	-0.242	-0.248	-0.250	-0.254	-0.255	-0.255	-0.256	-0.256	-0.255	-0.251	-0.249	-0.244	-0.239	-0.232	-0.226	-0.219	-0.211	-0.202	-0.194	-0.184	-0.172	-0.161	-0.150	-0.138	-0.124	-0.111	-0.096	-0.082	-0.068	-0.052	-0.038	-0.024	-0.009	0.008	0.021	0.038	0.051	0.066	0.081	0.094	0.108	0.120	0.132	0.145	0.155	0.166	0.176	0.185	0.192	0.201	0.208	0.212	0.218	0.222	0.225	0.228	0.229	0.230	0.230	0.229	0.228	0.225	0.220	0.218	0.212	0.205	0.199	0.192	0.185	0.176	0.166	0.158	0.146	0.136	0.126	0.114	0.102	0.090	0.078	0.065	0.052	0.041	0.028	0.016	0.002	-0.010	-0.024	-0.036	-0.049	-0.062	-0.074	-0.088	-0.100	-0.114	-0.125	-0.136	-0.149	-0.160	-0.171	-0.181	-0.194	-0.204	-0.214	-0.222	-0.232	-0.242	-0.252	-0.260	-0.270	-0.278	-0.288	-0.295	-0.305	-0.312	-0.321	-0.329	-0.338	-0.345	-0.355	-0.362	-0.371	-0.380	-0.389	-0.398	-0.406	-0.415	-0.424	-0.434	-0.444	-0.454	-0.462	-0.474	-0.485	-0.496	-0.506	-0.519	-0.531	-0.545	-0.559	-0.571	-0.585	-0.601	-0.615	-0.630	-0.648	-0.662	-0.680	-0.698	-0.715	-0.732	-0.751	-0.770	-0.789	-0.809	-0.829	-0.849	-0.870	-0.889	-0.909	-0.931	-0.951	-0.971	-0.992	-1.012	-1.034	-1.055	-1.075	-1.096	-1.116	-1.135	-1.156	-1.175	-1.194	-1.212	-1.231	-1.249	-1.268	-1.284	-1.301	-1.318	-1.332	-1.348	-1.362	-1.375	-1.389	-1.401	-1.414	-1.426	-1.436	-1.448	-1.456	-1.466	-1.475	-1.482	-1.490	-1.500	-1.508	-1.514	-1.521	-1.526	-1.534	-1.539	-1.545	-1.551	-1.556	-1.561	-1.568	-1.572	-1.579	-1.585	-1.591	-1.596	-1.602	-1.609	-1.615	-1.621	-1.629	-1.635	-1.642	-1.650	-1.658	-1.665	-1.672	-1.681	-1.690	-1.699	-1.709	-1.718	-1.726	-1.736	-1.745	-1.755	-1.764	-1.772	-1.782	-1.791	-1.799	-1.808	-1.815	-1.822	-1.830	-1.836	-1.842	-1.848	-1.854	-1.858	-1.861	-1.865	-1.868	-1.869	-1.870	-1.870	-1.870	-1.868	-1.865	-1.862	-1.858	-1.852	-1.848	-1.840	-1.832	-1.824	-1.814	-1.804	-1.792	-1.780	-1.768	-1.754	-1.740	-1.726	-1.710	-1.694	-1.678	-1.660	-1.644	-1.625	-1.606	-1.588	-1.568	-1.548	-1.528	-1.508	-1.486	-1.466	-1.445	-1.424	-1.402	-1.382	-1.361	-1.340	-1.319	-1.296	-1.276	-1.256	-1.235	-1.214	-1.194	-1.172	-1.154	-1.134	-1.116	-1.096	-1.079	-1.060	-1.042	-1.025	-1.009	-0.991	-0.976	-0.961	-0.946	-0.931	-0.918	-0.905	-0.891	-0.879	-0.868	-0.856	-0.848	-0.838	-0.829	-0.821	-0.814	-0.808	-0.801	-0.796	-0.792	-0.790	-0.788	-0.786	-0.786	-0.785	-0.788	-0.789	-0.792	-0.796	-0.801	-0.806	-0.814	-0.820	-0.829	-0.838	-0.848	-0.858	-0.869	-0.880	-0.894	-0.906	-0.919	-0.934	-0.948	-0.964	-0.979	-0.995	-1.011	-1.029	-1.045	-1.062	-1.080	-1.100	-1.118	-1.135	-1.155	-1.172	-1.192	-1.211	-1.230	-1.249	-1.268	-1.286	-1.304	-1.321	-1.340	-1.358	-1.375	-1.392	-1.410	-1.426	-1.444	-1.461	-1.476	-1.494	-1.510	-1.525	-1.540	-1.556	-1.570	-1.585	-1.599	-1.612	-1.626	-1.639	-1.652	-1.664	-1.676	-1.688	-1.699	-1.710	-1.719	-1.730	-1.740	-1.749	-1.758	-1.765	-1.775	-1.782	-1.790	-1.796	-1.804	-1.810	-1.815	-1.821	-1.825	-1.830	-1.834	-1.839	-1.841	-1.845	-1.849	-1.851	-1.852	-1.855	-1.855	-1.858	-1.859	-1.859	-1.859	-1.860	-1.860	-1.860	-1.859	-1.860	-1.860	-1.859	-1.860	-1.860	-1.860	-1.861	-1.861	-1.862	-1.864	-1.866	-1.868	-1.870	-1.874	-1.876	-1.880	-1.885	-1.890	-1.895	-1.901	-1.909	-1.916	-1.925	-1.935	-1.945	-1.955	-1.968	-1.980	-1.992	-2.006	-2.020	-2.036	-2.052	-2.069	-2.085	-2.102	-2.121	-2.140	-2.159	-2.178	-2.198	-2.218	-2.238	-2.258	-2.279	-2.299	-2.319	-2.339	-2.359	-2.379	-2.398	-2.418	-2.435	-2.454	-2.471	-2.489	-2.505	-2.520	-2.535	-2.550	-2.562	-2.576	-2.588	-2.599	-2.608	-2.618	-2.626	-2.632	-2.638	-2.642	-2.648	-2.650	-2.652	-2.654	-2.654	-2.654	-2.651	-2.651	-2.649	-2.644	-2.640	-2.635	-2.629	-2.624	-2.616	-2.610	-2.602	-2.595	-2.585	-2.578	-2.568	-2.560	-2.550	-2.540	-2.531	-2.521	-2.512	-2.502	-2.494	-2.485	-2.476	-2.468	-2.459	-2.450	-2.442	-2.436	-2.429	-2.422	-2.416	-2.409	-2.404	-2.399	-2.392	-2.388	-2.382	-2.379	-2.374	-2.369	-2.365	-2.361	-2.358	-2.354	-2.350	-2.348	-2.342	-2.339	-2.335	-2.332	-2.328	-2.325	-2.320	-2.318	-2.312	-2.308	-2.305	-2.300	-2.294	-2.290	-2.284	-2.279	-2.272	-2.265	-2.259	-2.254	-2.245	-2.238	-2.230	-2.222	-2.215	-2.206	-2.199	-2.189	-2.181	-2.171	-2.162	-2.154	-2.145	-2.135	-2.125	-2.115	-2.105	-2.096	-2.086	-2.076	-2.068	-2.058	-2.049	-2.039	-2.030	-2.020	-2.011	-2.001	-1.992	-1.985	-1.976	-1.968	-1.959	-1.950	-1.941	-1.932	-1.924	-1.918	-1.909	-1.900	-1.892	-1.884	-1.875	-1.866	-1.856	-1.848	-1.838	-1.828	-1.818	-1.806	-1.795	-1.782	-1.770	-1.758	-1.745	-1.731	-1.716	-1.702	-1.686	-1.670	-1.654	-1.636	-1.619	-1.600	-1.581	-1.561	-1.541	-1.520	-1.499	-1.478	-1.455	-1.432	-1.409	-1.385	-1.360	-1.336	-1.310	-1.285	-1.259	-1.232	-1.206	-1.180	-1.154	-1.128	-1.101	-1.075	-1.048	-1.022	-0.995	-0.969	-0.944	-0.919	-0.892	-0.868	-0.842	-0.819	-0.795	-0.772	-0.749	-0.726	-0.705	-0.684	-0.664	-0.642	-0.622	-0.605	-0.586	-0.568	-0.551	-0.534	-0.518	-0.502	-0.488	-0.474	-0.460	-0.448	-0.434	-0.422	-0.410	-0.400	-0.390	-0.380	-0.370	-0.361	-0.352	-0.344	-0.335	-0.328	-0.320	-0.312	-0.305	-0.298	-0.291	-0.285	-0.279	-0.272	-0.265	-0.260	-0.255	-0.249	-0.244	-0.238	-0.234	-0.229	-0.225	-0.220	-0.216	-0.212	-0.209	-0.205	-0.201	-0.198	-0.196	-0.194	-0.191	-0.189	-0.188	-0.186	-0.185	-0.184	-0.184	-0.182	-0.182	-0.182	-0.184	-0.184	-0.185	-0.188	-0.189	-0.191	-0.194	-0.196	-0.199	-0.202	-0.206	-0.209	-0.212	-0.216	-0.220	-0.225	-0.229	-0.234	-0.239	-0.244	-0.249	-0.254	-0.260	-0.265	-0.270	-0.276	-0.281	-0.289	-0.294	-0.300	-0.308	-0.312	-0.319	-0.325	-0.331	-0.338	-0.344	-0.351	-0.358	-0.364	-0.369	-0.376	-0.382	-0.389	-0.395	-0.400	-0.408	-0.414	-0.419	-0.425	-0.431	-0.436	-0.442	-0.449	-0.455	-0.459	-0.464	-0.469	-0.474	-0.478	-0.481	-0.485	-0.489	-0.490	-0.492	-0.495	-0.498	-0.498	-0.499	-0.498	-0.498	-0.498	-0.495	-0.492	-0.489	-0.486	-0.481	-0.476	-0.470	-0.464	-0.458	-0.449	-0.441	-0.432	-0.422	-0.411	-0.401	-0.389	-0.376	-0.364	-0.350	-0.335	-0.322	-0.306	-0.290	-0.274	-0.258	-0.241	-0.224	-0.206	-0.189	-0.170	-0.152	-0.134	-0.115	-0.098	-0.078	-0.059	-0.040	-0.021	-0.004	0.015	0.032	0.050	0.068	0.086	0.102	0.119	0.136	0.152	0.169	0.182	0.198	0.212	0.228	0.241	0.255	0.269	0.280	0.294	0.304	0.316	0.326	0.338	0.346	0.356	0.366	0.375	0.382	0.391	0.399	0.406	0.412	0.420	0.426	0.431	0.436	0.442	0.446	0.452	0.456	0.460	0.464	0.468	0.470	0.474	0.476	0.478	0.479	0.480	0.482	0.484	0.485	0.485	0.485	0.486	0.486	0.486	0.486	0.485	0.486	0.484	0.484	0.482	0.481	0.481	0.479	0.479	0.476	0.474	0.472	0.472	0.470	0.469	0.468	0.466	0.464	0.462	0.462	0.461	0.461	0.460	0.460	0.460	0.460	0.459	0.459	0.460	0.460	0.460	0.461	0.464	0.464	0.464	0.465	0.468	0.469	0.469	0.470	0.472	0.474	0.475	0.474	0.475	0.475	0.475	0.475	0.475	0.474	0.474	0.474	0.472	0.469	0.468	0.465	0.462	0.459	0.455	0.451	0.446	0.440	0.435	0.429	0.422	0.415	0.408	0.400	0.391	0.382	0.374	0.364	0.354	0.344	0.332	0.321	0.310	0.298	0.285	0.274	0.261	0.248	0.235	0.221	0.209	0.195	0.182	0.168	0.155	0.140	0.128	0.112	0.099	0.085	0.070	0.056	0.041	0.028	0.012	-0.001	-0.016	-0.031	-0.045	-0.061	-0.076	-0.091	-0.106	-0.122	-0.139	-0.154	-0.171	-0.188	-0.204	-0.221	-0.239	-0.256	-0.274	-0.291	-0.310	-0.329	-0.349	-0.369	-0.389	-0.410	-0.430	-0.452	-0.474	-0.495	-0.518	-0.540	-0.562	-0.586	-0.610	-0.634	-0.658	-0.682	-0.706	-0.732	-0.758	-0.782	-0.808	-0.832	-0.858	-0.884	-0.909	-0.935	-0.959	-0.984	-1.009	-1.034	-1.058	-1.081	-1.105	-1.128	-1.150	-1.172	-1.194	-1.215	-1.236	-1.256	-1.276	-1.295	-1.312	-1.331	-1.346	-1.364	-1.379	-1.395	-1.408	-1.422	-1.435	-1.448	-1.460	-1.471	-1.481	-1.490	-1.500	-1.509	-1.516	-1.524	-1.531	-1.539	-1.544	-1.550	-1.555	-1.560	-1.564	-1.569	-1.572	-1.576	-1.580	-1.581	-1.585	-1.588	-1.591	-1.594	-1.595	-1.598	-1.600	-1.602	-1.604	-1.606	-1.609	-1.610	-1.611	-1.614	-1.616	-1.619	-1.619	-1.621	-1.622	-1.624	-1.625	-1.626	-1.628	-1.628	-1.629	-1.629	-1.628	-1.629	-1.626	-1.626	-1.625	-1.624	-1.621	-1.619	-1.618	-1.614	-1.610	-1.606	-1.601	-1.595	-1.590	-1.582	-1.576	-1.568	-1.560	-1.551	-1.541	-1.532	-1.521	-1.510	-1.499	-1.486	-1.472	-1.459	-1.445	-1.429	-1.415	-1.399	-1.381	-1.364	-1.348	-1.330	-1.312	-1.294	-1.275	-1.258	-1.239	-1.220	-1.200	-1.181	-1.162	-1.144	-1.124	-1.105	-1.086	-1.068	-1.049	-1.031	-1.014	-0.995	-0.979	-0.961	-0.944	-0.929	-0.914	-0.898	-0.882	-0.869	-0.855	-0.842	-0.829	-0.819	-0.806	-0.796	-0.786	-0.776	-0.769	-0.760	-0.751	-0.745	-0.739	-0.732	-0.728	-0.722	-0.720	-0.716	-0.712	-0.710	-0.709	-0.706	-0.705	-0.706	-0.705	-0.706	-0.708	-0.709	-0.710	-0.712	-0.714	-0.718	-0.719	-0.722	-0.725	-0.728	-0.731	-0.735	-0.739	-0.741	-0.745	-0.750	-0.752	-0.755	-0.760	-0.762	-0.764	-0.768	-0.770	-0.772	-0.774	-0.776	-0.778	-0.778	-0.779	-0.779	-0.778	-0.778	-0.776	-0.774	-0.770	-0.768	-0.764	-0.760	-0.755	-0.748	-0.741	-0.734	-0.726	-0.718	-0.709	-0.699	-0.688	-0.676	-0.662	-0.650	-0.638	-0.624	-0.609	-0.594	-0.578	-0.562	-0.544	-0.526	-0.507	-0.489	-0.470	-0.450	-0.430	-0.410	-0.389	-0.368	-0.348	-0.325	-0.302	-0.281	-0.261	-0.239	-0.218	-0.195	-0.175	-0.152	-0.132	-0.112	-0.092	-0.072	-0.055	-0.035	-0.018	0.000	0.016	0.032	0.048	0.061	0.075	0.089	0.100	0.110	0.120	0.129	0.138	0.144	0.150	0.154	0.159	0.161	0.162	0.162	0.161	0.159	0.156	0.152	0.148	0.142	0.134	0.126	0.116	0.106	0.095	0.082	0.070	0.056	0.041	0.026	0.010	-0.008	-0.025	-0.042	-0.062	-0.081	-0.101	-0.121	-0.142	-0.165	-0.186	-0.208	-0.231	-0.252	-0.276	-0.300	-0.322	-0.346	-0.370	-0.392	-0.418	-0.441	-0.465	-0.489	-0.512	-0.535	-0.559	-0.582	-0.606	-0.629	-0.651	-0.675	-0.696	-0.719	-0.740	-0.761	-0.782	-0.804	-0.824	-0.844	-0.864	-0.882	-0.901	-0.919	-0.938	-0.955	-0.971	-0.988	-1.002	-1.019	-1.032	-1.046	-1.059	-1.071	-1.082	-1.094	-1.105	-1.115	-1.124	-1.131	-1.139	-1.145	-1.151	-1.156	-1.159	-1.161	-1.164	-1.166	-1.166	-1.165	-1.164	-1.160	-1.158	-1.152	-1.149	-1.141	-1.134	-1.126	-1.116	-1.108	-1.096	-1.084	-1.071	-1.059	-1.044	-1.030	-1.015	-0.999	-0.980	-0.964	-0.945	-0.926	-0.908	-0.886	-0.868	-0.846	-0.825	-0.802	-0.781	-0.760	-0.738	-0.715	-0.692	-0.670	-0.648	-0.625	-0.601	-0.580	-0.558	-0.535	-0.512	-0.491	-0.470	-0.450	-0.431	-0.411	-0.391	-0.374	-0.355	-0.339	-0.321	-0.306	-0.290	-0.276	-0.262	-0.249	-0.236	-0.225	-0.216	-0.205	-0.196	-0.190	-0.184	-0.178	-0.172	-0.169	-0.165	-0.162	-0.161	-0.161	-0.161	-0.164	-0.166	-0.170	-0.174	-0.180	-0.186	-0.194	-0.200	-0.209	-0.219	-0.229	-0.240	-0.251	-0.264	-0.276	-0.289	-0.304	-0.319	-0.332	-0.349	-0.365	-0.381	-0.398	-0.414	-0.430	-0.449	-0.465	-0.482	-0.501	-0.519	-0.538	-0.554	-0.572	-0.590	-0.609	-0.628	-0.645	-0.664	-0.681	-0.699	-0.716	-0.734	-0.751	-0.768	-0.785	-0.801	-0.818	-0.835	-0.851	-0.868	-0.882	-0.899	-0.915	-0.930	-0.948	-0.962	-0.978	-0.994	-1.009	-1.025	-1.041	-1.056	-1.071	-1.088	-1.104	-1.120	-1.135	-1.152	-1.169	-1.185	-1.202	-1.220	-1.238	-1.255	-1.272	-1.290	-1.310	-1.329	-1.348	-1.368	-1.388	-1.406	-1.426	-1.446	-1.468	-1.488	-1.510	-1.530	-1.552	-1.572	-1.595	-1.616	-1.639	-1.660	-1.681	-1.704	-1.726	-1.746	-1.769	-1.790	-1.810	-1.830	-1.851	-1.871	-1.891	-1.910	-1.929	-1.949	-1.966	-1.984	-2.000	-2.016	-2.031	-2.046	-2.061	-2.075	-2.088	-2.100	-2.111	-2.121	-2.130	-2.140	-2.148	-2.155	-2.162	-2.168	-2.171	-2.176	-2.179	-2.182	-2.184	-2.185	-2.185	-2.185	-2.185	-2.182	-2.180	-2.176	-2.174	-2.170	-2.165	-2.159	-2.155	-2.148	-2.141	-2.134	-2.128	-2.120	-2.112	-2.105	-2.096	-2.088	-2.081	-2.072	-2.065	-2.056	-2.049	-2.040	-2.031	-2.024	-2.016	-2.007	-2.001	-1.994	-1.988	-1.980	-1.974	-1.968	-1.961	-1.956	-1.950	-1.945	-1.941	-1.935	-1.930	-1.926	-1.921	-1.918	-1.914	-1.909	-1.906	-1.902	-1.899	-1.895	-1.892	-1.889	-1.885	-1.881	-1.876	-1.872	-1.869	-1.865	-1.860	-1.855	-1.850	-1.844	-1.838	-1.830	-1.824	-1.818	-1.809	-1.800	-1.791	-1.781	-1.772	-1.760	-1.750	-1.739	-1.726	-1.714	-1.701	-1.688	-1.675	-1.660	-1.645	-1.629	-1.614	-1.598	-1.581	-1.564	-1.546	-1.529	-1.511	-1.494	-1.475	-1.458	-1.439	-1.420	-1.401	-1.382	-1.362	-1.344	-1.324	-1.305	-1.286	-1.269	-1.249	-1.230	-1.212	-1.194	-1.176	-1.159	-1.141	-1.124	-1.108	-1.091	-1.076	-1.061	-1.045	-1.030	-1.016	-1.002	-0.989	-0.976	-0.964	-0.950	-0.939	-0.928	-0.916	-0.906	-0.896	-0.888	-0.880	-0.871	-0.862	-0.855	-0.849	-0.844	-0.838	-0.832	-0.829	-0.824	-0.820	-0.818	-0.815	-0.812	-0.810	-0.809	-0.808	-0.806	-0.808	-0.806	-0.806	-0.806	-0.808	-0.810	-0.811	-0.814	-0.816	-0.818	-0.820	-0.822	-0.826	-0.829	-0.832	-0.835	-0.839	-0.841	-0.845	-0.848	-0.850	-0.852	-0.855	-0.858	-0.860	-0.861	-0.862	-0.865	-0.865	-0.865	-0.866	-0.866	-0.865	-0.865	-0.864	-0.862	-0.861	-0.859	-0.856	-0.854	-0.850	-0.845	-0.841	-0.836	-0.831	-0.825	-0.819	-0.812	-0.805	-0.798	-0.790	-0.782	-0.775	-0.766	-0.758	-0.749	-0.739	-0.730	-0.720	-0.710	-0.701	-0.691	-0.682	-0.672	-0.665	-0.655	-0.646	-0.638	-0.630	-0.621	-0.614	-0.606	-0.599	-0.592	-0.586	-0.581	-0.576	-0.571	-0.566	-0.562	-0.559	-0.556	-0.555	-0.552	-0.551	-0.550	-0.549	-0.549	-0.550	-0.551	-0.551	-0.552	-0.554	-0.555	-0.558	-0.559	-0.561	-0.564	-0.565	-0.568	-0.570	-0.571	-0.572	-0.574	-0.575	-0.574	-0.574	-0.572	-0.571	-0.570	-0.568	-0.564	-0.561	-0.558	-0.552	-0.548	-0.540	-0.532	-0.525	-0.516	-0.506	-0.496	-0.486	-0.474	-0.462	-0.449	-0.435	-0.421	-0.406	-0.391	-0.375	-0.360	-0.342	-0.325	-0.308	-0.290	-0.274	-0.256	-0.238	-0.221	-0.202	-0.186	-0.169	-0.151	-0.135	-0.118	-0.101	-0.086	-0.071	-0.056	-0.042	-0.029	-0.016	-0.002	0.008	0.020	0.030	0.039	0.048	0.056	0.064	0.071	0.076	0.082	0.086	0.091	0.094	0.096	0.099	0.100	0.101	0.101	0.102	0.102	0.101	0.100	0.100	0.098	0.096	0.094	0.091	0.090	0.089	0.085	0.082	0.081	0.078	0.075	0.072	0.070	0.068	0.064	0.062	0.059	0.056	0.052	0.050	0.046	0.044	0.039	0.035	0.031	0.028	0.024	0.019	0.014	0.009	0.004	-0.004	-0.009	-0.015	-0.021	-0.030	-0.040	-0.048	-0.058	-0.068	-0.078	-0.088	-0.099	-0.111	-0.124	-0.138	-0.150	-0.165	-0.179	-0.194	-0.209	-0.225	-0.241	-0.258	-0.275	-0.292	-0.309	-0.326	-0.344	-0.360	-0.378	-0.394	-0.412	-0.429	-0.446	-0.462	-0.479	-0.495	-0.511	-0.528	-0.542	-0.558	-0.572	-0.585	-0.600	-0.612	-0.625	-0.638	-0.649	-0.660	-0.672	-0.682	-0.694	-0.704	-0.714	-0.724	-0.734	-0.742	-0.751	-0.761	-0.771	-0.779	-0.789	-0.798	-0.808	-0.818	-0.828	-0.839	-0.849	-0.859	-0.870	-0.882	-0.894	-0.906	-0.919	-0.932	-0.946	-0.961	-0.976	-0.991	-1.008	-1.024	-1.042	-1.060	-1.079	-1.098	-1.116	-1.135	-1.156	-1.178	-1.198	-1.219	-1.240	-1.260	-1.282	-1.305	-1.326	-1.348	-1.370	-1.391	-1.412	-1.435	-1.455	-1.475	-1.496	-1.516	-1.536	-1.556	-1.574	-1.592	-1.611	-1.629	-1.646	-1.662	-1.678	-1.694	-1.708	-1.722	-1.735	-1.749	-1.760	-1.772	-1.782	-1.794	-1.804	-1.812	-1.822	-1.831	-1.839	-1.846	-1.854	-1.860	-1.868	-1.874	-1.880	-1.884	-1.890	-1.896	-1.900	-1.905	-1.909	-1.914	-1.918	-1.922	-1.926	-1.929	-1.934	-1.936	-1.940	-1.944	-1.946	-1.950	-1.952	-1.955	-1.958	-1.959	-1.961	-1.964	-1.964	-1.965	-1.966	-1.966	-1.966	-1.965	-1.964	-1.962	-1.960	-1.956	-1.952	-1.949	-1.945	-1.939	-1.932	-1.928	-1.920	-1.911	-1.902	-1.892	-1.882	-1.871	-1.859	-1.848	-1.834	-1.820	-1.805	-1.789	-1.774	-1.756	-1.739	-1.720	-1.701	-1.681	-1.661	-1.641	-1.619	-1.598	-1.575	-1.551	-1.528	-1.505	-1.480	-1.456	-1.431	-1.406	-1.380	-1.355	-1.329	-1.304	-1.278	-1.250	-1.224	-1.198	-1.171	-1.144	-1.120	-1.094	-1.068	-1.041	-1.015	-0.989	-0.965	-0.939	-0.914	-0.890	-0.865	-0.840	-0.818	-0.792	-0.770	-0.748	-0.725	-0.704	-0.680	-0.660	-0.639	-0.619	-0.600	-0.580	-0.561	-0.542	-0.525	-0.509	-0.492	-0.478	-0.462	-0.449	-0.435	-0.421	-0.409	-0.398	-0.386	-0.376	-0.366	-0.358	-0.349	-0.340	-0.332	-0.325	-0.319	-0.312	-0.308	-0.302	-0.298	-0.294	-0.289	-0.285	-0.281	-0.278	-0.274	-0.271	-0.268	-0.264	-0.261	-0.258	-0.254	-0.249	-0.245	-0.240	-0.235	-0.229	-0.222	-0.215	-0.208	-0.199	-0.190	-0.180	-0.170	-0.158	-0.145	-0.132	-0.118	-0.102	-0.086	-0.069	-0.051	-0.031	-0.012	0.009	0.031	0.055	0.079	0.104	0.130	0.156	0.184	0.211	0.241	0.271	0.301	0.332	0.364	0.395	0.428	0.459	0.491	0.525	0.558	0.591	0.622	0.655	0.688	0.720	0.752	0.782	0.815	0.846	0.876	0.906	0.935	0.964	0.991	1.019	1.046	1.071	1.096	1.120	1.142	1.164	1.185	1.206	1.225	1.244	1.260	1.279	1.292	1.309	1.322	1.335	1.346	1.359	1.369	1.378	1.386	1.394	1.401	1.409	1.414	1.419	1.424	1.429	1.432	1.435	1.438	1.440	1.441	1.441	1.442	1.444	1.442	1.442	1.441	1.440	1.439	1.438	1.435	1.432	1.429	1.425	1.422	1.419	1.415	1.412	1.406	1.402	1.399	1.392	1.388	1.382	1.376	1.370	1.365	1.358	1.351	1.344	1.338	1.330	1.321	1.314	1.305	1.298	1.289	1.279	1.270	1.260	1.250	1.241	1.230	1.220	1.209	1.198	1.185	1.172	1.161	1.149	1.136	1.124	1.110	1.098	1.085	1.070	1.056	1.044	1.028	1.014	0.998	0.984	0.968	0.952	0.936	0.920	0.904	0.886	0.870	0.854	0.835	0.819	0.801	0.784	0.766	0.749	0.730	0.711	0.694	0.675	0.656	0.638	0.620	0.600	0.581	0.562	0.542	0.525	0.505	0.485	0.468	0.448	0.430	0.410	0.391	0.374	0.356	0.338	0.319	0.301	0.282	0.264	0.246	0.230	0.211	0.195	0.178	0.160	0.144	0.126	0.110	0.094	0.078	0.061	0.046	0.030	0.015	-0.001	-0.015	-0.030	-0.045	-0.060	-0.075	-0.090	-0.104	-0.118	-0.131	-0.146	-0.159	-0.171	-0.185	-0.198	-0.210	-0.222	-0.235	-0.246	-0.258	-0.268	-0.279	-0.288	-0.296	-0.306	-0.315	-0.322	-0.330	-0.338	-0.344	-0.350	-0.355	-0.360	-0.364	-0.368	-0.370	-0.371	-0.372	-0.372	-0.371	-0.370	-0.369	-0.365	-0.361	-0.358	-0.351	-0.346	-0.339	-0.331	-0.324	-0.312	-0.304	-0.292	-0.280	-0.269	-0.255	-0.241	-0.226	-0.210	-0.194	-0.176	-0.160	-0.141	-0.122	-0.104	-0.084	-0.064	-0.041	-0.021	0.001	0.024	0.046	0.069	0.091	0.116	0.140	0.164	0.188	0.212	0.236	0.261	0.286	0.311	0.335	0.360	0.384	0.409	0.434	0.459	0.482	0.507	0.531	0.556	0.580	0.604	0.626	0.650	0.674	0.698	0.719	0.742	0.764	0.785	0.806	0.828	0.849	0.869	0.888	0.908	0.925	0.944	0.960	0.978	0.995	1.011	1.025	1.040	1.054	1.068	1.080	1.094	1.105	1.116	1.125	1.135	1.145	1.152	1.161	1.168	1.174	1.180	1.185	1.188	1.191	1.194	1.196	1.198	1.196	1.196	1.195	1.194	1.191	1.188	1.184	1.180	1.175	1.170	1.164	1.158	1.151	1.142	1.135	1.126	1.118	1.109	1.100	1.090	1.080	1.069	1.060	1.049	1.038	1.026	1.016	1.005	0.994	0.982	0.971	0.960	0.950	0.939	0.930	0.919	0.910	0.900	0.892	0.882	0.875	0.866	0.859	0.851	0.845	0.839	0.832	0.828	0.824	0.819	0.816	0.812	0.811	0.810	0.809	0.809	0.809	0.810	0.810	0.812	0.816	0.819	0.824	0.829	0.834	0.839	0.844	0.851	0.859	0.866	0.874	0.882	0.891	0.900	0.910	0.920	0.929	0.940	0.950	0.960	0.970	0.981	0.991	1.002	1.012	1.024	1.034	1.044	1.054	1.064	1.072	1.082	1.091	1.099	1.108	1.116	1.124	1.131	1.139	1.145	1.151	1.156	1.161	1.168	1.171	1.175	1.179	1.184	1.186	1.189	1.191	1.195	1.196	1.199	1.200	1.201	1.202	1.201	1.202	1.201	1.201	1.201	1.200	1.199	1.196	1.194	1.191	1.189	1.185	1.181	1.178	1.174	1.168	1.162	1.156	1.150	1.144	1.136	1.129	1.120	1.111	1.102	1.094	1.081	1.070	1.060	1.048	1.034	1.020	1.005	0.990	0.974	0.958	0.940	0.922	0.904	0.885	0.865	0.846	0.825	0.805	0.784	0.762	0.742	0.721	0.699	0.678	0.655	0.634	0.611	0.590	0.569	0.548	0.528	0.507	0.488	0.469	0.450	0.432	0.415	0.400	0.384	0.370	0.358	0.346	0.335	0.325	0.318	0.310	0.304	0.301	0.298	0.296	0.296	0.298	0.301	0.304	0.310	0.318	0.325	0.334	0.346	0.358	0.370	0.385	0.401	0.418	0.435	0.454	0.474	0.495	0.516	0.539	0.561	0.584	0.609	0.634	0.658	0.682	0.708	0.731	0.755	0.781	0.805	0.829	0.852	0.876	0.899	0.921	0.944	0.965	0.985	1.004	1.022	1.040	1.056	1.072	1.085	1.100	1.111	1.121	1.131	1.140	1.146	1.154	1.158	1.162	1.164	1.164	1.164	1.162	1.160	1.156	1.151	1.145	1.138	1.130	1.121	1.111	1.100	1.089	1.076	1.064	1.049	1.035	1.020	1.005	0.989	0.974	0.956	0.940	0.924	0.906	0.889	0.872	0.855	0.839	0.822	0.805	0.789	0.772	0.758	0.741	0.726	0.711	0.698	0.684	0.670	0.658	0.646	0.634	0.624	0.612	0.604	0.596	0.588	0.581	0.575	0.570	0.565	0.561	0.558	0.556	0.554	0.552	0.552	0.552	0.554	0.555	0.558	0.561	0.565	0.569	0.575	0.580	0.585	0.592	0.600	0.608	0.616	0.625	0.635	0.645	0.654	0.664	0.674	0.685	0.696	0.708	0.718	0.729	0.741	0.751	0.762	0.774	0.785	0.796	0.808	0.818	0.829	0.840	0.850	0.860	0.870	0.880	0.889	0.898	0.906	0.914	0.922	0.930	0.936	0.942	0.949	0.954	0.958	0.964	0.966	0.970	0.974	0.978	0.979	0.981	0.982	0.985	0.986	0.986	0.986	0.986	0.986	0.985	0.985	0.984	0.982	0.981	0.981	0.979	0.979	0.978	0.978	0.976	0.976	0.976	0.978	0.976	0.978	0.979	0.980	0.981	0.984	0.986	0.989	0.992	0.996	1.000	1.006	1.011	1.016	1.022	1.029	1.035	1.041	1.049	1.056	1.064	1.071	1.080	1.088	1.095	1.104	1.111	1.119	1.126	1.132	1.140	1.145	1.152	1.156	1.161	1.165	1.168	1.171	1.172	1.172	1.172	1.171	1.170	1.166	1.161	1.155	1.149	1.140	1.130	1.119	1.108	1.094	1.079	1.064	1.048	1.029	1.009	0.989	0.966	0.944	0.920	0.895	0.869	0.841	0.815	0.786	0.758	0.728	0.698	0.668	0.635	0.605	0.574	0.540	0.509	0.476	0.445	0.412	0.381	0.350	0.320	0.289	0.259	0.230	0.200	0.172	0.146	0.120	0.095	0.071	0.048	0.025	0.004	-0.016	-0.036	-0.054	-0.070	-0.085	-0.100	-0.114	-0.126	-0.138	-0.148	-0.156	-0.164	-0.171	-0.178	-0.184	-0.188	-0.191	-0.194	-0.195	-0.196	-0.196	-0.196	-0.195	-0.194	-0.194	-0.190	-0.188	-0.186	-0.182	-0.180	-0.178	-0.174	-0.171	-0.169	-0.165	-0.162	-0.160	-0.158	-0.154	-0.154	-0.151	-0.150	-0.149	-0.148	-0.148	-0.146	-0.146	-0.148	-0.149	-0.150	-0.152	-0.152	-0.155	-0.158	-0.159	-0.162	-0.165	-0.169	-0.172	-0.175	-0.178	-0.180	-0.182	-0.186	-0.188	-0.191	-0.192	-0.195	-0.195	-0.196	-0.198	-0.196	-0.195	-0.194	-0.192	-0.190	-0.188	-0.184	-0.179	-0.175	-0.169	-0.161	-0.154	-0.146	-0.138	-0.129	-0.120	-0.109	-0.099	-0.086	-0.075	-0.061	-0.049	-0.035	-0.021	-0.006	0.009	0.024	0.039	0.055	0.070	0.086	0.102	0.118	0.134	0.149	0.164	0.179	0.194	0.208	0.221	0.234	0.246	0.259	0.270	0.280	0.289	0.299	0.308	0.314	0.321	0.328	0.332	0.336	0.340	0.341	0.344	0.345	0.344	0.344	0.341	0.339	0.335	0.330	0.325	0.320	0.314	0.306	0.298	0.290	0.281	0.271	0.261	0.251	0.240	0.230	0.218	0.208	0.195	0.184	0.172	0.160	0.149	0.136	0.125	0.114	0.101	0.090	0.079	0.068	0.055	0.045	0.034	0.022	0.012	0.001	-0.009	-0.019	-0.028	-0.038	-0.046	-0.055	-0.062	-0.071	-0.080	-0.089	-0.098	-0.105	-0.114	-0.122	-0.130	-0.139	-0.148	-0.155	-0.164	-0.171	-0.180	-0.189	-0.198	-0.206	-0.216	-0.225	-0.234	-0.245	-0.255	-0.265	-0.276	-0.288	-0.299	-0.310	-0.321	-0.335	-0.348	-0.361	-0.374	-0.388	-0.402	-0.418	-0.432	-0.449	-0.465	-0.481	-0.499	-0.515	-0.532	-0.551	-0.569	-0.588	-0.606	-0.626	-0.645	-0.664	-0.684	-0.704	-0.722	-0.742	-0.764	-0.782	-0.802	-0.822	-0.842	-0.862	-0.882	-0.902	-0.921	-0.941	-0.960	-0.979	-0.998	-1.015	-1.034	-1.051	-1.069	-1.086	-1.102	-1.119	-1.134	-1.149	-1.162	-1.178	-1.191	-1.204	-1.216	-1.228	-1.239	-1.250	-1.260	-1.271	-1.280	-1.289	-1.296	-1.305	-1.311	-1.319	-1.326	-1.332	-1.339	-1.345	-1.350	-1.354	-1.360	-1.365	-1.370	-1.374	-1.379	-1.384	-1.389	-1.392	-1.399	-1.402	-1.408	-1.414	-1.418	-1.424	-1.428	-1.434	-1.440	-1.446	-1.452	-1.459	-1.466	-1.474	-1.481	-1.490	-1.498	-1.506	-1.515	-1.522	-1.532	-1.541	-1.550	-1.559	-1.568	-1.576	-1.584	-1.592	-1.601	-1.609	-1.616	-1.624	-1.631	-1.638	-1.644	-1.651	-1.656	-1.660	-1.665	-1.669	-1.672	-1.674	-1.675	-1.676	-1.676	-1.676	-1.674	-1.672	-1.669	-1.666	-1.661	-1.658	-1.650	-1.645	-1.636	-1.628	-1.619	-1.609	-1.599	-1.588	-1.576	-1.565	-1.551	-1.539	-1.525	-1.510	-1.496	-1.480	-1.464	-1.449	-1.431	-1.416	-1.399	-1.382	-1.365	-1.349	-1.331	-1.312	-1.296	-1.280	-1.261	-1.244	-1.228	-1.210	-1.194	-1.178	-1.160	-1.144	-1.128	-1.112	-1.098	-1.082	-1.068	-1.052	-1.039	-1.026	-1.012	-1.000	-0.989	-0.976	-0.966	-0.956	-0.945	-0.935	-0.926	-0.918	-0.910	-0.904	-0.898	-0.892	-0.888	-0.884	-0.881	-0.879	-0.878	-0.876	-0.875	-0.875	-0.878	-0.881	-0.884	-0.889	-0.895	-0.901	-0.908	-0.916	-0.924	-0.934	-0.944	-0.956	-0.968	-0.980	-0.995	-1.009	-1.024	-1.040	-1.056	-1.074	-1.091	-1.109	-1.128	-1.148	-1.166	-1.185	-1.205	-1.226	-1.246	-1.266	-1.286	-1.308	-1.328	-1.349	-1.369	-1.390	-1.410	-1.430	-1.449	-1.469	-1.488	-1.506	-1.524	-1.542	-1.560	-1.576	-1.594	-1.609	-1.625	-1.640	-1.655	-1.670	-1.684	-1.696	-1.710	-1.722	-1.734	-1.745	-1.756	-1.766	-1.778	-1.786	-1.795	-1.804	-1.814	-1.821	-1.830	-1.838	-1.845	-1.852	-1.859	-1.866	-1.872	-1.879	-1.885	-1.891	-1.896	-1.902	-1.908	-1.915	-1.920	-1.924	-1.930	-1.934	-1.939	-1.944	-1.948	-1.952	-1.956	-1.962	-1.966	-1.970	-1.974	-1.979	-1.982	-1.985	-1.989	-1.991	-1.995	-1.999	-2.001	-2.004	-2.006	-2.007	-2.011	-2.014	-2.016	-2.019	-2.022	-2.025	-2.027	-2.029	-2.033	-2.035	-2.038	-2.041	-2.045	-2.049	-2.052	-2.058	-2.062	-2.068	-2.072	-2.079	-2.086	-2.092	-2.099	-2.108	-2.115	-2.124	-2.134	-2.144	-2.155	-2.166	-2.178	-2.190	-2.204	-2.216	-2.231	-2.246	-2.260	-2.276	-2.291	-2.308	-2.325	-2.341	-2.358	-2.375	-2.392	-2.409	-2.428	-2.444	-2.461	-2.479	-2.496	-2.514	-2.530	-2.546	-2.562	-2.578	-2.594	-2.608	-2.621	-2.636	-2.649	-2.660	-2.671	-2.682	-2.692	-2.701	-2.711	-2.718	-2.725	-2.731	-2.735	-2.739	-2.742	-2.745	-2.748	-2.748	-2.749	-2.749	-2.748	-2.745	-2.741	-2.739	-2.735	-2.730	-2.724	-2.719	-2.712	-2.706	-2.699	-2.691	-2.685	-2.676	-2.669	-2.660	-2.651	-2.642	-2.634	-2.624	-2.615	-2.606	-2.599	-2.590	-2.581	-2.572	-2.565	-2.556	-2.549	-2.541	-2.534	-2.526	-2.520	-2.512	-2.505	-2.499	-2.492	-2.486	-2.479	-2.472	-2.468	-2.461	-2.456	-2.450	-2.446	-2.441	-2.435	-2.430	-2.426	-2.420	-2.415	-2.410	-2.406	-2.400	-2.395	-2.390	-2.385	-2.381	-2.375	-2.370	-2.365	-2.360	-2.355	-2.349	-2.344	-2.338	-2.331	-2.326	-2.320	-2.314	-2.309	-2.301	-2.295	-2.290	-2.282	-2.276	-2.270	-2.264	-2.256	-2.250	-2.244	-2.235	-2.229	-2.222	-2.215	-2.209	-2.201	-2.194	-2.188	-2.181	-2.174	-2.166	-2.160	-2.151	-2.144	-2.136	-2.129	-2.121	-2.114	-2.106	-2.098	-2.089	-2.080	-2.072	-2.064	-2.054	-2.045	-2.035	-2.025	-2.014	-2.004	-1.992	-1.980	-1.969	-1.955	-1.942	-1.929	-1.915	-1.900	-1.884	-1.868	-1.850	-1.832	-1.815	-1.798	-1.778	-1.758	-1.738	-1.716	-1.695	-1.674	-1.650	-1.629	-1.605	-1.580	-1.556	-1.530	-1.505	-1.479	-1.454	-1.428	-1.400	-1.374	-1.348	-1.320	-1.294	-1.266	-1.239	-1.214	-1.186	-1.160	-1.134	-1.108	-1.080	-1.054	-1.029	-1.005	-0.980	-0.956	-0.931	-0.909	-0.886	-0.865	-0.844	-0.822	-0.804	-0.784	-0.765	-0.746	-0.729	-0.712	-0.696	-0.681	-0.666	-0.652	-0.639	-0.626	-0.614	-0.602	-0.591	-0.580	-0.570	-0.560	-0.550	-0.541	-0.532	-0.524	-0.516	-0.507	-0.500	-0.494	-0.486	-0.479	-0.471	-0.464	-0.458	-0.450	-0.444	-0.435	-0.429	-0.421	-0.414	-0.406	-0.399	-0.391	-0.384	-0.376	-0.370	-0.364	-0.356	-0.350	-0.342	-0.335	-0.329	-0.322	-0.315	-0.310	-0.304	-0.298	-0.292	-0.288	-0.284	-0.279	-0.275	-0.272	-0.270	-0.269	-0.268	-0.266	-0.265	-0.266	-0.266	-0.268	-0.269	-0.271	-0.275	-0.279	-0.282	-0.288	-0.292	-0.298	-0.304	-0.310	-0.316	-0.324	-0.331	-0.339	-0.346	-0.355	-0.362	-0.372	-0.381	-0.390	-0.399	-0.408	-0.416	-0.426	-0.434	-0.442	-0.451	-0.460	-0.469	-0.478	-0.484	-0.492	-0.500	-0.506	-0.512	-0.519	-0.524	-0.530	-0.535	-0.540	-0.544	-0.548	-0.551	-0.554	-0.556	-0.559	-0.561	-0.561	-0.562	-0.564	-0.564	-0.564	-0.562	-0.562	-0.561	-0.559	-0.556	-0.554	-0.550	-0.548	-0.542	-0.539	-0.534	-0.529	-0.522	-0.518	-0.511	-0.504	-0.496	-0.489	-0.480	-0.471	-0.461	-0.451	-0.441	-0.430	-0.419	-0.406	-0.395	-0.382	-0.368	-0.354	-0.339	-0.324	-0.308	-0.292	-0.275	-0.258	-0.240	-0.222	-0.204	-0.185	-0.166	-0.146	-0.128	-0.108	-0.088	-0.068	-0.046	-0.025	-0.006	0.015	0.035	0.058	0.078	0.098	0.118	0.138	0.156	0.175	0.195	0.212	0.230	0.248	0.264	0.281	0.296	0.311	0.326	0.339	0.352	0.365	0.376	0.386	0.396	0.405	0.414	0.421	0.428	0.432	0.438	0.442	0.446	0.449	0.451	0.452	0.452	0.451	0.450	0.450	0.446	0.444	0.440	0.438	0.432	0.428	0.422	0.416	0.410	0.404	0.396	0.390	0.382	0.375	0.368	0.360	0.351	0.342	0.335	0.328	0.319	0.310	0.302	0.295	0.286	0.279	0.271	0.264	0.258	0.250	0.242	0.236	0.231	0.224	0.218	0.212	0.208	0.202	0.198	0.192	0.189	0.185	0.180	0.176	0.174	0.170	0.169	0.166	0.165	0.162	0.162	0.161	0.159	0.159	0.160	0.159	0.160	0.159	0.160	0.160	0.160	0.160	0.161	0.161	0.161	0.161	0.161	0.161	0.161	0.160	0.160	0.159	0.156	0.155	0.154	0.151	0.149	0.145	0.141	0.138	0.134	0.129	0.122	0.118	0.111	0.105	0.098	0.091	0.084	0.075	0.068	0.058	0.049	0.039	0.029	0.019	0.008	-0.004	-0.015	-0.026	-0.039	-0.050	-0.064	-0.075	-0.088	-0.101	-0.114	-0.126	-0.140	-0.152	-0.166	-0.179	-0.192	-0.205	-0.218	-0.230	-0.242	-0.255	-0.269	-0.280	-0.294	-0.306	-0.320	-0.332	-0.345	-0.358	-0.370	-0.382	-0.395	-0.409	-0.421	-0.435	-0.448	-0.461	-0.475	-0.488	-0.502	-0.516	-0.531	-0.545	-0.561	-0.576	-0.590	-0.606	-0.622	-0.639	-0.656	-0.674	-0.691	-0.709	-0.728	-0.746	-0.765	-0.785	-0.804	-0.824	-0.845	-0.865	-0.886	-0.906	-0.930	-0.951	-0.972	-0.995	-1.018	-1.040	-1.062	-1.086	-1.110	-1.132	-1.156	-1.178	-1.200	-1.222	-1.245	-1.268	-1.289	-1.311	-1.332	-1.354	-1.374	-1.394	-1.414	-1.432	-1.451	-1.469	-1.486	-1.502	-1.519	-1.535	-1.549	-1.562	-1.576	-1.589	-1.601	-1.612	-1.622	-1.632	-1.642	-1.651	-1.659	-1.666	-1.674	-1.680	-1.686	-1.691	-1.695	-1.700	-1.702	-1.705	-1.709	-1.711	-1.714	-1.715	-1.716	-1.716	-1.718	-1.718	-1.719	-1.718	-1.718	-1.718	-1.718	-1.718	-1.716	-1.715	-1.715	-1.714	-1.714	-1.714	-1.712	-1.712	-1.712	-1.711	-1.711	-1.711	-1.711	-1.711	-1.711	-1.711	-1.711	-1.710	-1.710	-1.711	-1.710	-1.709	-1.709	-1.708	-1.708	-1.706	-1.705	-1.705	-1.704	-1.702	-1.701	-1.700	-1.698	-1.695	-1.694	-1.691	-1.689	-1.685	-1.682	-1.679	-1.675	-1.671	-1.668	-1.662	-1.658	-1.652	-1.646	-1.640	-1.634	-1.628	-1.620	-1.612	-1.604	-1.596	-1.588	-1.579	-1.570	-1.561	-1.551	-1.541	-1.531	-1.520	-1.510	-1.499	-1.488	-1.476	-1.464	-1.452	-1.441	-1.429	-1.416	-1.404	-1.391	-1.379	-1.366	-1.354	-1.340	-1.329	-1.315	-1.301	-1.289	-1.275	-1.262	-1.250	-1.238	-1.224	-1.211	-1.199	-1.186	-1.174	-1.161	-1.149	-1.138	-1.125	-1.114	-1.101	-1.091	-1.079	-1.069	-1.058	-1.048	-1.038	-1.028	-1.018	-1.008	-0.999	-0.990	-0.981	-0.974	-0.966	-0.958	-0.950	-0.944	-0.936	-0.930	-0.924	-0.918	-0.911	-0.906	-0.900	-0.895	-0.890	-0.885	-0.880	-0.876	-0.871	-0.866	-0.861	-0.858	-0.852	-0.846	-0.842	-0.839	-0.832	-0.828	-0.822	-0.818	-0.811	-0.804	-0.798	-0.791	-0.784	-0.775	-0.769	-0.760	-0.750	-0.740	-0.730	-0.719	-0.708	-0.694	-0.682	-0.669	-0.654	-0.639	-0.624	-0.606	-0.590	-0.572	-0.555	-0.536	-0.516	-0.496	-0.476	-0.455	-0.434	-0.411	-0.389	-0.366	-0.342	-0.320	-0.296	-0.270	-0.246	-0.222	-0.198	-0.174	-0.149	-0.125	-0.100	-0.076	-0.052	-0.030	-0.008	0.015	0.038	0.058	0.079	0.098	0.116	0.135	0.152	0.169	0.184	0.198	0.210	0.221	0.232	0.241	0.251	0.256	0.262	0.266	0.269	0.271	0.271	0.269	0.266	0.262	0.256	0.250	0.241	0.231	0.221	0.209	0.196	0.181	0.165	0.149	0.130	0.111	0.091	0.070	0.049	0.025	0.001	-0.022	-0.049	-0.074	-0.100	-0.126	-0.155	-0.181	-0.209	-0.238	-0.266	-0.295	-0.324	-0.354	-0.382	-0.410	-0.439	-0.469	-0.496	-0.525	-0.552	-0.581	-0.609	-0.635	-0.661	-0.688	-0.714	-0.739	-0.765	-0.789	-0.814	-0.836	-0.859	-0.881	-0.902	-0.922	-0.942	-0.962	-0.981	-0.999	-1.018	-1.034	-1.050	-1.065	-1.079	-1.092	-1.106	-1.119	-1.129	-1.139	-1.149	-1.159	-1.166	-1.174	-1.180	-1.185	-1.190	-1.194	-1.196	-1.199	-1.201	-1.201	-1.200	-1.199	-1.196	-1.194	-1.190	-1.184	-1.178	-1.171	-1.162	-1.154	-1.145	-1.134	-1.122	-1.110	-1.098	-1.082	-1.068	-1.052	-1.036	-1.019	-1.001	-0.982	-0.964	-0.945	-0.924	-0.902	-0.882	-0.860	-0.839	-0.816	-0.794	-0.771	-0.746	-0.724	-0.700	-0.676	-0.652	-0.629	-0.604	-0.581	-0.558	-0.534	-0.511	-0.486	-0.464	-0.442	-0.420	-0.398	-0.376	-0.356	-0.336	-0.316	-0.298	-0.280	-0.262	-0.246	-0.230	-0.215	-0.200	-0.186	-0.174	-0.161	-0.150	-0.140	-0.130	-0.122	-0.115	-0.108	-0.101	-0.096	-0.092	-0.090	-0.088	-0.085	-0.086	-0.086	-0.088	-0.089	-0.092	-0.098	-0.104	-0.109	-0.116	-0.124	-0.132	-0.141	-0.152	-0.162	-0.175	-0.188	-0.200	-0.214	-0.230	-0.245	-0.260	-0.276	-0.292	-0.311	-0.329	-0.346	-0.366	-0.385	-0.406	-0.425	-0.445	-0.465	-0.486	-0.507	-0.528	-0.549	-0.570	-0.591	-0.611	-0.634	-0.655	-0.676	-0.699	-0.719	-0.741	-0.761	-0.782	-0.802	-0.824	-0.844	-0.864	-0.884	-0.904	-0.924	-0.942	-0.961	-0.980	-0.999	-1.018	-1.038	-1.055	-1.072	-1.090	-1.108	-1.125	-1.142	-1.160	-1.178	-1.194	-1.211	-1.228	-1.245	-1.261	-1.279	-1.295	-1.311	-1.328	-1.345	-1.361	-1.379	-1.395	-1.412	-1.430	-1.448	-1.465	-1.481	-1.499	-1.518	-1.535	-1.552	-1.569	-1.588	-1.605	-1.624	-1.640	-1.659	-1.676	-1.694	-1.711	-1.729	-1.746	-1.765	-1.781	-1.798	-1.815	-1.832	-1.848	-1.864	-1.879	-1.894	-1.910	-1.925	-1.940	-1.954	-1.968	-1.981	-1.994	-2.006	-2.019	-2.030	-2.041	-2.052	-2.061	-2.071	-2.080	-2.089	-2.096	-2.104	-2.110	-2.116	-2.122	-2.128	-2.132	-2.138	-2.141	-2.145	-2.149	-2.151	-2.152	-2.155	-2.156	-2.159	-2.159	-2.159	-2.159	-2.159	-2.159	-2.159	-2.158	-2.156	-2.155	-2.154	-2.152	-2.149	-2.148	-2.146	-2.142	-2.141	-2.139	-2.136	-2.135	-2.132	-2.130	-2.128	-2.125	-2.122	-2.121	-2.118	-2.116	-2.115	-2.112	-2.111	-2.109	-2.108	-2.105	-2.104	-2.102	-2.100	-2.099	-2.096	-2.095	-2.092	-2.091	-2.089	-2.086	-2.084	-2.081	-2.079	-2.076	-2.072	-2.070	-2.066	-2.062	-2.059	-2.055	-2.049	-2.045	-2.040	-2.035	-2.029	-2.021	-2.016	-2.007	-2.000	-1.992	-1.984	-1.974	-1.966	-1.955	-1.945	-1.932	-1.922	-1.909	-1.896	-1.885	-1.871	-1.858	-1.844	-1.830	-1.815	-1.800	-1.785	-1.770	-1.754	-1.738	-1.721	-1.704	-1.686	-1.670	-1.652	-1.635	-1.618	-1.600	-1.581	-1.564	-1.545	-1.529	-1.510	-1.492	-1.475	-1.456	-1.440	-1.422	-1.405	-1.388	-1.371	-1.355	-1.339	-1.322	-1.308	-1.291	-1.276	-1.261	-1.248	-1.232	-1.219	-1.205	-1.191	-1.179	-1.165	-1.152	-1.140	-1.129	-1.118	-1.106	-1.096	-1.085	-1.076	-1.066	-1.058	-1.049	-1.042	-1.034	-1.026	-1.019	-1.014	-1.008	-1.002	-0.996	-0.992	-0.988	-0.982	-0.979	-0.975	-0.971	-0.970	-0.966	-0.964	-0.962	-0.961	-0.960	-0.960	-0.960	-0.960	-0.960	-0.960	-0.961	-0.962	-0.962	-0.965	-0.966	-0.968	-0.969	-0.971	-0.974	-0.975	-0.978	-0.979	-0.981	-0.982	-0.984	-0.986	-0.988	-0.989	-0.989	-0.990	-0.989	-0.989	-0.989	-0.989	-0.988	-0.988	-0.986	-0.984	-0.980	-0.978	-0.975	-0.971	-0.968	-0.961	-0.958	-0.951	-0.944	-0.938	-0.930	-0.922	-0.915	-0.905	-0.896	-0.886	-0.878	-0.868	-0.855	-0.844	-0.834	-0.822	-0.810	-0.799	-0.788	-0.775	-0.762	-0.751	-0.740	-0.728	-0.715	-0.705	-0.694	-0.682	-0.671	-0.661	-0.651	-0.641	-0.632	-0.624	-0.615	-0.608	-0.600	-0.592	-0.586	-0.581	-0.575	-0.571	-0.568	-0.564	-0.560	-0.558	-0.556	-0.555	-0.552	-0.552	-0.551	-0.552	-0.552	-0.552	-0.552	-0.554	-0.555	-0.556	-0.558	-0.558	-0.559	-0.559	-0.559	-0.559	-0.560	-0.560	-0.560	-0.559	-0.558	-0.556	-0.552	-0.550	-0.548	-0.544	-0.539	-0.534	-0.528	-0.521	-0.515	-0.509	-0.500	-0.491	-0.482	-0.472	-0.461	-0.451	-0.440	-0.428	-0.416	-0.404	-0.390	-0.378	-0.365	-0.351	-0.338	-0.324	-0.309	-0.296	-0.281	-0.268	-0.252	-0.240	-0.226	-0.212	-0.199	-0.188	-0.174	-0.162	-0.150	-0.139	-0.128	-0.118	-0.108	-0.098	-0.088	-0.079	-0.071	-0.062	-0.055	-0.048	-0.041	-0.035	-0.030	-0.024	-0.019	-0.015	-0.012	-0.008	-0.004	0.000	0.001	0.005	0.008	0.009	0.012	0.015	0.016	100.000	5.000	2.000	1.000	6.000	0.000	0.000	0.000	0.000	0.000	0.000	0.000	0.000	0.000	0.000	0.000	0.000	0.000	1.610	1.615	1.619	1.622	1.625	1.628	1.629	1.630	1.632	1.631	1.631	1.631	1.630	1.628	1.625	1.621	1.618	1.612	1.608	1.601	1.595	1.588	1.580	1.570	1.561	1.551	1.540	1.530	1.519	1.508	1.496	1.484	1.471	1.460	1.446	1.434	1.421	1.408	1.396	1.384	1.371	1.359	1.346	1.335	1.324	1.312	1.302	1.291	1.282	1.272	1.264	1.255	1.249	1.241	1.235	1.230	1.225	1.220	1.216	1.212	1.210	1.208	1.206	1.205	1.204	1.202	1.204	1.204	1.204	1.205	1.205	1.206	1.208	1.209	1.209	1.210	1.211	1.211	1.211	1.212	1.211	1.211	1.211	1.209	1.206	1.202	1.200	1.196	1.191	1.185	1.179	1.172	1.165	1.155	1.146	1.138	1.128	1.116	1.104	1.092	1.080	1.066	1.052	1.038	1.022	1.006	0.990	0.975	0.958	0.940	0.924	0.908	0.890	0.872	0.856	0.840	0.824	0.808	0.792	0.778	0.762	0.750	0.735	0.722	0.711	0.700	0.690	0.680	0.672	0.666	0.659	0.655	0.650	0.646	0.645	0.645	0.646	0.648	0.649	0.654	0.658	0.664	0.671	0.679	0.688	0.698	0.709	0.720	0.732	0.745	0.759	0.772	0.788	0.804	0.820	0.836	0.854	0.870	0.888	0.905	0.921	0.940	0.956	0.974	0.991	1.008	1.024	1.039	1.055	1.070	1.085	1.098	1.111	1.124	1.136	1.148	1.158	1.166	1.175	1.182	1.190	1.195	1.200	1.205	1.209	1.211	1.214	1.215	1.214	1.215	1.214	1.211	1.209	1.206	1.201	1.198	1.192	1.188	1.181	1.176	1.169	1.162	1.155	1.148	1.140	1.134	1.125	1.118	1.111	1.104	1.096	1.089	1.081	1.075	1.069	1.062	1.055	1.049	1.044	1.039	1.034	1.029	1.025	1.021	1.018	1.014	1.010	1.009	1.008	1.005	1.004	1.004	1.002	1.001	1.002	1.001	1.002	1.001	1.002	1.004	1.004	1.004	1.004	1.004	1.004	1.005	1.005	1.005	1.005	1.004	1.004	1.002	1.001	0.999	0.998	0.994	0.990	0.986	0.982	0.978	0.971	0.965	0.958	0.950	0.942	0.932	0.924	0.911	0.901	0.888	0.875	0.862	0.848	0.831	0.816	0.800	0.782	0.765	0.746	0.728	0.709	0.689	0.668	0.646	0.626	0.605	0.582	0.561	0.539	0.516	0.495	0.472	0.451	0.429	0.406	0.385	0.362	0.341	0.320	0.300	0.279	0.259	0.239	0.220	0.201	0.182	0.165	0.149	0.131	0.115	0.101	0.085	0.071	0.058	0.044	0.031	0.019	0.008	-0.004	-0.015	-0.026	-0.038	-0.046	-0.055	-0.065	-0.074	-0.082	-0.091	-0.100	-0.108	-0.118	-0.125	-0.134	-0.142	-0.150	-0.160	-0.169	-0.178	-0.188	-0.196	-0.206	-0.216	-0.226	-0.238	-0.248	-0.259	-0.270	-0.281	-0.292	-0.305	-0.318	-0.330	-0.342	-0.355	-0.369	-0.380	-0.394	-0.406	-0.420	-0.432	-0.445	-0.459	-0.471	-0.484	-0.496	-0.507	-0.520	-0.532	-0.544	-0.555	-0.566	-0.575	-0.586	-0.596	-0.605	-0.615	-0.622	-0.631	-0.639	-0.646	-0.652	-0.659	-0.666	-0.671	-0.678	-0.682	-0.688	-0.691	-0.695	-0.699	-0.702	-0.705	-0.708	-0.710	-0.711	-0.712	-0.715	-0.715	-0.716	-0.718	-0.718	-0.718	-0.718	-0.716	-0.716	-0.715	-0.712	-0.711	-0.710	-0.708	-0.704	-0.701	-0.699	-0.695	-0.690	-0.685	-0.680	-0.675	-0.669	-0.662	-0.656	-0.650	-0.642	-0.634	-0.625	-0.618	-0.609	-0.599	-0.589	-0.580	-0.569	-0.558	-0.548	-0.535	-0.524	-0.511	-0.500	-0.489	-0.476	-0.465	-0.452	-0.440	-0.428	-0.416	-0.405	-0.392	-0.382	-0.371	-0.360	-0.350	-0.341	-0.332	-0.325	-0.318	-0.311	-0.305	-0.300	-0.295	-0.291	-0.288	-0.286	-0.285	-0.286	-0.285	-0.289	-0.290	-0.295	-0.299	-0.304	-0.311	-0.319	-0.326	-0.336	-0.346	-0.356	-0.368	-0.380	-0.392	-0.405	-0.420	-0.434	-0.449	-0.464	-0.480	-0.496	-0.512	-0.530	-0.546	-0.564	-0.581	-0.599	-0.616	-0.634	-0.651	-0.670	-0.688	-0.705	-0.722	-0.740	-0.756	-0.774	-0.790	-0.808	-0.822	-0.838	-0.854	-0.869	-0.884	-0.898	-0.911	-0.925	-0.939	-0.951	-0.965	-0.978	-0.989	-1.000	-1.010	-1.021	-1.030	-1.040	-1.049	-1.058	-1.065	-1.072	-1.080	-1.086	-1.092	-1.098	-1.102	-1.106	-1.110	-1.112	-1.116	-1.118	-1.119	-1.119	-1.119	-1.118	-1.116	-1.114	-1.111	-1.109	-1.104	-1.100	-1.095	-1.089	-1.082	-1.076	-1.068	-1.060	-1.051	-1.041	-1.032	-1.022	-1.012	-1.002	-0.990	-0.980	-0.969	-0.956	-0.945	-0.934	-0.922	-0.911	-0.900	-0.889	-0.878	-0.869	-0.858	-0.849	-0.840	-0.832	-0.825	-0.819	-0.812	-0.809	-0.804	-0.800	-0.799	-0.799	-0.798	-0.800	-0.802	-0.805	-0.810	-0.816	-0.824	-0.831	-0.840	-0.851	-0.862	-0.875	-0.890	-0.905	-0.920	-0.938	-0.955	-0.972	-0.992	-1.012	-1.034	-1.055	-1.078	-1.100	-1.122	-1.145	-1.169	-1.192	-1.215	-1.238	-1.261	-1.284	-1.308	-1.329	-1.351	-1.374	-1.394	-1.414	-1.434	-1.452	-1.471	-1.489	-1.504	-1.521	-1.535	-1.549	-1.562	-1.574	-1.586	-1.596	-1.605	-1.614	-1.621	-1.626	-1.632	-1.636	-1.640	-1.641	-1.642	-1.644	-1.644	-1.644	-1.642	-1.640	-1.639	-1.635	-1.630	-1.626	-1.621	-1.616	-1.611	-1.604	-1.598	-1.590	-1.582	-1.575	-1.568	-1.560	-1.551	-1.544	-1.536	-1.526	-1.519	-1.509	-1.500	-1.490	-1.481	-1.471	-1.461	-1.451	-1.440	-1.431	-1.420	-1.409	-1.398	-1.386	-1.376	-1.364	-1.352	-1.340	-1.328	-1.316	-1.302	-1.290	-1.276	-1.262	-1.250	-1.236	-1.221	-1.206	-1.192	-1.178	-1.162	-1.148	-1.134	-1.119	-1.105	-1.090	-1.074	-1.061	-1.046	-1.031	-1.018	-1.005	-0.991	-0.978	-0.966	-0.954	-0.942	-0.930	-0.920	-0.910	-0.900	-0.892	-0.882	-0.876	-0.869	-0.862	-0.856	-0.852	-0.846	-0.844	-0.841	-0.839	-0.838	-0.836	-0.838	-0.836	-0.838	-0.841	-0.842	-0.845	-0.849	-0.852	-0.856	-0.861	-0.865	-0.870	-0.875	-0.879	-0.884	-0.889	-0.892	-0.896	-0.900	-0.904	-0.906	-0.909	-0.910	-0.911	-0.911	-0.911	-0.910	-0.908	-0.905	-0.900	-0.895	-0.889	-0.882	-0.874	-0.865	-0.855	-0.844	-0.831	-0.818	-0.802	-0.788	-0.770	-0.751	-0.731	-0.711	-0.690	-0.669	-0.646	-0.621	-0.596	-0.571	-0.545	-0.518	-0.491	-0.464	-0.435	-0.406	-0.378	-0.348	-0.319	-0.289	-0.259	-0.229	-0.199	-0.169	-0.139	-0.110	-0.081	-0.051	-0.024	0.005	0.031	0.059	0.085	0.111	0.136	0.161	0.185	0.209	0.231	0.252	0.274	0.295	0.314	0.332	0.350	0.368	0.385	0.401	0.416	0.431	0.445	0.459	0.472	0.484	0.496	0.507	0.518	0.529	0.539	0.548	0.558	0.566	0.575	0.584	0.592	0.600	0.609	0.616	0.624	0.632	0.640	0.648	0.655	0.662	0.670	0.678	0.685	0.694	0.701	0.708	0.715	0.722	0.731	0.738	0.746	0.754	0.761	0.769	0.776	0.784	0.791	0.799	0.806	0.812	0.820	0.826	0.832	0.839	0.845	0.851	0.858	0.862	0.869	0.874	0.880	0.885	0.890	0.894	0.898	0.902	0.906	0.909	0.912	0.915	0.918	0.920	0.920	0.922	0.924	0.924	0.924	0.924	0.924	0.921	0.920	0.918	0.916	0.912	0.910	0.905	0.901	0.896	0.891	0.885	0.880	0.874	0.866	0.858	0.850	0.841	0.832	0.822	0.812	0.801	0.790	0.778	0.765	0.754	0.740	0.725	0.711	0.696	0.682	0.668	0.651	0.635	0.619	0.602	0.586	0.570	0.554	0.536	0.520	0.504	0.486	0.471	0.455	0.438	0.422	0.408	0.391	0.378	0.364	0.350	0.336	0.324	0.314	0.301	0.291	0.281	0.274	0.268	0.261	0.255	0.250	0.246	0.244	0.244	0.242	0.242	0.244	0.248	0.251	0.255	0.262	0.269	0.278	0.286	0.296	0.308	0.320	0.332	0.346	0.361	0.376	0.392	0.410	0.426	0.445	0.464	0.484	0.504	0.525	0.545	0.566	0.588	0.610	0.631	0.654	0.676	0.698	0.720	0.741	0.764	0.786	0.808	0.829	0.850	0.871	0.891	0.912	0.932	0.951	0.970	0.989	1.006	1.024	1.041	1.058	1.072	1.088	1.102	1.115	1.128	1.140	1.152	1.164	1.174	1.182	1.191	1.200	1.208	1.215	1.221	1.228	1.232	1.236	1.240	1.244	1.246	1.249	1.250	1.251	1.251	1.252	1.251	1.251	1.250	1.250	1.248	1.246	1.245	1.241	1.239	1.236	1.234	1.231	1.228	1.224	1.221	1.218	1.215	1.212	1.210	1.208	1.206	1.204	1.201	1.201	1.201	1.199	1.200	1.200	1.200	1.201	1.202	1.204	1.206	1.208	1.210	1.214	1.216	1.220	1.224	1.228	1.231	1.236	1.240	1.245	1.249	1.255	1.259	1.264	1.268	1.272	1.278	1.281	1.286	1.289	1.292	1.296	1.299	1.300	1.301	1.304	1.304	1.304	1.304	1.302	1.301	1.298	1.295	1.292	1.288	1.282	1.278	1.271	1.265	1.258	1.250	1.241	1.232	1.222	1.212	1.202	1.190	1.179	1.168	1.155	1.144	1.131	1.119	1.105	1.091	1.079	1.065	1.051	1.038	1.025	1.012	0.998	0.985	0.971	0.959	0.945	0.931	0.919	0.906	0.894	0.881	0.870	0.858	0.845	0.835	0.822	0.811	0.801	0.789	0.778	0.768	0.758	0.746	0.736	0.725	0.714	0.705	0.694	0.682	0.674	0.662	0.652	0.642	0.631	0.622	0.611	0.600	0.591	0.580	0.570	0.560	0.549	0.539	0.529	0.519	0.507	0.498	0.486	0.476	0.466	0.456	0.448	0.438	0.429	0.419	0.410	0.402	0.394	0.386	0.379	0.372	0.364	0.358	0.352	0.345	0.340	0.336	0.330	0.325	0.321	0.318	0.314	0.311	0.308	0.305	0.301	0.299	0.296	0.294	0.291	0.290	0.288	0.285	0.284	0.280	0.278	0.274	0.271	0.268	0.265	0.260	0.256	0.251	0.246	0.240	0.234	0.226	0.220	0.211	0.204	0.195	0.185	0.175	0.165	0.154	0.141	0.129	0.116	0.102	0.090	0.075	0.060	0.045	0.030	0.015	-0.001	-0.018	-0.032	-0.049	-0.065	-0.080	-0.095	-0.111	-0.126	-0.141	-0.156	-0.170	-0.182	-0.196	-0.208	-0.220	-0.231	-0.240	-0.250	-0.258	-0.265	-0.271	-0.278	-0.281	-0.284	-0.286	-0.286	-0.285	-0.282	-0.280	-0.276	-0.270	-0.264	-0.256	-0.248	-0.236	-0.224	-0.210	-0.196	-0.181	-0.164	-0.146	-0.128	-0.108	-0.088	-0.065	-0.044	-0.020	0.004	0.029	0.055	0.080	0.105	0.131	0.159	0.185	0.214	0.240	0.266	0.294	0.321	0.346	0.372	0.398	0.424	0.448	0.472	0.495	0.518	0.539	0.560	0.580	0.599	0.618	0.634	0.650	0.665	0.678	0.691	0.701	0.711	0.720	0.728	0.732	0.739	0.742	0.745	0.745	0.745	0.744	0.740	0.738	0.732	0.725	0.718	0.710	0.700	0.691	0.680	0.668	0.656	0.642	0.629	0.615	0.600	0.585	0.569	0.554	0.538	0.521	0.506	0.489	0.472	0.456	0.440	0.425	0.410	0.394	0.379	0.365	0.351	0.339	0.325	0.314	0.302	0.291	0.281	0.272	0.264	0.258	0.250	0.244	0.240	0.236	0.234	0.231	0.231	0.231	0.232	0.234	0.238	0.241	0.246	0.252	0.258	0.266	0.274	0.284	0.292	0.304	0.315	0.326	0.339	0.352	0.365	0.379	0.394	0.408	0.422	0.439	0.455	0.470	0.486	0.502	0.519	0.534	0.550	0.566	0.581	0.596	0.611	0.626	0.640	0.654	0.668	0.680	0.691	0.702	0.714	0.724	0.732	0.742	0.750	0.756	0.762	0.768	0.771	0.775	0.778	0.779	0.780	0.779	0.778	0.776	0.772	0.768	0.762	0.756	0.749	0.741	0.732	0.722	0.710	0.699	0.686	0.672	0.658	0.642	0.626	0.609	0.591	0.574	0.554	0.534	0.514	0.492	0.472	0.450	0.428	0.404	0.381	0.358	0.334	0.308	0.284	0.259	0.234	0.209	0.184	0.158	0.132	0.108	0.082	0.058	0.032	0.006	-0.019	-0.044	-0.068	-0.091	-0.116	-0.140	-0.164	-0.186	-0.210	-0.232	-0.254	-0.275	-0.296	-0.318	-0.336	-0.356	-0.375	-0.394	-0.411	-0.428	-0.445	-0.460	-0.475	-0.490	-0.504	-0.518	-0.530	-0.541	-0.552	-0.564	-0.574	-0.584	-0.592	-0.600	-0.609	-0.615	-0.621	-0.629	-0.632	-0.638	-0.641	-0.645	-0.649	-0.652	-0.654	-0.655	-0.656	-0.658	-0.658	-0.656	-0.656	-0.655	-0.654	-0.651	-0.650	-0.646	-0.644	-0.640	-0.636	-0.632	-0.628	-0.622	-0.618	-0.611	-0.606	-0.600	-0.594	-0.588	-0.579	-0.571	-0.565	-0.556	-0.548	-0.540	-0.530	-0.520	-0.510	-0.499	-0.489	-0.478	-0.466	-0.454	-0.441	-0.429	-0.416	-0.402	-0.388	-0.372	-0.359	-0.344	-0.328	-0.311	-0.296	-0.280	-0.264	-0.246	-0.230	-0.212	-0.195	-0.176	-0.159	-0.140	-0.122	-0.105	-0.086	-0.068	-0.049	-0.030	-0.011	0.006	0.025	0.041	0.060	0.078	0.095	0.111	0.128	0.144	0.160	0.175	0.189	0.202	0.216	0.230	0.242	0.255	0.266	0.278	0.286	0.295	0.305	0.312	0.320	0.325	0.331	0.336	0.341	0.344	0.346	0.348	0.350	0.350	0.349	0.349	0.348	0.345	0.342	0.339	0.335	0.331	0.326	0.321	0.315	0.309	0.301	0.295	0.286	0.278	0.270	0.260	0.251	0.241	0.230	0.221	0.210	0.199	0.188	0.176	0.165	0.152	0.141	0.128	0.116	0.102	0.089	0.076	0.062	0.050	0.035	0.021	0.006	-0.008	-0.021	-0.036	-0.051	-0.066	-0.082	-0.099	-0.114	-0.130	-0.145	-0.161	-0.178	-0.194	-0.211	-0.228	-0.245	-0.261	-0.279	-0.296	-0.312	-0.330	-0.348	-0.364	-0.382	-0.399	-0.415	-0.432	-0.449	-0.466	-0.482	-0.500	-0.515	-0.531	-0.546	-0.562	-0.578	-0.592	-0.606	-0.621	-0.634	-0.646	-0.660	-0.672	-0.685	-0.698	-0.709	-0.719	-0.729	-0.740	-0.749	-0.759	-0.766	-0.775	-0.784	-0.791	-0.798	-0.804	-0.810	-0.816	-0.822	-0.828	-0.831	-0.838	-0.841	-0.846	-0.850	-0.855	-0.859	-0.861	-0.866	-0.869	-0.872	-0.876	-0.880	-0.884	-0.888	-0.891	-0.896	-0.899	-0.904	-0.908	-0.912	-0.918	-0.922	-0.928	-0.932	-0.938	-0.944	-0.949	-0.955	-0.961	-0.968	-0.974	-0.981	-0.989	-0.995	-1.002	-1.009	-1.015	-1.024	-1.031	-1.038	-1.045	-1.052	-1.060	-1.066	-1.074	-1.080	-1.088	-1.092	-1.098	-1.105	-1.110	-1.114	-1.119	-1.122	-1.125	-1.129	-1.131	-1.132	-1.134	-1.135	-1.134	-1.134	-1.131	-1.130	-1.126	-1.124	-1.118	-1.112	-1.106	-1.100	-1.092	-1.084	-1.075	-1.064	-1.052	-1.041	-1.029	-1.016	-1.001	-0.988	-0.971	-0.955	-0.939	-0.920	-0.902	-0.885	-0.866	-0.846	-0.826	-0.806	-0.785	-0.765	-0.744	-0.722	-0.701	-0.679	-0.658	-0.636	-0.614	-0.592	-0.571	-0.549	-0.528	-0.507	-0.486	-0.466	-0.446	-0.426	-0.406	-0.388	-0.369	-0.352	-0.334	-0.318	-0.301	-0.285	-0.270	-0.256	-0.242	-0.230	-0.216	-0.205	-0.195	-0.184	-0.174	-0.165	-0.156	-0.150	-0.142	-0.136	-0.131	-0.126	-0.122	-0.120	-0.116	-0.115	-0.112	-0.112	-0.114	-0.114	-0.115	-0.118	-0.120	-0.124	-0.128	-0.132	-0.138	-0.144	-0.150	-0.158	-0.164	-0.172	-0.181	-0.190	-0.200	-0.210	-0.221	-0.231	-0.242	-0.255	-0.266	-0.279	-0.291	-0.304	-0.318	-0.331	-0.345	-0.359	-0.372	-0.386	-0.400	-0.414	-0.429	-0.444	-0.456	-0.471	-0.485	-0.498	-0.511	-0.524	-0.535	-0.548	-0.560	-0.571	-0.581	-0.591	-0.601	-0.610	-0.618	-0.625	-0.631	-0.636	-0.641	-0.646	-0.649	-0.651	-0.654	-0.655	-0.655	-0.654	-0.652	-0.650	-0.646	-0.641	-0.636	-0.631	-0.624	-0.616	-0.608	-0.599	-0.589	-0.578	-0.566	-0.556	-0.544	-0.531	-0.518	-0.504	-0.490	-0.478	-0.462	-0.449	-0.434	-0.420	-0.406	-0.392	-0.378	-0.365	-0.351	-0.338	-0.324	-0.312	-0.300	-0.289	-0.278	-0.268	-0.258	-0.248	-0.239	-0.232	-0.225	-0.219	-0.214	-0.208	-0.204	-0.200	-0.198	-0.196	-0.195	-0.194	-0.194	-0.195	-0.195	-0.198	-0.200	-0.201	-0.204	-0.208	-0.211	-0.216	-0.220	-0.225	-0.229	-0.234	-0.238	-0.242	-0.246	-0.251	-0.255	-0.258	-0.261	-0.264	-0.266	-0.269	-0.270	-0.271	-0.271	-0.271	-0.270	-0.269	-0.266	-0.265	-0.260	-0.256	-0.251	-0.245	-0.239	-0.232	-0.224	-0.215	-0.206	-0.196	-0.186	-0.175	-0.164	-0.151	-0.139	-0.126	-0.112	-0.099	-0.085	-0.070	-0.056	-0.040	-0.025	-0.010	0.004	0.020	0.035	0.050	0.065	0.081	0.095	0.110	0.125	0.139	0.152	0.166	0.179	0.192	0.205	0.218	0.229	0.240	0.251	0.262	0.272	0.282	0.291	0.299	0.308	0.315	0.321	0.329	0.336	0.341	0.348	0.352	0.358	0.362	0.366	0.370	0.372	0.378	0.380	0.381	0.384	0.386	0.388	0.389	0.389	0.391	0.390	0.390	0.390	0.390	0.390	0.389	0.388	0.385	0.384	0.381	0.378	0.375	0.371	0.368	0.364	0.359	0.354	0.349	0.344	0.336	0.330	0.324	0.318	0.310	0.301	0.294	0.285	0.276	0.268	0.258	0.248	0.238	0.228	0.216	0.205	0.194	0.182	0.171	0.161	0.149	0.138	0.126	0.115	0.104	0.092	0.081	0.070	0.060	0.050	0.040	0.030	0.020	0.012	0.002	-0.006	-0.014	-0.022	-0.030	-0.038	-0.042	-0.050	-0.056	-0.062	-0.068	-0.074	-0.079	-0.085	-0.090	-0.095	-0.100	-0.105	-0.111	-0.116	-0.121	-0.126	-0.132	-0.138	-0.144	-0.151	-0.158	-0.165	-0.174	-0.181	-0.190	-0.200	-0.210	-0.220	-0.232	-0.244	-0.258	-0.270	-0.285	-0.300	-0.315	-0.332	-0.350	-0.368	-0.388	-0.406	-0.426	-0.448	-0.470	-0.491	-0.515	-0.539	-0.561	-0.585	-0.610	-0.635	-0.661	-0.686	-0.711	-0.738	-0.764	-0.789	-0.814	-0.840	-0.865	-0.890	-0.914	-0.939	-0.962	-0.985	-1.009	-1.031	-1.052	-1.074	-1.095	-1.114	-1.134	-1.152	-1.170	-1.185	-1.201	-1.216	-1.230	-1.244	-1.255	-1.268	-1.278	-1.288	-1.296	-1.305	-1.311	-1.318	-1.324	-1.329	-1.332	-1.336	-1.339	-1.341	-1.342	-1.342	-1.344	-1.342	-1.342	-1.341	-1.340	-1.336	-1.335	-1.332	-1.329	-1.325	-1.321	-1.318	-1.315	-1.310	-1.308	-1.304	-1.300	-1.295	-1.291	-1.288	-1.284	-1.280	-1.275	-1.271	-1.268	-1.264	-1.260	-1.256	-1.252	-1.249	-1.245	-1.242	-1.238	-1.235	-1.232	-1.229	-1.225	-1.222	-1.219	-1.216	-1.212	-1.209	-1.204	-1.201	-1.198	-1.192	-1.189	-1.185	-1.180	-1.175	-1.169	-1.164	-1.158	-1.152	-1.145	-1.139	-1.131	-1.122	-1.115	-1.106	-1.098	-1.088	-1.079	-1.066	-1.056	-1.045	-1.034	-1.021	-1.008	-0.995	-0.981	-0.966	-0.952	-0.936	-0.921	-0.905	-0.889	-0.872	-0.855	-0.838	-0.820	-0.802	-0.784	-0.765	-0.748	-0.729	-0.709	-0.690	-0.671	-0.651	-0.634	-0.614	-0.594	-0.575	-0.555	-0.538	-0.518	-0.500	-0.481	-0.464	-0.445	-0.429	-0.412	-0.396	-0.380	-0.365	-0.350	-0.336	-0.322	-0.309	-0.296	-0.284	-0.272	-0.261	-0.251	-0.240	-0.230	-0.221	-0.214	-0.205	-0.198	-0.189	-0.182	-0.176	-0.171	-0.164	-0.159	-0.154	-0.149	-0.144	-0.138	-0.132	-0.129	-0.122	-0.118	-0.114	-0.108	-0.102	-0.096	-0.091	-0.084	-0.078	-0.070	-0.062	-0.055	-0.046	-0.038	-0.029	-0.019	-0.008	0.002	0.014	0.026	0.039	0.052	0.066	0.080	0.096	0.111	0.128	0.145	0.161	0.180	0.199	0.218	0.238	0.258	0.278	0.298	0.319	0.340	0.361	0.382	0.405	0.426	0.448	0.470	0.491	0.514	0.535	0.556	0.578	0.599	0.620	0.640	0.660	0.680	0.699	0.718	0.736	0.754	0.772	0.790	0.806	0.822	0.838	0.852	0.866	0.879	0.891	0.904	0.914	0.925	0.935	0.944	0.952	0.960	0.968	0.974	0.979	0.984	0.989	0.991	0.994	0.998	0.999	0.999	1.000	1.000	0.999	0.996	0.996	0.994	0.990	0.986	0.982	0.978	0.972	0.968	0.961	0.954	0.946	0.940	0.931	0.922	0.915	0.905	0.895	0.885	0.874	0.864	0.852	0.840	0.828	0.816	0.802	0.790	0.776	0.762	0.749	0.734	0.719	0.704	0.689	0.674	0.658	0.641	0.626	0.610	0.592	0.576	0.560	0.542	0.526	0.509	0.491	0.475	0.458	0.440	0.424	0.406	0.389	0.371	0.354	0.338	0.320	0.304	0.288	0.271	0.255	0.240	0.225	0.210	0.196	0.182	0.168	0.155	0.142	0.130	0.118	0.106	0.096	0.086	0.076	0.068	0.060	0.051	0.045	0.039	0.032	0.028	0.022	0.019	0.016	0.014	0.012	0.010	0.010	0.010	0.010	0.012	0.014	0.016	0.020	0.024	0.028	0.032	0.039	0.045	0.050	0.058	0.064	0.071	0.079	0.086	0.095	0.101	0.110	0.119	0.126	0.135	0.141	0.150	0.156	0.164	0.171	0.178	0.184	0.190	0.195	0.200	0.205	0.209	0.214	0.215	0.218	0.219	0.220	0.221	0.220	0.219	0.216	0.215	0.211	0.208	0.204	0.199	0.192	0.188	0.180	0.172	0.164	0.156	0.148	0.140	0.130	0.121	0.111	0.102	0.092	0.082	0.074	0.064	0.052	0.044	0.034	0.026	0.018	0.009	0.001	-0.006	-0.014	-0.019	-0.024	-0.030	-0.034	-0.036	-0.038	-0.040	-0.041	-0.039	-0.038	-0.036	-0.032	-0.028	-0.021	-0.015	-0.008	0.001	0.011	0.022	0.035	0.048	0.062	0.078	0.094	0.111	0.131	0.151	0.171	0.194	0.216	0.239	0.264	0.289	0.314	0.341	0.369	0.396	0.425	0.455	0.485	0.515	0.545	0.576	0.609	0.639	0.671	0.702	0.735	0.768	0.799	0.831	0.864	0.895	0.926	0.958	0.989	1.020	1.050	1.080	1.111	1.140	1.168	1.196	1.224	1.251	1.278	1.302	1.328	1.351	1.376	1.398	1.420	1.441	1.461	1.481	1.499	1.516	1.534	1.549	1.564	1.579	1.591	1.605	1.616	1.628	1.636	1.646	1.655	1.661	1.670	1.676	1.680	1.685	1.689	1.692	1.695	1.696	1.698	1.696	1.696	1.696	1.695	1.692	1.691	1.688	1.684	1.680	1.678	1.674	1.670	1.665	1.661	1.658	1.652	1.649	1.644	1.640	1.635	1.631	1.626	1.622	1.619	1.615	1.612	1.609	1.608	1.605	1.604	1.604	1.602	1.602	1.604	1.605	1.608	1.611	1.614	1.618	1.622	1.629	1.634	1.642	1.649	1.658	1.666	1.678	1.688	1.699	1.711	1.724	1.738	1.751	1.766	1.781	1.798	1.812	1.831	1.848	1.865	1.884	1.901	1.919	1.938	1.956	1.974	1.992	2.011	2.029	2.047	2.065	2.081	2.099	2.116	2.132	2.148	2.164	2.178	2.192	2.205	2.218	2.229	2.240	2.250	2.260	2.268	2.275	2.281	2.286	2.291	2.295	2.298	2.300	2.299	2.300	2.298	2.296	2.294	2.290	2.286	2.280	2.274	2.268	2.261	2.252	2.245	2.236	2.228	2.218	2.209	2.198	2.188	2.176	2.168	2.156	2.145	2.134	2.122	2.112	2.101	2.090	2.079	2.068	2.056	2.045	2.034	2.022	2.011	1.999	1.988	1.976	1.965	1.952	1.941	1.929	1.918	1.904	1.891	1.878	1.864	1.850	1.836	1.821	1.806	1.790	1.772	1.756	1.739	1.719	1.700	1.680	1.660	1.638	1.615	1.591	1.569	1.544	1.518	1.491	1.466	1.439	1.411	1.382	1.354	1.324	1.295	1.266	1.235	1.204	1.174	1.144	1.112	1.081	1.050	1.020	0.990	0.960	0.931	0.901	0.874	0.848	0.820	0.794	0.769	0.744	0.721	0.699	0.679	0.659	0.640	0.622	0.608	0.594	0.580	0.568	0.558	0.549	0.541	0.535	0.530	0.528	0.525	0.524	0.525	0.526	0.531	0.535	0.541	0.549	0.558	0.566	0.576	0.588	0.600	0.612	0.626	0.640	0.655	0.670	0.686	0.702	0.719	0.736	0.752	0.769	0.786	0.804	0.820	0.839	0.855	0.871	0.888	0.904	0.919	0.935	0.950	0.964	0.978	0.991	1.004	1.016	1.029	1.040	1.050	1.061	1.071	1.080	1.088	1.096	1.102	1.110	1.118	1.122	1.126	1.131	1.135	1.139	1.142	1.144	1.146	1.148	1.149	1.150	1.150	1.150	1.150	1.149	1.146	1.145	1.144	1.141	1.139	1.135	1.131	1.129	1.124	1.120	1.114	1.109	1.104	1.098	1.090	1.082	1.075	1.069	1.060	1.052	1.044	1.035	1.026	1.016	1.006	0.998	0.988	0.978	0.968	0.958	0.946	0.936	0.926	0.916	0.906	0.896	0.885	0.875	0.865	0.856	0.845	0.836	0.826	0.819	0.811	0.804	0.795	0.789	0.782	0.779	0.774	0.769	0.765	0.762	0.759	0.758	0.758	0.756	0.758	0.759	0.760	0.764	0.766	0.771	0.776	0.781	0.788	0.795	0.802	0.811	0.820	0.830	0.840	0.850	0.862	0.874	0.886	0.900	0.912	0.926	0.939	0.954	0.968	0.982	0.996	1.011	1.026	1.040	1.055	1.070	1.084	1.098	1.112	1.126	1.140	1.154	1.168	1.179	1.191	1.204	1.215	1.226	1.239	1.249	1.260	1.270	1.280	1.289	1.300	1.308	1.318	1.325	1.334	1.342	1.351	1.360	1.368	1.376	1.382	1.391	1.400	1.406	1.414	1.421	1.429	1.436	1.444	1.451	1.460	1.468	1.475	1.482	1.490	1.498	1.505	1.511	1.520	1.526	1.532	1.540	1.546	1.551	1.558	1.562	1.566	1.571	1.575	1.578	1.580	1.582	1.584	1.585	1.584	1.584	1.581	1.580	1.576	1.572	1.566	1.561	1.554	1.546	1.539	1.529	1.519	1.508	1.495	1.482	1.468	1.454	1.439	1.422	1.406	1.388	1.370	1.350	1.331	1.311	1.291	1.271	1.251	1.231	1.211	1.190	1.170	1.150	1.129	1.109	1.089	1.070	1.051	1.032	1.015	0.998	0.981	0.965	0.949	0.935	0.921	0.909	0.898	0.886	0.875	0.866	0.859	0.851	0.845	0.840	0.835	0.831	0.829	0.826	0.826	0.825	0.828	0.828	0.830	0.832	0.835	0.839	0.842	0.848	0.851	0.858	0.862	0.868	0.872	0.879	0.885	0.890	0.895	0.900	0.905	0.910	0.912	0.918	0.920	0.922	0.925	0.925	0.926	0.926	0.925	0.922	0.921	0.918	0.914	0.909	0.905	0.899	0.891	0.885	0.878	0.868	0.858	0.848	0.836	0.825	0.815	0.802	0.789	0.776	0.762	0.749	0.736	0.721	0.708	0.694	0.680	0.668	0.655	0.641	0.629	0.615	0.604	0.594	0.581	0.571	0.562	0.554	0.546	0.539	0.532	0.528	0.524	0.520	0.518	0.516	0.516	0.519	0.521	0.524	0.528	0.532	0.540	0.548	0.556	0.565	0.575	0.585	0.598	0.610	0.624	0.638	0.652	0.669	0.685	0.702	0.720	0.738	0.756	0.774	0.792	0.811	0.830	0.849	0.868	0.886	0.905	0.922	0.941	0.958	0.975	0.990	1.006	1.020	1.035	1.048	1.060	1.071	1.082	1.092	1.101	1.109	1.116	1.122	1.128	1.131	1.135	1.138	1.138	1.138	1.138	1.136	1.132	1.129	1.124	1.119	1.112	1.105	1.098	1.090	1.081	1.071	1.062	1.051	1.040	1.029	1.019	1.006	0.995	0.982	0.971	0.959	0.946	0.934	0.921	0.909	0.898	0.885	0.872	0.861	0.851	0.839	0.829	0.819	0.809	0.799	0.789	0.781	0.772	0.766	0.759	0.751	0.745	0.739	0.734	0.728	0.724	0.719	0.715	0.710	0.708	0.704	0.700	0.698	0.694	0.692	0.690	0.688	0.685	0.684	0.681	0.679	0.678	0.675	0.672	0.670	0.668	0.664	0.660	0.658	0.652	0.649	0.645	0.639	0.632	0.626	0.619	0.611	0.604	0.595	0.585	0.576	0.565	0.555	0.544	0.531	0.518	0.505	0.491	0.476	0.461	0.445	0.430	0.412	0.396	0.379	0.360	0.344	0.325	0.306	0.288	0.269	0.250	0.231	0.212	0.194	0.174	0.154	0.136	0.116	0.099	0.080	0.061	0.044	0.025	0.009	-0.008	-0.025	-0.041	-0.058	-0.071	-0.088	-0.102	-0.115	-0.129	-0.141	-0.155	-0.166	-0.179	-0.190	-0.202	-0.212	-0.222	-0.232	-0.242	-0.252	-0.261	-0.271	-0.281	-0.291	-0.300	-0.310	-0.319	-0.329	-0.338	-0.348	-0.358	-0.368	-0.378	-0.388	-0.399	-0.410	-0.420	-0.431	-0.444	-0.456	-0.468	-0.480	-0.494	-0.506	-0.520	-0.534	-0.548	-0.561	-0.576	-0.590	-0.606	-0.621	-0.636	-0.651	-0.665	-0.680	-0.695	-0.710	-0.724	-0.738	-0.754	-0.766	-0.780	-0.792	-0.805	-0.818	-0.830	-0.841	-0.852	-0.862	-0.872	-0.881	-0.890	-0.899	-0.906	-0.912	-0.919	-0.924	-0.929	-0.934	-0.938	-0.940	-0.942	-0.944	-0.945	-0.946	-0.946	-0.945	-0.944	-0.941	-0.939	-0.938	-0.934	-0.930	-0.926	-0.922	-0.918	-0.912	-0.906	-0.901	-0.894	-0.888	-0.880	-0.872	-0.865	-0.856	-0.849	-0.840	-0.831	-0.822	-0.814	-0.804	-0.794	-0.784	-0.774	-0.764	-0.752	-0.744	-0.732	-0.721	-0.710	-0.699	-0.688	-0.678	-0.666	-0.655	-0.642	-0.631	-0.620	-0.608	-0.598	-0.585	-0.575	-0.564	-0.552	-0.541	-0.530	-0.520	-0.510	-0.500	-0.490	-0.481	-0.472	-0.464	-0.456	-0.449	-0.442	-0.436	-0.430	-0.426	-0.420	-0.416	-0.415	-0.412	-0.411	-0.410	-0.411	-0.412	-0.414	-0.416	-0.420	-0.424	-0.430	-0.435	-0.441	-0.450	-0.458	-0.468	-0.476	-0.486	-0.498	-0.509	-0.521	-0.534	-0.548	-0.561	-0.575	-0.591	-0.606	-0.622	-0.639	-0.655	-0.672	-0.690	-0.706	-0.725	-0.742	-0.761	-0.779	-0.798	-0.815	-0.834	-0.851	-0.869	-0.888	-0.905	-0.922	-0.940	-0.959	-0.975	-0.991	-1.009	-1.026	-1.042	-1.058	-1.074	-1.089	-1.105	-1.119	-1.134	-1.148	-1.160	-1.175	-1.188	-1.199	-1.210	-1.222	-1.232	-1.242	-1.252	-1.262	-1.270	-1.278	-1.286	-1.292	-1.299	-1.305	-1.309	-1.314	-1.318	-1.320	-1.322	-1.325	-1.326	-1.326	-1.325	-1.325	-1.322	-1.321	-1.318	-1.314	-1.310	-1.305	-1.299	-1.294	-1.286	-1.279	-1.271	-1.262	-1.254	-1.244	-1.235	-1.225	-1.215	-1.204	-1.194	-1.182	-1.171	-1.161	-1.150	-1.139	-1.129	-1.118	-1.108	-1.098	-1.089	-1.079	-1.071	-1.064	-1.055	-1.049	-1.042	-1.038	-1.034	-1.031	-1.029	-1.026	-1.026	-1.028	-1.028	-1.030	-1.035	-1.040	-1.045	-1.052	-1.060	-1.069	-1.080	-1.091	-1.102	-1.115	-1.129	-1.144	-1.159	-1.175	-1.192	-1.209	-1.228	-1.248	-1.265	-1.285	-1.305	-1.326	-1.346	-1.366	-1.386	-1.408	-1.429	-1.449	-1.469	-1.489	-1.508	-1.528	-1.546	-1.565	-1.582	-1.600	-1.616	-1.631	-1.646	-1.661	-1.675	-1.688	-1.700	-1.710	-1.721	-1.730	-1.739	-1.746	-1.754	-1.760	-1.765	-1.769	-1.771	-1.774	-1.776	-1.778	-1.779	-1.778	-1.776	-1.775	-1.771	-1.769	-1.765	-1.760	-1.755	-1.749	-1.742	-1.738	-1.730	-1.721	-1.715	-1.708	-1.699	-1.690	-1.681	-1.672	-1.664	-1.654	-1.645	-1.635	-1.625	-1.614	-1.604	-1.594	-1.584	-1.571	-1.561	-1.549	-1.539	-1.526	-1.516	-1.504	-1.491	-1.480	-1.468	-1.455	-1.444	-1.430	-1.418	-1.405	-1.391	-1.379	-1.365	-1.352	-1.339	-1.325	-1.311	-1.298	-1.284	-1.270	-1.255	-1.241	-1.226	-1.212	-1.198	-1.184	-1.170	-1.156	-1.142	-1.128	-1.114	-1.101	-1.088	-1.075	-1.061	-1.048	-1.035	-1.022	-1.011	-0.999	-0.988	-0.976	-0.965	-0.954	-0.944	-0.935	-0.925	-0.916	-0.908	-0.899	-0.892	-0.885	-0.878	-0.871	-0.865	-0.860	-0.855	-0.850	-0.844	-0.840	-0.835	-0.831	-0.828	-0.824	-0.819	-0.816	-0.811	-0.808	-0.804	-0.799	-0.795	-0.790	-0.785	-0.780	-0.774	-0.768	-0.760	-0.752	-0.744	-0.735	-0.726	-0.716	-0.705	-0.694	-0.681	-0.669	-0.655	-0.640	-0.625	-0.609	-0.591	-0.574	-0.554	-0.535	-0.514	-0.494	-0.471	-0.449	-0.426	-0.401	-0.378	-0.352	-0.326	-0.300	-0.274	-0.248	-0.220	-0.192	-0.164	-0.136	-0.109	-0.080	-0.051	-0.024	0.005	0.032	0.059	0.086	0.112	0.140	0.166	0.191	0.216	0.240	0.264	0.288	0.310	0.331	0.351	0.372	0.392	0.411	0.429	0.446	0.462	0.479	0.494	0.509	0.521	0.534	0.546	0.559	0.569	0.579	0.589	0.599	0.606	0.615	0.621	0.630	0.636	0.644	0.650	0.655	0.662	0.668	0.674	0.679	0.685	0.691	0.696	0.701	0.708	0.712	0.718	0.722	0.729	0.735	0.740	0.746	0.752	0.758	0.762	0.769	0.774	0.780	0.785	0.791	0.798	0.802	0.806	0.812	0.818	0.821	0.828	0.831	0.836	0.840	0.842	0.846	0.850	0.852	0.855	0.858	0.860	0.860	0.862	0.862	0.864	0.864	0.862	0.862	0.861	0.859	0.858	0.855	0.852	0.850	0.846	0.842	0.838	0.832	0.828	0.821	0.815	0.809	0.801	0.792	0.785	0.778	0.768	0.759	0.749	0.739	0.730	0.718	0.708	0.696	0.684	0.671	0.659	0.645	0.631	0.618	0.604	0.590	0.575	0.559	0.544	0.529	0.511	0.495	0.479	0.461	0.446	0.428	0.411	0.394	0.376	0.360	0.342	0.325	0.308	0.291	0.275	0.259	0.242	0.226	0.211	0.195	0.181	0.166	0.154	0.140	0.128	0.116	0.105	0.095	0.085	0.076	0.069	0.061	0.056	0.051	0.046	0.044	0.042	0.041	0.040	0.041	0.044	0.046	0.050	0.055	0.061	0.068	0.076	0.085	0.095	0.105	0.118	0.130	0.142	0.158	0.172	0.189	0.205	0.221	0.239	0.256	0.275	0.295	0.314	0.334	0.354	0.374	0.394	0.415	0.435	0.456	0.475	0.496	0.516	0.539	0.559	0.578	0.598	0.616	0.635	0.654	0.671	0.690	0.706	0.724	0.739	0.754	0.769	0.782	0.796	0.809	0.821	0.834	0.844	0.854	0.864	0.871	0.880	0.888	0.894	0.900	0.904	0.910	0.912	0.918	0.919	0.921	0.922	0.924	0.922	0.922	0.922	0.921	0.920	0.918	0.916	0.912	0.910	0.906	0.902	0.900	0.895	0.891	0.888	0.884	0.879	0.875	0.871	0.868	0.862	0.859	0.855	0.852	0.850	0.848	0.845	0.844	0.842	0.842	0.841	0.842	0.841	0.844	0.846	0.848	0.850	0.854	0.858	0.862	0.868	0.872	0.878	0.885	0.890	0.898	0.905	0.912	0.919	0.928	0.935	0.942	0.950	0.959	0.966	0.974	0.981	0.989	0.995	1.002	1.009	1.015	1.021	1.025	1.030	1.035	1.038	1.040	1.041	1.044	1.042	1.041	1.041	1.039	1.036	1.032	1.028	1.022	1.016	1.009	1.001	0.992	0.982	0.972	0.962	0.950	0.938	0.925	0.911	0.898	0.882	0.868	0.852	0.836	0.820	0.804	0.786	0.770	0.752	0.736	0.718	0.700	0.684	0.666	0.649	0.631	0.612	0.596	0.578	0.561	0.544	0.528	0.511	0.495	0.479	0.462	0.446	0.431	0.416	0.401	0.386	0.371	0.355	0.340	0.326	0.312	0.298	0.284	0.270	0.256	0.242	0.229	0.215	0.202	0.189	0.175	0.162	0.149	0.135	0.122	0.108	0.095	0.082	0.068	0.055	0.041	0.028	0.015	0.001	-0.011	-0.025	-0.038	-0.051	-0.065	-0.078	-0.090	-0.102	-0.115	-0.128	-0.140	-0.151	-0.164	-0.175	-0.185	-0.198	-0.208	-0.218	-0.229	-0.239	-0.249	-0.258	-0.269	-0.276	-0.286	-0.294	-0.302	-0.312	-0.320	-0.329	-0.336	-0.344	-0.352	-0.360	-0.366	-0.375	-0.382	-0.390	-0.398	-0.405	-0.414	-0.422	-0.430	-0.438	-0.446	-0.456	-0.465	-0.474	-0.482	-0.492	-0.504	-0.514	-0.524	-0.536	-0.546	-0.559	-0.570	-0.584	-0.596	-0.609	-0.622	-0.635	-0.650	-0.664	-0.679	-0.692	-0.708	-0.721	-0.736	-0.751	-0.765	-0.779	-0.794	-0.808	-0.821	-0.835	-0.849	-0.860	-0.874	-0.885	-0.896	-0.908	-0.918	-0.928	-0.936	-0.945	-0.952	-0.959	-0.965	-0.970	-0.974	-0.978	-0.979	-0.981	-0.981	-0.980	-0.978	-0.975	-0.971	-0.968	-0.961	-0.955	-0.948	-0.938	-0.930	-0.918	-0.908	-0.895	-0.880	-0.868	-0.852	-0.836	-0.820	-0.802	-0.785	-0.766	-0.749	-0.730	-0.710	-0.690	-0.671	-0.650	-0.630	-0.610	-0.590	-0.569	-0.549	-0.529	-0.510	-0.490	-0.470	-0.452	-0.434	-0.415	-0.399	-0.381	-0.365	-0.349	-0.334	-0.319	-0.305	-0.294	-0.281	-0.270	-0.260	-0.250	-0.241	-0.234	-0.226	-0.220	-0.216	-0.211	-0.208	-0.205	-0.204	-0.204	-0.204	-0.205	-0.206	-0.208	-0.211	-0.215	-0.220	-0.225	-0.231	-0.238	-0.244	-0.251	-0.260	-0.268	-0.276	-0.285	-0.294	-0.304	-0.314	-0.322	-0.332	-0.342	-0.351	-0.361	-0.370	-0.380	-0.389	-0.399	-0.406	-0.415	-0.421	-0.430	-0.436	-0.442	-0.450	-0.455	-0.460	-0.464	-0.469	-0.471	-0.474	-0.476	-0.476	-0.478	-0.476	-0.475	-0.472	-0.470	-0.466	-0.462	-0.456	-0.451	-0.444	-0.436	-0.429	-0.419	-0.409	-0.399	-0.388	-0.376	-0.362	-0.350	-0.336	-0.321	-0.308	-0.292	-0.276	-0.261	-0.244	-0.228	-0.210	-0.192	-0.175	-0.158	-0.140	-0.121	-0.102	-0.086	-0.068	-0.050	-0.032	-0.015	0.001	0.019	0.034	0.050	0.065	0.080	0.095	0.108	0.120	0.134	0.144	0.155	0.164	0.174	0.182	0.189	0.195	0.200	0.205	0.208	0.211	0.212	0.212	0.212	0.210	0.208	0.204	0.200	0.194	0.186	0.178	0.170	0.160	0.148	0.136	0.124	0.110	0.096	0.081	0.065	0.046	0.030	0.011	-0.008	-0.028	-0.049	-0.069	-0.090	-0.112	-0.135	-0.158	-0.181	-0.204	-0.229	-0.252	-0.275	-0.300	-0.324	-0.349	-0.374	-0.396	-0.421	-0.446	-0.470	-0.495	-0.519	-0.542	-0.566	-0.590	-0.611	-0.635	-0.658	-0.680	-0.700	-0.722	-0.744	-0.764	-0.784	-0.804	-0.822	-0.840	-0.859	-0.876	-0.892	-0.909	-0.925	-0.941	-0.955	-0.970	-0.982	-0.995	-1.008	-1.020	-1.031	-1.041	-1.051	-1.061	-1.070	-1.078	-1.086	-1.094	-1.100	-1.106	-1.111	-1.116	-1.119	-1.122	-1.126	-1.128	-1.129	-1.130	-1.130	-1.130	-1.128	-1.128	-1.124	-1.120	-1.116	-1.111	-1.108	-1.101	-1.094	-1.086	-1.079	-1.069	-1.060	-1.049	-1.040	-1.028	-1.015	-1.002	-0.990	-0.975	-0.960	-0.946	-0.930	-0.914	-0.898	-0.880	-0.862	-0.845	-0.825	-0.806	-0.788	-0.768	-0.748	-0.728	-0.706	-0.685	-0.664	-0.642	-0.621	-0.599	-0.578	-0.556	-0.535	-0.514	-0.491	-0.470	-0.450	-0.429	-0.409	-0.388	-0.368	-0.348	-0.329	-0.309	-0.290	-0.272	-0.255	-0.238	-0.221	-0.204	-0.189	-0.174	-0.159	-0.146	-0.131	-0.120	-0.108	-0.096	-0.086	-0.076	-0.068	-0.060	-0.052	-0.045	-0.039	-0.034	-0.030	-0.025	-0.021	-0.020	-0.019	-0.016	-0.018	-0.016	-0.019	-0.020	-0.022	-0.026	-0.030	-0.035	-0.040	-0.046	-0.052	-0.060	-0.066	-0.075	-0.082	-0.092	-0.100	-0.110	-0.120	-0.130	-0.141	-0.151	-0.164	-0.174	-0.188	-0.199	-0.212	-0.224	-0.238	-0.250	-0.264	-0.278	-0.291	-0.304	-0.318	-0.331	-0.345	-0.359	-0.372	-0.386	-0.400	-0.414	-0.428	-0.441	-0.455	-0.469	-0.482	-0.495	-0.510	-0.524	-0.538	-0.550	-0.562	-0.578	-0.590	-0.604	-0.616	-0.630	-0.644	-0.658	-0.671	-0.684	-0.698	-0.711	-0.725	-0.739	-0.751	-0.765	-0.780	-0.794	-0.808	-0.820	-0.834	-0.849	-0.862	-0.876	-0.891	-0.905	-0.920	-0.934	-0.948	-0.961	-0.978	-0.991	-1.006	-1.020	-1.034	-1.049	-1.064	-1.078	-1.091	-1.106	-1.120	-1.134	-1.148	-1.161	-1.175	-1.188	-1.201	-1.212	-1.225	-1.238	-1.250	-1.261	-1.272	-1.284	-1.294	-1.305	-1.314	-1.324	-1.334	-1.342	-1.351	-1.359	-1.368	-1.374	-1.381	-1.389	-1.394	-1.400	-1.406	-1.411	-1.416	-1.420	-1.425	-1.430	-1.434	-1.436	-1.440	-1.442	-1.446	-1.449	-1.451	-1.454	-1.458	-1.459	-1.460	-1.462	-1.464	-1.466	-1.469	-1.470	-1.472	-1.474	-1.476	-1.478	-1.481	-1.482	-1.485	-1.488	-1.490	-1.492	-1.494	-1.498	-1.500	-1.502	-1.506	-1.509	-1.512	-1.515	-1.518	-1.521	-1.524	-1.528	-1.530	-1.534	-1.535	-1.539	-1.541	-1.544	-1.546	-1.548	-1.549	-1.550	-1.550	-1.551	-1.551	-1.551	-1.550	-1.548	-1.546	-1.545	-1.540	-1.538	-1.532	-1.529	-1.522	-1.516	-1.508	-1.500	-1.491	-1.481	-1.471	-1.460	-1.448	-1.434	-1.421	-1.406	-1.391	-1.375	-1.358	-1.340	-1.321	-1.302	-1.284	-1.262	-1.242	-1.221	-1.200	-1.178	-1.154	-1.131	-1.108	-1.084	-1.060	-1.036	-1.011	-0.988	-0.964	-0.939	-0.915	-0.891	-0.868	-0.842	-0.820	-0.796	-0.774	-0.752	-0.730	-0.709	-0.689	-0.669	-0.649	-0.631	-0.612	-0.595	-0.580	-0.564	-0.550	-0.536	-0.524	-0.512	-0.502	-0.492	-0.484	-0.476	-0.469	-0.464	-0.458	-0.455	-0.452	-0.450	-0.449	-0.448	-0.449	-0.451	-0.454	-0.456	-0.461	-0.468	-0.472	-0.481	-0.489	-0.496	-0.505	-0.515	-0.526	-0.536	-0.548	-0.559	-0.571	-0.584	-0.598	-0.610	-0.624	-0.636	-0.650	-0.664	-0.678	-0.691	-0.705	-0.719	-0.731	-0.745	-0.758	-0.771	-0.784	-0.795	-0.808	-0.819	-0.829	-0.840	-0.849	-0.858	-0.866	-0.874	-0.881	-0.888	-0.894	-0.899	-0.904	-0.906	-0.909	-0.911	-0.912	-0.912	-0.912	-0.912	-0.910	-0.908	-0.905	-0.901	-0.896	-0.892	-0.886	-0.880	-0.872	-0.865	-0.858	-0.850	-0.840	-0.831	-0.821	-0.812	-0.801	-0.791	-0.780	-0.769	-0.759	-0.748	-0.738	-0.728	-0.715	-0.705	-0.695	-0.685	-0.676	-0.668	-0.659	-0.650	-0.642	-0.635	-0.628	-0.621	-0.615	-0.610	-0.606	-0.602	-0.599	-0.598	-0.596	-0.595	-0.595	-0.595	-0.596	-0.599	-0.600	-0.602	-0.606	-0.611	-0.615	-0.620	-0.625	-0.631	-0.636	-0.642	-0.650	-0.658	-0.664	-0.671	-0.678	-0.685	-0.692	-0.699	-0.704	-0.711	-0.716	-0.721	-0.726	-0.731	-0.735	-0.738	-0.741	-0.742	-0.742	-0.745	-0.744	-0.742	-0.741	-0.739	-0.735	-0.730	-0.725	-0.719	-0.712	-0.704	-0.695	-0.686	-0.675	-0.665	-0.652	-0.639	-0.626	-0.611	-0.598	-0.581	-0.566	-0.550	-0.535	-0.516	-0.500	-0.482	-0.464	-0.446	-0.428	-0.410	-0.392	-0.374	-0.356	-0.339	-0.320	-0.302	-0.286	-0.269	-0.252	-0.238	-0.221	-0.205	-0.190	-0.176	-0.162	-0.149	-0.136	-0.122	-0.111	-0.099	-0.088	-0.078	-0.069	-0.059	-0.050	-0.040	-0.032	-0.025	-0.019	-0.011	-0.005	0.002	0.009	0.015	0.020	0.025	0.031	0.036	0.041	0.046	0.051	0.056	0.060	0.065	0.070	0.075	0.078	0.084	0.088	0.091	0.096	0.100	0.104	0.108	0.112	0.116	0.120	0.124	0.126	0.129	0.132	0.135	0.138	0.139	0.140	0.141	0.142	0.142	0.144	0.142	0.142	0.141	0.140	0.139	0.135	0.132	0.129	0.125	0.120	0.115	0.110	0.105	0.098	0.091	0.085	0.078	0.069	0.061	0.054	0.045	0.036	0.028	0.019	0.010	0.001	-0.009	-0.018	-0.026	-0.035	-0.045	-0.052	-0.061	-0.070	-0.079	-0.088	-0.094	-0.102	-0.110	-0.118	-0.125	-0.131	-0.139	-0.145	-0.152	-0.159	-0.166	-0.171	-0.179	-0.185	-0.192	-0.200	-0.208	-0.214	-0.221	-0.229	-0.238	-0.246	-0.254	-0.264	-0.274	-0.285	-0.295	-0.306	-0.318	-0.331	-0.345	-0.359	-0.374	-0.388	-0.405	-0.421	-0.440	-0.458	-0.478	-0.496	-0.518	-0.540	-0.561	-0.584	-0.608	-0.631	-0.656	-0.681	-0.708	-0.734	-0.759	-0.786	-0.814	-0.841	-0.869	-0.896	-0.925	-0.951	-0.980	-1.006	-1.035	-1.061	-1.089	-1.114	-1.140	-1.166	-1.192	-1.216	-1.240	-1.265	-1.288	-1.309	-1.331	-1.352	-1.372	-1.391	-1.409	-1.426	-1.442	-1.459	-1.472	-1.486	-1.500	-1.511	-1.522	-1.532	-1.541	-1.551	-1.559	-1.566	-1.572	-1.578	-1.581	-1.586	-1.589	-1.591	-1.594	-1.595	-1.595	-1.595	-1.594	-1.592	-1.591	-1.589	-1.586	-1.584	-1.580	-1.576	-1.574	-1.569	-1.564	-1.559	-1.555	-1.550	-1.544	-1.539	-1.532	-1.528	-1.520	-1.512	-1.508	-1.500	-1.494	-1.488	-1.480	-1.472	-1.465	-1.458	-1.450	-1.442	-1.435	-1.426	-1.419	-1.410	-1.402	-1.392	-1.385	-1.375	-1.366	-1.359	-1.349	-1.340	-1.330	-1.321	-1.310	-1.300	-1.290	-1.280	-1.270	-1.259	-1.248	-1.236	-1.224	-1.212	-1.201	-1.189	-1.176	-1.165	-1.151	-1.139	-1.125	-1.111	-1.098	-1.084	-1.070	-1.056	-1.041	-1.026	-1.010	-0.995	-0.980	-0.964	-0.949	-0.932	-0.916	-0.900	-0.882	-0.866	-0.849	-0.831	-0.815	-0.798	-0.780	-0.761	-0.744	-0.726	-0.709	-0.691	-0.672	-0.655	-0.636	-0.618	-0.600	-0.582	-0.564	-0.545	-0.529	-0.510	-0.494	-0.478	-0.460	-0.444	-0.429	-0.412	-0.398	-0.382	-0.368	-0.352	-0.340	-0.326	-0.314	-0.301	-0.290	-0.279	-0.269	-0.259	-0.250	-0.240	-0.231	-0.224	-0.218	-0.210	-0.204	-0.199	-0.192	-0.189	-0.184	-0.180	-0.176	-0.172	-0.169	-0.166	-0.165	-0.161	-0.160	-0.158	-0.156	-0.155	-0.152	-0.150	-0.149	-0.146	-0.144	-0.140	-0.138	-0.135	-0.131	-0.126	-0.122	-0.118	-0.112	-0.106	-0.100	-0.094	-0.086	-0.079	-0.069	-0.060	-0.050	-0.039	-0.028	-0.015	-0.004	0.010	0.024	0.039	0.054	0.069	0.084	0.100	0.118	0.134	0.151	0.169	0.186	0.204	0.222	0.240	0.260	0.279	0.298	0.315	0.334	0.352	0.371	0.389	0.408	0.425	0.442	0.459	0.475	0.491	0.507	0.521	0.538	0.550	0.564	0.578	0.590	0.601	0.611	0.622	0.631	0.641	0.650	0.658	0.666	0.672	0.678	0.685	0.689	0.694	0.698	0.700	0.702	0.705	0.705	0.706	0.706	0.706	0.706	0.705	0.704	0.701	0.699	0.695	0.692	0.688	0.684	0.679	0.672	0.666	0.659	0.652	0.645	0.638	0.630	0.620	0.611	0.601	0.592	0.581	0.570	0.559	0.548	0.535	0.522	0.510	0.498	0.482	0.469	0.455	0.441	0.425	0.410	0.394	0.379	0.364	0.346	0.330	0.312	0.296	0.280	0.262	0.245	0.228	0.210	0.192	0.175	0.158	0.140	0.122	0.106	0.089	0.072	0.055	0.039	0.022	0.008	-0.009	-0.024	-0.039	-0.051	-0.066	-0.080	-0.094	-0.106	-0.119	-0.130	-0.142	-0.154	-0.165	-0.175	-0.184	-0.192	-0.201	-0.210	-0.216	-0.224	-0.229	-0.235	-0.240	-0.244	-0.249	-0.252	-0.256	-0.259	-0.260	-0.262	-0.262	-0.262	-0.262	-0.262	-0.261	-0.260	-0.258	-0.255	-0.252	-0.249	-0.245	-0.241	-0.236	-0.232	-0.228	-0.224	-0.218	-0.212	-0.209	-0.202	-0.199	-0.192	-0.188	-0.182	-0.178	-0.172	-0.168	-0.162	-0.159	-0.155	-0.150	-0.146	-0.144	-0.141	-0.138	-0.136	-0.135	-0.134	-0.134	-0.134	-0.134	-0.135	-0.136	-0.139	-0.140	-0.142	-0.145	-0.150	-0.154	-0.158	-0.162	-0.168	-0.174	-0.179	-0.184	-0.190	-0.195	-0.201	-0.208	-0.214	-0.220	-0.226	-0.232	-0.239	-0.244	-0.249	-0.255	-0.260	-0.264	-0.268	-0.271	-0.274	-0.278	-0.278	-0.280	-0.280	-0.280	-0.279	-0.278	-0.275	-0.271	-0.268	-0.261	-0.256	-0.249	-0.241	-0.231	-0.221	-0.211	-0.199	-0.185	-0.172	-0.158	-0.140	-0.124	-0.105	-0.086	-0.068	-0.046	-0.024	-0.002	0.021	0.046	0.071	0.098	0.124	0.151	0.180	0.209	0.239	0.269	0.299	0.330	0.361	0.392	0.425	0.458	0.490	0.524	0.556	0.590	0.625	0.659	0.692	0.726	0.760	0.792	0.828	0.860	0.894	0.928	0.959	0.991	1.024	1.055	1.085	1.115	1.145	1.175	1.204	1.231	1.259	1.285	1.310	1.335	1.359	1.381	1.404	1.425	1.445	1.464	1.482	1.500	1.516	1.531	1.546	1.560	1.574	1.585	1.596	1.606	1.615	1.622	1.630	1.635	1.641	1.646	1.649	1.651	1.652	1.652	1.654	1.652	1.652	1.650	1.648	1.644	1.641	1.639	1.634	1.630	1.625	1.620	1.614	1.609	1.604	1.599	1.592	1.588	1.582	1.576	1.572	1.568	1.562	1.558	1.554	1.550	1.548	1.545	1.542	1.541	1.541	1.540	1.541	1.541	1.542	1.545	1.548	1.551	1.555	1.560	1.565	1.572	1.578	1.585	1.594	1.602	1.612	1.621	1.631	1.642	1.655	1.666	1.678	1.691	1.704	1.718	1.731	1.745	1.758	1.772	1.786	1.801	1.815	1.828	1.842	1.856	1.869	1.882	1.896	1.908	1.920	1.931	1.942	1.954	1.964	1.974	1.982	1.990	1.999	2.005	2.011	2.016	2.021	2.025	2.027	2.030	2.031	2.031	2.031	2.031	2.029	2.027	2.024	2.020	2.016	2.011	2.006	1.999	1.992	1.985	1.978	1.969	1.960	1.952	1.944	1.934	1.924	1.915	1.905	1.895	1.885	1.874	1.865	1.854	1.844	1.834	1.824	1.814	1.804	1.794	1.784	1.772	1.762	1.752	1.744	1.732	1.722	1.712	1.701	1.691	1.680	1.670	1.659	1.648	1.636	1.624	1.612	1.600	1.588	1.574	1.560	1.548	1.531	1.518	1.502	1.485	1.469	1.452	1.434	1.414	1.395	1.375	1.354	1.332	1.310	1.289	1.266	1.241	1.219	1.194	1.169	1.144	1.119	1.094	1.068	1.042	1.016	0.990	0.964	0.938	0.912	0.885	0.860	0.836	0.811	0.786	0.764	0.740	0.718	0.698	0.675	0.656	0.638	0.619	0.601	0.586	0.571	0.558	0.545	0.534	0.524	0.514	0.506	0.500	0.495	0.491	0.488	0.486	0.488	0.489	0.490	0.494	0.499	0.504	0.510	0.519	0.528	0.538	0.549	0.560	0.572	0.586	0.600	0.615	0.630	0.646	0.662	0.679	0.696	0.714	0.731	0.749	0.766	0.786	0.804	0.821	0.840	0.859	0.878	0.894	0.911	0.928	0.945	0.961	0.978	0.991	1.006	1.020	1.034	1.046	1.059	1.071	1.082	1.091	1.102	1.111	1.120	1.129	1.135	1.142	1.146	1.152	1.156	1.160	1.162	1.165	1.166	1.168	1.168	1.168	1.166	1.165	1.162	1.160	1.156	1.152	1.149	1.144	1.139	1.131	1.126	1.120	1.111	1.104	1.096	1.088	1.079	1.069	1.059	1.049	1.039	1.028	1.016	1.005	0.994	0.981	0.970	0.958	0.946	0.934	0.921	0.909	0.898	0.885	0.872	0.861	0.850	0.838	0.826	0.816	0.806	0.794	0.784	0.774	0.765	0.755	0.748	0.740	0.732	0.726	0.719	0.714	0.710	0.704	0.701	0.698	0.698	0.695	0.694	0.695	0.696	0.699	0.701	0.705	0.709	0.714	0.720	0.728	0.734	0.742	0.750	0.760	0.770	0.781	0.791	0.804	0.816	0.830	0.844	0.858	0.871	0.886	0.901	0.918	0.932	0.948	0.962	0.980	0.995	1.010	1.025	1.041	1.056	1.071	1.088	1.101	1.116	1.131	1.144	1.159	1.171	1.184	1.196	1.208	1.220	1.231	1.241	1.251	1.260	1.269	1.279	1.286	1.294	1.301	1.309	1.315	1.322	1.328	1.334	1.340	1.346	1.351	1.358	1.361	1.366	1.371	1.376	1.381	1.385	1.390	1.395	1.400	1.404	1.409	1.414	1.419	1.422	1.428	1.432	1.436	1.442	1.446	1.450	1.455	1.460	1.462	1.466	1.470	1.474	1.476	1.479	1.481	1.484	1.485	1.485	1.486	1.485	1.484	1.482	1.481	1.478	1.474	1.470	1.465	1.458	1.451	1.442	1.434	1.424	1.412	1.401	1.389	1.376	1.361	1.345	1.329	1.312	1.295	1.278	1.259	1.239	1.218	1.198	1.176	1.155	1.132	1.111	1.089	1.066	1.044	1.021	0.998	0.975	0.954	0.931	0.909	0.889	0.868	0.846	0.828	0.808	0.789	0.771	0.754	0.739	0.724	0.709	0.694	0.682	0.671	0.660	0.651	0.642	0.635	0.628	0.622	0.618	0.615	0.612	0.610	0.610	0.610	0.611	0.612	0.615	0.618	0.621	0.625	0.631	0.635	0.641	0.648	0.655	0.661	0.668	0.675	0.681	0.688	0.695	0.701	0.708	0.714	0.719	0.724	0.729	0.734	0.739	0.741	0.745	0.746	0.749	0.750	0.751	0.752	0.751	0.750	0.749	0.746	0.742	0.739	0.735	0.730	0.724	0.719	0.712	0.706	0.699	0.691	0.684	0.675	0.668	0.660	0.651	0.642	0.635	0.628	0.620	0.611	0.604	0.596	0.591	0.585	0.580	0.575	0.570	0.568	0.565	0.562	0.561	0.561	0.561	0.564	0.565	0.570	0.574	0.579	0.585	0.592	0.601	0.611	0.621	0.632	0.644	0.656	0.670	0.684	0.699	0.714	0.731	0.748	0.765	0.782	0.801	0.820	0.839	0.858	0.878	0.896	0.915	0.934	0.952	0.971	0.990	1.008	1.024	1.042	1.058	1.072	1.088	1.101	1.114	1.126	1.138	1.148	1.158	1.166	1.172	1.179	1.185	1.189	1.192	1.194	1.195	1.196	1.195	1.191	1.190	1.186	1.180	1.174	1.168	1.160	1.152	1.144	1.134	1.124	1.114	1.102	1.091	1.080	1.066	1.055	1.042	1.031	1.018	1.006	0.994	0.982	0.969	0.958	0.945	0.934	0.922	0.911	0.900	0.890	0.881	0.870	0.861	0.852	0.845	0.838	0.830	0.824	0.818	0.812	0.808	0.802	0.798	0.794	0.791	0.788	0.784	0.782	0.779	0.778	0.774	0.772	0.771	0.769	0.768	0.766	0.765	0.764	0.761	0.760	0.759	0.756	0.755	0.752	0.750	0.748	0.745	0.741	0.738	0.734	0.729	0.725	0.718	0.712	0.706	0.699	0.690	0.682	0.674	0.664	0.655	0.644	0.634	0.621	0.610	0.596	0.584	0.570	0.555	0.541	0.526	0.510	0.495	0.479	0.461	0.445	0.428	0.410	0.394	0.375	0.356	0.339	0.320	0.301	0.284	0.265	0.246	0.229	0.211	0.191	0.174	0.156	0.140	0.122	0.105	0.088	0.071	0.056	0.041	0.026	0.012	-0.002	-0.016	-0.030	-0.042	-0.056	-0.068	-0.080	-0.091	-0.102	-0.112	-0.124	-0.134	-0.142	-0.152	-0.161	-0.170	-0.179	-0.189	-0.198	-0.206	-0.215	-0.222	-0.232	-0.241	-0.250	-0.259	-0.268	-0.276	-0.286	-0.296	-0.306	-0.315	-0.328	-0.338	-0.349	-0.360	-0.372	-0.385	-0.398	-0.411	-0.424	-0.438	-0.451	-0.466	-0.480	-0.495	-0.510	-0.526	-0.540	-0.556	-0.571	-0.586	-0.602	-0.619	-0.634	-0.649	-0.664	-0.680	-0.694	-0.709	-0.722	-0.738	-0.751	-0.764	-0.776	-0.789	-0.801	-0.812	-0.822	-0.832	-0.841	-0.850	-0.860	-0.868	-0.875	-0.882	-0.888	-0.894	-0.898	-0.902	-0.906	-0.909	-0.911	-0.912	-0.914	-0.916	-0.915	-0.916	-0.915	-0.914	-0.912	-0.910	-0.908	-0.905	-0.901	-0.898	-0.894	-0.889	-0.884	-0.880	-0.874	-0.868	-0.862	-0.856	-0.849	-0.844	-0.836	-0.829	-0.822	-0.815	-0.808	-0.799	-0.792	-0.785	-0.776	-0.769	-0.759	-0.751	-0.742	-0.735	-0.726	-0.718	-0.710	-0.701	-0.692	-0.685	-0.676	-0.669	-0.661	-0.652	-0.645	-0.639	-0.631	-0.625	-0.618	-0.612	-0.608	-0.601	-0.598	-0.594	-0.590	-0.588	-0.585	-0.582	-0.582	-0.581	-0.582	-0.584	-0.586	-0.589	-0.592	-0.598	-0.602	-0.608	-0.614	-0.622	-0.631	-0.640	-0.650	-0.662	-0.674	-0.686	-0.699	-0.712	-0.728	-0.742	-0.758	-0.774	-0.791	-0.809	-0.825	-0.844	-0.861	-0.880	-0.898	-0.918	-0.938	-0.956	-0.975	-0.995	-1.014	-1.034	-1.052	-1.071	-1.090	-1.108	-1.126	-1.144	-1.161	-1.179	-1.196	-1.212	-1.229	-1.245	-1.259	-1.274	-1.289	-1.301	-1.316	-1.329	-1.341	-1.351	-1.364	-1.374	-1.384	-1.394	-1.404	-1.411	-1.420	-1.428	-1.435	-1.441	-1.448	-1.454	-1.459	-1.464	-1.469	-1.472	-1.476	-1.479	-1.482	-1.484	-1.485	-1.486	-1.488	-1.488	-1.488	-1.488	-1.486	-1.485	-1.482	-1.479	-1.478	-1.474	-1.469	-1.466	-1.460	-1.455	-1.450	-1.442	-1.436	-1.429	-1.422	-1.412	-1.405	-1.396	-1.386	-1.378	-1.368	-1.358	-1.348	-1.338	-1.328	-1.318	-1.306	-1.295	-1.285	-1.275	-1.265	-1.255	-1.245	-1.236	-1.229	-1.220	-1.212	-1.206	-1.200	-1.194	-1.189	-1.185	-1.182	-1.179	-1.178	-1.178	-1.178	-1.179	-1.180	-1.184	-1.189	-1.194	-1.201	-1.209	-1.218	-1.228	-1.238	-1.250	-1.262	-1.276	-1.290	-1.305	-1.321	-1.338	-1.355	-1.374	-1.391	-1.410	-1.430	-1.450	-1.470	-1.490	-1.511	-1.532	-1.552	-1.572	-1.594	-1.615	-1.634	-1.654	-1.674	-1.692	-1.711	-1.731	-1.748	-1.765	-1.782	-1.798	-1.812	-1.826	-1.840	-1.852	-1.865	-1.876	-1.886	-1.896	-1.904	-1.912	-1.919	-1.925	-1.930	-1.935	-1.938	-1.940	-1.941	-1.942	-1.942	-1.942	-1.941	-1.940	-1.938	-1.935	-1.930	-1.926	-1.921	-1.916	-1.910	-1.902	-1.896	-1.889	-1.882	-1.875	-1.866	-1.858	-1.849	-1.840	-1.830	-1.820	-1.810	-1.800	-1.790	-1.779	-1.769	-1.758	-1.746	-1.735	-1.724	-1.711	-1.700	-1.688	-1.676	-1.664	-1.651	-1.639	-1.626	-1.614	-1.601	-1.590	-1.576	-1.564	-1.551	-1.539	-1.526	-1.514	-1.500	-1.488	-1.475	-1.464	-1.451	-1.439	-1.426	-1.414	-1.402	-1.390	-1.379	-1.368	-1.356	-1.345	-1.334	-1.322	-1.312	-1.302	-1.292	-1.282	-1.272	-1.264	-1.255	-1.246	-1.238	-1.230	-1.221	-1.214	-1.208	-1.200	-1.194	-1.186	-1.180	-1.174	-1.168	-1.162	-1.156	-1.151	-1.146	-1.141	-1.136	-1.131	-1.126	-1.122	-1.116	-1.112	-1.108	-1.101	-1.095	-1.090	-1.084	-1.078	-1.071	-1.065	-1.058	-1.049	-1.040	-1.031	-1.022	-1.011	-1.000	-0.990	-0.976	-0.964	-0.949	-0.935	-0.919	-0.904	-0.886	-0.868	-0.850	-0.830	-0.810	-0.789	-0.768	-0.745	-0.720	-0.696	-0.671	-0.645	-0.619	-0.591	-0.564	-0.535	-0.506	-0.478	-0.449	-0.419	-0.390	-0.359	-0.329	-0.299	-0.266	-0.236	-0.206	-0.175	-0.145	-0.115	-0.085	-0.055	-0.026	0.002	0.031	0.058	0.085	0.110	0.136	0.160	0.185	0.209	0.231	0.252	0.274	0.292	0.312	0.331	0.348	0.364	0.380	0.395	0.409	0.421	0.434	0.446	0.456	0.468	0.478	0.488	0.496	0.504	0.511	0.519	0.526	0.534	0.540	0.546	0.551	0.558	0.564	0.570	0.576	0.582	0.589	0.594	0.600	0.606	0.612	0.619	0.625	0.631	0.638	0.645	0.651	0.659	0.665	0.672	0.679	0.686	0.692	0.699	0.706	0.712	0.718	0.725	0.729	0.735	0.740	0.744	0.749	0.752	0.756	0.759	0.761	0.764	0.764	0.765	0.765	0.764	0.764	0.762	0.760	0.759	0.755	0.750	0.746	0.741	0.736	0.730	0.722	0.715	0.708	0.700	0.691	0.684	0.674	0.662	0.654	0.642	0.632	0.621	0.609	0.596	0.585	0.572	0.560	0.546	0.534	0.521	0.509	0.495	0.482	0.469	0.455	0.441	0.429	0.415	0.402	0.389	0.376	0.362	0.349	0.335	0.322	0.309	0.295	0.282	0.269	0.255	0.242	0.230	0.218	0.204	0.192	0.180	0.168	0.155	0.144	0.131	0.121	0.110	0.099	0.089	0.079	0.069	0.060	0.051	0.042	0.035	0.029	0.021	0.016	0.010	0.006	0.001	0.000	-0.004	-0.005	-0.004	-0.004	-0.002	0.001	0.004	0.008	0.012	0.019	0.025	0.032	0.042	0.051	0.062	0.074	0.088	0.100	0.114	0.129	0.144	0.161	0.178	0.196	0.215	0.234	0.252	0.274	0.294	0.315	0.336	0.356	0.379	0.400	0.422	0.442	0.464	0.485	0.506	0.528	0.548	0.568	0.588	0.606	0.625	0.641	0.660	0.676	0.691	0.706	0.721	0.735	0.748	0.759	0.770	0.780	0.789	0.796	0.805	0.811	0.816	0.820	0.825	0.826	0.829	0.830	0.831	0.830	0.828	0.826	0.824	0.820	0.815	0.810	0.806	0.799	0.792	0.786	0.778	0.770	0.761	0.752	0.745	0.735	0.728	0.718	0.709	0.700	0.691	0.681	0.674	0.665	0.656	0.649	0.640	0.632	0.624	0.616	0.610	0.604	0.598	0.591	0.588	0.582	0.579	0.574	0.571	0.569	0.568	0.566	0.566	0.565	0.565	0.566	0.569	0.570	0.574	0.576	0.580	0.584	0.588	0.592	0.598	0.604	0.609	0.615	0.619	0.625	0.631	0.636	0.642	0.648	0.652	0.658	0.664	0.668	0.672	0.675	0.680	0.684	0.685	0.688	0.689	0.690	0.690	0.689	0.689	0.686	0.684	0.681	0.676	0.672	0.666	0.661	0.655	0.648	0.638	0.629	0.620	0.609	0.599	0.586	0.574	0.562	0.549	0.535	0.520	0.505	0.490	0.475	0.459	0.442	0.426	0.409	0.394	0.375	0.359	0.341	0.325	0.309	0.291	0.274	0.256	0.239	0.222	0.205	0.189	0.171	0.155	0.138	0.121	0.105	0.089	0.074	0.058	0.041	0.026	0.010	-0.005	-0.020	-0.034	-0.050	-0.064	-0.078	-0.092	-0.106	-0.120	-0.134	-0.148	-0.161	-0.175	-0.189	-0.202	-0.215	-0.230	-0.242	-0.255	-0.268	-0.280	-0.292	-0.305	-0.318	-0.330	-0.342	-0.355	-0.366	-0.380	-0.391	-0.402	-0.414	-0.425	-0.436	-0.448	-0.459	-0.468	-0.478	-0.486	-0.496	-0.505	-0.514	-0.521	-0.529	-0.538	-0.544	-0.550	-0.556	-0.564	-0.569	-0.574	-0.579	-0.584	-0.588	-0.592	-0.596	-0.599	-0.602	-0.605	-0.608	-0.611	-0.614	-0.616	-0.618	-0.620	-0.622	-0.624	-0.628	-0.630	-0.632	-0.635	-0.638	-0.640	-0.644	-0.648	-0.651	-0.655	-0.660	-0.665	-0.669	-0.675	-0.681	-0.688	-0.694	-0.701	-0.709	-0.716	-0.725	-0.734	-0.742	-0.752	-0.762	-0.774	-0.784	-0.795	-0.806	-0.819	-0.830	-0.842	-0.854	-0.866	-0.879	-0.891	-0.904	-0.916	-0.929	-0.941	-0.952	-0.965	-0.976	-0.988	-0.999	-1.010	-1.021	-1.031	-1.040	-1.049	-1.059	-1.068	-1.075	-1.082	-1.090	-1.095	-1.101	-1.106	-1.111	-1.116	-1.120	-1.122	-1.125	-1.128	-1.128	-1.129	-1.128	-1.128	-1.126	-1.124	-1.121	-1.119	-1.115	-1.110	-1.106	-1.101	-1.096	-1.091	-1.084	-1.078	-1.070	-1.064	-1.056	-1.048	-1.040	-1.031	-1.022	-1.014	-1.006	-0.996	-0.989	-0.979	-0.970	-0.961	-0.952	-0.942	-0.934	-0.925	-0.916	-0.909	-0.900	-0.891	-0.884	-0.875	-0.868	-0.860	-0.852	-0.845	-0.838	-0.831	-0.825	-0.819	-0.814	-0.808	-0.801	-0.796	-0.792	-0.788	-0.784	-0.779	-0.776	-0.772	-0.769	-0.765	-0.764	-0.761	-0.759	-0.758	-0.756	-0.755	-0.752	-0.752	-0.751	-0.751	-0.750	-0.749	-0.748	-0.748	-0.748	-0.746	-0.746	-0.746	-0.745	-0.744	-0.744	-0.742	-0.741	-0.740	-0.739	-0.738	-0.735	-0.732	-0.730	-0.726	-0.722	-0.720	-0.715	-0.710	-0.705	-0.699	-0.692	-0.686	-0.679	-0.670	-0.662	-0.652	-0.642	-0.632	-0.620	-0.609	-0.596	-0.582	-0.569	-0.554	-0.539	-0.522	-0.506	-0.489	-0.471	-0.451	-0.434	-0.414	-0.394	-0.372	-0.351	-0.330	-0.308	-0.286	-0.264	-0.240	-0.218	-0.194	-0.171	-0.148	-0.125	-0.101	-0.079	-0.056	-0.034	-0.011	0.010	0.031	0.052	0.072	0.091	0.110	0.129	0.145	0.161	0.178	0.191	0.205	0.218	0.229	0.239	0.248	0.255	0.261	0.266	0.271	0.272	0.274	0.274	0.272	0.269	0.264	0.259	0.251	0.242	0.234	0.222	0.210	0.196	0.180	0.165	0.146	0.129	0.109	0.089	0.066	0.044	0.020	-0.005	-0.030	-0.056	-0.084	-0.111	-0.140	-0.170	-0.199	-0.230	-0.260	-0.290	-0.321	-0.354	-0.384	-0.416	-0.446	-0.479	-0.511	-0.541	-0.572	-0.605	-0.635	-0.665	-0.695	-0.725	-0.754	-0.784	-0.812	-0.840	-0.869	-0.894	-0.921	-0.946	-0.971	-0.996	-1.020	-1.042	-1.064	-1.085	-1.105	-1.125	-1.144	-1.161	-1.178	-1.194	-1.209	-1.224	-1.238	-1.250	-1.261	-1.271	-1.282	-1.290	-1.299	-1.305	-1.311	-1.316	-1.320	-1.324	-1.326	-1.326	-1.328	-1.328	-1.325	-1.322	-1.319	-1.315	-1.310	-1.305	-1.296	-1.290	-1.281	-1.271	-1.260	-1.250	-1.238	-1.225	-1.211	-1.196	-1.181	-1.165	-1.148	-1.130	-1.114	-1.095	-1.075	-1.055	-1.036	-1.015	-0.994	-0.972	-0.951	-0.929	-0.906	-0.882	-0.860	-0.836	-0.812	-0.789	-0.765	-0.741	-0.718	-0.694	-0.669	-0.646	-0.622	-0.599	-0.575	-0.552	-0.530	-0.506	-0.484	-0.462	-0.441	-0.420	-0.399	-0.380	-0.360	-0.340	-0.322	-0.305	-0.288	-0.271	-0.254	-0.239	-0.224	-0.210	-0.196	-0.184	-0.171	-0.159	-0.149	-0.138	-0.128	-0.119	-0.111	-0.102	-0.096	-0.090	-0.085	-0.080	-0.076	-0.072	-0.070	-0.068	-0.066	-0.066	-0.065	-0.066	-0.068	-0.069	-0.072	-0.075	-0.079	-0.084	-0.088	-0.092	-0.099	-0.106	-0.114	-0.121	-0.130	-0.139	-0.148	-0.159	-0.169	-0.179	-0.190	-0.201	-0.214	-0.226	-0.238	-0.250	-0.264	-0.276	-0.290	-0.304	-0.318	-0.332	-0.348	-0.361	-0.376	-0.391	-0.406	-0.421	-0.436	-0.451	-0.466	-0.481	-0.496	-0.512	-0.526	-0.542	-0.558	-0.572	-0.588	-0.602	-0.616	-0.631	-0.646	-0.661	-0.675	-0.690	-0.702	-0.716	-0.731	-0.745	-0.759	-0.772	-0.785	-0.799	-0.812	-0.825	-0.839	-0.852	-0.865	-0.878	-0.891	-0.904	-0.916	-0.929	-0.942	-0.954	-0.968	-0.979	-0.991	-1.004	-1.016	-1.029	-1.041	-1.051	-1.064	-1.076	-1.088	-1.099	-1.111	-1.122	-1.132	-1.145	-1.155	-1.166	-1.176	-1.188	-1.198	-1.208	-1.216	-1.226	-1.236	-1.244	-1.254	-1.261	-1.271	-1.279	-1.288	-1.295	-1.301	-1.310	-1.316	-1.322	-1.330	-1.335	-1.341	-1.348	-1.354	-1.359	-1.364	-1.370	-1.374	-1.380	-1.384	-1.390	-1.395	-1.400	-1.405	-1.410	-1.416	-1.421	-1.425	-1.431	-1.436	-1.442	-1.448	-1.454	-1.461	-1.468	-1.474	-1.480	-1.486	-1.494	-1.501	-1.509	-1.518	-1.525	-1.534	-1.541	-1.551	-1.560	-1.569	-1.578	-1.588	-1.596	-1.606	-1.618	-1.626	-1.636	-1.646	-1.658	-1.666	-1.678	-1.686	-1.698	-1.706	-1.716	-1.726	-1.735	-1.744	-1.752	-1.760	-1.769	-1.775	-1.782	-1.789	-1.794	-1.799	-1.804	-1.809	-1.811	-1.814	-1.816	-1.816	-1.818	-1.816	-1.815	-1.814	-1.812	-1.808	-1.804	-1.798	-1.792	-1.785	-1.778	-1.769	-1.760	-1.749	-1.738	-1.726	-1.712	-1.699	-1.684	-1.668	-1.652	-1.636	-1.619	-1.600	-1.581	-1.561	-1.542	-1.522	-1.501	-1.479	-1.458	-1.435	-1.414	-1.391	-1.369	-1.345	-1.322	-1.300	-1.276	-1.254	-1.231	-1.209	-1.184	-1.162	-1.140	-1.118	-1.096	-1.075	-1.054	-1.034	-1.012	-0.992	-0.975	-0.956	-0.939	-0.921	-0.905	-0.891	-0.875	-0.861	-0.849	-0.836	-0.824	-0.814	-0.804	-0.795	-0.785	-0.778	-0.771	-0.766	-0.760	-0.755	-0.752	-0.750	-0.748	-0.746	-0.748	-0.748	-0.749	-0.751	-0.754	-0.758	-0.761	-0.768	-0.772	-0.779	-0.786	-0.794	-0.801	-0.809	-0.818	-0.828	-0.836	-0.846	-0.858	-0.868	-0.879	-0.890	-0.901	-0.912	-0.924	-0.935	-0.948	-0.959	-0.970	-0.981	-0.995	-1.005	-1.016	-1.029	-1.039	-1.050	-1.059	-1.070	-1.079	-1.089	-1.098	-1.105	-1.114	-1.120	-1.126	-1.132	-1.138	-1.142	-1.146	-1.150	-1.151	-1.154	-1.155	-1.156	-1.155	-1.155	-1.154	-1.151	-1.149	-1.145	-1.141	-1.136	-1.131	-1.126	-1.119	-1.111	-1.102	-1.095	-1.086	-1.076	-1.066	-1.056	-1.046	-1.035	-1.025	-1.012	-1.001	-0.990	-0.978	-0.966	-0.955	-0.944	-0.932	-0.921	-0.911	-0.899	-0.889	-0.879	-0.870	-0.861	-0.851	-0.844	-0.836	-0.829	-0.824	-0.816	-0.812	-0.808	-0.804	-0.800	-0.798	-0.796	-0.794	-0.794	-0.794	-0.794	-0.795	-0.798	-0.800	-0.802	-0.806	-0.810	-0.814	-0.818	-0.822	-0.828	-0.832	-0.838	-0.842	-0.848	-0.852	-0.858	-0.862	-0.868	-0.872	-0.876	-0.880	-0.882	-0.885	-0.888	-0.890	-0.891	-0.892	-0.891	-0.891	-0.890	-0.886	-0.885	-0.881	-0.878	-0.871	-0.866	-0.859	-0.851	-0.844	-0.835	-0.825	-0.816	-0.804	-0.792	-0.781	-0.769	-0.755	-0.741	-0.728	-0.712	-0.698	-0.681	-0.666	-0.650	-0.634	-0.618	-0.601	-0.585	-0.569	-0.551	-0.535	-0.519	-0.502	-0.486	-0.470	-0.455	-0.439	-0.424	-0.409	-0.394	-0.379	-0.365	-0.350	-0.338	-0.324	-0.311	-0.298	-0.286	-0.274	-0.261	-0.250	-0.240	-0.230	-0.219	-0.209	-0.199	-0.189	-0.179	-0.170	-0.160	-0.150	-0.141	-0.131	-0.122	100.000	5.000	2.000	1.000	7.000	3.000	1.000	459.000	2.000	723.000	3.000	883.000	0.000	0.000	0.000	0.000	0.000	0.000	0.000	0.000	0.000	0.000	0.000	0.000	-1.868	-1.865	-1.861	-1.858	-1.854	-1.849	-1.844	-1.838	-1.832	-1.826	-1.820	-1.815	-1.810	-1.805	-1.798	-1.791	-1.786	-1.781	-1.776	-1.772	-1.766	-1.762	-1.760	-1.758	-1.755	-1.752	-1.752	-1.754	-1.755	-1.756	-1.759	-1.762	-1.769	-1.775	-1.782	-1.790	-1.799	-1.811	-1.822	-1.836	-1.850	-1.868	-1.884	-1.902	-1.920	-1.940	-1.962	-1.984	-2.006	-2.031	-2.056	-2.081	-2.108	-2.135	-2.162	-2.190	-2.219	-2.248	-2.278	-2.306	-2.335	-2.365	-2.394	-2.421	-2.450	-2.478	-2.505	-2.531	-2.559	-2.582	-2.608	-2.629	-2.651	-2.671	-2.691	-2.709	-2.725	-2.741	-2.754	-2.766	-2.779	-2.786	-2.795	-2.801	-2.805	-2.809	-2.810	-2.810	-2.808	-2.804	-2.800	-2.792	-2.785	-2.778	-2.766	-2.755	-2.742	-2.729	-2.715	-2.700	-2.684	-2.666	-2.649	-2.629	-2.611	-2.591	-2.572	-2.551	-2.531	-2.510	-2.490	-2.469	-2.449	-2.428	-2.408	-2.389	-2.370	-2.350	-2.332	-2.314	-2.298	-2.280	-2.264	-2.248	-2.234	-2.220	-2.206	-2.194	-2.182	-2.170	-2.160	-2.151	-2.141	-2.134	-2.125	-2.119	-2.114	-2.109	-2.104	-2.100	-2.096	-2.094	-2.092	-2.092	-2.091	-2.091	-2.092	-2.094	-2.095	-2.098	-2.100	-2.102	-2.106	-2.109	-2.112	-2.118	-2.121	-2.126	-2.131	-2.138	-2.142	-2.148	-2.154	-2.160	-2.166	-2.172	-2.179	-2.185	-2.192	-2.200	-2.206	-2.214	-2.219	-2.226	-2.234	-2.241	-2.246	-2.252	-2.260	-2.266	-2.272	-2.279	-2.284	-2.289	-2.294	-2.299	-2.302	-2.308	-2.311	-2.314	-2.319	-2.321	-2.322	-2.324	-2.325	-2.325	-2.325	-2.325	-2.324	-2.322	-2.320	-2.316	-2.312	-2.309	-2.302	-2.299	-2.291	-2.285	-2.278	-2.268	-2.259	-2.249	-2.238	-2.228	-2.215	-2.201	-2.189	-2.175	-2.159	-2.145	-2.130	-2.114	-2.098	-2.080	-2.062	-2.045	-2.026	-2.009	-1.990	-1.970	-1.951	-1.934	-1.914	-1.894	-1.875	-1.855	-1.836	-1.816	-1.798	-1.779	-1.760	-1.741	-1.724	-1.706	-1.688	-1.670	-1.654	-1.638	-1.621	-1.605	-1.591	-1.575	-1.561	-1.546	-1.534	-1.520	-1.508	-1.495	-1.482	-1.471	-1.460	-1.448	-1.438	-1.428	-1.416	-1.406	-1.396	-1.385	-1.376	-1.366	-1.355	-1.345	-1.335	-1.325	-1.315	-1.304	-1.294	-1.282	-1.272	-1.260	-1.248	-1.236	-1.222	-1.210	-1.196	-1.182	-1.169	-1.154	-1.139	-1.124	-1.108	-1.091	-1.072	-1.056	-1.038	-1.018	-1.000	-0.980	-0.960	-0.940	-0.919	-0.899	-0.878	-0.855	-0.832	-0.811	-0.789	-0.765	-0.742	-0.719	-0.695	-0.671	-0.648	-0.624	-0.600	-0.576	-0.551	-0.528	-0.504	-0.479	-0.455	-0.430	-0.406	-0.384	-0.361	-0.338	-0.315	-0.292	-0.270	-0.248	-0.226	-0.206	-0.185	-0.165	-0.145	-0.126	-0.106	-0.089	-0.071	-0.054	-0.038	-0.020	-0.005	0.010	0.025	0.039	0.051	0.064	0.076	0.089	0.099	0.109	0.118	0.126	0.134	0.142	0.148	0.155	0.160	0.165	0.170	0.174	0.178	0.180	0.184	0.186	0.188	0.189	0.190	0.191	0.192	0.192	0.192	0.194	0.194	0.195	0.195	0.196	0.196	0.198	0.200	0.200	0.202	0.205	0.209	0.211	0.216	0.221	0.225	0.231	0.238	0.246	0.254	0.262	0.272	0.282	0.294	0.306	0.319	0.332	0.348	0.362	0.379	0.395	0.412	0.431	0.449	0.469	0.488	0.509	0.530	0.551	0.572	0.594	0.616	0.638	0.661	0.684	0.705	0.728	0.750	0.774	0.795	0.816	0.838	0.860	0.880	0.900	0.918	0.936	0.955	0.972	0.989	1.005	1.019	1.032	1.046	1.058	1.069	1.079	1.089	1.096	1.104	1.109	1.114	1.118	1.120	1.121	1.121	1.121	1.120	1.119	1.115	1.112	1.106	1.100	1.092	1.085	1.076	1.068	1.058	1.046	1.036	1.025	1.012	1.000	0.986	0.974	0.959	0.945	0.931	0.915	0.900	0.885	0.869	0.854	0.838	0.821	0.804	0.789	0.772	0.755	0.740	0.722	0.706	0.690	0.676	0.660	0.644	0.629	0.614	0.600	0.585	0.571	0.556	0.544	0.530	0.518	0.504	0.494	0.481	0.470	0.459	0.448	0.438	0.428	0.418	0.409	0.400	0.392	0.385	0.378	0.370	0.365	0.358	0.352	0.349	0.344	0.340	0.336	0.332	0.329	0.326	0.324	0.322	0.321	0.320	0.319	0.319	0.319	0.319	0.318	0.318	0.319	0.318	0.318	0.318	0.319	0.319	0.320	0.319	0.319	0.319	0.318	0.318	0.316	0.315	0.312	0.310	0.309	0.305	0.301	0.298	0.292	0.289	0.282	0.278	0.271	0.264	0.256	0.246	0.238	0.228	0.218	0.208	0.195	0.184	0.171	0.158	0.144	0.130	0.115	0.100	0.085	0.069	0.054	0.038	0.020	0.002	-0.014	-0.031	-0.049	-0.066	-0.085	-0.102	-0.120	-0.138	-0.155	-0.172	-0.190	-0.208	-0.224	-0.241	-0.258	-0.274	-0.289	-0.304	-0.319	-0.334	-0.348	-0.361	-0.374	-0.386	-0.400	-0.411	-0.422	-0.432	-0.444	-0.454	-0.464	-0.472	-0.480	-0.489	-0.496	-0.504	-0.510	-0.516	-0.522	-0.528	-0.532	-0.538	-0.541	-0.545	-0.549	-0.554	-0.556	-0.558	-0.561	-0.564	-0.566	-0.568	-0.570	-0.571	-0.572	-0.575	-0.578	-0.580	-0.582	-0.585	-0.588	-0.589	-0.591	-0.594	-0.598	-0.601	-0.604	-0.608	-0.612	-0.616	-0.621	-0.628	-0.634	-0.640	-0.646	-0.655	-0.664	-0.671	-0.681	-0.692	-0.704	-0.714	-0.726	-0.740	-0.752	-0.768	-0.784	-0.799	-0.818	-0.834	-0.852	-0.872	-0.891	-0.912	-0.934	-0.956	-0.978	-1.001	-1.025	-1.050	-1.075	-1.100	-1.126	-1.151	-1.179	-1.205	-1.232	-1.260	-1.288	-1.315	-1.342	-1.370	-1.396	-1.424	-1.450	-1.478	-1.504	-1.528	-1.554	-1.578	-1.600	-1.624	-1.645	-1.666	-1.685	-1.705	-1.722	-1.739	-1.755	-1.770	-1.782	-1.795	-1.804	-1.812	-1.821	-1.828	-1.832	-1.835	-1.839	-1.839	-1.838	-1.835	-1.831	-1.828	-1.821	-1.814	-1.804	-1.795	-1.784	-1.771	-1.759	-1.744	-1.729	-1.712	-1.696	-1.678	-1.659	-1.640	-1.620	-1.600	-1.580	-1.560	-1.540	-1.520	-1.500	-1.480	-1.459	-1.439	-1.421	-1.401	-1.381	-1.364	-1.346	-1.330	-1.314	-1.298	-1.284	-1.270	-1.256	-1.245	-1.235	-1.225	-1.215	-1.209	-1.202	-1.196	-1.191	-1.188	-1.188	-1.188	-1.188	-1.189	-1.191	-1.195	-1.200	-1.208	-1.214	-1.221	-1.230	-1.241	-1.251	-1.262	-1.274	-1.288	-1.300	-1.315	-1.329	-1.345	-1.359	-1.375	-1.391	-1.406	-1.422	-1.439	-1.454	-1.469	-1.485	-1.500	-1.514	-1.529	-1.542	-1.555	-1.568	-1.580	-1.591	-1.602	-1.612	-1.620	-1.628	-1.635	-1.641	-1.646	-1.649	-1.652	-1.654	-1.654	-1.652	-1.651	-1.649	-1.645	-1.640	-1.632	-1.625	-1.618	-1.609	-1.598	-1.586	-1.574	-1.560	-1.546	-1.531	-1.515	-1.499	-1.482	-1.464	-1.445	-1.426	-1.408	-1.388	-1.368	-1.348	-1.326	-1.305	-1.285	-1.264	-1.245	-1.225	-1.205	-1.184	-1.165	-1.145	-1.128	-1.109	-1.091	-1.074	-1.056	-1.040	-1.025	-1.009	-0.995	-0.982	-0.970	-0.958	-0.946	-0.935	-0.926	-0.916	-0.909	-0.901	-0.895	-0.888	-0.884	-0.879	-0.876	-0.874	-0.872	-0.871	-0.870	-0.870	-0.871	-0.871	-0.875	-0.875	-0.879	-0.881	-0.885	-0.889	-0.892	-0.898	-0.902	-0.908	-0.911	-0.916	-0.922	-0.928	-0.932	-0.936	-0.942	-0.946	-0.951	-0.956	-0.961	-0.965	-0.968	-0.971	-0.974	-0.976	-0.978	-0.979	-0.980	-0.980	-0.979	-0.978	-0.975	-0.974	-0.970	-0.966	-0.962	-0.956	-0.950	-0.942	-0.935	-0.926	-0.916	-0.906	-0.896	-0.884	-0.871	-0.858	-0.844	-0.829	-0.814	-0.798	-0.780	-0.762	-0.745	-0.726	-0.708	-0.688	-0.668	-0.648	-0.628	-0.606	-0.585	-0.564	-0.544	-0.521	-0.500	-0.479	-0.460	-0.440	-0.420	-0.400	-0.381	-0.364	-0.345	-0.329	-0.314	-0.298	-0.284	-0.270	-0.258	-0.246	-0.236	-0.228	-0.220	-0.215	-0.210	-0.208	-0.205	-0.205	-0.206	-0.209	-0.214	-0.218	-0.225	-0.234	-0.245	-0.256	-0.271	-0.285	-0.302	-0.319	-0.338	-0.358	-0.379	-0.401	-0.424	-0.448	-0.472	-0.499	-0.525	-0.552	-0.581	-0.610	-0.639	-0.668	-0.696	-0.726	-0.756	-0.786	-0.816	-0.845	-0.874	-0.902	-0.931	-0.959	-0.986	-1.014	-1.040	-1.065	-1.089	-1.112	-1.135	-1.156	-1.176	-1.195	-1.214	-1.230	-1.246	-1.261	-1.274	-1.285	-1.296	-1.306	-1.314	-1.320	-1.326	-1.331	-1.334	-1.336	-1.336	-1.335	-1.335	-1.331	-1.329	-1.325	-1.320	-1.314	-1.308	-1.299	-1.290	-1.281	-1.271	-1.261	-1.250	-1.239	-1.226	-1.215	-1.202	-1.190	-1.176	-1.164	-1.152	-1.140	-1.128	-1.116	-1.102	-1.091	-1.080	-1.069	-1.058	-1.046	-1.036	-1.028	-1.016	-1.009	-1.000	-0.992	-0.985	-0.978	-0.971	-0.966	-0.961	-0.958	-0.954	-0.949	-0.948	-0.944	-0.942	-0.941	-0.941	-0.941	-0.942	-0.944	-0.946	-0.948	-0.950	-0.952	-0.956	-0.960	-0.964	-0.968	-0.974	-0.979	-0.984	-0.989	-0.994	-0.999	-1.005	-1.011	-1.018	-1.024	-1.030	-1.036	-1.044	-1.050	-1.055	-1.062	-1.070	-1.076	-1.084	-1.090	-1.096	-1.102	-1.108	-1.115	-1.121	-1.128	-1.132	-1.140	-1.146	-1.150	-1.156	-1.164	-1.169	-1.174	-1.179	-1.185	-1.190	-1.195	-1.200	-1.206	-1.210	-1.214	-1.219	-1.222	-1.228	-1.231	-1.235	-1.239	-1.242	-1.245	-1.249	-1.251	-1.254	-1.258	-1.260	-1.262	-1.265	-1.266	-1.269	-1.271	-1.271	-1.274	-1.275	-1.278	-1.279	-1.281	-1.284	-1.285	-1.286	-1.290	-1.291	-1.295	-1.298	-1.300	-1.304	-1.308	-1.311	-1.316	-1.320	-1.325	-1.331	-1.338	-1.344	-1.351	-1.359	-1.366	-1.375	-1.385	-1.395	-1.405	-1.416	-1.429	-1.441	-1.455	-1.469	-1.484	-1.500	-1.515	-1.532	-1.549	-1.566	-1.584	-1.602	-1.621	-1.640	-1.660	-1.679	-1.698	-1.719	-1.739	-1.758	-1.778	-1.798	-1.816	-1.836	-1.855	-1.874	-1.891	-1.909	-1.926	-1.942	-1.959	-1.972	-1.986	-2.000	-2.011	-2.022	-2.033	-2.042	-2.050	-2.058	-2.062	-2.066	-2.069	-2.071	-2.071	-2.070	-2.069	-2.066	-2.061	-2.056	-2.049	-2.041	-2.033	-2.022	-2.011	-2.000	-1.986	-1.972	-1.958	-1.942	-1.926	-1.909	-1.891	-1.872	-1.854	-1.834	-1.814	-1.792	-1.772	-1.751	-1.729	-1.709	-1.686	-1.665	-1.644	-1.622	-1.600	-1.579	-1.560	-1.540	-1.519	-1.500	-1.481	-1.462	-1.445	-1.428	-1.410	-1.394	-1.379	-1.364	-1.350	-1.338	-1.325	-1.312	-1.301	-1.291	-1.282	-1.274	-1.266	-1.260	-1.255	-1.250	-1.245	-1.241	-1.239	-1.238	-1.236	-1.238	-1.238	-1.240	-1.242	-1.245	-1.249	-1.252	-1.259	-1.264	-1.270	-1.276	-1.282	-1.290	-1.298	-1.306	-1.314	-1.322	-1.331	-1.340	-1.348	-1.356	-1.365	-1.374	-1.382	-1.392	-1.400	-1.409	-1.415	-1.422	-1.430	-1.436	-1.442	-1.449	-1.454	-1.458	-1.462	-1.465	-1.468	-1.470	-1.471	-1.471	-1.471	-1.470	-1.469	-1.466	-1.462	-1.459	-1.454	-1.448	-1.441	-1.434	-1.425	-1.416	-1.408	-1.396	-1.385	-1.374	-1.361	-1.348	-1.334	-1.320	-1.305	-1.290	-1.272	-1.256	-1.240	-1.222	-1.204	-1.185	-1.166	-1.146	-1.128	-1.108	-1.086	-1.066	-1.048	-1.028	-1.006	-0.985	-0.965	-0.945	-0.922	-0.902	-0.882	-0.862	-0.841	-0.822	-0.802	-0.784	-0.762	-0.744	-0.725	-0.706	-0.689	-0.670	-0.654	-0.635	-0.619	-0.602	-0.586	-0.569	-0.555	-0.540	-0.525	-0.511	-0.498	-0.484	-0.471	-0.458	-0.446	-0.434	-0.421	-0.411	-0.399	-0.388	-0.379	-0.369	-0.358	-0.349	-0.339	-0.330	-0.321	-0.311	-0.304	-0.295	-0.285	-0.278	-0.269	-0.261	-0.254	-0.246	-0.236	-0.229	-0.221	-0.214	-0.206	-0.199	-0.191	-0.184	-0.175	-0.168	-0.159	-0.151	-0.144	-0.136	-0.129	-0.120	-0.112	-0.104	-0.096	-0.088	-0.079	-0.070	-0.061	-0.052	-0.045	-0.035	-0.026	-0.016	-0.008	0.001	0.011	0.020	0.029	0.039	0.048	0.058	0.066	0.076	0.085	0.095	0.104	0.114	0.124	0.134	0.142	0.152	0.162	0.171	0.179	0.188	0.196	0.205	0.212	0.221	0.229	0.236	0.244	0.251	0.258	0.264	0.269	0.275	0.281	0.286	0.290	0.295	0.299	0.301	0.305	0.308	0.310	0.310	0.312	0.314	0.312	0.311	0.311	0.310	0.306	0.305	0.301	0.298	0.292	0.289	0.284	0.278	0.272	0.265	0.259	0.250	0.242	0.234	0.225	0.216	0.206	0.196	0.186	0.176	0.165	0.154	0.142	0.130	0.119	0.105	0.094	0.080	0.068	0.054	0.040	0.028	0.014	-0.001	-0.015	-0.029	-0.042	-0.055	-0.070	-0.082	-0.096	-0.110	-0.125	-0.138	-0.151	-0.165	-0.178	-0.191	-0.202	-0.215	-0.228	-0.239	-0.251	-0.261	-0.272	-0.281	-0.291	-0.301	-0.310	-0.319	-0.325	-0.332	-0.339	-0.345	-0.350	-0.355	-0.359	-0.361	-0.364	-0.365	-0.365	-0.365	-0.364	-0.362	-0.361	-0.359	-0.355	-0.350	-0.345	-0.339	-0.331	-0.324	-0.315	-0.306	-0.296	-0.285	-0.275	-0.264	-0.251	-0.238	-0.225	-0.212	-0.198	-0.182	-0.168	-0.154	-0.139	-0.124	-0.109	-0.092	-0.078	-0.062	-0.048	-0.034	-0.019	-0.004	0.009	0.024	0.036	0.049	0.061	0.074	0.085	0.096	0.108	0.116	0.126	0.135	0.144	0.150	0.158	0.162	0.168	0.172	0.178	0.180	0.184	0.186	0.188	0.189	0.191	0.190	0.190	0.190	0.189	0.188	0.186	0.185	0.184	0.180	0.179	0.176	0.175	0.172	0.170	0.169	0.166	0.164	0.162	0.162	0.160	0.159	0.159	0.158	0.159	0.159	0.160	0.161	0.164	0.165	0.169	0.171	0.175	0.179	0.184	0.189	0.194	0.200	0.208	0.214	0.221	0.230	0.238	0.246	0.256	0.265	0.275	0.285	0.295	0.304	0.315	0.325	0.338	0.349	0.359	0.370	0.381	0.391	0.402	0.412	0.424	0.435	0.444	0.454	0.464	0.471	0.480	0.489	0.496	0.504	0.509	0.515	0.521	0.526	0.531	0.535	0.536	0.540	0.541	0.541	0.542	0.542	0.540	0.539	0.538	0.534	0.531	0.526	0.522	0.516	0.511	0.505	0.498	0.490	0.482	0.475	0.465	0.458	0.448	0.438	0.429	0.418	0.408	0.398	0.388	0.378	0.366	0.355	0.346	0.335	0.324	0.314	0.304	0.294	0.285	0.275	0.265	0.256	0.248	0.239	0.230	0.222	0.214	0.206	0.200	0.192	0.185	0.179	0.171	0.166	0.160	0.154	0.149	0.144	0.138	0.132	0.126	0.121	0.118	0.112	0.108	0.102	0.098	0.092	0.089	0.084	0.080	0.075	0.071	0.065	0.061	0.056	0.051	0.045	0.040	0.034	0.029	0.022	0.018	0.012	0.006	0.000	-0.006	-0.014	-0.019	-0.026	-0.032	-0.040	-0.046	-0.054	-0.061	-0.069	-0.076	-0.084	-0.092	-0.100	-0.109	-0.116	-0.124	-0.132	-0.141	-0.151	-0.159	-0.168	-0.178	-0.186	-0.196	-0.206	-0.216	-0.225	-0.236	-0.245	-0.256	-0.268	-0.279	-0.289	-0.300	-0.311	-0.324	-0.334	-0.346	-0.359	-0.370	-0.381	-0.395	-0.408	-0.419	-0.432	-0.444	-0.456	-0.469	-0.480	-0.492	-0.504	-0.516	-0.526	-0.538	-0.549	-0.559	-0.569	-0.579	-0.589	-0.596	-0.605	-0.611	-0.619	-0.625	-0.630	-0.635	-0.639	-0.642	-0.645	-0.646	-0.646	-0.646	-0.644	-0.642	-0.638	-0.634	-0.628	-0.621	-0.612	-0.604	-0.595	-0.584	-0.572	-0.560	-0.546	-0.531	-0.515	-0.498	-0.481	-0.461	-0.442	-0.421	-0.401	-0.381	-0.359	-0.336	-0.314	-0.290	-0.266	-0.241	-0.216	-0.191	-0.166	-0.142	-0.116	-0.091	-0.066	-0.041	-0.018	0.008	0.030	0.054	0.078	0.099	0.121	0.141	0.161	0.180	0.199	0.218	0.234	0.249	0.262	0.276	0.289	0.300	0.310	0.319	0.328	0.334	0.340	0.344	0.348	0.350	0.352	0.351	0.351	0.350	0.348	0.344	0.340	0.334	0.328	0.321	0.314	0.306	0.296	0.289	0.279	0.269	0.259	0.248	0.238	0.226	0.215	0.204	0.192	0.181	0.170	0.160	0.148	0.138	0.126	0.118	0.108	0.098	0.089	0.080	0.072	0.064	0.058	0.050	0.044	0.039	0.034	0.029	0.026	0.022	0.019	0.016	0.015	0.012	0.011	0.011	0.012	0.012	0.012	0.014	0.016	0.018	0.020	0.024	0.025	0.029	0.032	0.036	0.040	0.044	0.046	0.051	0.055	0.060	0.064	0.068	0.072	0.076	0.080	0.085	0.088	0.091	0.095	0.098	0.100	0.104	0.106	0.108	0.110	0.111	0.112	0.114	0.114	0.115	0.115	0.114	0.112	0.111	0.110	0.108	0.105	0.101	0.099	0.095	0.090	0.086	0.081	0.074	0.069	0.062	0.055	0.049	0.041	0.034	0.026	0.016	0.009	-0.001	-0.011	-0.021	-0.030	-0.041	-0.052	-0.062	-0.074	-0.086	-0.098	-0.109	-0.121	-0.134	-0.146	-0.158	-0.170	-0.182	-0.195	-0.208	-0.220	-0.232	-0.245	-0.258	-0.270	-0.284	-0.295	-0.308	-0.320	-0.332	-0.345	-0.356	-0.369	-0.380	-0.394	-0.404	-0.416	-0.429	-0.440	-0.450	-0.462	-0.474	-0.484	-0.495	-0.505	-0.516	-0.526	-0.536	-0.546	-0.556	-0.565	-0.575	-0.585	-0.594	-0.602	-0.611	-0.619	-0.629	-0.638	-0.646	-0.655	-0.664	-0.671	-0.679	-0.688	-0.695	-0.702	-0.709	-0.718	-0.725	-0.731	-0.739	-0.745	-0.752	-0.760	-0.765	-0.772	-0.779	-0.785	-0.791	-0.796	-0.802	-0.809	-0.812	-0.819	-0.824	-0.830	-0.835	-0.840	-0.845	-0.850	-0.855	-0.858	-0.862	-0.868	-0.871	-0.875	-0.879	-0.882	-0.886	-0.889	-0.892	-0.896	-0.900	-0.902	-0.905	-0.908	-0.910	-0.912	-0.916	-0.919	-0.921	-0.924	-0.928	-0.929	-0.931	-0.932	-0.935	-0.938	-0.940	-0.944	-0.945	-0.948	-0.950	-0.952	-0.956	-0.959	-0.961	-0.965	-0.968	-0.970	-0.972	-0.976	-0.980	-0.982	-0.986	-0.990	-0.994	-0.998	-1.001	-1.006	-1.010	-1.014	-1.018	-1.024	-1.028	-1.032	-1.039	-1.042	-1.049	-1.054	-1.060	-1.065	-1.071	-1.076	-1.084	-1.089	-1.095	-1.101	-1.106	-1.112	-1.119	-1.126	-1.132	-1.139	-1.145	-1.152	-1.159	-1.166	-1.172	-1.180	-1.186	-1.192	-1.199	-1.206	-1.214	-1.220	-1.226	-1.232	-1.240	-1.246	-1.252	-1.258	-1.264	-1.269	-1.276	-1.281	-1.286	-1.291	-1.296	-1.301	-1.308	-1.312	-1.316	-1.321	-1.326	-1.329	-1.334	-1.338	-1.340	-1.344	-1.346	-1.349	-1.351	-1.352	-1.355	-1.358	-1.359	-1.359	-1.360	-1.360	-1.361	-1.361	-1.362	-1.361	-1.360	-1.361	-1.360	-1.359	-1.356	-1.355	-1.352	-1.350	-1.348	-1.345	-1.342	-1.339	-1.335	-1.331	-1.326	-1.321	-1.318	-1.312	-1.308	-1.301	-1.295	-1.289	-1.282	-1.275	-1.268	-1.260	-1.251	-1.242	-1.232	-1.222	-1.212	-1.200	-1.189	-1.176	-1.162	-1.149	-1.134	-1.119	-1.104	-1.088	-1.069	-1.052	-1.032	-1.014	-0.992	-0.971	-0.949	-0.926	-0.902	-0.878	-0.852	-0.828	-0.800	-0.772	-0.745	-0.715	-0.685	-0.655	-0.624	-0.592	-0.560	-0.529	-0.495	-0.462	-0.429	-0.395	-0.361	-0.328	-0.294	-0.260	-0.225	-0.192	-0.159	-0.124	-0.091	-0.060	-0.028	0.005	0.035	0.064	0.092	0.121	0.148	0.174	0.199	0.222	0.246	0.268	0.288	0.306	0.325	0.341	0.356	0.370	0.382	0.394	0.404	0.411	0.418	0.422	0.426	0.430	0.431	0.431	0.431	0.428	0.424	0.420	0.415	0.409	0.400	0.392	0.382	0.374	0.364	0.352	0.341	0.329	0.316	0.304	0.291	0.279	0.266	0.254	0.241	0.229	0.216	0.205	0.194	0.181	0.171	0.161	0.151	0.141	0.132	0.125	0.118	0.110	0.104	0.099	0.095	0.091	0.088	0.085	0.084	0.082	0.084	0.084	0.086	0.089	0.091	0.094	0.099	0.104	0.111	0.116	0.121	0.129	0.136	0.144	0.154	0.162	0.172	0.181	0.191	0.202	0.212	0.224	0.235	0.246	0.258	0.270	0.281	0.292	0.304	0.316	0.328	0.340	0.351	0.364	0.376	0.389	0.401	0.412	0.424	0.435	0.448	0.459	0.470	0.481	0.494	0.505	0.519	0.530	0.541	0.554	0.566	0.578	0.590	0.604	0.615	0.628	0.641	0.654	0.668	0.680	0.694	0.708	0.722	0.736	0.750	0.765	0.779	0.794	0.809	0.825	0.840	0.856	0.871	0.888	0.904	0.920	0.938	0.954	0.971	0.986	1.004	1.021	1.038	1.055	1.072	1.089	1.106	1.122	1.140	1.156	1.172	1.189	1.205	1.221	1.236	1.251	1.266	1.281	1.295	1.308	1.321	1.334	1.346	1.359	1.369	1.380	1.390	1.400	1.409	1.416	1.425	1.431	1.439	1.442	1.446	1.451	1.452	1.455	1.458	1.458	1.456	1.455	1.452	1.450	1.446	1.441	1.435	1.429	1.420	1.411	1.402	1.391	1.380	1.366	1.354	1.339	1.324	1.306	1.290	1.272	1.252	1.231	1.210	1.188	1.164	1.139	1.114	1.088	1.060	1.032	1.004	0.975	0.945	0.914	0.882	0.850	0.816	0.782	0.749	0.714	0.679	0.642	0.606	0.570	0.531	0.494	0.456	0.418	0.379	0.341	0.302	0.264	0.225	0.186	0.146	0.106	0.069	0.029	-0.010	-0.049	-0.086	-0.125	-0.164	-0.201	-0.240	-0.276	-0.314	-0.350	-0.386	-0.422	-0.459	-0.494	-0.530	-0.564	-0.600	-0.634	-0.666	-0.701	-0.735	-0.769	-0.801	-0.834	-0.866	-0.899	-0.930	-0.962	-0.994	-1.026	-1.058	-1.090	-1.121	-1.152	-1.185	-1.216	-1.250	-1.281	-1.312	-1.348	-1.381	-1.415	-1.449	-1.484	-1.519	-1.554	-1.591	-1.629	-1.666	-1.705	-1.745	-1.785	-1.826	-1.869	-1.911	-1.955	-2.001	-2.046	-2.092	-2.141	-2.190	-2.241	-2.291	-2.344	-2.396	-2.450	-2.506	-2.562	-2.620	-2.680	-2.739	-2.799	-2.861	-2.922	-2.986	-3.051	-3.116	-3.182	-3.249	-3.316	-3.384	-3.454	-3.522	-3.591	-3.661	-3.731	-3.800	-3.871	-3.941	-4.012	-4.084	-4.152	-4.224	-4.294	-4.362	-4.432	-4.501	-4.569	-4.636	-4.702	-4.768	-4.834	-4.896	-4.960	-5.021	-5.082	-5.142	-5.200	-5.258	-5.312	-5.368	-5.420	-5.471	-5.521	-5.571	-5.619	-5.664	-5.708	-5.750	-5.791	-5.831	-5.869	-5.905	-5.940	-5.974	-6.005	-6.035	-6.065	-6.092	-6.119	-6.144	-6.168	-6.190	-6.210	-6.230	-6.249	-6.266	-6.282	-6.299	-6.312	-6.325	-6.339	-6.350	-6.362	-6.374	-6.385	-6.394	-6.404	-6.411	-6.421	-6.429	-6.436	-6.444	-6.451	-6.459	-6.465	-6.474	-6.480	-6.488	-6.495	-6.502	-6.510	-6.518	-6.525	-6.534	-6.542	-6.550	-6.560	-6.569	-6.578	-6.588	-6.599	-6.609	-6.619	-6.630	-6.642	-6.654	-6.665	-6.678	-6.690	-6.702	-6.715	-6.728	-6.740	-6.754	-6.766	-6.779	-6.791	-6.804	-6.816	-6.828	-6.839	-6.850	-6.861	-6.872	-6.881	-6.890	-6.900	-6.906	-6.914	-6.920	-6.925	-6.929	-6.934	-6.935	-6.936	-6.935	-6.935	-6.932	-6.929	-6.922	-6.916	-6.909	-6.899	-6.886	-6.875	-6.860	-6.845	-6.826	-6.809	-6.788	-6.765	-6.741	-6.716	-6.689	-6.660	-6.630	-6.599	-6.566	-6.531	-6.495	-6.458	-6.418	-6.378	-6.338	-6.295	-6.250	-6.204	-6.158	-6.111	-6.062	-6.012	-5.962	-5.910	-5.858	-5.805	-5.750	-5.696	-5.642	-5.588	-5.531	-5.475	-5.418	-5.359	-5.301	-5.244	-5.185	-5.128	-5.069	-5.009	-4.949	-4.891	-4.832	-4.771	-4.712	-4.654	-4.595	-4.535	-4.476	-4.416	-4.358	-4.299	-4.240	-4.180	-4.122	-4.065	-4.006	-3.950	-3.891	-3.834	-3.778	-3.720	-3.662	-3.605	-3.549	-3.491	-3.435	-3.378	-3.322	-3.266	-3.210	-3.154	-3.099	-3.044	-2.989	-2.932	-2.879	-2.824	-2.769	-2.714	-2.659	-2.605	-2.551	-2.498	-2.444	-2.391	-2.338	-2.285	-2.232	-2.180	-2.128	-2.075	-2.024	-1.972	-1.921	-1.870	-1.820	-1.769	-1.719	-1.670	-1.621	-1.572	-1.524	-1.476	-1.429	-1.381	-1.335	-1.291	-1.245	-1.201	-1.158	-1.114	-1.072	-1.030	-0.990	-0.950	-0.911	-0.871	-0.834	-0.799	-0.762	-0.728	-0.694	-0.661	-0.630	-0.599	-0.569	-0.540	-0.514	-0.488	-0.462	-0.438	-0.416	-0.396	-0.376	-0.358	-0.341	-0.325	-0.311	-0.296	-0.286	-0.275	-0.266	-0.259	-0.252	-0.248	-0.245	-0.241	-0.240	-0.241	-0.242	-0.246	-0.250	-0.255	-0.261	-0.269	-0.278	-0.286	-0.296	-0.309	-0.321	-0.334	-0.349	-0.362	-0.379	-0.394	-0.410	-0.428	-0.444	-0.462	-0.479	-0.496	-0.515	-0.534	-0.551	-0.569	-0.586	-0.604	-0.621	-0.638	-0.652	-0.669	-0.684	-0.698	-0.712	-0.725	-0.738	-0.749	-0.759	-0.768	-0.776	-0.784	-0.790	-0.796	-0.799	-0.802	-0.805	-0.805	-0.804	-0.802	-0.800	-0.795	-0.791	-0.785	-0.776	-0.768	-0.760	-0.749	-0.738	-0.725	-0.712	-0.699	-0.684	-0.669	-0.652	-0.636	-0.619	-0.601	-0.584	-0.565	-0.546	-0.526	-0.509	-0.490	-0.470	-0.451	-0.432	-0.415	-0.396	-0.379	-0.361	-0.345	-0.328	-0.312	-0.298	-0.284	-0.271	-0.260	-0.249	-0.239	-0.229	-0.221	-0.215	-0.210	-0.205	-0.201	-0.201	-0.200	-0.201	-0.204	-0.206	-0.212	-0.218	-0.226	-0.234	-0.245	-0.256	-0.269	-0.282	-0.298	-0.312	-0.329	-0.348	-0.368	-0.388	-0.409	-0.431	-0.455	-0.478	-0.502	-0.526	-0.551	-0.578	-0.605	-0.631	-0.658	-0.685	-0.711	-0.740	-0.768	-0.795	-0.824	-0.851	-0.878	-0.905	-0.932	-0.960	-0.985	-1.012	-1.038	-1.064	-1.088	-1.112	-1.138	-1.160	-1.184	-1.206	-1.228	-1.249	-1.270	-1.290	-1.309	-1.328	-1.346	-1.364	-1.380	-1.396	-1.412	-1.426	-1.440	-1.454	-1.466	-1.479	-1.489	-1.500	-1.509	-1.519	-1.526	-1.534	-1.540	-1.545	-1.551	-1.556	-1.560	-1.561	-1.564	-1.565	-1.565	-1.566	-1.565	-1.565	-1.562	-1.560	-1.556	-1.552	-1.548	-1.544	-1.539	-1.531	-1.525	-1.520	-1.512	-1.506	-1.498	-1.491	-1.482	-1.475	-1.466	-1.459	-1.450	-1.444	-1.436	-1.429	-1.422	-1.416	-1.410	-1.405	-1.400	-1.396	-1.394	-1.391	-1.390	-1.391	-1.390	-1.392	-1.394	-1.399	-1.405	-1.410	-1.418	-1.426	-1.436	-1.448	-1.460	-1.474	-1.488	-1.504	-1.520	-1.538	-1.558	-1.578	-1.599	-1.620	-1.642	-1.666	-1.690	-1.715	-1.740	-1.766	-1.792	-1.819	-1.844	-1.870	-1.898	-1.922	-1.949	-1.974	-1.999	-2.022	-2.047	-2.070	-2.092	-2.112	-2.134	-2.152	-2.171	-2.189	-2.204	-2.218	-2.231	-2.242	-2.254	-2.261	-2.270	-2.275	-2.280	-2.284	-2.285	-2.285	-2.284	-2.281	-2.278	-2.271	-2.265	-2.259	-2.249	-2.239	-2.229	-2.216	-2.205	-2.190	-2.175	-2.161	-2.145	-2.129	-2.112	-2.096	-2.079	-2.061	-2.042	-2.025	-2.007	-1.990	-1.972	-1.955	-1.940	-1.922	-1.906	-1.891	-1.876	-1.861	-1.846	-1.834	-1.820	-1.808	-1.796	-1.785	-1.774	-1.765	-1.755	-1.748	-1.740	-1.734	-1.728	-1.721	-1.716	-1.712	-1.710	-1.708	-1.705	-1.702	-1.702	-1.701	-1.702	-1.705	-1.706	-1.708	-1.709	-1.712	-1.715	-1.719	-1.722	-1.726	-1.731	-1.736	-1.741	-1.746	-1.752	-1.759	-1.764	-1.770	-1.776	-1.782	-1.789	-1.795	-1.802	-1.809	-1.815	-1.821	-1.829	-1.834	-1.840	-1.846	-1.852	-1.858	-1.862	-1.869	-1.872	-1.878	-1.881	-1.884	-1.888	-1.891	-1.894	-1.895	-1.896	-1.898	-1.898	-1.899	-1.898	-1.896	-1.894	-1.892	-1.889	-1.885	-1.881	-1.876	-1.870	-1.864	-1.858	-1.850	-1.841	-1.832	-1.822	-1.812	-1.802	-1.790	-1.778	-1.765	-1.752	-1.739	-1.724	-1.709	-1.694	-1.678	-1.660	-1.644	-1.626	-1.609	-1.592	-1.574	-1.555	-1.538	-1.518	-1.499	-1.480	-1.460	-1.442	-1.424	-1.404	-1.385	-1.368	-1.348	-1.329	-1.311	-1.294	-1.276	-1.259	-1.241	-1.226	-1.209	-1.192	-1.178	-1.162	-1.148	-1.132	-1.119	-1.106	-1.094	-1.081	-1.069	-1.058	-1.045	-1.034	-1.022	-1.014	-1.002	-0.992	-0.984	-0.974	-0.965	-0.955	-0.946	-0.938	-0.929	-0.920	-0.910	-0.901	-0.892	-0.884	-0.874	-0.864	-0.854	-0.844	-0.834	-0.822	-0.811	-0.799	-0.788	-0.775	-0.762	-0.748	-0.734	-0.720	-0.705	-0.690	-0.674	-0.658	-0.641	-0.624	-0.605	-0.586	-0.568	-0.548	-0.528	-0.507	-0.486	-0.465	-0.444	-0.421	-0.399	-0.376	-0.351	-0.329	-0.305	-0.280	-0.258	-0.231	-0.208	-0.182	-0.159	-0.132	-0.108	-0.081	-0.058	-0.032	-0.008	0.019	0.044	0.069	0.094	0.119	0.142	0.166	0.190	0.212	0.236	0.260	0.282	0.304	0.325	0.346	0.369	0.389	0.409	0.428	0.446	0.464	0.482	0.500	0.516	0.532	0.548	0.562	0.578	0.590	0.604	0.618	0.630	0.641	0.651	0.661	0.670	0.679	0.686	0.694	0.701	0.706	0.714	0.719	0.724	0.726	0.731	0.735	0.738	0.740	0.742	0.744	0.746	0.746	0.749	0.749	0.750	0.751	0.751	0.752	0.752	0.754	0.755	0.755	0.756	0.759	0.760	0.764	0.765	0.768	0.772	0.775	0.780	0.784	0.790	0.796	0.802	0.810	0.818	0.826	0.835	0.845	0.855	0.866	0.878	0.890	0.902	0.915	0.929	0.942	0.959	0.974	0.989	1.004	1.021	1.038	1.054	1.070	1.088	1.104	1.121	1.139	1.156	1.172	1.190	1.206	1.225	1.241	1.256	1.272	1.289	1.301	1.315	1.329	1.342	1.355	1.368	1.379	1.389	1.399	1.409	1.418	1.425	1.431	1.438	1.442	1.448	1.450	1.454	1.455	1.456	1.458	1.458	1.456	1.454	1.452	1.450	1.446	1.441	1.436	1.430	1.424	1.418	1.409	1.402	1.392	1.384	1.375	1.365	1.354	1.344	1.332	1.321	1.309	1.299	1.286	1.272	1.260	1.246	1.232	1.220	1.205	1.191	1.178	1.164	1.150	1.135	1.121	1.106	1.092	1.079	1.065	1.051	1.038	1.024	1.010	0.996	0.984	0.971	0.959	0.945	0.934	0.921	0.910	0.899	0.888	0.878	0.868	0.858	0.849	0.839	0.831	0.824	0.816	0.809	0.802	0.798	0.791	0.786	0.782	0.779	0.774	0.771	0.769	0.766	0.765	0.765	0.764	0.765	0.764	0.765	0.766	0.768	0.770	0.770	0.771	0.774	0.775	0.779	0.780	0.782	0.784	0.786	0.789	0.790	0.791	0.792	0.794	0.794	0.794	0.794	0.792	0.791	0.789	0.786	0.784	0.779	0.774	0.769	0.764	0.759	0.750	0.742	0.734	0.722	0.712	0.701	0.690	0.678	0.664	0.650	0.636	0.619	0.604	0.588	0.570	0.552	0.535	0.516	0.499	0.479	0.460	0.440	0.420	0.400	0.380	0.360	0.340	0.319	0.300	0.280	0.260	0.240	0.221	0.201	0.182	0.164	0.146	0.129	0.111	0.094	0.079	0.062	0.049	0.032	0.019	0.006	-0.008	-0.020	-0.032	-0.044	-0.055	-0.066	-0.075	-0.085	-0.094	-0.102	-0.110	-0.118	-0.125	-0.132	-0.138	-0.145	-0.150	-0.155	-0.160	-0.164	-0.170	-0.172	-0.178	-0.181	-0.185	-0.188	-0.191	-0.195	-0.198	-0.201	-0.204	-0.208	-0.211	-0.215	-0.219	-0.221	-0.225	-0.229	-0.232	-0.238	-0.241	-0.246	-0.250	-0.255	-0.260	-0.268	-0.272	-0.280	-0.286	-0.292	-0.300	-0.310	-0.318	-0.326	-0.336	-0.346	-0.356	-0.366	-0.379	-0.390	-0.404	-0.418	-0.431	-0.446	-0.461	-0.478	-0.492	-0.509	-0.526	-0.545	-0.562	-0.581	-0.601	-0.621	-0.642	-0.661	-0.684	-0.705	-0.728	-0.750	-0.772	-0.795	-0.820	-0.844	-0.868	-0.891	-0.915	-0.939	-0.962	-0.988	-1.011	-1.035	-1.059	-1.081	-1.105	-1.126	-1.149	-1.170	-1.191	-1.211	-1.231	-1.250	-1.269	-1.288	-1.304	-1.319	-1.334	-1.348	-1.361	-1.372	-1.384	-1.394	-1.402	-1.411	-1.418	-1.422	-1.428	-1.432	-1.434	-1.435	-1.435	-1.434	-1.432	-1.430	-1.426	-1.420	-1.415	-1.408	-1.400	-1.390	-1.381	-1.371	-1.360	-1.349	-1.335	-1.324	-1.311	-1.299	-1.285	-1.271	-1.259	-1.244	-1.230	-1.215	-1.201	-1.189	-1.175	-1.161	-1.148	-1.135	-1.122	-1.111	-1.099	-1.089	-1.079	-1.068	-1.059	-1.050	-1.042	-1.036	-1.030	-1.024	-1.019	-1.016	-1.012	-1.011	-1.010	-1.011	-1.010	-1.011	-1.014	-1.018	-1.021	-1.025	-1.030	-1.036	-1.041	-1.050	-1.056	-1.065	-1.072	-1.081	-1.091	-1.100	-1.110	-1.120	-1.130	-1.141	-1.151	-1.161	-1.171	-1.181	-1.191	-1.200	-1.210	-1.219	-1.228	-1.236	-1.242	-1.250	-1.256	-1.262	-1.268	-1.271	-1.276	-1.279	-1.280	-1.282	-1.282	-1.282	-1.281	-1.280	-1.276	-1.274	-1.269	-1.264	-1.258	-1.250	-1.242	-1.234	-1.225	-1.215	-1.205	-1.195	-1.182	-1.170	-1.156	-1.142	-1.130	-1.115	-1.100	-1.085	-1.069	-1.054	-1.038	-1.021	-1.005	-0.989	-0.972	-0.956	-0.941	-0.926	-0.909	-0.894	-0.879	-0.865	-0.850	-0.835	-0.820	-0.808	-0.795	-0.781	-0.769	-0.758	-0.746	-0.735	-0.725	-0.715	-0.706	-0.696	-0.689	-0.681	-0.674	-0.666	-0.661	-0.655	-0.649	-0.645	-0.642	-0.639	-0.636	-0.632	-0.630	-0.629	-0.629	-0.628	-0.626	-0.626	-0.626	-0.626	-0.628	-0.629	-0.631	-0.631	-0.634	-0.635	-0.638	-0.640	-0.641	-0.644	-0.646	-0.650	-0.652	-0.655	-0.656	-0.659	-0.661	-0.662	-0.664	-0.666	-0.666	-0.668	-0.668	-0.668	-0.668	-0.666	-0.664	-0.662	-0.660	-0.656	-0.652	-0.649	-0.644	-0.638	-0.631	-0.625	-0.615	-0.606	-0.598	-0.588	-0.576	-0.564	-0.551	-0.538	-0.524	-0.507	-0.492	-0.475	-0.458	-0.440	-0.421	-0.401	-0.382	-0.361	-0.339	-0.318	-0.295	-0.272	-0.250	-0.226	-0.204	-0.180	-0.158	-0.134	-0.111	-0.089	-0.068	-0.045	-0.024	-0.004	0.016	0.036	0.055	0.074	0.090	0.105	0.120	0.134	0.146	0.158	0.168	0.175	0.182	0.188	0.191	0.194	0.194	0.192	0.190	0.186	0.181	0.172	0.164	0.152	0.140	0.125	0.110	0.094	0.075	0.056	0.035	0.015	-0.010	-0.032	-0.058	-0.082	-0.109	-0.138	-0.165	-0.192	-0.221	-0.250	-0.280	-0.310	-0.339	-0.369	-0.398	-0.426	-0.455	-0.484	-0.511	-0.539	-0.565	-0.592	-0.618	-0.642	-0.665	-0.689	-0.710	-0.730	-0.750	-0.769	-0.786	-0.801	-0.816	-0.830	-0.842	-0.854	-0.864	-0.871	-0.879	-0.885	-0.889	-0.891	-0.894	-0.894	-0.894	-0.892	-0.890	-0.885	-0.881	-0.874	-0.868	-0.860	-0.850	-0.841	-0.830	-0.819	-0.806	-0.795	-0.780	-0.768	-0.754	-0.739	-0.722	-0.708	-0.692	-0.675	-0.660	-0.645	-0.630	-0.614	-0.599	-0.584	-0.568	-0.554	-0.539	-0.525	-0.511	-0.498	-0.485	-0.472	-0.461	-0.449	-0.439	-0.430	-0.420	-0.411	-0.404	-0.396	-0.390	-0.385	-0.380	-0.376	-0.372	-0.371	-0.370	-0.370	-0.369	-0.371	-0.372	-0.376	-0.378	-0.382	-0.388	-0.392	-0.398	-0.405	-0.411	-0.419	-0.426	-0.435	-0.444	-0.452	-0.462	-0.471	-0.482	-0.492	-0.502	-0.512	-0.524	-0.534	-0.545	-0.556	-0.568	-0.579	-0.589	-0.599	-0.609	-0.619	-0.629	-0.638	-0.648	-0.656	-0.664	-0.672	-0.680	-0.689	-0.696	-0.702	-0.709	-0.715	-0.720	-0.726	-0.731	-0.735	-0.740	-0.745	-0.748	-0.750	-0.754	-0.756	-0.758	-0.759	-0.760	-0.762	-0.762	-0.762	-0.764	-0.764	-0.764	-0.762	-0.761	-0.762	-0.760	-0.759	-0.759	-0.758	-0.756	-0.755	-0.754	-0.752	-0.752	-0.751	-0.752	-0.751	-0.750	-0.751	-0.751	-0.751	-0.752	-0.755	-0.756	-0.759	-0.761	-0.765	-0.769	-0.774	-0.779	-0.784	-0.789	-0.796	-0.802	-0.810	-0.820	-0.828	-0.838	-0.848	-0.859	-0.870	-0.882	-0.895	-0.909	-0.922	-0.938	-0.951	-0.968	-0.984	-0.999	-1.015	-1.032	-1.049	-1.066	-1.084	-1.100	-1.118	-1.135	-1.152	-1.169	-1.186	-1.202	-1.219	-1.235	-1.251	-1.265	-1.280	-1.294	-1.306	-1.319	-1.330	-1.340	-1.350	-1.360	-1.368	-1.374	-1.380	-1.386	-1.389	-1.391	-1.394	-1.394	-1.392	-1.391	-1.388	-1.384	-1.379	-1.371	-1.364	-1.356	-1.345	-1.336	-1.325	-1.311	-1.299	-1.285	-1.270	-1.255	-1.239	-1.221	-1.205	-1.188	-1.169	-1.150	-1.131	-1.112	-1.092	-1.074	-1.052	-1.034	-1.014	-0.994	-0.975	-0.955	-0.935	-0.916	-0.898	-0.879	-0.861	-0.844	-0.828	-0.810	-0.794	-0.779	-0.764	-0.749	-0.735	-0.721	-0.710	-0.698	-0.688	-0.676	-0.666	-0.659	-0.650	-0.642	-0.636	-0.630	-0.625	-0.620	-0.616	-0.614	-0.611	-0.610	-0.608	-0.608	-0.610	-0.610	-0.611	-0.615	-0.618	-0.621	-0.625	-0.630	-0.635	-0.640	-0.646	-0.654	-0.659	-0.666	-0.674	-0.681	-0.690	-0.699	-0.708	-0.716	-0.724	-0.734	-0.742	-0.751	-0.760	-0.770	-0.779	-0.786	-0.796	-0.805	-0.812	-0.821	-0.829	-0.835	-0.842	-0.850	-0.855	-0.861	-0.866	-0.871	-0.876	-0.880	-0.882	-0.885	-0.888	-0.889	-0.889	-0.889	-0.888	-0.886	-0.884	-0.881	-0.876	-0.872	-0.868	-0.861	-0.855	-0.848	-0.839	-0.830	-0.820	-0.810	-0.800	-0.788	-0.775	-0.761	-0.749	-0.734	-0.718	-0.702	-0.686	-0.670	-0.652	-0.635	-0.616	-0.598	-0.581	-0.561	-0.541	-0.521	-0.502	-0.481	-0.461	-0.441	-0.420	-0.399	-0.379	-0.358	-0.338	-0.315	-0.295	-0.275	-0.254	-0.234	-0.214	-0.192	-0.172	-0.154	-0.134	-0.115	-0.095	-0.076	-0.058	-0.040	-0.022	-0.005	0.012	0.029	0.045	0.061	0.076	0.090	0.105	0.120	0.134	0.149	0.161	0.174	0.186	0.200	0.211	0.222	0.235	0.246	0.256	0.268	0.278	0.289	0.299	0.309	0.319	0.329	0.339	0.348	0.356	0.366	0.375	0.384	0.394	0.402	0.411	0.421	0.430	0.439	0.448	0.456	0.465	0.475	0.484	0.494	0.504	0.512	0.522	0.532	0.541	0.552	0.562	0.572	0.582	0.594	0.604	0.614	0.624	0.636	0.646	0.656	0.668	0.679	0.689	0.700	0.711	0.722	0.732	0.744	0.754	0.765	0.775	0.786	0.798	0.808	0.818	0.826	0.838	0.846	0.855	0.864	0.872	0.882	0.891	0.899	0.906	0.912	0.920	0.928	0.932	0.940	0.945	0.950	0.955	0.958	0.962	0.965	0.968	0.970	0.972	0.974	0.974	0.974	0.974	0.974	0.972	0.970	0.968	0.965	0.962	0.959	0.955	0.950	0.945	0.940	0.934	0.928	0.920	0.914	0.905	0.898	0.890	0.881	0.871	0.862	0.852	0.842	0.832	0.822	0.810	0.799	0.788	0.776	0.764	0.751	0.738	0.726	0.712	0.699	0.686	0.672	0.659	0.644	0.630	0.616	0.602	0.588	0.574	0.559	0.544	0.529	0.515	0.501	0.488	0.472	0.459	0.445	0.431	0.418	0.405	0.392	0.380	0.368	0.356	0.345	0.332	0.322	0.314	0.304	0.295	0.286	0.279	0.272	0.268	0.261	0.256	0.252	0.251	0.249	0.246	0.245	0.245	0.246	0.249	0.250	0.254	0.259	0.264	0.269	0.275	0.282	0.291	0.299	0.309	0.319	0.329	0.340	0.352	0.365	0.378	0.391	0.404	0.418	0.432	0.448	0.461	0.475	0.490	0.504	0.519	0.534	0.548	0.561	0.575	0.589	0.602	0.616	0.628	0.640	0.652	0.662	0.675	0.685	0.695	0.705	0.712	0.721	0.728	0.736	0.741	0.748	0.752	0.758	0.761	0.765	0.769	0.770	0.772	0.774	0.775	0.776	0.778	0.776	0.776	0.776	0.776	0.774	0.772	0.771	0.770	0.769	0.768	0.765	0.764	0.762	0.761	0.760	0.759	0.758	0.758	0.756	0.756	0.758	0.758	0.759	0.759	0.760	0.762	0.765	0.768	0.771	0.775	0.778	0.784	0.789	0.794	0.800	0.806	0.814	0.821	0.830	0.838	0.846	0.855	0.865	0.874	0.884	0.894	0.905	0.915	0.926	0.936	0.948	0.959	0.969	0.980	0.991	1.001	1.012	1.022	1.032	1.042	1.051	1.060	1.068	1.075	1.082	1.090	1.098	1.102	1.106	1.110	1.114	1.115	1.118	1.118	1.118	1.118	1.116	1.114	1.111	1.108	1.104	1.098	1.091	1.085	1.078	1.070	1.061	1.052	1.042	1.032	1.022	1.010	0.999	0.988	0.975	0.962	0.949	0.938	0.925	0.911	0.898	0.885	0.871	0.859	0.846	0.834	0.821	0.810	0.798	0.786	0.775	0.764	0.754	0.744	0.734	0.725	0.716	0.708	0.699	0.691	0.684	0.678	0.670	0.664	0.658	0.652	0.646	0.642	0.638	0.632	0.628	0.624	0.620	0.616	0.612	0.609	0.605	0.602	0.599	0.596	0.592	0.589	0.586	0.582	0.580	0.575	0.571	0.568	0.564	0.560	0.556	0.551	0.548	0.542	0.538	0.534	0.529	0.524	0.519	0.512	0.507	0.502	0.495	0.490	0.484	0.478	0.470	0.464	0.456	0.450	0.442	0.438	0.429	0.421	0.412	0.405	0.396	0.388	0.378	0.368	0.359	0.349	0.338	0.328	0.318	0.306	0.295	0.282	0.271	0.259	0.246	0.232	0.220	0.206	0.192	0.178	0.164	0.149	0.132	0.118	0.102	0.086	0.070	0.056	0.040	0.024	0.008	-0.009	-0.022	-0.039	-0.054	-0.068	-0.081	-0.096	-0.110	-0.122	-0.136	-0.148	-0.158	-0.168	-0.178	-0.188	-0.195	-0.201	-0.206	-0.211	-0.216	-0.218	-0.220	-0.220	-0.219	-0.216	-0.214	-0.209	-0.202	-0.196	-0.189	-0.179	-0.169	-0.156	-0.142	-0.129	-0.114	-0.098	-0.081	-0.061	-0.044	-0.022	-0.002	0.018	0.040	0.062	0.084	0.108	0.131	0.155	0.180	0.205	0.230	0.254	0.278	0.302	0.326	0.350	0.374	0.396	0.419	0.440	0.461	0.482	0.501	0.521	0.538	0.555	0.572	0.589	0.604	0.616	0.629	0.640	0.651	0.660	0.669	0.676	0.682	0.689	0.694	0.699	0.702	0.704	0.705	0.706	0.706	0.706	0.705	0.702	0.700	0.698	0.694	0.691	0.686	0.682	0.676	0.672	0.668	0.662	0.656	0.652	0.646	0.640	0.635	0.630	0.625	0.620	0.616	0.611	0.608	0.604	0.600	0.596	0.594	0.591	0.588	0.586	0.584	0.582	0.581	0.580	0.579	0.578	0.579	0.578	0.576	0.578	0.578	0.578	0.579	0.579	0.580	0.580	0.581	0.582	0.584	0.584	0.585	0.586	0.586	0.588	0.588	0.589	0.589	0.590	0.590	0.590	0.590	0.590	0.590	0.590	0.590	0.589	0.589	0.589	0.588	0.586	0.585	0.584	0.582	0.580	0.579	0.578	0.575	0.572	0.571	0.569	0.565	0.562	0.559	0.556	0.554	0.551	0.546	0.542	0.539	0.534	0.529	0.524	0.519	0.514	0.507	0.502	0.496	0.490	0.484	0.478	0.470	0.462	0.456	0.449	0.440	0.432	0.424	0.415	0.406	0.398	0.389	0.380	0.370	0.361	0.350	0.340	0.330	0.319	0.309	0.298	0.288	0.276	0.265	0.252	0.241	0.230	0.218	0.205	0.194	0.181	0.169	0.156	0.145	0.132	0.119	0.108	0.094	0.082	0.070	0.058	0.044	0.031	0.018	0.005	-0.009	-0.021	-0.035	-0.048	-0.061	-0.075	-0.088	-0.101	-0.115	-0.128	-0.140	-0.154	-0.166	-0.180	-0.194	-0.206	-0.219	-0.232	-0.244	-0.256	-0.271	-0.285	-0.296	-0.309	-0.322	-0.335	-0.348	-0.360	-0.370	-0.382	-0.395	-0.406	-0.418	-0.429	-0.440	-0.450	-0.460	-0.471	-0.481	-0.491	-0.500	-0.510	-0.518	-0.528	-0.535	-0.542	-0.550	-0.558	-0.565	-0.572	-0.579	-0.584	-0.590	-0.595	-0.600	-0.605	-0.609	-0.614	-0.618	-0.621	-0.624	-0.628	-0.630	-0.634	-0.636	-0.639	-0.642	-0.644	-0.646	-0.649	-0.651	-0.654	-0.656	-0.659	-0.661	-0.664	-0.665	-0.669	-0.671	-0.672	-0.676	-0.679	-0.681	-0.686	-0.690	-0.694	-0.698	-0.701	-0.704	-0.709	-0.714	-0.719	-0.722	-0.728	-0.732	-0.739	-0.744	-0.749	-0.755	-0.761	-0.766	-0.772	-0.778	-0.782	-0.789	-0.795	-0.801	-0.808	-0.812	-0.818	-0.824	-0.829	-0.835	-0.840	-0.845	-0.850	-0.855	-0.860	-0.864	-0.868	-0.871	-0.876	-0.880	-0.882	-0.888	-0.890	-0.894	-0.898	-0.900	-0.904	-0.908	-0.910	-0.914	-0.916	-0.920	-0.922	-0.925	-0.929	-0.932	-0.935	-0.940	-0.944	-0.948	-0.950	-0.954	-0.959	-0.964	-0.968	-0.972	-0.976	-0.981	-0.988	-0.994	-1.000	-1.005	-1.012	-1.019	-1.026	-1.032	-1.040	-1.048	-1.055	-1.062	-1.070	-1.078	-1.085	-1.092	-1.100	-1.108	-1.115	-1.124	-1.131	-1.138	-1.145	-1.152	-1.159	-1.165	-1.171	-1.178	-1.182	-1.188	-1.194	-1.198	-1.200	-1.204	-1.206	-1.209	-1.211	-1.212	-1.212	-1.211	-1.212	-1.210	-1.209	-1.206	-1.201	-1.198	-1.192	-1.186	-1.179	-1.171	-1.164	-1.155	-1.146	-1.135	-1.122	-1.111	-1.098	-1.084	-1.068	-1.051	-1.035	-1.018	-0.999	-0.979	-0.958	-0.936	-0.915	-0.891	-0.868	-0.842	-0.818	-0.790	-0.764	-0.736	-0.708	-0.679	-0.648	-0.618	-0.588	-0.555	-0.524	-0.490	-0.458	-0.424	-0.390	-0.356	-0.320	-0.286	-0.252	-0.216	-0.182	-0.148	-0.112	-0.078	-0.042	-0.009	0.025	0.059	0.092	0.124	0.156	0.189	0.220	0.250	0.279	0.309	0.335	0.362	0.388	0.412	0.438	0.460	0.481	0.502	0.521	0.540	0.558	0.575	0.590	0.604	0.618	0.630	0.640	0.650	0.658	0.666	0.672	0.678	0.682	0.686	0.689	0.690	0.690	0.691	0.689	0.688	0.685	0.682	0.679	0.674	0.670	0.664	0.660	0.652	0.648	0.640	0.635	0.629	0.620	0.614	0.606	0.600	0.594	0.586	0.579	0.572	0.566	0.559	0.554	0.548	0.541	0.536	0.531	0.526	0.521	0.518	0.514	0.510	0.507	0.505	0.502	0.501	0.499	0.499	0.498	0.498	0.498	0.500	0.500	0.502	0.505	0.505	0.506	0.510	0.512	0.516	0.520	0.525	0.529	0.532	0.538	0.542	0.548	0.554	0.559	0.565	0.572	0.579	0.585	0.592	0.599	0.605	0.612	0.620	0.628	0.634	0.642	0.650	0.658	0.664	0.670	0.678	0.685	0.691	0.700	0.708	0.714	0.722	0.730	0.736	0.744	0.752	0.759	0.768	0.774	0.781	0.789	0.796	0.805	0.812	0.821	0.830	0.838	0.846	0.855	0.864	0.872	0.882	0.892	0.902	0.912	0.924	0.934	0.945	0.958	0.969	0.981	0.995	1.008	1.021	1.035	1.050	1.064	1.079	1.095	1.111	1.128	1.144	1.160	1.178	1.195	1.211	1.230	1.248	1.265	1.284	1.301	1.319	1.338	1.354	1.371	1.390	1.408	1.424	1.441	1.458	1.472	1.488	1.502	1.518	1.530	1.544	1.556	1.568	1.578	1.588	1.595	1.604	1.610	1.615	1.620	1.624	1.626	1.628	1.629	1.628	1.625	1.621	1.616	1.611	1.602	1.595	1.586	1.575	1.564	1.550	1.535	1.520	1.502	1.486	1.468	1.446	1.425	1.402	1.378	1.354	1.328	1.300	1.272	1.245	1.215	1.184	1.152	1.120	1.088	1.055	1.021	0.986	0.952	0.916	0.881	0.844	0.808	0.770	0.732	0.695	0.656	0.619	0.579	0.541	0.501	0.461	0.422	0.382	0.344	0.305	0.266	0.226	0.188	0.149	0.110	0.071	0.032	-0.005	-0.045	-0.082	-0.120	-0.158	-0.195	-0.232	-0.269	-0.305	-0.341	-0.376	-0.412	-0.448	-0.484	-0.518	-0.552	-0.586	-0.621	-0.655	-0.689	-0.721	-0.755	-0.788	-0.820	-0.854	-0.886	-0.918	-0.950	-0.981	-1.015	-1.046	-1.078	-1.110	-1.141	-1.172	-1.204	-1.238	-1.271	-1.304	-1.336	-1.370	-1.404	-1.438	-1.472	-1.509	-1.545	-1.580	-1.619	-1.656	-1.695	-1.734	-1.775	-1.816	-1.859	-1.901	-1.946	-1.991	-2.038	-2.086	-2.135	-2.184	-2.234	-2.286	-2.340	-2.394	-2.450	-2.506	-2.564	-2.624	-2.684	-2.745	-2.806	-2.870	-2.935	-3.000	-3.066	-3.132	-3.200	-3.270	-3.339	-3.408	-3.479	-3.550	-3.621	-3.692	-3.765	-3.838	-3.909	-3.981	-4.054	-4.126	-4.198	-4.269	-4.340	-4.411	-4.481	-4.550	-4.620	-4.688	-4.754	-4.820	-4.885	-4.950	-5.012	-5.074	-5.135	-5.194	-5.251	-5.308	-5.364	-5.416	-5.469	-5.519	-5.569	-5.615	-5.661	-5.705	-5.749	-5.790	-5.830	-5.868	-5.904	-5.939	-5.972	-6.005	-6.035	-6.064	-6.091	-6.118	-6.144	-6.168	-6.189	-6.211	-6.231	-6.251	-6.269	-6.286	-6.301	-6.316	-6.330	-6.345	-6.360	-6.371	-6.384	-6.396	-6.406	-6.418	-6.428	-6.438	-6.448	-6.456	-6.466	-6.475	-6.484	-6.494	-6.502	-6.511	-6.521	-6.531	-6.540	-6.550	-6.559	-6.570	-6.580	-6.590	-6.601	-6.610	-6.622	-6.634	-6.645	-6.658	-6.669	-6.682	-6.694	-6.708	-6.720	-6.731	-6.745	-6.759	-6.771	-6.784	-6.796	-6.810	-6.821	-6.835	-6.846	-6.858	-6.869	-6.880	-6.891	-6.900	-6.909	-6.919	-6.926	-6.932	-6.939	-6.944	-6.948	-6.951	-6.954	-6.955	-6.955	-6.954	-6.951	-6.946	-6.941	-6.934	-6.926	-6.916	-6.905	-6.892	-6.878	-6.861	-6.844	-6.824	-6.804	-6.780	-6.756	-6.731	-6.704	-6.674	-6.644	-6.610	-6.578	-6.541	-6.504	-6.466	-6.428	-6.386	-6.344	-6.299	-6.255	-6.208	-6.160	-6.112	-6.064	-6.012	-5.960	-5.908	-5.854	-5.800	-5.745	-5.689	-5.634	-5.576	-5.520	-5.462	-5.405	-5.346	-5.288	-5.229	-5.169	-5.110	-5.050	-4.991	-4.932	-4.871	-4.812	-4.751	-4.692	-4.632	-4.574	-4.515	-4.456	-4.396	-4.338	-4.280	-4.221	-4.164	-4.104	-4.046	-3.989	-3.932	-3.876	-3.820	-3.764	-3.708	-3.654	-3.598	-3.542	-3.489	-3.434	-3.381	-3.326	-3.272	-3.220	-3.166	-3.115	-3.061	-3.009	-2.958	-2.905	-2.854	-2.804	-2.752	-2.701	-2.650	-2.600	-2.550	-2.500	-2.450	-2.401	-2.351	-2.302	-2.252	-2.205	-2.156	-2.108	-2.059	-2.011	-1.964	-1.916	-1.869	-1.822	-1.775	-1.728	-1.681	-1.636	-1.589	-1.544	-1.499	-1.454	-1.409	-1.365	-1.321	-1.278	-1.235	-1.194	-1.151	-1.110	-1.069	-1.029	-0.990	-0.951	-0.912	-0.875	-0.839	-0.802	-0.769	-0.734	-0.701	-0.668	-0.636	-0.606	-0.576	-0.548	-0.521	-0.494	-0.469	-0.446	-0.425	-0.404	-0.384	-0.364	-0.346	-0.331	-0.316	-0.304	-0.291	-0.281	-0.272	-0.264	-0.258	-0.252	-0.249	-0.248	-0.246	-0.246	-0.248	-0.250	-0.255	-0.260	-0.265	-0.272	-0.281	-0.290	-0.300	-0.312	-0.325	-0.339	-0.352	-0.368	-0.382	-0.398	-0.415	-0.431	-0.448	-0.465	-0.482	-0.499	-0.516	-0.532	-0.551	-0.569	-0.585	-0.601	-0.618	-0.632	-0.649	-0.662	-0.676	-0.690	-0.701	-0.712	-0.722	-0.732	-0.741	-0.750	-0.756	-0.761	-0.765	-0.769	-0.771	-0.772	-0.771	-0.770	-0.768	-0.764	-0.759	-0.752	-0.744	-0.736	-0.726	-0.716	-0.705	-0.691	-0.678	-0.664	-0.649	-0.631	-0.615	-0.598	-0.579	-0.559	-0.541	-0.521	-0.500	-0.480	-0.459	-0.439	-0.418	-0.396	-0.375	-0.355	-0.332	-0.312	-0.292	-0.272	-0.252	-0.234	-0.216	-0.198	-0.181	-0.166	-0.152	-0.139	-0.126	-0.112	-0.102	-0.092	-0.085	-0.078	-0.072	-0.068	-0.064	-0.062	-0.061	-0.062	-0.065	-0.068	-0.072	-0.079	-0.086	-0.095	-0.106	-0.116	-0.130	-0.144	-0.158	-0.174	-0.190	-0.209	-0.228	-0.248	-0.269	-0.290	-0.312	-0.336	-0.360	-0.384	-0.409	-0.434	-0.460	-0.486	-0.514	-0.540	-0.566	-0.594	-0.620	-0.648	-0.675	-0.701	-0.729	-0.755	-0.781	-0.808	-0.832	-0.858	-0.884	-0.908	-0.932	-0.955	-0.979	-1.000	-1.022	-1.045	-1.065	-1.085	-1.104	-1.122	-1.141	-1.158	-1.175	-1.190	-1.206	-1.220	-1.235	-1.248	-1.260	-1.272	-1.282	-1.294	-1.302	-1.311	-1.320	-1.326	-1.332	-1.338	-1.344	-1.348	-1.350	-1.352	-1.355	-1.356	-1.358	-1.358	-1.358	-1.358	-1.355	-1.352	-1.350	-1.348	-1.344	-1.340	-1.334	-1.329	-1.324	-1.319	-1.314	-1.309	-1.302	-1.298	-1.291	-1.285	-1.279	-1.272	-1.266	-1.261	-1.255	-1.251	-1.246	-1.242	-1.240	-1.236	-1.234	-1.232	-1.231	-1.231	-1.234	-1.234	-1.238	-1.241	-1.245	-1.251	-1.258	-1.266	-1.275	-1.285	-1.296	-1.309	-1.322	-1.338	-1.352	-1.370	-1.388	-1.405	-1.425	-1.445	-1.466	-1.489	-1.510	-1.534	-1.559	-1.582	-1.609	-1.632	-1.659	-1.685	-1.710	-1.738	-1.764	-1.789	-1.814	-1.840	-1.865	-1.889	-1.912	-1.936	-1.959	-1.980	-2.002	-2.021	-2.040	-2.059	-2.075	-2.091	-2.105	-2.119	-2.130	-2.142	-2.151	-2.159	-2.168	-2.171	-2.176	-2.180	-2.180	-2.180	-2.180	-2.178	-2.174	-2.169	-2.164	-2.156	-2.149	-2.140	-2.130	-2.120	-2.110	-2.098	-2.085	-2.071	-2.059	-2.045	-2.029	-2.015	-1.999	-1.984	-1.969	-1.952	-1.936	-1.922	-1.906	-1.891	-1.878	-1.861	-1.848	-1.834	-1.819	-1.805	-1.794	-1.780	-1.769	-1.758	-1.746	-1.738	-1.726	-1.719	-1.710	-1.704	-1.696	-1.690	-1.685	-1.679	-1.675	-1.671	-1.668	-1.665	-1.664	-1.664	-1.662	-1.664	-1.664	-1.666	-1.668	-1.670	-1.674	-1.678	-1.681	-1.685	-1.691	-1.695	-1.701	-1.708	-1.714	-1.720	-1.726	-1.734	-1.740	-1.746	-1.755	-1.762	-1.770	-1.778	-1.785	-1.792	-1.800	-1.808	-1.815	-1.821	-1.829	-1.836	-1.841	-1.848	-1.854	-1.859	-1.864	-1.868	-1.871	-1.875	-1.878	-1.880	-1.880	-1.882	-1.882	-1.882	-1.880	-1.879	-1.876	-1.872	-1.870	-1.865	-1.859	-1.852	-1.846	-1.838	-1.830	-1.821	-1.811	-1.800	-1.790	-1.776	-1.765	-1.751	-1.738	-1.724	-1.709	-1.694	-1.678	-1.661	-1.644	-1.628	-1.610	-1.591	-1.574	-1.556	-1.538	-1.519	-1.501	-1.482	-1.464	-1.446	-1.428	-1.409	-1.390	-1.371	-1.354	-1.336	-1.319	-1.301	-1.286	-1.270	-1.252	-1.239	-1.222	-1.208	-1.194	-1.180	-1.166	-1.154	-1.140	-1.128	-1.115	-1.105	-1.092	-1.082	-1.072	-1.064	-1.054	-1.044	-1.036	-1.026	-1.018	-1.009	-1.000	-0.992	-0.984	-0.976	-0.969	-0.960	-0.951	-0.942	-0.934	-0.924	-0.915	-0.905	-0.895	-0.885	-0.874	-0.862	-0.851	-0.839	-0.825	-0.812	-0.799	-0.785	-0.770	-0.755	-0.739	-0.721	-0.705	-0.686	-0.669	-0.649	-0.630	-0.609	-0.590	-0.568	-0.546	-0.524	-0.501	-0.479	-0.455	-0.431	-0.408	-0.384	-0.359	-0.334	-0.309	-0.284	-0.259	-0.234	-0.208	-0.182	-0.158	-0.132	-0.106	-0.081	-0.056	-0.031	-0.006	0.018	0.042	0.066	0.090	0.114	0.138	0.160	0.182	0.205	0.225	0.246	0.266	0.286	0.306	0.328	0.346	0.364	0.382	0.399	0.418	0.434	0.450	0.466	0.481	0.496	0.510	0.525	0.539	0.552	0.565	0.578	0.589	0.601	0.612	0.625	0.635	0.645	0.655	0.665	0.674	0.682	0.692	0.700	0.709	0.716	0.722	0.730	0.738	0.744	0.750	0.756	0.762	0.769	0.774	0.780	0.785	0.790	0.795	0.800	0.805	0.810	0.814	0.819	0.824	0.829	0.832	0.839	0.844	0.849	0.854	0.859	0.865	0.871	0.878	0.884	0.891	0.898	0.905	0.912	0.920	0.930	0.938	0.946	0.956	0.966	0.978	0.989	0.999	1.011	1.022	1.035	1.049	1.061	1.074	1.089	1.102	1.116	1.131	1.146	1.161	1.176	1.192	1.209	1.224	1.240	1.255	1.271	1.289	1.304	1.319	1.335	1.351	1.366	1.380	1.395	1.409	1.424	1.436	1.450	1.462	1.475	1.486	1.498	1.508	1.518	1.526	1.535	1.542	1.550	1.556	1.561	1.568	1.571	1.575	1.579	1.580	1.581	1.582	1.584	1.584	1.580	1.579	1.576	1.572	1.568	1.564	1.559	1.552	1.546	1.540	1.531	1.525	1.516	1.508	1.499	1.489	1.479	1.470	1.459	1.448	1.436	1.425	1.412	1.401	1.389	1.376	1.364	1.350	1.338	1.325	1.312	1.300	1.286	1.272	1.260	1.248	1.234	1.221	1.209	1.196	1.184	1.171	1.160	1.146	1.135	1.124	1.111	1.101	1.089	1.078	1.068	1.058	1.048	1.039	1.029	1.019	1.010	1.002	0.994	0.986	0.980	0.971	0.966	0.960	0.952	0.948	0.942	0.938	0.934	0.929	0.926	0.921	0.919	0.916	0.914	0.911	0.909	0.906	0.904	0.901	0.900	0.899	0.896	0.895	0.894	0.891	0.889	0.886	0.884	0.882	0.880	0.876	0.872	0.870	0.865	0.860	0.855	0.850	0.845	0.839	0.831	0.825	0.816	0.809	0.800	0.790	0.780	0.769	0.758	0.745	0.732	0.719	0.705	0.691	0.676	0.661	0.646	0.630	0.614	0.596	0.579	0.561	0.542	0.525	0.505	0.486	0.469	0.449	0.429	0.410	0.390	0.370	0.351	0.330	0.311	0.292	0.272	0.252	0.234	0.215	0.198	0.179	0.160	0.142	0.125	0.108	0.091	0.075	0.059	0.042	0.028	0.012	-0.002	-0.016	-0.030	-0.044	-0.056	-0.069	-0.081	-0.092	-0.104	-0.114	-0.124	-0.134	-0.142	-0.152	-0.160	-0.169	-0.175	-0.182	-0.190	-0.196	-0.202	-0.209	-0.214	-0.219	-0.224	-0.228	-0.232	-0.235	-0.238	-0.242	-0.245	-0.248	-0.251	-0.254	-0.255	-0.258	-0.259	-0.260	-0.261	-0.262	-0.265	-0.266	-0.268	-0.270	-0.271	-0.272	-0.276	-0.278	-0.280	-0.282	-0.286	-0.289	-0.292	-0.296	-0.300	-0.305	-0.311	-0.319	-0.325	-0.332	-0.340	-0.349	-0.359	-0.368	-0.378	-0.390	-0.401	-0.414	-0.428	-0.440	-0.456	-0.470	-0.486	-0.504	-0.521	-0.539	-0.558	-0.575	-0.595	-0.615	-0.636	-0.658	-0.679	-0.701	-0.722	-0.745	-0.768	-0.790	-0.812	-0.835	-0.858	-0.881	-0.902	-0.925	-0.946	-0.969	-0.989	-1.010	-1.030	-1.049	-1.068	-1.085	-1.102	-1.120	-1.135	-1.150	-1.162	-1.175	-1.188	-1.198	-1.206	-1.215	-1.222	-1.229	-1.234	-1.238	-1.240	-1.242	-1.242	-1.241	-1.240	-1.238	-1.234	-1.229	-1.222	-1.215	-1.208	-1.199	-1.189	-1.179	-1.169	-1.158	-1.144	-1.132	-1.121	-1.108	-1.094	-1.080	-1.065	-1.051	-1.038	-1.022	-1.009	-0.995	-0.981	-0.968	-0.955	-0.942	-0.930	-0.919	-0.906	-0.896	-0.885	-0.876	-0.868	-0.859	-0.851	-0.846	-0.839	-0.834	-0.830	-0.828	-0.825	-0.822	-0.822	-0.822	-0.824	-0.825	-0.829	-0.831	-0.836	-0.840	-0.846	-0.852	-0.860	-0.868	-0.874	-0.884	-0.892	-0.901	-0.911	-0.920	-0.931	-0.941	-0.952	-0.962	-0.974	-0.984	-0.995	-1.004	-1.015	-1.025	-1.034	-1.042	-1.051	-1.060	-1.068	-1.075	-1.081	-1.088	-1.092	-1.098	-1.101	-1.104	-1.108	-1.109	-1.110	-1.110	-1.109	-1.108	-1.106	-1.102	-1.099	-1.095	-1.090	-1.084	-1.078	-1.070	-1.064	-1.054	-1.045	-1.035	-1.025	-1.012	-1.001	-0.990	-0.978	-0.965	-0.951	-0.938	-0.924	-0.910	-0.895	-0.880	-0.865	-0.850	-0.835	-0.821	-0.806	-0.791	-0.778	-0.761	-0.746	-0.732	-0.718	-0.704	-0.689	-0.676	-0.661	-0.648	-0.635	-0.621	-0.609	-0.596	-0.584	-0.572	-0.561	-0.550	-0.539	-0.529	-0.519	-0.509	-0.499	-0.489	-0.480	-0.472	-0.464	-0.458	-0.449	-0.442	-0.436	-0.429	-0.422	-0.418	-0.411	-0.405	-0.400	-0.395	-0.390	-0.385	-0.381	-0.376	-0.374	-0.369	-0.366	-0.361	-0.358	-0.355	-0.350	-0.348	-0.342	-0.340	-0.336	-0.332	-0.328	-0.325	-0.320	-0.316	-0.311	-0.306	-0.301	-0.296	-0.290	-0.284	-0.278	-0.270	-0.264	-0.255	-0.246	-0.238	-0.229	-0.219	-0.209	-0.198	-0.186	-0.174	-0.160	-0.146	-0.132	-0.119	-0.102	-0.088	-0.070	-0.054	-0.036	-0.018	0.001	0.021	0.041	0.061	0.082	0.104	0.126	0.148	0.170	0.192	0.216	0.238	0.261	0.284	0.308	0.330	0.351	0.372	0.395	0.415	0.435	0.455	0.474	0.491	0.510	0.526	0.541	0.555	0.569	0.581	0.591	0.601	0.609	0.615	0.621	0.625	0.626	0.626	0.626	0.622	0.619	0.612	0.604	0.594	0.582	0.569	0.555	0.539	0.521	0.502	0.482	0.460	0.436	0.414	0.388	0.361	0.332	0.305	0.275	0.246	0.215	0.182	0.151	0.119	0.088	0.055	0.021	-0.011	-0.044	-0.076	-0.109	-0.140	-0.171	-0.201	-0.231	-0.260	-0.289	-0.316	-0.342	-0.369	-0.392	-0.415	-0.438	-0.459	-0.478	-0.495	-0.511	-0.528	-0.540	-0.552	-0.564	-0.574	-0.580	-0.588	-0.592	-0.596	-0.598	-0.599	-0.599	-0.596	-0.594	-0.590	-0.584	-0.576	-0.570	-0.561	-0.551	-0.541	-0.529	-0.519	-0.505	-0.491	-0.478	-0.462	-0.448	-0.434	-0.418	-0.402	-0.386	-0.371	-0.356	-0.341	-0.325	-0.310	-0.295	-0.280	-0.268	-0.252	-0.240	-0.228	-0.215	-0.204	-0.194	-0.184	-0.174	-0.166	-0.159	-0.151	-0.146	-0.140	-0.136	-0.134	-0.130	-0.129	-0.128	-0.126	-0.128	-0.130	-0.134	-0.136	-0.141	-0.146	-0.151	-0.159	-0.165	-0.172	-0.181	-0.190	-0.200	-0.210	-0.220	-0.231	-0.242	-0.254	-0.266	-0.278	-0.290	-0.302	-0.315	-0.328	-0.341	-0.352	-0.368	-0.380	-0.392	-0.405	-0.419	-0.431	-0.442	-0.456	-0.468	-0.479	-0.490	-0.502	-0.512	-0.522	-0.532	-0.542	-0.552	-0.561	-0.570	-0.579	-0.586	-0.594	-0.602	-0.609	-0.615	-0.621	-0.628	-0.631	-0.636	-0.641	-0.645	-0.648	-0.650	-0.652	-0.655	-0.656	-0.658	-0.659	-0.659	-0.659	-0.659	-0.659	-0.658	-0.656	-0.655	-0.654	-0.651	-0.650	-0.648	-0.645	-0.641	-0.639	-0.638	-0.635	-0.632	-0.630	-0.628	-0.625	-0.622	-0.621	-0.620	-0.619	-0.618	-0.616	-0.616	-0.618	-0.618	-0.619	-0.621	-0.622	-0.626	-0.629	-0.634	-0.639	-0.644	-0.650	-0.658	-0.664	-0.674	-0.682	-0.694	-0.704	-0.716	-0.729	-0.741	-0.756	-0.770	-0.784	-0.800	-0.816	-0.832	-0.851	-0.868	-0.886	-0.904	-0.922	-0.941	-0.960	-0.979	-0.998	-1.016	-1.036	-1.055	-1.074	-1.091	-1.109	-1.126	-1.142	-1.159	-1.174	-1.190	-1.202	-1.216	-1.230	-1.241	-1.251	-1.261	-1.269	-1.276	-1.282	-1.288	-1.291	-1.295	-1.295	-1.296	-1.295	-1.294	-1.290	-1.285	-1.280	-1.274	-1.266	-1.258	-1.249	-1.238	-1.226	-1.212	-1.200	-1.185	-1.170	-1.155	-1.139	-1.121	-1.105	-1.086	-1.068	-1.049	-1.029	-1.010	-0.990	-0.969	-0.950	-0.929	-0.909	-0.889	-0.868	-0.849	-0.830	-0.810	-0.790	-0.772	-0.754	-0.735	-0.718	-0.700	-0.682	-0.665	-0.650	-0.634	-0.619	-0.604	-0.590	-0.576	-0.565	-0.552	-0.541	-0.530	-0.520	-0.510	-0.501	-0.492	-0.484	-0.476	-0.470	-0.464	-0.459	-0.454	-0.450	-0.446	-0.444	-0.440	-0.439	-0.438	-0.436	-0.435	-0.435	-0.435	-0.436	-0.436	-0.438	-0.440	-0.441	-0.444	-0.446	-0.449	-0.451	-0.454	-0.456	-0.460	-0.464	-0.468	-0.470	-0.474	-0.478	-0.480	-0.484	-0.486	-0.490	-0.494	-0.495	-0.498	-0.500	-0.502	-0.504	-0.506	-0.506	-0.507	-0.507	-0.507	-0.507	-0.507	-0.506	-0.504	-0.501	-0.499	-0.496	-0.492	-0.488	-0.484	-0.479	-0.472	-0.466	-0.460	-0.454	-0.445	-0.436	-0.428	-0.419	-0.409	-0.399	-0.389	-0.378	-0.366	-0.352	-0.341	-0.329	-0.315	-0.301	-0.288	-0.272	-0.259	-0.245	-0.230	-0.215	-0.201	-0.185	-0.170	-0.154	-0.139	-0.122	-0.108	-0.092	-0.076	-0.062	-0.048	-0.032	-0.018	-0.002	0.011	0.026	0.040	0.052	0.068	0.080	0.092	0.106	0.118	0.129	0.140	0.150	0.160	0.171	0.181	0.190	0.199	0.206	0.215	0.224	0.231	0.238	0.245	0.251	0.259	0.264	0.271	0.276	0.282	0.288	0.294	0.298	0.304	0.308	0.314	0.318	0.324	0.329	0.334	0.339	0.345	0.350	0.355	0.361	0.368	0.372	0.379	0.385	0.391	0.398	0.406	0.412	0.420	0.428	0.435	0.442	0.452	0.460	0.470	0.478	0.488	0.498	0.506	0.516	0.526	0.536	0.546	0.556	0.569	0.579	0.589	0.600	0.612	0.622	0.634	0.645	0.656	0.669	0.681	0.692	0.704	0.715	0.729	0.740	0.751	0.764	0.774	0.784	0.796	0.808	0.819	0.829	0.840	0.850	0.860	0.870	0.880	0.890	0.899	0.909	0.916	0.925	0.932	0.941	0.949	0.956	0.962	0.969	0.975	0.981	0.986	0.994	0.996	1.000	1.004	1.008	1.010	1.010	1.014	1.015	1.015	1.015	1.015	1.016	1.014	1.014	1.011	1.009	1.006	1.002	0.999	0.995	0.990	0.985	0.980	0.974	0.966	0.960	0.952	0.945	0.938	0.929	0.919	0.911	0.901	0.891	0.880	0.870	0.859	0.848	0.836	0.824	0.811	0.799	0.785	0.772	0.759	0.745	0.731	0.718	0.704	0.690	0.676	0.661	0.648	0.634	0.619	0.604	0.589	0.576	0.561	0.548	0.534	0.520	0.506	0.494	0.481	0.469	0.456	0.445	0.434	0.424	0.414	0.404	0.395	0.388	0.380	0.372	0.368	0.361	0.356	0.351	0.349	0.345	0.344	0.342	0.342	0.342	0.344	0.346	0.349	0.352	0.358	0.362	0.368	0.374	0.381	0.388	0.396	0.405	0.414	0.424	0.434	0.444	0.455	0.468	0.480	0.490	0.501	0.512	0.525	0.535	0.548	0.559	0.571	0.582	0.594	0.606	0.616	0.628	0.638	0.648	0.658	0.668	0.676	0.685	0.692	0.701	0.709	0.715	0.721	0.728	0.734	0.739	0.744	0.748	0.752	0.755	0.759	0.761	0.765	0.766	0.769	0.770	0.772	0.774	0.776	0.778	0.779	0.780	0.781	0.782	0.784	0.786	0.789	0.790	0.791	0.794	0.796	0.800	0.802	0.806	0.810	0.814	0.819	0.824	0.828	0.834	0.840	0.846	0.852	0.860	0.868	0.876	0.884	0.892	0.901	0.911	0.921	0.931	0.941	0.952	0.964	0.975	0.986	0.996	1.008	1.019	1.030	1.042	1.054	1.065	1.076	1.088	1.098	1.109	1.119	1.129	1.139	1.148	1.156	1.165	1.172	1.179	1.186	1.192	1.198	1.201	1.205	1.210	1.212	1.214	1.215	1.215	1.214	1.212	1.210	1.209	1.205	1.201	1.196	1.191	1.186	1.180	1.172	1.165	1.156	1.149	1.140	1.131	1.121	1.112	1.104	1.092	1.082	1.074	1.064	1.054	1.044	1.034	1.024	1.015	1.006	0.998	0.990	0.981	0.974	0.966	0.959	0.954	0.948	0.941	0.938	0.932	0.928	0.925	0.921	0.919	0.916	0.915	0.914	0.912	0.911	0.911	0.910	0.910	0.910	0.910	0.910	0.911	0.911	0.912	0.912	0.912	0.912	0.912	0.914	0.912	0.912	0.911	0.911	0.910	0.909	0.906	0.905	0.902	0.900	0.896	0.892	0.889	0.884	0.880	0.875	0.869	0.864	0.858	0.851	0.845	0.838	0.831	0.824	0.816	0.809	0.801	0.794	0.786	0.778	0.770	0.761	0.754	0.746	0.738	0.730	0.722	0.714	0.706	0.698	0.690	0.682	0.674	0.666	0.659	0.651	0.642	0.634	0.626	0.619	0.611	0.602	0.595	0.586	0.579	0.570	0.561	0.552	0.544	0.535	0.525	0.516	0.506	0.495	0.485	0.474	0.464	0.452	0.440	0.430	0.419	0.406	0.394	0.382	0.370	0.358	0.346	0.334	0.321	0.310	0.298	0.285	0.274	0.262	0.252	0.241	0.231	0.222	0.212	0.205	0.196	0.190	0.184	0.178	0.172	0.169	0.166	0.165	0.162	0.164	0.165	0.168	0.171	0.175	0.181	0.188	0.195	0.204	0.214	0.226	0.239	0.252	0.266	0.282	0.299	0.318	0.334	0.354	0.374	0.394	0.416	0.438	0.460	0.482	0.506	0.530	0.554	0.579	0.602	0.626	0.651	0.676	0.700	0.724	0.748	0.770	0.794	0.816	0.838	0.859	0.881	0.901	0.920	0.939	0.956	0.972	0.989	1.004	1.018	1.031	1.044	1.055	1.066	1.076	1.085	1.094	1.100	1.108	1.112	1.118	1.121	1.125	1.129	1.130	1.132	1.134	1.135	1.135	1.135	1.135	1.134	1.132	1.132	1.130	1.130	1.129	1.126	1.126	1.124	1.122	1.121	1.120	1.119	1.118	1.118	1.116	1.116	1.116	1.118	1.118	1.118	1.119	1.120	1.121	1.122	1.124	1.126	1.128	1.129	1.132	1.135	1.136	1.139	1.140	1.142	1.145	1.148	1.149	1.151	1.152	1.155	1.156	1.158	1.159	1.160	1.160	1.160	1.161	1.161	1.161	1.160	1.159	1.158	1.155	1.154	1.151	1.149	1.146	1.144	1.141	1.138	1.134	1.130	1.125	1.121	1.116	1.111	1.108	1.102	1.096	1.090	1.085	1.079	1.072	1.068	1.061	1.055	1.048	1.041	1.032	1.025	1.019	1.011	1.004	0.996	0.988	0.979	0.971	0.962	0.954	0.946	0.938	0.929	0.919	0.909	0.900	0.891	0.880	0.871	0.860	0.850	0.839	0.828	0.815	0.805	0.792	0.780	0.769	0.755	0.742	0.730	0.716	0.702	0.689	0.675	0.661	0.646	0.631	0.616	0.601	0.585	0.570	
