# Supplementary material for: Motion onset VEPs can see through the blur
Source: Sci Rep. 2024 Sep 12;14:21296. doi: 10.1038/s41598-024-72483-z (PMC11393312; doi:10.1038/s41598-024-72483-z)
Supplement: Supplementary file 3 — Supplementary Information 3. [file 41598_2024_72483_MOESM3_ESM.zip › VEP_raw_data/source_data/SourceBlurVEP-S011_VEP_2023-04-17_14-12-14.txt]

0.000	0.000	99999.999	6250.000	50.000	-2193.000	-2061.000	6248.000	7.000	100.000	5.000	2.000	1.000	1.000	0.000	0.000	0.000	0.000	0.000	0.000	0.000	0.000	0.000	0.000	0.000	0.000	0.000	-2.182	-2.195	-2.208	-2.219	-2.231	-2.244	-2.254	-2.265	-2.275	-2.285	-2.295	-2.305	-2.315	-2.324	-2.332	-2.340	-2.349	-2.356	-2.366	-2.374	-2.382	-2.390	-2.396	-2.405	-2.414	-2.420	-2.429	-2.438	-2.446	-2.455	-2.462	-2.474	-2.482	-2.492	-2.502	-2.512	-2.522	-2.534	-2.544	-2.555	-2.566	-2.578	-2.591	-2.602	-2.615	-2.626	-2.639	-2.650	-2.662	-2.675	-2.685	-2.696	-2.709	-2.719	-2.729	-2.739	-2.749	-2.756	-2.766	-2.772	-2.780	-2.785	-2.790	-2.794	-2.798	-2.799	-2.799	-2.799	-2.798	-2.794	-2.790	-2.785	-2.779	-2.769	-2.760	-2.749	-2.736	-2.722	-2.709	-2.692	-2.675	-2.655	-2.636	-2.614	-2.591	-2.566	-2.542	-2.515	-2.489	-2.460	-2.431	-2.400	-2.369	-2.335	-2.301	-2.268	-2.231	-2.196	-2.159	-2.121	-2.084	-2.045	-2.006	-1.965	-1.925	-1.885	-1.844	-1.801	-1.760	-1.719	-1.676	-1.634	-1.591	-1.549	-1.505	-1.464	-1.420	-1.378	-1.335	-1.292	-1.250	-1.208	-1.166	-1.125	-1.082	-1.042	-1.001	-0.960	-0.921	-0.881	-0.842	-0.804	-0.766	-0.729	-0.691	-0.656	-0.620	-0.585	-0.552	-0.519	-0.488	-0.456	-0.425	-0.396	-0.369	-0.340	-0.314	-0.289	-0.265	-0.241	-0.219	-0.199	-0.179	-0.161	-0.144	-0.126	-0.111	-0.096	-0.084	-0.072	-0.061	-0.051	-0.044	-0.036	-0.029	-0.024	-0.020	-0.016	-0.014	-0.011	-0.011	-0.011	-0.012	-0.014	-0.016	-0.019	-0.022	-0.026	-0.030	-0.034	-0.038	-0.042	-0.049	-0.054	-0.059	-0.064	-0.069	-0.074	-0.078	-0.084	-0.088	-0.092	-0.095	-0.100	-0.102	-0.104	-0.108	-0.109	-0.110	-0.110	-0.110	-0.110	-0.109	-0.106	-0.105	-0.102	-0.100	-0.096	-0.092	-0.088	-0.082	-0.078	-0.071	-0.066	-0.059	-0.052	-0.045	-0.038	-0.029	-0.022	-0.015	-0.006	0.002	0.010	0.019	0.028	0.035	0.044	0.051	0.059	0.068	0.075	0.082	0.090	0.096	0.102	0.110	0.116	0.122	0.128	0.131	0.138	0.142	0.146	0.149	0.154	0.155	0.159	0.159	0.161	0.162	0.164	0.164	0.164	0.164	0.162	0.161	0.160	0.158	0.156	0.152	0.151	0.146	0.144	0.140	0.136	0.130	0.125	0.120	0.114	0.109	0.102	0.096	0.090	0.084	0.078	0.071	0.064	0.058	0.050	0.044	0.038	0.031	0.024	0.018	0.011	0.005	-0.001	-0.006	-0.012	-0.018	-0.022	-0.026	-0.030	-0.034	-0.035	-0.038	-0.040	-0.040	-0.040	-0.041	-0.039	-0.039	-0.035	-0.032	-0.029	-0.025	-0.020	-0.015	-0.010	-0.002	0.005	0.012	0.021	0.030	0.040	0.050	0.060	0.071	0.081	0.092	0.105	0.118	0.130	0.142	0.154	0.168	0.179	0.192	0.204	0.216	0.229	0.240	0.252	0.262	0.272	0.282	0.292	0.302	0.310	0.318	0.325	0.331	0.338	0.344	0.348	0.351	0.356	0.359	0.361	0.362	0.364	0.364	0.362	0.361	0.359	0.358	0.354	0.350	0.345	0.341	0.336	0.330	0.324	0.318	0.310	0.304	0.296	0.290	0.282	0.274	0.268	0.260	0.252	0.244	0.236	0.230	0.222	0.215	0.209	0.202	0.196	0.189	0.184	0.179	0.175	0.170	0.165	0.162	0.159	0.156	0.154	0.152	0.151	0.151	0.150	0.151	0.150	0.152	0.154	0.156	0.159	0.161	0.165	0.168	0.172	0.178	0.182	0.188	0.195	0.201	0.208	0.215	0.224	0.231	0.240	0.249	0.259	0.268	0.279	0.288	0.299	0.309	0.320	0.331	0.342	0.355	0.366	0.379	0.391	0.404	0.418	0.429	0.442	0.455	0.468	0.481	0.495	0.507	0.519	0.531	0.545	0.555	0.568	0.579	0.589	0.600	0.610	0.619	0.628	0.635	0.644	0.651	0.656	0.661	0.665	0.670	0.672	0.674	0.674	0.674	0.672	0.670	0.666	0.662	0.658	0.650	0.641	0.632	0.622	0.611	0.599	0.585	0.571	0.556	0.540	0.524	0.505	0.486	0.468	0.448	0.426	0.405	0.382	0.361	0.338	0.315	0.291	0.268	0.245	0.220	0.196	0.174	0.151	0.128	0.106	0.082	0.062	0.041	0.022	0.004	-0.015	-0.032	-0.049	-0.064	-0.078	-0.091	-0.104	-0.114	-0.124	-0.131	-0.140	-0.145	-0.151	-0.154	-0.158	-0.158	-0.159	-0.158	-0.156	-0.154	-0.149	-0.145	-0.139	-0.134	-0.126	-0.120	-0.111	-0.104	-0.095	-0.085	-0.078	-0.068	-0.060	-0.051	-0.044	-0.035	-0.028	-0.020	-0.015	-0.009	-0.004	0.000	0.004	0.005	0.006	0.008	0.005	0.002	-0.001	-0.006	-0.014	-0.021	-0.031	-0.041	-0.055	-0.069	-0.084	-0.101	-0.119	-0.139	-0.159	-0.181	-0.205	-0.229	-0.255	-0.282	-0.310	-0.340	-0.370	-0.401	-0.432	-0.465	-0.499	-0.532	-0.565	-0.601	-0.638	-0.671	-0.709	-0.744	-0.780	-0.815	-0.852	-0.886	-0.924	-0.958	-0.992	-1.029	-1.062	-1.096	-1.129	-1.161	-1.194	-1.225	-1.255	-1.284	-1.314	-1.341	-1.368	-1.392	-1.418	-1.441	-1.464	-1.485	-1.506	-1.525	-1.544	-1.560	-1.576	-1.591	-1.605	-1.619	-1.629	-1.640	-1.649	-1.658	-1.665	-1.671	-1.676	-1.681	-1.684	-1.686	-1.688	-1.686	-1.686	-1.684	-1.680	-1.676	-1.671	-1.665	-1.658	-1.650	-1.642	-1.632	-1.622	-1.611	-1.600	-1.588	-1.574	-1.561	-1.546	-1.532	-1.518	-1.501	-1.484	-1.468	-1.452	-1.434	-1.416	-1.400	-1.382	-1.364	-1.346	-1.329	-1.311	-1.294	-1.275	-1.258	-1.240	-1.224	-1.206	-1.189	-1.174	-1.158	-1.141	-1.128	-1.112	-1.099	-1.085	-1.071	-1.059	-1.048	-1.036	-1.025	-1.015	-1.004	-0.995	-0.986	-0.978	-0.970	-0.964	-0.956	-0.950	-0.944	-0.940	-0.934	-0.929	-0.926	-0.922	-0.919	-0.915	-0.912	-0.910	-0.906	-0.905	-0.901	-0.900	-0.896	-0.894	-0.891	-0.888	-0.885	-0.881	-0.878	-0.872	-0.869	-0.864	-0.858	-0.852	-0.846	-0.840	-0.832	-0.825	-0.816	-0.809	-0.799	-0.789	-0.779	-0.768	-0.756	-0.744	-0.731	-0.719	-0.705	-0.690	-0.675	-0.661	-0.646	-0.631	-0.614	-0.599	-0.582	-0.566	-0.550	-0.532	-0.516	-0.500	-0.481	-0.465	-0.450	-0.434	-0.419	-0.404	-0.389	-0.375	-0.361	-0.350	-0.336	-0.325	-0.314	-0.304	-0.295	-0.285	-0.278	-0.271	-0.265	-0.260	-0.256	-0.252	-0.251	-0.250	-0.250	-0.250	-0.251	-0.254	-0.258	-0.262	-0.268	-0.274	-0.281	-0.289	-0.298	-0.306	-0.316	-0.326	-0.338	-0.350	-0.362	-0.374	-0.388	-0.400	-0.414	-0.426	-0.440	-0.455	-0.468	-0.481	-0.494	-0.507	-0.521	-0.532	-0.545	-0.558	-0.569	-0.580	-0.590	-0.601	-0.611	-0.619	-0.628	-0.636	-0.644	-0.651	-0.659	-0.664	-0.670	-0.675	-0.679	-0.684	-0.688	-0.690	-0.692	-0.695	-0.695	-0.696	-0.699	-0.699	-0.698	-0.699	-0.699	-0.698	-0.696	-0.696	-0.696	-0.695	-0.692	-0.691	-0.691	-0.690	-0.689	-0.689	-0.688	-0.686	-0.686	-0.686	-0.685	-0.685	-0.685	-0.685	-0.685	-0.685	-0.686	-0.686	-0.688	-0.689	-0.690	-0.691	-0.694	-0.695	-0.696	-0.699	-0.700	-0.702	-0.705	-0.708	-0.710	-0.712	-0.716	-0.719	-0.721	-0.725	-0.728	-0.731	-0.735	-0.739	-0.742	-0.748	-0.751	-0.755	-0.761	-0.766	-0.771	-0.776	-0.784	-0.790	-0.798	-0.805	-0.812	-0.820	-0.828	-0.838	-0.848	-0.856	-0.868	-0.878	-0.889	-0.901	-0.912	-0.926	-0.940	-0.954	-0.968	-0.982	-0.999	-1.015	-1.031	-1.048	-1.065	-1.081	-1.100	-1.118	-1.136	-1.154	-1.174	-1.191	-1.209	-1.228	-1.245	-1.262	-1.281	-1.298	-1.315	-1.331	-1.346	-1.361	-1.376	-1.389	-1.402	-1.414	-1.425	-1.435	-1.444	-1.451	-1.459	-1.464	-1.466	-1.469	-1.470	-1.469	-1.466	-1.464	-1.459	-1.451	-1.444	-1.435	-1.424	-1.412	-1.399	-1.384	-1.366	-1.349	-1.330	-1.309	-1.288	-1.264	-1.239	-1.214	-1.189	-1.160	-1.132	-1.104	-1.074	-1.044	-1.012	-0.981	-0.950	-0.919	-0.888	-0.855	-0.824	-0.792	-0.761	-0.730	-0.699	-0.669	-0.639	-0.610	-0.581	-0.554	-0.528	-0.501	-0.475	-0.452	-0.429	-0.406	-0.385	-0.366	-0.346	-0.330	-0.314	-0.298	-0.284	-0.272	-0.260	-0.249	-0.240	-0.232	-0.225	-0.219	-0.214	-0.209	-0.206	-0.204	-0.201	-0.200	-0.200	-0.200	-0.200	-0.200	-0.200	-0.200	-0.201	-0.201	-0.204	-0.204	-0.204	-0.202	-0.204	-0.202	-0.200	-0.196	-0.194	-0.189	-0.184	-0.178	-0.170	-0.162	-0.154	-0.142	-0.131	-0.119	-0.105	-0.090	-0.072	-0.056	-0.036	-0.016	0.005	0.029	0.051	0.076	0.102	0.131	0.158	0.188	0.218	0.249	0.280	0.314	0.345	0.380	0.414	0.448	0.482	0.519	0.552	0.588	0.622	0.658	0.692	0.725	0.759	0.791	0.822	0.855	0.885	0.914	0.942	0.970	0.995	1.021	1.044	1.066	1.086	1.104	1.120	1.136	1.149	1.160	1.170	1.178	1.184	1.188	1.190	1.190	1.189	1.184	1.179	1.171	1.161	1.150	1.135	1.121	1.104	1.085	1.065	1.044	1.021	0.995	0.970	0.941	0.912	0.882	0.851	0.819	0.784	0.750	0.715	0.679	0.642	0.604	0.568	0.530	0.491	0.452	0.415	0.375	0.336	0.298	0.260	0.221	0.182	0.146	0.109	0.072	0.035	0.000	-0.035	-0.069	-0.102	-0.135	-0.166	-0.198	-0.228	-0.255	-0.284	-0.311	-0.336	-0.361	-0.384	-0.406	-0.428	-0.449	-0.466	-0.485	-0.501	-0.516	-0.532	-0.546	-0.558	-0.569	-0.579	-0.589	-0.596	-0.602	-0.609	-0.614	-0.618	-0.620	-0.622	-0.624	-0.624	-0.624	-0.622	-0.621	-0.618	-0.615	-0.611	-0.608	-0.602	-0.599	-0.592	-0.586	-0.580	-0.574	-0.568	-0.560	-0.555	-0.548	-0.541	-0.534	-0.529	-0.521	-0.515	-0.510	-0.504	-0.499	-0.494	-0.490	-0.486	-0.482	-0.481	-0.479	-0.478	-0.478	-0.478	-0.480	-0.482	-0.485	-0.490	-0.494	-0.500	-0.506	-0.514	-0.521	-0.531	-0.541	-0.552	-0.564	-0.579	-0.591	-0.606	-0.622	-0.640	-0.658	-0.676	-0.695	-0.715	-0.736	-0.758	-0.781	-0.804	-0.828	-0.851	-0.876	-0.902	-0.926	-0.952	-0.979	-1.005	-1.031	-1.059	-1.086	-1.114	-1.140	-1.168	-1.195	-1.222	-1.249	-1.276	-1.302	-1.329	-1.355	-1.380	-1.405	-1.430	-1.452	-1.476	-1.499	-1.520	-1.541	-1.562	-1.581	-1.601	-1.619	-1.635	-1.652	-1.668	-1.682	-1.696	-1.709	-1.720	-1.731	-1.741	-1.751	-1.758	-1.766	-1.771	-1.776	-1.781	-1.784	-1.786	-1.786	-1.788	-1.786	-1.786	-1.784	-1.780	-1.776	-1.772	-1.766	-1.760	-1.754	-1.746	-1.738	-1.729	-1.720	-1.710	-1.700	-1.690	-1.679	-1.668	-1.656	-1.645	-1.634	-1.620	-1.609	-1.598	-1.585	-1.574	-1.561	-1.550	-1.539	-1.526	-1.516	-1.504	-1.494	-1.482	-1.474	-1.464	-1.454	-1.446	-1.438	-1.430	-1.421	-1.414	-1.408	-1.401	-1.396	-1.390	-1.386	-1.382	-1.378	-1.374	-1.371	-1.368	-1.366	-1.364	-1.361	-1.360	-1.359	-1.356	-1.355	-1.354	-1.352	-1.351	-1.349	-1.348	-1.346	-1.344	-1.341	-1.340	-1.338	-1.335	-1.331	-1.328	-1.324	-1.319	-1.314	-1.309	-1.304	-1.298	-1.291	-1.282	-1.274	-1.268	-1.259	-1.248	-1.239	-1.228	-1.216	-1.206	-1.194	-1.181	-1.169	-1.154	-1.140	-1.126	-1.112	-1.096	-1.081	-1.066	-1.051	-1.036	-1.020	-1.005	-0.989	-0.972	-0.958	-0.941	-0.925	-0.910	-0.895	-0.879	-0.865	-0.850	-0.835	-0.820	-0.806	-0.794	-0.781	-0.768	-0.756	-0.744	-0.731	-0.721	-0.711	-0.700	-0.690	-0.680	-0.672	-0.662	-0.654	-0.646	-0.639	-0.632	-0.625	-0.618	-0.611	-0.605	-0.599	-0.594	-0.588	-0.582	-0.576	-0.571	-0.565	-0.560	-0.555	-0.550	-0.545	-0.539	-0.534	-0.529	-0.524	-0.519	-0.511	-0.506	-0.500	-0.494	-0.489	-0.481	-0.475	-0.469	-0.461	-0.456	-0.450	-0.442	-0.435	-0.429	-0.421	-0.414	-0.408	-0.400	-0.394	-0.388	-0.381	-0.375	-0.369	-0.362	-0.358	-0.352	-0.348	-0.341	-0.338	-0.334	-0.329	-0.325	-0.321	-0.320	-0.315	-0.312	-0.311	-0.310	-0.308	-0.305	-0.305	-0.304	-0.302	-0.301	-0.300	-0.300	-0.300	-0.299	-0.299	-0.300	-0.300	-0.300	-0.299	-0.300	-0.299	-0.300	-0.300	-0.299	-0.298	-0.299	-0.298	-0.296	-0.296	-0.295	-0.295	-0.294	-0.292	-0.291	-0.289	-0.288	-0.285	-0.285	-0.282	-0.281	-0.279	-0.276	-0.275	-0.272	-0.271	-0.269	-0.268	-0.266	-0.265	-0.264	-0.264	-0.262	-0.262	-0.262	-0.262	-0.264	-0.265	-0.265	-0.266	-0.268	-0.269	-0.272	-0.274	-0.278	-0.281	-0.285	-0.288	-0.292	-0.298	-0.302	-0.308	-0.314	-0.320	-0.326	-0.331	-0.338	-0.345	-0.351	-0.359	-0.366	-0.372	-0.380	-0.386	-0.395	-0.401	-0.409	-0.416	-0.424	-0.430	-0.439	-0.445	-0.452	-0.459	-0.466	-0.474	-0.480	-0.486	-0.492	-0.499	-0.506	-0.510	-0.518	-0.522	-0.529	-0.534	-0.540	-0.546	-0.551	-0.556	-0.562	-0.568	-0.574	-0.579	-0.584	-0.589	-0.595	-0.600	-0.605	-0.610	-0.616	-0.622	-0.628	-0.635	-0.641	-0.646	-0.651	-0.658	-0.664	-0.670	-0.676	-0.682	-0.688	-0.694	-0.701	-0.708	-0.714	-0.719	-0.726	-0.732	-0.738	-0.745	-0.751	-0.758	-0.764	-0.770	-0.776	-0.782	-0.789	-0.794	-0.801	-0.808	-0.814	-0.820	-0.826	-0.832	-0.839	-0.845	-0.851	-0.856	-0.862	-0.868	-0.874	-0.879	-0.886	-0.891	-0.896	-0.902	-0.908	-0.912	-0.919	-0.924	-0.930	-0.935	-0.940	-0.945	-0.951	-0.956	-0.960	-0.965	-0.970	-0.974	-0.979	-0.982	-0.988	-0.992	-0.995	-0.999	-1.002	-1.005	-1.008	-1.011	-1.014	-1.016	-1.018	-1.019	-1.019	-1.020	-1.020	-1.020	-1.020	-1.019	-1.018	-1.016	-1.015	-1.011	-1.009	-1.006	-1.004	-0.999	-0.994	-0.990	-0.985	-0.979	-0.974	-0.968	-0.961	-0.955	-0.949	-0.942	-0.934	-0.928	-0.920	-0.912	-0.905	-0.899	-0.891	-0.884	-0.878	-0.870	-0.862	-0.858	-0.850	-0.845	-0.839	-0.834	-0.829	-0.824	-0.820	-0.816	-0.812	-0.809	-0.808	-0.806	-0.804	-0.804	-0.802	-0.804	-0.802	-0.806	-0.808	-0.810	-0.811	-0.815	-0.820	-0.825	-0.830	-0.836	-0.842	-0.849	-0.856	-0.864	-0.871	-0.880	-0.889	-0.899	-0.908	-0.918	-0.928	-0.938	-0.948	-0.958	-0.968	-0.979	-0.989	-1.001	-1.011	-1.022	-1.032	-1.044	-1.055	-1.065	-1.074	-1.084	-1.094	-1.104	-1.111	-1.120	-1.128	-1.135	-1.142	-1.149	-1.156	-1.161	-1.165	-1.170	-1.175	-1.178	-1.180	-1.182	-1.184	-1.185	-1.186	-1.186	-1.186	-1.185	-1.182	-1.181	-1.179	-1.175	-1.171	-1.169	-1.164	-1.158	-1.152	-1.149	-1.142	-1.136	-1.130	-1.124	-1.118	-1.112	-1.106	-1.099	-1.092	-1.088	-1.081	-1.076	-1.071	-1.066	-1.062	-1.059	-1.055	-1.052	-1.050	-1.049	-1.048	-1.048	-1.048	-1.049	-1.050	-1.054	-1.056	-1.062	-1.068	-1.074	-1.080	-1.089	-1.098	-1.108	-1.119	-1.130	-1.141	-1.155	-1.169	-1.182	-1.199	-1.215	-1.232	-1.249	-1.268	-1.286	-1.305	-1.325	-1.345	-1.366	-1.386	-1.409	-1.429	-1.451	-1.472	-1.494	-1.516	-1.538	-1.559	-1.580	-1.601	-1.621	-1.641	-1.661	-1.681	-1.700	-1.720	-1.738	-1.754	-1.771	-1.788	-1.802	-1.816	-1.829	-1.842	-1.854	-1.862	-1.872	-1.880	-1.886	-1.892	-1.898	-1.900	-1.902	-1.902	-1.902	-1.900	-1.898	-1.892	-1.886	-1.880	-1.871	-1.862	-1.851	-1.839	-1.826	-1.810	-1.794	-1.776	-1.759	-1.739	-1.718	-1.696	-1.674	-1.649	-1.625	-1.599	-1.571	-1.544	-1.515	-1.486	-1.455	-1.425	-1.392	-1.361	-1.330	-1.296	-1.262	-1.229	-1.195	-1.160	-1.125	-1.090	-1.055	-1.020	-0.985	-0.949	-0.914	-0.878	-0.842	-0.806	-0.771	-0.736	-0.701	-0.666	-0.631	-0.596	-0.562	-0.529	-0.496	-0.462	-0.430	-0.398	-0.366	-0.335	-0.304	-0.274	-0.244	-0.214	-0.186	-0.158	-0.129	-0.101	-0.075	-0.049	-0.022	0.004	0.028	0.052	0.076	0.099	0.121	0.142	0.162	0.184	0.204	0.221	0.240	0.258	0.275	0.291	0.305	0.319	0.334	0.346	0.358	0.368	0.379	0.389	0.396	0.404	0.410	0.416	0.420	0.424	0.428	0.429	0.430	0.430	0.429	0.426	0.424	0.420	0.414	0.409	0.401	0.394	0.385	0.375	0.365	0.354	0.340	0.328	0.312	0.299	0.282	0.266	0.249	0.232	0.214	0.194	0.175	0.155	0.134	0.114	0.092	0.071	0.050	0.028	0.006	-0.015	-0.038	-0.059	-0.080	-0.102	-0.125	-0.146	-0.168	-0.188	-0.209	-0.229	-0.249	-0.269	-0.288	-0.306	-0.324	-0.342	-0.360	-0.378	-0.394	-0.409	-0.426	-0.441	-0.456	-0.470	-0.485	-0.498	-0.511	-0.525	-0.536	-0.549	-0.562	-0.574	-0.586	-0.596	-0.608	-0.619	-0.631	-0.642	-0.654	-0.665	-0.675	-0.686	-0.698	-0.710	-0.721	-0.732	-0.744	-0.755	-0.768	-0.779	-0.791	-0.805	-0.816	-0.830	-0.842	-0.856	-0.869	-0.882	-0.895	-0.909	-0.921	-0.936	-0.949	-0.961	-0.976	-0.989	-1.002	-1.016	-1.030	-1.044	-1.056	-1.069	-1.081	-1.095	-1.108	-1.121	-1.131	-1.144	-1.155	-1.168	-1.179	-1.190	-1.200	-1.210	-1.221	-1.231	-1.240	-1.249	-1.258	-1.266	-1.275	-1.282	-1.290	-1.298	-1.304	-1.311	-1.319	-1.324	-1.330	-1.336	-1.341	-1.348	-1.351	-1.356	-1.361	-1.368	-1.371	-1.376	-1.381	-1.385	-1.389	-1.394	-1.398	-1.401	-1.405	-1.409	-1.412	-1.416	-1.420	-1.422	-1.426	-1.429	-1.432	-1.435	-1.439	-1.441	-1.444	-1.446	-1.449	-1.451	-1.452	-1.455	-1.456	-1.458	-1.460	-1.461	-1.462	-1.464	-1.465	-1.466	-1.466	-1.466	-1.468	-1.468	-1.469	-1.469	-1.470	-1.470	-1.471	-1.472	-1.474	-1.475	-1.476	-1.476	-1.479	-1.481	-1.482	-1.486	-1.489	-1.492	-1.495	-1.500	-1.505	-1.509	-1.515	-1.521	-1.529	-1.535	-1.542	-1.550	-1.559	-1.568	-1.578	-1.586	-1.598	-1.608	-1.619	-1.630	-1.641	-1.654	-1.664	-1.676	-1.689	-1.700	-1.711	-1.722	-1.734	-1.745	-1.755	-1.765	-1.774	-1.782	-1.790	-1.796	-1.804	-1.809	-1.814	-1.816	-1.819	-1.821	-1.821	-1.820	-1.818	-1.815	-1.811	-1.806	-1.799	-1.790	-1.780	-1.770	-1.758	-1.745	-1.729	-1.715	-1.696	-1.679	-1.660	-1.641	-1.620	-1.599	-1.576	-1.552	-1.529	-1.505	-1.481	-1.455	-1.430	-1.404	-1.378	-1.351	-1.326	-1.300	-1.274	-1.248	-1.224	-1.199	-1.172	-1.150	-1.125	-1.102	-1.080	-1.058	-1.036	-1.016	-0.996	-0.978	-0.958	-0.941	-0.925	-0.908	-0.892	-0.878	-0.865	-0.851	-0.838	-0.826	-0.816	-0.806	-0.796	-0.788	-0.779	-0.770	-0.764	-0.756	-0.749	-0.744	-0.736	-0.731	-0.726	-0.720	-0.716	-0.710	-0.705	-0.700	-0.694	-0.689	-0.684	-0.678	-0.672	-0.666	-0.659	-0.652	-0.645	-0.639	-0.631	-0.622	-0.615	-0.605	-0.596	-0.588	-0.578	-0.568	-0.556	-0.546	-0.536	-0.524	-0.512	-0.501	-0.489	-0.478	-0.465	-0.451	-0.439	-0.426	-0.412	-0.400	-0.386	-0.372	-0.360	-0.346	-0.334	-0.320	-0.309	-0.295	-0.282	-0.270	-0.260	-0.248	-0.236	-0.225	-0.214	-0.204	-0.194	-0.184	-0.175	-0.166	-0.158	-0.149	-0.141	-0.134	-0.126	-0.120	-0.115	-0.110	-0.104	-0.100	-0.096	-0.092	-0.090	-0.086	-0.084	-0.082	-0.080	-0.080	-0.079	-0.076	-0.076	-0.076	-0.075	-0.076	-0.076	-0.076	-0.078	-0.078	-0.079	-0.079	-0.079	-0.080	-0.080	-0.080	-0.081	-0.080	-0.080	-0.080	-0.079	-0.078	-0.075	-0.072	-0.071	-0.068	-0.064	-0.060	-0.056	-0.051	-0.045	-0.039	-0.034	-0.025	-0.019	-0.010	-0.001	0.008	0.019	0.029	0.040	0.050	0.062	0.075	0.088	0.101	0.115	0.129	0.144	0.159	0.174	0.190	0.205	0.221	0.239	0.254	0.271	0.288	0.305	0.322	0.340	0.358	0.375	0.391	0.409	0.425	0.444	0.461	0.478	0.495	0.511	0.528	0.544	0.560	0.576	0.591	0.606	0.620	0.634	0.646	0.660	0.671	0.682	0.692	0.704	0.712	0.721	0.729	0.736	0.742	0.749	0.754	0.759	0.762	0.765	0.766	0.768	0.769	0.768	0.766	0.764	0.761	0.756	0.752	0.748	0.741	0.734	0.725	0.718	0.708	0.699	0.689	0.679	0.668	0.655	0.644	0.632	0.620	0.609	0.598	0.585	0.574	0.562	0.551	0.540	0.530	0.519	0.510	0.501	0.492	0.484	0.478	0.471	0.466	0.462	0.460	0.458	0.456	0.456	0.458	0.459	0.461	0.465	0.470	0.476	0.482	0.491	0.500	0.509	0.520	0.531	0.544	0.556	0.569	0.584	0.598	0.612	0.626	0.641	0.656	0.670	0.685	0.700	0.714	0.726	0.739	0.751	0.761	0.771	0.781	0.789	0.795	0.800	0.805	0.808	0.809	0.809	0.806	0.802	0.796	0.790	0.781	0.771	0.758	0.744	0.729	0.711	0.691	0.671	0.649	0.624	0.600	0.572	0.545	0.515	0.485	0.454	0.421	0.389	0.354	0.320	0.284	0.250	0.214	0.176	0.141	0.105	0.068	0.032	-0.005	-0.040	-0.076	-0.111	-0.145	-0.179	-0.211	-0.245	-0.275	-0.308	-0.336	-0.365	-0.392	-0.419	-0.445	-0.470	-0.492	-0.516	-0.539	-0.559	-0.578	-0.598	-0.615	-0.632	-0.650	-0.665	-0.681	-0.696	-0.711	-0.725	-0.738	-0.751	-0.765	-0.779	-0.791	-0.804	-0.818	-0.831	-0.844	-0.858	-0.872	-0.886	-0.901	-0.918	-0.934	-0.949	-0.966	-0.984	-1.002	-1.021	-1.040	-1.061	-1.081	-1.104	-1.126	-1.150	-1.175	-1.199	-1.225	-1.251	-1.279	-1.308	-1.336	-1.366	-1.396	-1.426	-1.458	-1.490	-1.522	-1.556	-1.591	-1.625	-1.660	-1.695	-1.732	-1.768	-1.805	-1.841	-1.880	-1.918	-1.955	-1.995	-2.034	-2.074	-2.112	-2.154	-2.194	-2.235	-2.276	-2.319	-2.361	-2.404	-2.446	-2.490	-2.534	-2.578	-2.624	-2.669	-2.714	-2.760	-2.806	-2.852	-2.900	-2.949	-2.998	-3.046	-3.095	-3.145	-3.195	-3.248	-3.299	-3.350	-3.402	-3.455	-3.509	-3.561	-3.615	-3.670	-3.725	-3.779	-3.835	-3.890	-3.946	-4.001	-4.056	-4.114	-4.169	-4.225	-4.281	-4.338	-4.392	-4.449	-4.505	-4.560	-4.614	-4.669	-4.722	-4.776	-4.830	-4.884	-4.935	-4.988	-5.038	-5.089	-5.138	-5.185	-5.232	-5.280	-5.325	-5.369	-5.412	-5.455	-5.498	-5.536	-5.576	-5.612	-5.649	-5.684	-5.719	-5.751	-5.782	-5.812	-5.841	-5.869	-5.894	-5.919	-5.942	-5.962	-5.982	-6.002	-6.019	-6.035	-6.049	-6.061	-6.072	-6.082	-6.090	-6.098	-6.102	-6.108	-6.110	-6.111	-6.111	-6.110	-6.109	-6.105	-6.101	-6.095	-6.089	-6.080	-6.071	-6.061	-6.050	-6.039	-6.026	-6.012	-5.999	-5.984	-5.968	-5.952	-5.935	-5.919	-5.902	-5.884	-5.866	-5.849	-5.830	-5.811	-5.792	-5.772	-5.754	-5.734	-5.715	-5.695	-5.675	-5.656	-5.636	-5.616	-5.598	-5.578	-5.559	-5.540	-5.521	-5.501	-5.484	-5.464	-5.445	-5.428	-5.409	-5.391	-5.372	-5.355	-5.336	-5.316	-5.298	-5.280	-5.260	-5.240	-5.221	-5.201	-5.180	-5.160	-5.139	-5.118	-5.095	-5.072	-5.049	-5.026	-5.001	-4.976	-4.950	-4.924	-4.896	-4.868	-4.839	-4.809	-4.778	-4.745	-4.712	-4.679	-4.644	-4.608	-4.571	-4.532	-4.494	-4.455	-4.414	-4.372	-4.330	-4.286	-4.242	-4.198	-4.150	-4.102	-4.055	-4.006	-3.958	-3.906	-3.856	-3.804	-3.751	-3.699	-3.645	-3.592	-3.539	-3.484	-3.429	-3.374	-3.319	-3.265	-3.210	-3.154	-3.099	-3.045	-2.991	-2.936	-2.881	-2.829	-2.776	-2.724	-2.671	-2.619	-2.569	-2.518	-2.469	-2.419	-2.370	-2.322	-2.278	-2.231	-2.186	-2.144	-2.100	-2.059	-2.019	-1.978	-1.940	-1.902	-1.866	-1.832	-1.799	-1.765	-1.734	-1.702	-1.674	-1.644	-1.618	-1.591	-1.565	-1.540	-1.516	-1.495	-1.472	-1.451	-1.432	-1.414	-1.395	-1.376	-1.359	-1.344	-1.328	-1.311	-1.296	-1.282	-1.268	-1.254	-1.240	-1.226	-1.212	-1.200	-1.186	-1.174	-1.159	-1.145	-1.131	-1.116	-1.102	-1.089	-1.074	-1.058	-1.042	-1.026	-1.010	-0.992	-0.975	-0.958	-0.939	-0.921	-0.901	-0.881	-0.861	-0.840	-0.819	-0.798	-0.775	-0.751	-0.729	-0.706	-0.682	-0.659	-0.634	-0.611	-0.586	-0.561	-0.536	-0.512	-0.488	-0.464	-0.440	-0.418	-0.394	-0.371	-0.349	-0.328	-0.306	-0.285	-0.266	-0.248	-0.229	-0.211	-0.195	-0.180	-0.166	-0.151	-0.139	-0.128	-0.118	-0.109	-0.100	-0.094	-0.088	-0.082	-0.079	-0.076	-0.076	-0.075	-0.076	-0.080	-0.081	-0.086	-0.091	-0.096	-0.102	-0.110	-0.118	-0.126	-0.135	-0.144	-0.155	-0.165	-0.176	-0.189	-0.199	-0.211	-0.222	-0.235	-0.245	-0.256	-0.269	-0.279	-0.290	-0.300	-0.311	-0.321	-0.330	-0.339	-0.349	-0.356	-0.364	-0.370	-0.376	-0.382	-0.388	-0.391	-0.395	-0.399	-0.401	-0.404	-0.406	-0.406	-0.408	-0.408	-0.406	-0.406	-0.405	-0.404	-0.401	-0.400	-0.398	-0.396	-0.394	-0.391	-0.390	-0.388	-0.386	-0.384	-0.382	-0.382	-0.381	-0.381	-0.381	-0.382	-0.384	-0.386	-0.388	-0.391	-0.396	-0.400	-0.405	-0.411	-0.419	-0.426	-0.435	-0.445	-0.455	-0.465	-0.478	-0.491	-0.505	-0.519	-0.534	-0.551	-0.568	-0.585	-0.604	-0.621	-0.641	-0.661	-0.681	-0.704	-0.725	-0.746	-0.770	-0.794	-0.816	-0.840	-0.865	-0.890	-0.914	-0.940	-0.966	-0.991	-1.016	-1.042	-1.068	-1.092	-1.119	-1.145	-1.171	-1.196	-1.221	-1.246	-1.271	-1.295	-1.319	-1.345	-1.369	-1.391	-1.415	-1.439	-1.461	-1.484	-1.506	-1.528	-1.549	-1.570	-1.591	-1.611	-1.631	-1.651	-1.670	-1.689	-1.706	-1.724	-1.741	-1.758	-1.774	-1.789	-1.805	-1.819	-1.834	-1.848	-1.860	-1.872	-1.885	-1.896	-1.909	-1.919	-1.930	-1.940	-1.950	-1.959	-1.968	-1.976	-1.984	-1.991	-1.999	-2.006	-2.013	-2.019	-2.024	-2.030	-2.036	-2.040	-2.045	-2.050	-2.054	-2.058	-2.062	-2.065	-2.070	-2.072	-2.076	-2.080	-2.084	-2.088	-2.091	-2.095	-2.099	-2.104	-2.108	-2.111	-2.116	-2.121	-2.125	-2.131	-2.136	-2.141	-2.149	-2.154	-2.160	-2.168	-2.175	-2.182	-2.190	-2.199	-2.208	-2.216	-2.224	-2.234	-2.244	-2.254	-2.264	-2.275	-2.286	-2.296	-2.308	-2.319	-2.331	-2.342	-2.354	-2.366	-2.378	-2.389	-2.400	-2.411	-2.422	-2.434	-2.444	-2.455	-2.465	-2.474	-2.484	-2.492	-2.500	-2.508	-2.515	-2.520	-2.526	-2.531	-2.535	-2.538	-2.540	-2.540	-2.541	-2.540	-2.539	-2.536	-2.532	-2.526	-2.521	-2.512	-2.504	-2.495	-2.484	-2.472	-2.460	-2.446	-2.430	-2.415	-2.398	-2.379	-2.359	-2.339	-2.316	-2.294	-2.269	-2.245	-2.219	-2.191	-2.162	-2.135	-2.104	-2.074	-2.041	-2.009	-1.975	-1.941	-1.906	-1.870	-1.832	-1.796	-1.758	-1.719	-1.680	-1.639	-1.598	-1.558	-1.515	-1.474	-1.432	-1.389	-1.346	-1.302	-1.259	-1.216	-1.171	-1.128	-1.084	-1.039	-0.995	-0.951	-0.908	-0.864	-0.820	-0.778	-0.735	-0.692	-0.650	-0.610	-0.569	-0.529	-0.489	-0.450	-0.412	-0.375	-0.339	-0.304	-0.270	-0.236	-0.205	-0.175	-0.146	-0.118	-0.092	-0.066	-0.041	-0.019	0.001	0.021	0.040	0.058	0.072	0.086	0.100	0.111	0.121	0.129	0.136	0.141	0.146	0.149	0.151	0.152	0.150	0.150	0.148	0.142	0.138	0.132	0.126	0.119	0.111	0.102	0.094	0.085	0.076	0.066	0.055	0.046	0.036	0.025	0.016	0.006	-0.004	-0.012	-0.021	-0.030	-0.038	-0.045	-0.052	-0.059	-0.064	-0.069	-0.074	-0.076	-0.080	-0.081	-0.084	-0.084	-0.084	-0.082	-0.081	-0.079	-0.076	-0.072	-0.069	-0.064	-0.058	-0.051	-0.045	-0.039	-0.030	-0.024	-0.015	-0.006	0.002	0.011	0.020	0.029	0.039	0.049	0.058	0.068	0.076	0.085	0.095	0.102	0.111	0.120	0.126	0.134	0.142	0.149	0.155	0.160	0.166	0.171	0.176	0.180	0.184	0.186	0.189	0.190	0.191	0.192	0.192	0.192	0.191	0.190	0.190	0.188	0.185	0.181	0.178	0.175	0.171	0.166	0.161	0.156	0.151	0.146	0.140	0.135	0.130	0.122	0.118	0.111	0.105	0.100	0.094	0.088	0.081	0.076	0.071	0.066	0.060	0.056	0.051	0.048	0.044	0.041	0.038	0.034	0.031	0.031	0.030	0.029	0.029	0.029	0.030	0.031	0.034	0.036	0.039	0.044	0.046	0.051	0.058	0.061	0.068	0.075	0.081	0.089	0.096	0.104	0.111	0.120	0.129	0.138	0.146	0.156	0.165	0.174	0.184	0.194	0.201	0.211	0.220	0.229	0.238	0.246	0.254	0.261	0.269	0.276	0.282	0.289	0.295	0.299	0.304	0.308	0.310	0.312	0.315	0.316	0.316	0.316	0.315	0.315	0.314	0.311	0.308	0.305	0.301	0.298	0.292	0.286	0.280	0.274	0.268	0.261	0.252	0.245	0.238	0.229	0.220	0.212	0.204	0.195	0.188	0.178	0.170	0.161	0.152	0.145	0.136	0.129	0.121	0.114	0.108	0.100	0.095	0.089	0.084	0.079	0.075	0.070	0.066	0.064	0.061	0.059	0.059	0.058	0.056	0.058	0.059	0.059	0.061	0.065	0.069	0.072	0.076	0.081	0.088	0.094	0.100	0.108	0.115	0.122	0.132	0.141	0.150	0.161	0.171	0.182	0.194	0.206	0.219	0.232	0.245	0.259	0.272	0.285	0.299	0.314	0.329	0.342	0.359	0.372	0.388	0.402	0.418	0.434	0.449	0.462	0.478	0.492	0.507	0.521	0.535	0.549	0.561	0.574	0.585	0.598	0.609	0.618	0.628	0.638	0.646	0.652	0.660	0.668	0.672	0.678	0.680	0.682	0.685	0.685	0.685	0.684	0.681	0.678	0.674	0.668	0.661	0.652	0.645	0.635	0.624	0.612	0.600	0.586	0.572	0.556	0.540	0.524	0.505	0.488	0.469	0.450	0.430	0.410	0.389	0.368	0.346	0.324	0.302	0.280	0.259	0.238	0.216	0.194	0.172	0.151	0.131	0.110	0.091	0.072	0.054	0.038	0.019	0.004	-0.012	-0.025	-0.039	-0.051	-0.062	-0.072	-0.081	-0.090	-0.096	-0.101	-0.106	-0.110	-0.111	-0.112	-0.112	-0.112	-0.110	-0.106	-0.102	-0.099	-0.094	-0.088	-0.080	-0.072	-0.065	-0.056	-0.046	-0.039	-0.029	-0.020	-0.010	0.000	0.009	0.018	0.026	0.034	0.042	0.050	0.056	0.060	0.065	0.070	0.072	0.074	0.075	0.075	0.072	0.071	0.066	0.061	0.054	0.045	0.036	0.025	0.011	-0.002	-0.018	-0.035	-0.054	-0.072	-0.094	-0.116	-0.141	-0.166	-0.191	-0.219	-0.248	-0.278	-0.308	-0.339	-0.370	-0.404	-0.436	-0.470	-0.505	-0.541	-0.576	-0.611	-0.646	-0.682	-0.719	-0.755	-0.790	-0.825	-0.859	-0.895	-0.928	-0.961	-0.995	-1.028	-1.060	-1.089	-1.120	-1.149	-1.178	-1.205	-1.230	-1.256	-1.280	-1.304	-1.325	-1.346	-1.365	-1.384	-1.401	-1.418	-1.432	-1.446	-1.458	-1.470	-1.479	-1.488	-1.495	-1.501	-1.508	-1.511	-1.515	-1.516	-1.518	-1.518	-1.515	-1.512	-1.510	-1.505	-1.500	-1.494	-1.488	-1.479	-1.470	-1.460	-1.450	-1.439	-1.426	-1.415	-1.401	-1.388	-1.374	-1.359	-1.344	-1.328	-1.312	-1.294	-1.279	-1.260	-1.242	-1.226	-1.209	-1.190	-1.172	-1.155	-1.138	-1.120	-1.102	-1.085	-1.068	-1.052	-1.036	-1.019	-1.004	-0.988	-0.972	-0.958	-0.945	-0.932	-0.920	-0.906	-0.896	-0.885	-0.875	-0.865	-0.856	-0.848	-0.841	-0.834	-0.828	-0.822	-0.818	-0.814	-0.810	-0.806	-0.804	-0.802	-0.800	-0.800	-0.800	-0.799	-0.800	-0.800	-0.801	-0.801	-0.802	-0.805	-0.806	-0.808	-0.806	-0.808	-0.809	-0.810	-0.809	-0.810	-0.809	-0.806	-0.805	-0.804	-0.800	-0.795	-0.791	-0.785	-0.780	-0.772	-0.765	-0.756	-0.748	-0.738	-0.726	-0.714	-0.701	-0.686	-0.672	-0.658	-0.641	-0.624	-0.606	-0.588	-0.569	-0.548	-0.529	-0.507	-0.488	-0.465	-0.442	-0.421	-0.399	-0.378	-0.354	-0.332	-0.310	-0.289	-0.266	-0.246	-0.225	-0.205	-0.186	-0.166	-0.149	-0.131	-0.115	-0.099	-0.085	-0.070	-0.059	-0.048	-0.038	-0.028	-0.020	-0.014	-0.008	-0.004	-0.001	0.000	0.000	0.000	-0.004	-0.006	-0.010	-0.016	-0.024	-0.031	-0.040	-0.050	-0.060	-0.072	-0.084	-0.098	-0.110	-0.125	-0.140	-0.155	-0.170	-0.186	-0.202	-0.219	-0.234	-0.250	-0.266	-0.282	-0.298	-0.314	-0.328	-0.342	-0.356	-0.369	-0.381	-0.394	-0.405	-0.416	-0.425	-0.435	-0.442	-0.451	-0.458	-0.465	-0.470	-0.474	-0.479	-0.481	-0.484	-0.486	-0.486	-0.488	-0.488	-0.486	-0.484	-0.482	-0.480	-0.478	-0.474	-0.470	-0.468	-0.464	-0.459	-0.455	-0.450	-0.446	-0.442	-0.438	-0.434	-0.430	-0.426	-0.422	-0.419	-0.416	-0.414	-0.411	-0.409	-0.406	-0.405	-0.404	-0.402	-0.402	-0.402	-0.404	-0.404	-0.405	-0.408	-0.410	-0.411	-0.415	-0.419	-0.421	-0.426	-0.430	-0.435	-0.440	-0.445	-0.451	-0.456	-0.464	-0.469	-0.476	-0.482	-0.490	-0.498	-0.505	-0.512	-0.521	-0.529	-0.538	-0.545	-0.555	-0.564	-0.572	-0.582	-0.591	-0.601	-0.612	-0.622	-0.632	-0.644	-0.654	-0.665	-0.676	-0.688	-0.699	-0.710	-0.722	-0.734	-0.746	-0.759	-0.771	-0.784	-0.798	-0.811	-0.824	-0.836	-0.851	-0.864	-0.878	-0.891	-0.905	-0.919	-0.931	-0.942	-0.956	-0.969	-0.981	-0.992	-1.004	-1.015	-1.026	-1.035	-1.044	-1.054	-1.061	-1.068	-1.075	-1.080	-1.085	-1.089	-1.092	-1.094	-1.095	-1.095	-1.094	-1.092	-1.090	-1.085	-1.079	-1.072	-1.065	-1.055	-1.045	-1.034	-1.022	-1.009	-0.994	-0.979	-0.962	-0.945	-0.926	-0.908	-0.886	-0.865	-0.844	-0.821	-0.798	-0.774	-0.749	-0.724	-0.699	-0.674	-0.649	-0.622	-0.596	-0.571	-0.545	-0.520	-0.495	-0.469	-0.444	-0.420	-0.396	-0.374	-0.351	-0.329	-0.308	-0.288	-0.266	-0.248	-0.230	-0.212	-0.196	-0.180	-0.166	-0.152	-0.140	-0.128	-0.119	-0.108	-0.100	-0.091	-0.085	-0.079	-0.074	-0.069	-0.065	-0.061	-0.060	-0.058	-0.056	-0.056	-0.056	-0.056	-0.056	-0.056	-0.058	-0.058	-0.059	-0.060	-0.060	-0.060	-0.061	-0.061	-0.060	-0.060	-0.059	-0.058	-0.055	-0.051	-0.048	-0.042	-0.039	-0.031	-0.025	-0.018	-0.009	0.001	0.012	0.024	0.036	0.050	0.065	0.080	0.095	0.112	0.131	0.150	0.170	0.190	0.212	0.235	0.258	0.281	0.306	0.330	0.356	0.382	0.409	0.435	0.462	0.490	0.518	0.545	0.572	0.600	0.628	0.656	0.682	0.710	0.736	0.762	0.788	0.812	0.836	0.860	0.882	0.904	0.925	0.945	0.964	0.981	0.998	1.014	1.026	1.040	1.051	1.061	1.069	1.076	1.081	1.085	1.088	1.089	1.088	1.085	1.080	1.075	1.068	1.058	1.048	1.034	1.020	1.004	0.988	0.969	0.949	0.926	0.902	0.878	0.852	0.825	0.795	0.765	0.734	0.701	0.669	0.634	0.598	0.562	0.525	0.488	0.449	0.410	0.370	0.331	0.291	0.250	0.210	0.169	0.129	0.088	0.048	0.006	-0.032	-0.072	-0.111	-0.150	-0.189	-0.225	-0.262	-0.300	-0.334	-0.369	-0.402	-0.435	-0.466	-0.496	-0.525	-0.554	-0.581	-0.606	-0.631	-0.655	-0.676	-0.696	-0.718	-0.735	-0.751	-0.768	-0.782	-0.795	-0.806	-0.816	-0.826	-0.834	-0.840	-0.845	-0.849	-0.851	-0.852	-0.854	-0.854	-0.851	-0.848	-0.845	-0.840	-0.835	-0.829	-0.821	-0.814	-0.805	-0.796	-0.788	-0.778	-0.766	-0.756	-0.744	-0.734	-0.721	-0.710	-0.699	-0.686	-0.675	-0.662	-0.651	-0.639	-0.628	-0.618	-0.608	-0.596	-0.586	-0.579	-0.570	-0.561	-0.555	-0.550	-0.545	-0.540	-0.538	-0.534	-0.532	-0.532	-0.534	-0.535	-0.539	-0.542	-0.548	-0.554	-0.561	-0.570	-0.580	-0.590	-0.604	-0.616	-0.631	-0.646	-0.662	-0.680	-0.700	-0.720	-0.741	-0.761	-0.785	-0.809	-0.832	-0.858	-0.882	-0.909	-0.935	-0.964	-0.990	-1.018	-1.046	-1.075	-1.102	-1.131	-1.160	-1.188	-1.216	-1.245	-1.272	-1.300	-1.326	-1.354	-1.379	-1.404	-1.428	-1.451	-1.472	-1.494	-1.515	-1.534	-1.552	-1.570	-1.586	-1.600	-1.615	-1.626	-1.639	-1.648	-1.656	-1.662	-1.669	-1.674	-1.678	-1.680	-1.680	-1.680	-1.678	-1.675	-1.671	-1.665	-1.660	-1.651	-1.642	-1.632	-1.622	-1.610	-1.599	-1.586	-1.572	-1.558	-1.541	-1.526	-1.510	-1.492	-1.476	-1.459	-1.441	-1.424	-1.405	-1.389	-1.370	-1.352	-1.335	-1.318	-1.300	-1.282	-1.268	-1.252	-1.236	-1.221	-1.206	-1.192	-1.179	-1.166	-1.154	-1.142	-1.131	-1.121	-1.114	-1.105	-1.096	-1.089	-1.081	-1.076	-1.071	-1.066	-1.062	-1.059	-1.056	-1.055	-1.052	-1.052	-1.051	-1.051	-1.051	-1.051	-1.054	-1.055	-1.055	-1.058	-1.059	-1.061	-1.064	-1.064	-1.066	-1.069	-1.070	-1.070	-1.071	-1.072	-1.072	-1.072	-1.072	-1.070	-1.070	-1.068	-1.065	-1.061	-1.058	-1.054	-1.048	-1.042	-1.036	-1.029	-1.021	-1.012	-1.002	-0.994	-0.984	-0.972	-0.960	-0.948	-0.935	-0.921	-0.909	-0.894	-0.878	-0.862	-0.846	-0.829	-0.812	-0.795	-0.779	-0.760	-0.742	-0.725	-0.708	-0.689	-0.671	-0.652	-0.635	-0.616	-0.599	-0.580	-0.562	-0.546	-0.529	-0.511	-0.494	-0.479	-0.462	-0.446	-0.431	-0.418	-0.402	-0.389	-0.376	-0.362	-0.350	-0.338	-0.326	-0.315	-0.304	-0.294	-0.282	-0.274	-0.265	-0.255	-0.246	-0.238	-0.230	-0.222	-0.215	-0.208	-0.200	-0.195	-0.188	-0.182	-0.176	-0.170	-0.165	-0.160	-0.155	-0.149	-0.144	-0.139	-0.135	-0.129	-0.125	-0.121	-0.116	-0.112	-0.108	-0.104	-0.100	-0.098	-0.092	-0.090	-0.086	-0.081	-0.079	-0.075	-0.074	-0.070	-0.068	-0.066	-0.065	-0.062	-0.061	-0.060	-0.060	-0.060	-0.059	-0.059	-0.060	-0.060	-0.061	-0.061	-0.064	-0.065	-0.068	-0.069	-0.072	-0.074	-0.076	-0.080	-0.084	-0.086	-0.090	-0.092	-0.096	-0.100	-0.104	-0.106	-0.110	-0.114	-0.118	-0.121	-0.125	-0.128	-0.130	-0.134	-0.136	-0.139	-0.141	-0.144	-0.145	-0.146	-0.149	-0.150	-0.151	-0.152	-0.154	-0.155	-0.154	-0.156	-0.155	-0.156	-0.156	-0.156	-0.156	-0.156	-0.155	-0.155	-0.155	-0.155	-0.154	-0.154	-0.154	-0.155	-0.155	-0.155	-0.155	-0.156	-0.156	-0.156	-0.158	-0.159	-0.161	-0.162	-0.164	-0.166	-0.168	-0.170	-0.172	-0.176	-0.178	-0.182	-0.185	-0.189	-0.192	-0.198	-0.201	-0.205	-0.209	-0.212	-0.218	-0.221	-0.226	-0.230	-0.235	-0.239	-0.242	-0.246	-0.250	-0.254	-0.258	-0.260	-0.264	-0.266	-0.270	-0.272	-0.275	-0.278	-0.280	-0.281	-0.282	-0.284	-0.285	-0.286	-0.286	-0.288	-0.288	-0.288	-0.288	-0.288	-0.288	-0.286	-0.286	-0.285	-0.284	-0.282	-0.282	-0.282	-0.281	-0.280	-0.280	-0.279	-0.279	-0.278	-0.278	-0.278	-0.278	-0.278	-0.279	-0.279	-0.280	-0.281	-0.282	-0.285	-0.286	-0.289	-0.292	-0.294	-0.296	-0.300	-0.305	-0.308	-0.311	-0.318	-0.322	-0.328	-0.334	-0.341	-0.348	-0.355	-0.361	-0.370	-0.379	-0.388	-0.396	-0.406	-0.416	-0.426	-0.438	-0.448	-0.460	-0.470	-0.482	-0.494	-0.505	-0.518	-0.530	-0.542	-0.555	-0.568	-0.580	-0.592	-0.605	-0.618	-0.631	-0.644	-0.656	-0.669	-0.680	-0.692	-0.704	-0.716	-0.728	-0.739	-0.749	-0.759	-0.769	-0.779	-0.788	-0.795	-0.802	-0.810	-0.818	-0.824	-0.830	-0.835	-0.839	-0.844	-0.846	-0.849	-0.850	-0.852	-0.854	-0.854	-0.854	-0.854	-0.851	-0.849	-0.846	-0.844	-0.840	-0.835	-0.831	-0.826	-0.820	-0.815	-0.809	-0.802	-0.794	-0.788	-0.780	-0.771	-0.764	-0.756	-0.749	-0.740	-0.732	-0.724	-0.718	-0.709	-0.702	-0.694	-0.688	-0.681	-0.675	-0.669	-0.664	-0.659	-0.654	-0.650	-0.646	-0.642	-0.640	-0.636	-0.635	-0.632	-0.631	-0.631	-0.631	-0.631	-0.632	-0.634	-0.636	-0.638	-0.640	-0.644	-0.648	-0.651	-0.656	-0.661	-0.666	-0.671	-0.678	-0.685	-0.691	-0.698	-0.705	-0.711	-0.719	-0.728	-0.734	-0.742	-0.750	-0.759	-0.766	-0.775	-0.784	-0.791	-0.800	-0.809	-0.816	-0.825	-0.834	-0.842	-0.851	-0.859	-0.866	-0.874	-0.882	-0.890	-0.896	-0.904	-0.910	-0.916	-0.922	-0.929	-0.935	-0.941	-0.946	-0.951	-0.956	-0.960	-0.966	-0.970	-0.974	-0.978	-0.980	-0.984	-0.985	-0.988	-0.990	-0.992	-0.994	-0.996	-0.996	-0.998	-0.998	-0.999	-0.998	-0.998	-0.999	-0.998	-0.996	-0.996	-0.995	-0.994	-0.994	-0.992	-0.991	-0.990	-0.990	-0.990	-0.990	-0.990	-0.990	-0.990	-0.991	-0.991	-0.994	-0.995	-0.998	-1.000	-1.002	-1.008	-1.011	-1.018	-1.022	-1.029	-1.036	-1.044	-1.051	-1.061	-1.070	-1.080	-1.090	-1.101	-1.114	-1.128	-1.140	-1.155	-1.169	-1.184	-1.200	-1.216	-1.232	-1.251	-1.268	-1.288	-1.305	-1.322	-1.342	-1.361	-1.380	-1.400	-1.418	-1.438	-1.455	-1.472	-1.492	-1.509	-1.528	-1.544	-1.561	-1.578	-1.591	-1.608	-1.621	-1.634	-1.646	-1.659	-1.669	-1.679	-1.688	-1.694	-1.701	-1.706	-1.711	-1.714	-1.716	-1.716	-1.716	-1.714	-1.711	-1.706	-1.700	-1.692	-1.685	-1.675	-1.664	-1.651	-1.638	-1.622	-1.606	-1.590	-1.572	-1.552	-1.532	-1.511	-1.489	-1.466	-1.441	-1.418	-1.391	-1.366	-1.339	-1.311	-1.284	-1.255	-1.226	-1.198	-1.168	-1.139	-1.108	-1.078	-1.046	-1.016	-0.984	-0.954	-0.922	-0.891	-0.860	-0.829	-0.798	-0.768	-0.736	-0.706	-0.675	-0.646	-0.616	-0.586	-0.558	-0.529	-0.501	-0.472	-0.446	-0.418	-0.391	-0.366	-0.340	-0.315	-0.290	-0.266	-0.242	-0.220	-0.196	-0.174	-0.152	-0.131	-0.110	-0.090	-0.071	-0.051	-0.032	-0.014	0.004	0.021	0.038	0.055	0.069	0.084	0.099	0.114	0.128	0.140	0.152	0.166	0.178	0.189	0.199	0.210	0.220	0.229	0.239	0.246	0.255	0.262	0.270	0.276	0.282	0.288	0.294	0.299	0.302	0.308	0.310	0.314	0.316	0.319	0.320	0.321	0.322	0.324	0.324	0.322	0.321	0.320	0.318	0.315	0.312	0.309	0.305	0.301	0.296	0.291	0.285	0.278	0.272	0.264	0.258	0.248	0.240	0.230	0.220	0.209	0.199	0.189	0.176	0.164	0.151	0.139	0.128	0.114	0.100	0.086	0.072	0.058	0.044	0.030	0.015	0.000	-0.015	-0.030	-0.045	-0.060	-0.076	-0.091	-0.105	-0.121	-0.136	-0.152	-0.168	-0.181	-0.198	-0.212	-0.226	-0.241	-0.255	-0.270	-0.284	-0.298	-0.311	-0.324	-0.338	-0.350	-0.362	-0.376	-0.388	-0.400	-0.412	-0.425	-0.436	-0.448	-0.460	-0.471	-0.482	-0.494	-0.506	-0.516	-0.528	-0.539	-0.550	-0.561	-0.572	-0.584	-0.594	-0.605	-0.615	-0.626	-0.636	-0.646	-0.658	-0.668	-0.679	-0.689	-0.700	-0.710	-0.720	-0.731	-0.741	-0.752	-0.764	-0.775	-0.785	-0.795	-0.805	-0.816	-0.828	-0.838	-0.848	-0.858	-0.869	-0.878	-0.888	-0.896	-0.908	-0.915	-0.925	-0.932	-0.942	-0.950	-0.958	-0.966	-0.972	-0.980	-0.986	-0.992	-1.000	-1.005	-1.010	-1.016	-1.021	-1.025	-1.030	-1.035	-1.038	-1.041	-1.046	-1.049	-1.051	-1.054	-1.056	-1.059	-1.061	-1.061	-1.064	-1.066	-1.066	-1.068	-1.068	-1.069	-1.069	-1.070	-1.069	-1.070	-1.070	-1.069	-1.069	-1.069	-1.069	-1.068	-1.068	-1.066	-1.066	-1.064	-1.062	-1.062	-1.061	-1.059	-1.058	-1.056	-1.055	-1.052	-1.051	-1.050	-1.048	-1.046	-1.045	-1.044	-1.042	-1.041	-1.041	-1.040	-1.040	-1.039	-1.040	-1.040	-1.040	-1.042	-1.044	-1.045	-1.048	-1.050	-1.051	-1.055	-1.059	-1.064	-1.069	-1.074	-1.080	-1.086	-1.092	-1.101	-1.109	-1.118	-1.125	-1.135	-1.145	-1.155	-1.165	-1.175	-1.188	-1.199	-1.210	-1.221	-1.234	-1.244	-1.256	-1.266	-1.278	-1.289	-1.299	-1.309	-1.318	-1.326	-1.334	-1.342	-1.349	-1.355	-1.359	-1.365	-1.368	-1.370	-1.371	-1.371	-1.369	-1.368	-1.362	-1.358	-1.352	-1.344	-1.336	-1.326	-1.316	-1.304	-1.290	-1.276	-1.260	-1.244	-1.225	-1.206	-1.186	-1.166	-1.145	-1.122	-1.100	-1.075	-1.051	-1.026	-1.001	-0.976	-0.950	-0.925	-0.899	-0.874	-0.848	-0.821	-0.795	-0.771	-0.746	-0.721	-0.698	-0.675	-0.652	-0.630	-0.609	-0.589	-0.569	-0.549	-0.531	-0.514	-0.498	-0.481	-0.466	-0.454	-0.441	-0.429	-0.418	-0.408	-0.399	-0.390	-0.382	-0.378	-0.370	-0.365	-0.361	-0.356	-0.354	-0.350	-0.348	-0.346	-0.345	-0.342	-0.341	-0.341	-0.340	-0.339	-0.339	-0.339	-0.338	-0.336	-0.336	-0.335	-0.332	-0.331	-0.329	-0.326	-0.324	-0.320	-0.316	-0.312	-0.308	-0.301	-0.296	-0.290	-0.284	-0.275	-0.269	-0.260	-0.251	-0.241	-0.232	-0.222	-0.211	-0.200	-0.189	-0.178	-0.166	-0.154	-0.142	-0.129	-0.116	-0.104	-0.091	-0.079	-0.065	-0.052	-0.040	-0.028	-0.015	-0.002	0.009	0.021	0.031	0.044	0.055	0.065	0.074	0.084	0.092	0.100	0.109	0.116	0.122	0.129	0.134	0.139	0.144	0.148	0.151	0.152	0.156	0.158	0.158	0.159	0.159	0.159	0.158	0.156	0.155	0.152	0.150	0.148	0.144	0.140	0.138	0.134	0.130	0.126	0.122	0.120	0.116	0.112	0.109	0.106	0.104	0.102	0.100	0.099	0.098	0.096	0.096	0.096	0.098	0.099	0.100	0.102	0.105	0.108	0.114	0.118	0.122	0.128	0.135	0.142	0.150	0.159	0.166	0.175	0.185	0.195	0.206	0.216	0.228	0.239	0.250	0.264	0.275	0.288	0.301	0.314	0.326	0.340	0.354	0.368	0.381	0.395	0.409	0.421	0.436	0.450	0.461	0.475	0.488	0.502	0.514	0.526	0.540	0.551	0.562	0.574	0.585	0.595	0.605	0.615	0.622	0.631	0.639	0.646	0.655	0.660	0.666	0.672	0.678	0.681	0.686	0.690	0.692	0.695	0.698	0.699	0.700	0.700	0.700	0.700	0.698	0.696	0.694	0.691	0.689	0.685	0.681	0.676	0.671	0.668	0.661	0.656	0.650	0.645	0.639	0.634	0.629	0.621	0.618	0.612	0.606	0.601	0.598	0.594	0.589	0.586	0.584	0.581	0.579	0.579	0.579	0.578	0.579	0.581	0.582	0.586	0.589	0.594	0.599	0.605	0.610	0.618	0.625	0.634	0.641	0.651	0.660	0.670	0.681	0.692	0.702	0.715	0.725	0.738	0.748	0.760	0.770	0.780	0.791	0.801	0.810	0.818	0.825	0.832	0.839	0.845	0.848	0.850	0.852	0.852	0.852	0.850	0.846	0.842	0.835	0.828	0.818	0.808	0.796	0.781	0.766	0.749	0.731	0.711	0.690	0.668	0.642	0.618	0.591	0.565	0.535	0.506	0.476	0.445	0.414	0.381	0.349	0.315	0.282	0.250	0.216	0.182	0.150	0.116	0.084	0.051	0.019	-0.011	-0.041	-0.071	-0.100	-0.128	-0.155	-0.181	-0.206	-0.230	-0.251	-0.274	-0.292	-0.311	-0.329	-0.345	-0.360	-0.374	-0.386	-0.398	-0.409	-0.418	-0.425	-0.434	-0.440	-0.446	-0.451	-0.455	-0.460	-0.464	-0.468	-0.471	-0.474	-0.478	-0.481	-0.484	-0.488	-0.491	-0.496	-0.500	-0.506	-0.511	-0.518	-0.525	-0.534	-0.542	-0.552	-0.564	-0.576	-0.589	-0.604	-0.619	-0.635	-0.654	-0.674	-0.694	-0.716	-0.740	-0.765	-0.790	-0.818	-0.845	-0.875	-0.906	-0.938	-0.972	-1.005	-1.041	-1.078	-1.116	-1.154	-1.192	-1.234	-1.274	-1.315	-1.358	-1.402	-1.445	-1.490	-1.534	-1.580	-1.626	-1.671	-1.719	-1.766	-1.814	-1.860	-1.909	-1.958	-2.005	-2.054	-2.102	-2.151	-2.200	-2.249	-2.299	-2.348	-2.395	-2.445	-2.495	-2.544	-2.592	-2.642	-2.692	-2.741	-2.790	-2.840	-2.889	-2.938	-2.988	-3.036	-3.086	-3.136	-3.185	-3.234	-3.284	-3.332	-3.381	-3.431	-3.481	-3.530	-3.580	-3.628	-3.678	-3.726	-3.775	-3.824	-3.872	-3.920	-3.969	-4.016	-4.064	-4.111	-4.159	-4.206	-4.252	-4.299	-4.345	-4.391	-4.436	-4.481	-4.526	-4.570	-4.612	-4.655	-4.698	-4.740	-4.780	-4.821	-4.860	-4.899	-4.936	-4.972	-5.010	-5.045	-5.079	-5.112	-5.146	-5.176	-5.208	-5.239	-5.266	-5.294	-5.321	-5.346	-5.370	-5.394	-5.416	-5.438	-5.458	-5.475	-5.492	-5.508	-5.524	-5.536	-5.549	-5.559	-5.569	-5.578	-5.584	-5.590	-5.594	-5.598	-5.600	-5.600	-5.600	-5.598	-5.596	-5.592	-5.588	-5.582	-5.575	-5.568	-5.559	-5.548	-5.538	-5.526	-5.514	-5.500	-5.485	-5.471	-5.456	-5.441	-5.425	-5.409	-5.391	-5.374	-5.356	-5.338	-5.320	-5.301	-5.282	-5.264	-5.244	-5.226	-5.206	-5.188	-5.168	-5.149	-5.129	-5.110	-5.091	-5.071	-5.052	-5.035	-5.016	-4.996	-4.979	-4.960	-4.942	-4.924	-4.906	-4.888	-4.870	-4.851	-4.832	-4.814	-4.794	-4.775	-4.755	-4.735	-4.715	-4.695	-4.674	-4.652	-4.631	-4.609	-4.586	-4.562	-4.540	-4.515	-4.489	-4.464	-4.436	-4.410	-4.380	-4.351	-4.321	-4.290	-4.258	-4.225	-4.191	-4.156	-4.120	-4.084	-4.045	-4.008	-3.968	-3.928	-3.886	-3.844	-3.801	-3.758	-3.712	-3.666	-3.620	-3.574	-3.526	-3.479	-3.429	-3.380	-3.330	-3.280	-3.229	-3.179	-3.128	-3.076	-3.025	-2.972	-2.921	-2.869	-2.819	-2.766	-2.715	-2.665	-2.615	-2.564	-2.515	-2.466	-2.418	-2.370	-2.322	-2.275	-2.230	-2.184	-2.140	-2.096	-2.054	-2.013	-1.971	-1.932	-1.894	-1.856	-1.820	-1.784	-1.750	-1.718	-1.685	-1.655	-1.625	-1.598	-1.570	-1.545	-1.520	-1.495	-1.472	-1.452	-1.431	-1.412	-1.394	-1.376	-1.359	-1.342	-1.329	-1.315	-1.301	-1.289	-1.278	-1.268	-1.256	-1.248	-1.239	-1.231	-1.222	-1.215	-1.208	-1.201	-1.194	-1.188	-1.181	-1.175	-1.169	-1.162	-1.156	-1.149	-1.142	-1.135	-1.129	-1.121	-1.112	-1.105	-1.098	-1.090	-1.080	-1.070	-1.061	-1.051	-1.040	-1.029	-1.018	-1.005	-0.992	-0.979	-0.965	-0.950	-0.935	-0.921	-0.905	-0.889	-0.872	-0.856	-0.839	-0.821	-0.804	-0.786	-0.768	-0.751	-0.732	-0.715	-0.696	-0.679	-0.660	-0.642	-0.624	-0.608	-0.591	-0.574	-0.558	-0.541	-0.526	-0.511	-0.496	-0.484	-0.471	-0.458	-0.446	-0.436	-0.426	-0.418	-0.408	-0.401	-0.395	-0.389	-0.382	-0.379	-0.376	-0.372	-0.371	-0.371	-0.371	-0.372	-0.374	-0.378	-0.380	-0.382	-0.388	-0.392	-0.398	-0.405	-0.410	-0.418	-0.425	-0.434	-0.441	-0.450	-0.459	-0.469	-0.476	-0.485	-0.494	-0.504	-0.512	-0.521	-0.529	-0.538	-0.546	-0.554	-0.561	-0.568	-0.574	-0.580	-0.586	-0.592	-0.598	-0.601	-0.604	-0.608	-0.610	-0.611	-0.612	-0.614	-0.614	-0.614	-0.614	-0.612	-0.611	-0.609	-0.605	-0.602	-0.600	-0.595	-0.592	-0.588	-0.584	-0.579	-0.575	-0.571	-0.565	-0.561	-0.558	-0.552	-0.550	-0.545	-0.542	-0.540	-0.536	-0.534	-0.532	-0.531	-0.531	-0.530	-0.530	-0.531	-0.532	-0.535	-0.539	-0.542	-0.546	-0.551	-0.558	-0.564	-0.571	-0.579	-0.586	-0.596	-0.606	-0.616	-0.626	-0.639	-0.650	-0.664	-0.676	-0.690	-0.705	-0.719	-0.734	-0.749	-0.765	-0.781	-0.799	-0.815	-0.831	-0.849	-0.866	-0.884	-0.902	-0.919	-0.938	-0.955	-0.974	-0.992	-1.010	-1.029	-1.046	-1.065	-1.082	-1.101	-1.119	-1.136	-1.155	-1.172	-1.191	-1.209	-1.226	-1.244	-1.261	-1.280	-1.296	-1.315	-1.332	-1.350	-1.368	-1.384	-1.401	-1.419	-1.435	-1.451	-1.469	-1.484	-1.500	-1.516	-1.532	-1.548	-1.564	-1.578	-1.594	-1.608	-1.621	-1.636	-1.650	-1.662	-1.678	-1.690	-1.702	-1.715	-1.726	-1.738	-1.749	-1.759	-1.770	-1.780	-1.790	-1.799	-1.809	-1.816	-1.824	-1.831	-1.839	-1.845	-1.851	-1.856	-1.862	-1.868	-1.872	-1.878	-1.881	-1.885	-1.889	-1.892	-1.896	-1.899	-1.902	-1.905	-1.909	-1.911	-1.914	-1.916	-1.919	-1.922	-1.924	-1.929	-1.931	-1.934	-1.936	-1.940	-1.944	-1.949	-1.952	-1.958	-1.962	-1.968	-1.974	-1.979	-1.985	-1.991	-1.999	-2.005	-2.013	-2.020	-2.029	-2.036	-2.045	-2.052	-2.061	-2.070	-2.079	-2.088	-2.095	-2.104	-2.112	-2.121	-2.129	-2.138	-2.144	-2.151	-2.160	-2.166	-2.171	-2.178	-2.182	-2.188	-2.190	-2.194	-2.195	-2.198	-2.198	-2.198	-2.196	-2.195	-2.192	-2.189	-2.184	-2.178	-2.171	-2.164	-2.154	-2.145	-2.134	-2.122	-2.109	-2.095	-2.080	-2.065	-2.047	-2.030	-2.013	-1.991	-1.971	-1.949	-1.928	-1.904	-1.878	-1.851	-1.825	-1.799	-1.770	-1.740	-1.710	-1.679	-1.648	-1.616	-1.582	-1.548	-1.514	-1.478	-1.442	-1.405	-1.368	-1.330	-1.291	-1.254	-1.214	-1.175	-1.135	-1.094	-1.052	-1.012	-0.972	-0.930	-0.889	-0.848	-0.806	-0.764	-0.724	-0.682	-0.642	-0.601	-0.561	-0.520	-0.481	-0.441	-0.402	-0.365	-0.328	-0.290	-0.254	-0.220	-0.185	-0.151	-0.120	-0.089	-0.059	-0.030	-0.002	0.024	0.049	0.072	0.095	0.116	0.136	0.154	0.170	0.186	0.200	0.214	0.224	0.234	0.242	0.249	0.255	0.259	0.261	0.262	0.264	0.262	0.260	0.258	0.254	0.248	0.242	0.236	0.228	0.219	0.210	0.200	0.190	0.179	0.168	0.156	0.145	0.134	0.121	0.109	0.099	0.088	0.075	0.065	0.052	0.044	0.032	0.024	0.015	0.006	-0.001	-0.009	-0.014	-0.019	-0.022	-0.026	-0.029	-0.031	-0.032	-0.034	-0.032	-0.031	-0.029	-0.026	-0.021	-0.018	-0.011	-0.005	0.001	0.010	0.018	0.026	0.035	0.045	0.055	0.066	0.076	0.088	0.099	0.110	0.121	0.132	0.144	0.155	0.166	0.176	0.188	0.198	0.208	0.216	0.226	0.235	0.242	0.250	0.256	0.264	0.269	0.274	0.278	0.281	0.282	0.285	0.285	0.285	0.285	0.284	0.281	0.280	0.276	0.271	0.268	0.262	0.255	0.249	0.242	0.235	0.228	0.219	0.210	0.201	0.192	0.182	0.174	0.165	0.156	0.146	0.136	0.128	0.119	0.110	0.101	0.095	0.086	0.080	0.072	0.068	0.061	0.056	0.052	0.049	0.046	0.044	0.042	0.042	0.042	0.044	0.046	0.049	0.052	0.058	0.061	0.068	0.075	0.082	0.090	0.099	0.109	0.118	0.128	0.139	0.150	0.162	0.174	0.186	0.198	0.210	0.224	0.236	0.250	0.261	0.275	0.288	0.301	0.312	0.326	0.338	0.350	0.361	0.372	0.384	0.394	0.404	0.414	0.422	0.430	0.439	0.446	0.452	0.459	0.464	0.470	0.474	0.476	0.480	0.482	0.484	0.485	0.486	0.486	0.486	0.485	0.485	0.482	0.480	0.479	0.475	0.471	0.468	0.462	0.458	0.454	0.449	0.442	0.436	0.430	0.424	0.416	0.410	0.404	0.396	0.389	0.382	0.375	0.369	0.361	0.354	0.346	0.340	0.332	0.325	0.319	0.312	0.305	0.300	0.294	0.288	0.282	0.278	0.272	0.268	0.264	0.260	0.256	0.254	0.252	0.250	0.249	0.249	0.248	0.248	0.249	0.250	0.251	0.254	0.258	0.260	0.266	0.271	0.276	0.282	0.289	0.296	0.305	0.312	0.322	0.331	0.341	0.352	0.364	0.375	0.388	0.401	0.415	0.429	0.442	0.455	0.470	0.484	0.499	0.514	0.530	0.545	0.560	0.575	0.590	0.604	0.619	0.634	0.646	0.660	0.674	0.686	0.698	0.709	0.719	0.729	0.738	0.745	0.752	0.759	0.764	0.769	0.771	0.774	0.776	0.776	0.775	0.771	0.769	0.764	0.758	0.751	0.741	0.732	0.722	0.710	0.696	0.682	0.668	0.651	0.634	0.616	0.598	0.576	0.556	0.535	0.512	0.489	0.466	0.442	0.419	0.392	0.369	0.344	0.319	0.294	0.269	0.244	0.220	0.195	0.172	0.149	0.126	0.104	0.082	0.062	0.042	0.024	0.006	-0.011	-0.026	-0.040	-0.052	-0.065	-0.076	-0.085	-0.092	-0.100	-0.106	-0.110	-0.111	-0.112	-0.112	-0.111	-0.109	-0.105	-0.099	-0.092	-0.085	-0.078	-0.068	-0.058	-0.046	-0.035	-0.021	-0.010	0.005	0.018	0.031	0.046	0.061	0.075	0.090	0.104	0.118	0.129	0.141	0.154	0.164	0.175	0.184	0.191	0.198	0.204	0.209	0.212	0.214	0.215	0.214	0.212	0.208	0.202	0.196	0.188	0.178	0.166	0.151	0.138	0.120	0.102	0.084	0.061	0.040	0.016	-0.008	-0.035	-0.061	-0.089	-0.118	-0.148	-0.180	-0.211	-0.242	-0.276	-0.309	-0.342	-0.376	-0.411	-0.445	-0.481	-0.515	-0.549	-0.582	-0.618	-0.651	-0.685	-0.718	-0.750	-0.781	-0.812	-0.842	-0.872	-0.900	-0.929	-0.955	-0.981	-1.006	-1.030	-1.054	-1.076	-1.098	-1.118	-1.136	-1.154	-1.170	-1.186	-1.200	-1.215	-1.226	-1.238	-1.248	-1.256	-1.265	-1.271	-1.276	-1.281	-1.286	-1.288	-1.290	-1.290	-1.290	-1.290	-1.286	-1.285	-1.280	-1.275	-1.269	-1.262	-1.255	-1.246	-1.238	-1.229	-1.216	-1.206	-1.194	-1.181	-1.168	-1.155	-1.140	-1.125	-1.110	-1.094	-1.078	-1.061	-1.044	-1.026	-1.009	-0.990	-0.972	-0.954	-0.936	-0.918	-0.900	-0.881	-0.862	-0.846	-0.829	-0.810	-0.794	-0.778	-0.761	-0.745	-0.730	-0.715	-0.701	-0.689	-0.675	-0.662	-0.651	-0.642	-0.632	-0.622	-0.615	-0.609	-0.602	-0.599	-0.594	-0.590	-0.588	-0.585	-0.585	-0.584	-0.585	-0.585	-0.588	-0.590	-0.592	-0.596	-0.601	-0.605	-0.610	-0.616	-0.622	-0.629	-0.635	-0.640	-0.646	-0.654	-0.659	-0.665	-0.671	-0.676	-0.680	-0.685	-0.689	-0.691	-0.694	-0.695	-0.695	-0.695	-0.694	-0.691	-0.689	-0.684	-0.679	-0.672	-0.665	-0.656	-0.648	-0.638	-0.626	-0.612	-0.600	-0.585	-0.569	-0.552	-0.535	-0.516	-0.498	-0.479	-0.458	-0.438	-0.415	-0.394	-0.371	-0.350	-0.325	-0.304	-0.280	-0.258	-0.235	-0.212	-0.191	-0.169	-0.148	-0.126	-0.106	-0.088	-0.069	-0.051	-0.034	-0.019	-0.004	0.009	0.021	0.034	0.044	0.052	0.060	0.066	0.071	0.075	0.076	0.078	0.078	0.075	0.072	0.070	0.064	0.058	0.049	0.041	0.031	0.021	0.009	-0.002	-0.016	-0.030	-0.044	-0.059	-0.074	-0.089	-0.105	-0.121	-0.138	-0.154	-0.170	-0.186	-0.202	-0.219	-0.234	-0.249	-0.265	-0.279	-0.292	-0.306	-0.319	-0.330	-0.341	-0.351	-0.361	-0.371	-0.379	-0.385	-0.391	-0.398	-0.402	-0.408	-0.411	-0.414	-0.416	-0.418	-0.419	-0.418	-0.416	-0.416	-0.414	-0.411	-0.409	-0.406	-0.401	-0.398	-0.392	-0.389	-0.384	-0.380	-0.374	-0.370	-0.364	-0.359	-0.354	-0.349	-0.344	-0.339	-0.336	-0.331	-0.326	-0.322	-0.318	-0.314	-0.310	-0.306	-0.302	-0.300	-0.298	-0.295	-0.292	-0.290	-0.289	-0.288	-0.286	-0.285	-0.285	-0.284	-0.284	-0.282	-0.282	-0.282	-0.282	-0.284	-0.284	-0.284	-0.285	-0.285	-0.288	-0.288	-0.290	-0.291	-0.292	-0.295	-0.296	-0.299	-0.300	-0.304	-0.306	-0.310	-0.314	-0.318	-0.322	-0.328	-0.332	-0.338	-0.344	-0.349	-0.356	-0.364	-0.371	-0.379	-0.388	-0.398	-0.406	-0.415	-0.428	-0.438	-0.449	-0.461	-0.475	-0.488	-0.501	-0.515	-0.530	-0.544	-0.560	-0.574	-0.591	-0.605	-0.621	-0.639	-0.655	-0.670	-0.686	-0.701	-0.719	-0.732	-0.748	-0.762	-0.776	-0.790	-0.802	-0.815	-0.826	-0.836	-0.848	-0.855	-0.864	-0.871	-0.876	-0.881	-0.884	-0.886	-0.888	-0.888	-0.886	-0.882	-0.879	-0.872	-0.865	-0.858	-0.848	-0.836	-0.824	-0.811	-0.796	-0.780	-0.764	-0.746	-0.726	-0.706	-0.685	-0.664	-0.640	-0.616	-0.592	-0.568	-0.542	-0.518	-0.491	-0.465	-0.439	-0.412	-0.386	-0.361	-0.336	-0.310	-0.285	-0.261	-0.238	-0.214	-0.191	-0.170	-0.149	-0.129	-0.110	-0.092	-0.075	-0.060	-0.045	-0.031	-0.019	-0.008	0.001	0.010	0.018	0.025	0.029	0.034	0.036	0.040	0.040	0.040	0.039	0.038	0.034	0.031	0.026	0.022	0.016	0.011	0.005	-0.002	-0.009	-0.016	-0.022	-0.029	-0.035	-0.041	-0.048	-0.052	-0.059	-0.062	-0.066	-0.070	-0.071	-0.072	-0.072	-0.072	-0.069	-0.066	-0.062	-0.056	-0.050	-0.040	-0.031	-0.021	-0.009	0.004	0.019	0.034	0.051	0.071	0.090	0.112	0.135	0.158	0.184	0.209	0.236	0.265	0.292	0.324	0.354	0.384	0.415	0.449	0.481	0.514	0.548	0.580	0.614	0.646	0.680	0.712	0.746	0.778	0.809	0.840	0.870	0.899	0.926	0.954	0.981	1.005	1.030	1.051	1.074	1.092	1.110	1.126	1.142	1.155	1.166	1.176	1.185	1.191	1.195	1.199	1.199	1.198	1.195	1.191	1.185	1.176	1.166	1.154	1.139	1.124	1.108	1.088	1.068	1.045	1.021	0.996	0.969	0.941	0.910	0.879	0.846	0.814	0.779	0.742	0.705	0.668	0.629	0.589	0.549	0.507	0.466	0.425	0.381	0.339	0.295	0.252	0.209	0.164	0.121	0.076	0.034	-0.010	-0.054	-0.095	-0.139	-0.181	-0.221	-0.264	-0.304	-0.344	-0.384	-0.421	-0.459	-0.496	-0.531	-0.566	-0.600	-0.631	-0.662	-0.692	-0.720	-0.748	-0.774	-0.799	-0.821	-0.842	-0.864	-0.882	-0.900	-0.915	-0.930	-0.942	-0.954	-0.962	-0.971	-0.978	-0.982	-0.986	-0.988	-0.989	-0.988	-0.985	-0.981	-0.976	-0.971	-0.962	-0.955	-0.944	-0.934	-0.922	-0.909	-0.895	-0.881	-0.866	-0.851	-0.836	-0.820	-0.802	-0.786	-0.768	-0.751	-0.734	-0.718	-0.701	-0.684	-0.669	-0.654	-0.639	-0.625	-0.611	-0.599	-0.588	-0.576	-0.568	-0.560	-0.552	-0.546	-0.541	-0.539	-0.538	-0.536	-0.538	-0.540	-0.546	-0.550	-0.559	-0.568	-0.578	-0.589	-0.602	-0.618	-0.634	-0.651	-0.671	-0.691	-0.714	-0.736	-0.760	-0.785	-0.812	-0.840	-0.868	-0.898	-0.928	-0.958	-0.989	-1.020	-1.052	-1.085	-1.118	-1.151	-1.184	-1.216	-1.250	-1.282	-1.315	-1.348	-1.379	-1.411	-1.440	-1.471	-1.500	-1.528	-1.555	-1.581	-1.606	-1.631	-1.652	-1.675	-1.696	-1.715	-1.734	-1.750	-1.765	-1.779	-1.790	-1.801	-1.810	-1.818	-1.824	-1.829	-1.832	-1.834	-1.834	-1.832	-1.829	-1.825	-1.819	-1.812	-1.804	-1.794	-1.782	-1.770	-1.758	-1.742	-1.726	-1.710	-1.692	-1.672	-1.652	-1.632	-1.611	-1.590	-1.568	-1.544	-1.521	-1.498	-1.474	-1.450	-1.426	-1.401	-1.378	-1.352	-1.330	-1.305	-1.282	-1.259	-1.236	-1.216	-1.194	-1.172	-1.152	-1.134	-1.115	-1.098	-1.080	-1.064	-1.050	-1.036	-1.022	-1.011	-0.999	-0.989	-0.979	-0.972	-0.965	-0.959	-0.952	-0.950	-0.948	-0.945	-0.944	-0.942	-0.944	-0.946	-0.948	-0.950	-0.954	-0.958	-0.962	-0.968	-0.974	-0.979	-0.985	-0.992	-0.998	-1.005	-1.012	-1.019	-1.026	-1.032	-1.039	-1.045	-1.050	-1.056	-1.061	-1.066	-1.070	-1.074	-1.078	-1.081	-1.082	-1.082	-1.085	-1.084	-1.084	-1.081	-1.080	-1.075	-1.072	-1.068	-1.061	-1.056	-1.049	-1.041	-1.034	-1.024	-1.014	-1.004	-0.991	-0.980	-0.968	-0.955	-0.942	-0.928	-0.914	-0.900	-0.885	-0.870	-0.854	-0.838	-0.821	-0.805	-0.788	-0.771	-0.755	-0.738	-0.721	-0.704	-0.688	-0.670	-0.654	-0.636	-0.620	-0.602	-0.586	-0.570	-0.554	-0.538	-0.521	-0.505	-0.489	-0.474	-0.459	-0.442	-0.428	-0.412	-0.398	-0.381	-0.366	-0.352	-0.336	-0.321	-0.308	-0.292	-0.279	-0.264	-0.250	-0.235	-0.221	-0.208	-0.194	-0.180	-0.166	-0.152	-0.140	-0.126	-0.114	-0.100	-0.088	-0.075	-0.064	-0.051	-0.039	-0.028	-0.016	-0.005	0.006	0.015	0.026	0.036	0.046	0.055	0.062	0.070	0.078	0.085	0.092	0.098	0.102	0.108	0.112	0.118	0.120	0.124	0.126	0.129	0.130	0.131	0.132	0.134	0.134	0.134	0.134	0.134	0.134	0.132	0.132	0.132	0.131	0.130	0.129	0.129	0.129	0.128	0.128	0.128	0.129	0.129	0.129	0.130	0.131	0.134	0.135	0.136	0.140	0.142	0.146	0.149	0.152	0.156	0.161	0.166	0.172	0.178	0.182	0.189	0.194	0.201	0.206	0.212	0.220	0.228	0.234	0.240	0.248	0.252	0.259	0.265	0.272	0.276	0.282	0.288	0.294	0.299	0.304	0.308	0.314	0.318	0.320	0.324	0.328	0.330	0.331	0.334	0.335	0.336	0.336	0.338	0.338	0.339	0.339	0.338	0.339	0.338	0.338	0.336	0.335	0.334	0.332	0.331	0.331	0.329	0.329	0.328	0.326	0.325	0.324	0.322	0.322	0.321	0.321	0.321	0.320	0.320	0.320	0.320	0.321	0.321	0.321	0.322	0.322	0.325	0.326	0.326	0.328	0.329	0.329	0.331	0.331	0.332	0.334	0.336	0.336	0.338	0.338	0.339	0.339	0.339	0.339	0.339	0.339	0.338	0.336	0.335	0.332	0.331	0.330	0.326	0.324	0.321	0.319	0.314	0.311	0.308	0.302	0.298	0.292	0.286	0.281	0.275	0.269	0.261	0.254	0.246	0.239	0.230	0.221	0.211	0.201	0.191	0.180	0.169	0.159	0.148	0.134	0.122	0.109	0.098	0.084	0.070	0.058	0.042	0.028	0.014	-0.001	-0.016	-0.031	-0.046	-0.062	-0.078	-0.094	-0.110	-0.125	-0.141	-0.158	-0.172	-0.190	-0.206	-0.221	-0.238	-0.252	-0.268	-0.284	-0.298	-0.312	-0.326	-0.341	-0.355	-0.369	-0.381	-0.394	-0.406	-0.419	-0.429	-0.441	-0.451	-0.462	-0.471	-0.480	-0.490	-0.498	-0.505	-0.511	-0.519	-0.525	-0.530	-0.535	-0.540	-0.544	-0.546	-0.550	-0.552	-0.555	-0.556	-0.559	-0.561	-0.561	-0.562	-0.562	-0.564	-0.564	-0.564	-0.564	-0.562	-0.564	-0.562	-0.562	-0.561	-0.561	-0.561	-0.561	-0.562	-0.562	-0.562	-0.564	-0.564	-0.564	-0.564	-0.566	-0.568	-0.569	-0.571	-0.572	-0.575	-0.578	-0.580	-0.584	-0.588	-0.590	-0.594	-0.598	-0.602	-0.606	-0.612	-0.618	-0.622	-0.629	-0.635	-0.641	-0.648	-0.654	-0.660	-0.666	-0.672	-0.680	-0.688	-0.695	-0.701	-0.709	-0.716	-0.724	-0.732	-0.739	-0.748	-0.755	-0.762	-0.771	-0.780	-0.786	-0.794	-0.802	-0.810	-0.816	-0.824	-0.831	-0.838	-0.845	-0.851	-0.858	-0.864	-0.869	-0.874	-0.880	-0.885	-0.890	-0.894	-0.899	-0.902	-0.905	-0.910	-0.912	-0.915	-0.918	-0.921	-0.922	-0.924	-0.925	-0.926	-0.928	-0.929	-0.928	-0.929	-0.929	-0.928	-0.926	-0.926	-0.925	-0.924	-0.922	-0.922	-0.921	-0.920	-0.919	-0.919	-0.916	-0.918	-0.916	-0.916	-0.918	-0.918	-0.919	-0.920	-0.921	-0.922	-0.926	-0.930	-0.931	-0.936	-0.941	-0.946	-0.952	-0.959	-0.968	-0.975	-0.984	-0.992	-1.004	-1.014	-1.026	-1.039	-1.051	-1.065	-1.079	-1.094	-1.110	-1.126	-1.142	-1.160	-1.178	-1.196	-1.215	-1.234	-1.252	-1.272	-1.294	-1.314	-1.332	-1.352	-1.372	-1.394	-1.412	-1.432	-1.452	-1.472	-1.490	-1.509	-1.528	-1.545	-1.562	-1.579	-1.594	-1.610	-1.624	-1.636	-1.649	-1.660	-1.670	-1.679	-1.688	-1.694	-1.701	-1.706	-1.709	-1.712	-1.714	-1.714	-1.712	-1.710	-1.705	-1.701	-1.695	-1.688	-1.678	-1.668	-1.658	-1.644	-1.631	-1.616	-1.600	-1.584	-1.564	-1.546	-1.525	-1.504	-1.482	-1.460	-1.435	-1.411	-1.385	-1.360	-1.334	-1.306	-1.278	-1.250	-1.221	-1.192	-1.162	-1.132	-1.102	-1.072	-1.041	-1.010	-0.979	-0.948	-0.915	-0.882	-0.851	-0.820	-0.788	-0.755	-0.722	-0.692	-0.660	-0.629	-0.598	-0.565	-0.535	-0.504	-0.474	-0.444	-0.414	-0.384	-0.356	-0.326	-0.299	-0.270	-0.244	-0.216	-0.190	-0.164	-0.138	-0.114	-0.090	-0.065	-0.041	-0.019	0.004	0.026	0.046	0.068	0.089	0.109	0.126	0.145	0.162	0.180	0.196	0.212	0.228	0.241	0.255	0.269	0.282	0.294	0.305	0.314	0.324	0.334	0.342	0.350	0.358	0.365	0.371	0.376	0.381	0.385	0.390	0.392	0.396	0.398	0.400	0.401	0.402	0.402	0.402	0.402	0.400	0.398	0.396	0.392	0.390	0.386	0.381	0.376	0.371	0.366	0.360	0.354	0.348	0.340	0.332	0.325	0.318	0.309	0.299	0.291	0.280	0.270	0.260	0.249	0.238	0.228	0.216	0.204	0.192	0.181	0.169	0.158	0.146	0.134	0.121	0.109	0.096	0.085	0.072	0.059	0.048	0.036	0.024	0.011	-0.001	-0.014	-0.024	-0.036	-0.049	-0.060	-0.071	-0.082	-0.095	-0.106	-0.118	-0.129	-0.140	-0.151	-0.162	-0.174	-0.185	-0.195	-0.208	-0.218	-0.229	-0.240	-0.252	-0.264	-0.275	-0.286	-0.299	-0.310	-0.322	-0.334	-0.348	-0.360	-0.372	-0.386	-0.400	-0.415	-0.428	-0.442	-0.456	-0.471	-0.485	-0.501	-0.516	-0.531	-0.546	-0.562	-0.579	-0.595	-0.610	-0.628	-0.644	-0.661	-0.678	-0.694	-0.710	-0.728	-0.744	-0.761	100.000	5.000	2.000	1.000	2.000	0.000	0.000	0.000	0.000	0.000	0.000	0.000	0.000	0.000	0.000	0.000	0.000	0.000	-1.756	-1.769	-1.779	-1.789	-1.799	-1.808	-1.816	-1.824	-1.831	-1.838	-1.846	-1.852	-1.859	-1.865	-1.872	-1.879	-1.885	-1.892	-1.899	-1.906	-1.914	-1.921	-1.930	-1.939	-1.949	-1.958	-1.968	-1.979	-1.991	-2.002	-2.016	-2.030	-2.045	-2.061	-2.076	-2.094	-2.111	-2.130	-2.150	-2.170	-2.191	-2.212	-2.235	-2.259	-2.281	-2.305	-2.329	-2.354	-2.379	-2.401	-2.426	-2.452	-2.476	-2.502	-2.526	-2.551	-2.574	-2.598	-2.620	-2.644	-2.665	-2.685	-2.706	-2.725	-2.742	-2.759	-2.775	-2.790	-2.802	-2.814	-2.824	-2.832	-2.839	-2.845	-2.849	-2.851	-2.851	-2.850	-2.848	-2.842	-2.836	-2.829	-2.818	-2.806	-2.792	-2.778	-2.761	-2.744	-2.722	-2.702	-2.679	-2.654	-2.628	-2.600	-2.570	-2.539	-2.508	-2.474	-2.440	-2.404	-2.366	-2.329	-2.289	-2.249	-2.208	-2.165	-2.122	-2.079	-2.035	-1.990	-1.945	-1.899	-1.852	-1.805	-1.758	-1.711	-1.662	-1.616	-1.566	-1.519	-1.471	-1.422	-1.375	-1.328	-1.280	-1.232	-1.186	-1.139	-1.094	-1.048	-1.001	-0.958	-0.914	-0.870	-0.828	-0.786	-0.746	-0.706	-0.668	-0.629	-0.591	-0.555	-0.520	-0.488	-0.456	-0.424	-0.394	-0.365	-0.336	-0.311	-0.286	-0.262	-0.239	-0.218	-0.196	-0.179	-0.160	-0.144	-0.128	-0.114	-0.101	-0.089	-0.079	-0.070	-0.061	-0.054	-0.046	-0.042	-0.036	-0.032	-0.030	-0.028	-0.026	-0.026	-0.025	-0.025	-0.025	-0.026	-0.028	-0.028	-0.030	-0.031	-0.032	-0.035	-0.036	-0.036	-0.039	-0.039	-0.039	-0.040	-0.040	-0.039	-0.038	-0.038	-0.035	-0.032	-0.030	-0.026	-0.020	-0.016	-0.010	-0.005	0.004	0.010	0.019	0.028	0.036	0.046	0.056	0.068	0.079	0.091	0.102	0.116	0.130	0.144	0.156	0.171	0.186	0.200	0.214	0.230	0.245	0.260	0.275	0.290	0.306	0.321	0.335	0.350	0.364	0.379	0.392	0.406	0.419	0.431	0.444	0.456	0.468	0.479	0.489	0.499	0.507	0.516	0.524	0.532	0.539	0.545	0.550	0.555	0.559	0.562	0.565	0.568	0.570	0.570	0.571	0.570	0.570	0.569	0.566	0.565	0.561	0.558	0.554	0.549	0.544	0.539	0.534	0.528	0.521	0.515	0.509	0.502	0.495	0.489	0.482	0.475	0.469	0.462	0.458	0.452	0.448	0.442	0.438	0.434	0.430	0.428	0.426	0.425	0.424	0.425	0.425	0.429	0.431	0.435	0.441	0.446	0.454	0.462	0.472	0.482	0.495	0.509	0.521	0.536	0.552	0.570	0.588	0.608	0.628	0.648	0.669	0.692	0.716	0.740	0.765	0.790	0.818	0.844	0.870	0.899	0.925	0.952	0.979	1.008	1.035	1.062	1.090	1.116	1.144	1.170	1.195	1.219	1.242	1.266	1.288	1.310	1.330	1.349	1.366	1.384	1.400	1.414	1.428	1.440	1.451	1.461	1.471	1.479	1.486	1.490	1.495	1.498	1.499	1.499	1.499	1.498	1.494	1.490	1.486	1.481	1.474	1.468	1.460	1.452	1.444	1.434	1.425	1.415	1.406	1.395	1.386	1.376	1.366	1.356	1.345	1.335	1.326	1.316	1.309	1.299	1.291	1.282	1.276	1.270	1.264	1.259	1.255	1.250	1.248	1.246	1.244	1.242	1.241	1.244	1.245	1.246	1.248	1.251	1.255	1.260	1.264	1.270	1.276	1.284	1.290	1.300	1.308	1.318	1.326	1.336	1.346	1.358	1.370	1.381	1.394	1.405	1.419	1.431	1.445	1.459	1.471	1.485	1.499	1.512	1.526	1.540	1.552	1.566	1.581	1.594	1.608	1.621	1.635	1.648	1.660	1.672	1.685	1.696	1.708	1.719	1.730	1.739	1.748	1.756	1.764	1.771	1.779	1.785	1.790	1.795	1.798	1.801	1.802	1.804	1.802	1.801	1.799	1.795	1.790	1.784	1.778	1.769	1.760	1.751	1.739	1.726	1.712	1.699	1.684	1.666	1.649	1.630	1.611	1.592	1.570	1.550	1.528	1.505	1.481	1.458	1.434	1.410	1.385	1.360	1.335	1.310	1.285	1.260	1.235	1.212	1.188	1.165	1.142	1.121	1.100	1.081	1.061	1.044	1.026	1.011	0.996	0.982	0.970	0.959	0.949	0.941	0.934	0.929	0.924	0.921	0.919	0.919	0.919	0.921	0.925	0.929	0.934	0.939	0.946	0.954	0.962	0.972	0.981	0.991	1.002	1.014	1.025	1.036	1.048	1.059	1.068	1.078	1.086	1.095	1.104	1.111	1.118	1.122	1.126	1.130	1.131	1.131	1.130	1.128	1.122	1.116	1.110	1.101	1.090	1.076	1.061	1.045	1.026	1.006	0.984	0.961	0.934	0.906	0.878	0.848	0.815	0.780	0.745	0.708	0.670	0.630	0.590	0.548	0.504	0.461	0.416	0.370	0.322	0.276	0.229	0.180	0.131	0.082	0.034	-0.015	-0.065	-0.114	-0.161	-0.211	-0.259	-0.306	-0.354	-0.401	-0.448	-0.492	-0.539	-0.582	-0.625	-0.666	-0.708	-0.748	-0.786	-0.824	-0.861	-0.895	-0.930	-0.961	-0.992	-1.022	-1.050	-1.076	-1.102	-1.126	-1.149	-1.171	-1.190	-1.208	-1.225	-1.240	-1.254	-1.266	-1.278	-1.286	-1.295	-1.302	-1.308	-1.311	-1.314	-1.314	-1.314	-1.312	-1.309	-1.304	-1.299	-1.291	-1.285	-1.275	-1.266	-1.256	-1.244	-1.232	-1.219	-1.205	-1.191	-1.175	-1.159	-1.142	-1.128	-1.110	-1.094	-1.076	-1.060	-1.044	-1.028	-1.010	-0.994	-0.979	-0.964	-0.949	-0.934	-0.920	-0.908	-0.895	-0.882	-0.871	-0.862	-0.854	-0.846	-0.840	-0.834	-0.830	-0.826	-0.825	-0.824	-0.825	-0.826	-0.829	-0.832	-0.836	-0.842	-0.850	-0.858	-0.868	-0.878	-0.888	-0.900	-0.914	-0.926	-0.941	-0.955	-0.970	-0.986	-1.002	-1.019	-1.035	-1.051	-1.068	-1.085	-1.101	-1.118	-1.134	-1.149	-1.164	-1.178	-1.191	-1.204	-1.216	-1.228	-1.238	-1.245	-1.254	-1.260	-1.265	-1.269	-1.271	-1.274	-1.274	-1.272	-1.270	-1.266	-1.261	-1.254	-1.245	-1.236	-1.225	-1.214	-1.201	-1.186	-1.170	-1.154	-1.136	-1.118	-1.099	-1.078	-1.056	-1.035	-1.012	-0.990	-0.968	-0.944	-0.920	-0.896	-0.872	-0.851	-0.828	-0.805	-0.784	-0.762	-0.741	-0.720	-0.701	-0.682	-0.666	-0.650	-0.635	-0.620	-0.608	-0.596	-0.586	-0.578	-0.570	-0.564	-0.560	-0.556	-0.556	-0.556	-0.559	-0.561	-0.564	-0.571	-0.579	-0.588	-0.598	-0.609	-0.620	-0.632	-0.649	-0.662	-0.679	-0.695	-0.712	-0.730	-0.748	-0.766	-0.785	-0.804	-0.822	-0.841	-0.860	-0.879	-0.896	-0.914	-0.930	-0.948	-0.962	-0.976	-0.991	-1.004	-1.016	-1.026	-1.036	-1.045	-1.054	-1.059	-1.064	-1.068	-1.071	-1.074	-1.074	-1.072	-1.071	-1.068	-1.064	-1.059	-1.052	-1.046	-1.038	-1.028	-1.018	-1.008	-0.995	-0.982	-0.970	-0.958	-0.942	-0.929	-0.914	-0.900	-0.885	-0.870	-0.855	-0.840	-0.825	-0.810	-0.798	-0.782	-0.769	-0.755	-0.742	-0.730	-0.716	-0.705	-0.694	-0.684	-0.672	-0.664	-0.655	-0.649	-0.640	-0.635	-0.629	-0.622	-0.619	-0.614	-0.611	-0.608	-0.606	-0.605	-0.602	-0.601	-0.602	-0.602	-0.604	-0.606	-0.608	-0.610	-0.614	-0.618	-0.620	-0.626	-0.630	-0.635	-0.640	-0.645	-0.652	-0.660	-0.666	-0.674	-0.681	-0.689	-0.699	-0.708	-0.716	-0.725	-0.735	-0.744	-0.755	-0.764	-0.776	-0.786	-0.798	-0.808	-0.820	-0.831	-0.845	-0.856	-0.868	-0.881	-0.894	-0.906	-0.918	-0.930	-0.941	-0.954	-0.965	-0.976	-0.988	-0.998	-1.008	-1.018	-1.028	-1.036	-1.044	-1.051	-1.058	-1.062	-1.068	-1.071	-1.074	-1.076	-1.075	-1.076	-1.072	-1.070	-1.065	-1.060	-1.054	-1.044	-1.034	-1.021	-1.008	-0.992	-0.975	-0.958	-0.938	-0.916	-0.894	-0.869	-0.842	-0.815	-0.786	-0.756	-0.725	-0.691	-0.658	-0.622	-0.585	-0.548	-0.509	-0.470	-0.429	-0.388	-0.346	-0.304	-0.261	-0.218	-0.174	-0.131	-0.088	-0.044	0.000	0.044	0.086	0.129	0.170	0.212	0.254	0.294	0.332	0.370	0.408	0.442	0.478	0.511	0.544	0.575	0.605	0.632	0.660	0.684	0.708	0.730	0.750	0.769	0.786	0.802	0.818	0.830	0.842	0.852	0.861	0.869	0.875	0.881	0.885	0.889	0.890	0.891	0.892	0.892	0.891	0.891	0.890	0.889	0.888	0.885	0.884	0.882	0.881	0.880	0.880	0.880	0.880	0.882	0.886	0.889	0.895	0.900	0.906	0.915	0.925	0.936	0.948	0.961	0.978	0.994	1.011	1.031	1.052	1.075	1.099	1.125	1.151	1.180	1.210	1.241	1.274	1.308	1.342	1.379	1.416	1.452	1.491	1.531	1.571	1.612	1.654	1.694	1.736	1.779	1.820	1.861	1.902	1.945	1.985	2.024	2.062	2.100	2.136	2.174	2.208	2.240	2.272	2.302	2.331	2.359	2.384	2.408	2.429	2.448	2.465	2.481	2.494	2.505	2.514	2.520	2.525	2.526	2.526	2.522	2.519	2.511	2.501	2.490	2.476	2.461	2.442	2.424	2.401	2.378	2.354	2.328	2.299	2.270	2.239	2.206	2.172	2.139	2.104	2.068	2.030	1.992	1.955	1.915	1.876	1.838	1.799	1.760	1.720	1.681	1.644	1.605	1.568	1.531	1.494	1.458	1.424	1.389	1.358	1.324	1.294	1.264	1.235	1.206	1.179	1.154	1.130	1.105	1.085	1.064	1.044	1.025	1.009	0.992	0.979	0.965	0.952	0.942	0.932	0.924	0.916	0.909	0.902	0.899	0.894	0.891	0.890	0.889	0.888	0.888	0.889	0.890	0.891	0.894	0.898	0.900	0.905	0.908	0.912	0.915	0.920	0.924	0.929	0.932	0.936	0.940	0.944	0.949	0.951	0.954	0.958	0.959	0.960	0.961	0.961	0.961	0.960	0.959	0.958	0.954	0.950	0.945	0.939	0.932	0.926	0.918	0.908	0.896	0.885	0.871	0.858	0.841	0.825	0.808	0.789	0.768	0.746	0.725	0.700	0.675	0.649	0.622	0.594	0.564	0.532	0.501	0.468	0.434	0.399	0.362	0.326	0.286	0.249	0.208	0.168	0.126	0.085	0.042	-0.001	-0.045	-0.088	-0.131	-0.176	-0.220	-0.265	-0.308	-0.352	-0.396	-0.440	-0.484	-0.526	-0.569	-0.610	-0.651	-0.691	-0.731	-0.770	-0.808	-0.845	-0.880	-0.914	-0.946	-0.979	-1.008	-1.038	-1.064	-1.091	-1.115	-1.138	-1.159	-1.179	-1.196	-1.214	-1.229	-1.242	-1.254	-1.264	-1.274	-1.279	-1.285	-1.289	-1.291	-1.294	-1.292	-1.292	-1.290	-1.286	-1.282	-1.276	-1.269	-1.261	-1.252	-1.244	-1.234	-1.224	-1.211	-1.201	-1.188	-1.176	-1.165	-1.152	-1.139	-1.128	-1.115	-1.104	-1.091	-1.081	-1.070	-1.060	-1.049	-1.040	-1.032	-1.025	-1.019	-1.012	-1.008	-1.002	-1.000	-0.996	-0.995	-0.994	-0.994	-0.994	-0.998	-0.999	-1.002	-1.008	-1.012	-1.019	-1.026	-1.032	-1.041	-1.050	-1.060	-1.070	-1.080	-1.091	-1.102	-1.114	-1.125	-1.136	-1.148	-1.160	-1.171	-1.182	-1.194	-1.205	-1.215	-1.224	-1.234	-1.242	-1.251	-1.258	-1.265	-1.270	-1.275	-1.280	-1.284	-1.285	-1.286	-1.288	-1.286	-1.285	-1.281	-1.278	-1.274	-1.268	-1.261	-1.254	-1.245	-1.235	-1.226	-1.215	-1.201	-1.189	-1.175	-1.160	-1.146	-1.130	-1.114	-1.096	-1.080	-1.062	-1.044	-1.025	-1.006	-0.986	-0.969	-0.951	-0.931	-0.914	-0.895	-0.878	-0.859	-0.841	-0.825	-0.809	-0.792	-0.776	-0.761	-0.748	-0.732	-0.720	-0.709	-0.696	-0.686	-0.676	-0.668	-0.660	-0.651	-0.645	-0.639	-0.634	-0.630	-0.626	-0.624	-0.621	-0.621	-0.621	-0.621	-0.622	-0.622	-0.625	-0.628	-0.631	-0.634	-0.638	-0.642	-0.646	-0.651	-0.656	-0.661	-0.666	-0.672	-0.679	-0.684	-0.688	-0.694	-0.699	-0.704	-0.709	-0.712	-0.718	-0.721	-0.725	-0.728	-0.732	-0.734	-0.736	-0.738	-0.739	-0.740	-0.740	-0.740	-0.740	-0.740	-0.739	-0.736	-0.735	-0.732	-0.730	-0.726	-0.722	-0.719	-0.715	-0.711	-0.706	-0.701	-0.696	-0.692	-0.686	-0.680	-0.675	-0.670	-0.662	-0.656	-0.651	-0.645	-0.639	-0.632	-0.626	-0.620	-0.614	-0.608	-0.601	-0.594	-0.588	-0.581	-0.575	-0.569	-0.562	-0.556	-0.551	-0.545	-0.540	-0.534	-0.528	-0.522	-0.516	-0.511	-0.505	-0.500	-0.495	-0.491	-0.486	-0.481	-0.478	-0.472	-0.470	-0.466	-0.461	-0.459	-0.456	-0.452	-0.450	-0.449	-0.446	-0.442	-0.441	-0.442	-0.441	-0.441	-0.441	-0.442	-0.442	-0.445	-0.446	-0.449	-0.451	-0.455	-0.459	-0.461	-0.465	-0.469	-0.474	-0.480	-0.484	-0.490	-0.498	-0.504	-0.510	-0.518	-0.525	-0.531	-0.539	-0.546	-0.555	-0.562	-0.570	-0.579	-0.588	-0.595	-0.604	-0.611	-0.619	-0.628	-0.635	-0.642	-0.650	-0.658	-0.664	-0.671	-0.678	-0.682	-0.690	-0.696	-0.701	-0.706	-0.710	-0.715	-0.719	-0.722	-0.725	-0.729	-0.731	-0.732	-0.735	-0.738	-0.738	-0.739	-0.740	-0.740	-0.740	-0.739	-0.739	-0.738	-0.736	-0.735	-0.732	-0.730	-0.728	-0.724	-0.720	-0.716	-0.712	-0.709	-0.705	-0.700	-0.695	-0.690	-0.685	-0.678	-0.672	-0.665	-0.659	-0.651	-0.645	-0.636	-0.628	-0.620	-0.611	-0.604	-0.594	-0.585	-0.575	-0.565	-0.555	-0.545	-0.535	-0.524	-0.512	-0.501	-0.491	-0.481	-0.471	-0.460	-0.449	-0.439	-0.429	-0.418	-0.408	-0.396	-0.386	-0.378	-0.368	-0.358	-0.348	-0.340	-0.330	-0.322	-0.314	-0.306	-0.299	-0.291	-0.285	-0.279	-0.274	-0.268	-0.262	-0.258	-0.252	-0.249	-0.244	-0.241	-0.238	-0.235	-0.232	-0.229	-0.226	-0.224	-0.222	-0.221	-0.219	-0.216	-0.215	-0.214	-0.211	-0.209	-0.206	-0.205	-0.201	-0.199	-0.196	-0.192	-0.189	-0.184	-0.180	-0.175	-0.171	-0.166	-0.159	-0.154	-0.146	-0.140	-0.132	-0.125	-0.116	-0.108	-0.099	-0.089	-0.079	-0.070	-0.060	-0.049	-0.039	-0.028	-0.016	-0.005	0.006	0.018	0.028	0.038	0.050	0.060	0.070	0.080	0.089	0.099	0.108	0.115	0.124	0.131	0.138	0.144	0.149	0.152	0.158	0.160	0.162	0.165	0.165	0.166	0.165	0.162	0.160	0.158	0.152	0.149	0.142	0.135	0.126	0.118	0.109	0.099	0.088	0.078	0.065	0.051	0.039	0.025	0.012	-0.002	-0.019	-0.032	-0.048	-0.064	-0.080	-0.095	-0.112	-0.129	-0.145	-0.161	-0.178	-0.192	-0.209	-0.225	-0.239	-0.254	-0.268	-0.280	-0.295	-0.308	-0.318	-0.330	-0.341	-0.350	-0.359	-0.368	-0.375	-0.381	-0.388	-0.391	-0.396	-0.399	-0.401	-0.402	-0.404	-0.402	-0.401	-0.400	-0.398	-0.394	-0.390	-0.384	-0.378	-0.371	-0.364	-0.355	-0.348	-0.338	-0.329	-0.319	-0.309	-0.298	-0.286	-0.275	-0.264	-0.252	-0.240	-0.229	-0.216	-0.205	-0.194	-0.184	-0.172	-0.162	-0.152	-0.144	-0.135	-0.126	-0.120	-0.114	-0.108	-0.102	-0.100	-0.096	-0.094	-0.092	-0.092	-0.095	-0.098	-0.100	-0.105	-0.110	-0.118	-0.126	-0.135	-0.146	-0.158	-0.170	-0.185	-0.200	-0.216	-0.235	-0.252	-0.274	-0.294	-0.316	-0.339	-0.364	-0.388	-0.414	-0.440	-0.468	-0.495	-0.524	-0.552	-0.582	-0.612	-0.642	-0.675	-0.706	-0.738	-0.770	-0.801	-0.832	-0.865	-0.896	-0.929	-0.960	-0.991	-1.021	-1.050	-1.079	-1.109	-1.136	-1.164	-1.189	-1.215	-1.239	-1.261	-1.284	-1.305	-1.324	-1.342	-1.360	-1.375	-1.390	-1.402	-1.414	-1.424	-1.431	-1.438	-1.444	-1.448	-1.449	-1.450	-1.449	-1.446	-1.441	-1.435	-1.428	-1.419	-1.408	-1.395	-1.382	-1.366	-1.350	-1.334	-1.314	-1.294	-1.272	-1.250	-1.226	-1.201	-1.175	-1.149	-1.121	-1.094	-1.065	-1.036	-1.006	-0.975	-0.944	-0.914	-0.882	-0.850	-0.818	-0.785	-0.752	-0.720	-0.688	-0.654	-0.622	-0.590	-0.558	-0.525	-0.495	-0.462	-0.431	-0.401	-0.371	-0.342	-0.311	-0.282	-0.255	-0.228	-0.201	-0.175	-0.150	-0.124	-0.100	-0.076	-0.052	-0.030	-0.009	0.012	0.034	0.054	0.072	0.091	0.110	0.128	0.144	0.159	0.175	0.189	0.204	0.215	0.229	0.240	0.252	0.264	0.274	0.282	0.291	0.299	0.306	0.314	0.320	0.326	0.331	0.336	0.340	0.342	0.346	0.348	0.350	0.351	0.352	0.351	0.351	0.349	0.348	0.345	0.342	0.340	0.335	0.331	0.325	0.320	0.314	0.308	0.300	0.292	0.285	0.275	0.268	0.258	0.248	0.238	0.228	0.215	0.205	0.194	0.181	0.169	0.156	0.144	0.131	0.118	0.104	0.090	0.076	0.061	0.048	0.034	0.019	0.004	-0.010	-0.025	-0.040	-0.054	-0.069	-0.085	-0.099	-0.115	-0.130	-0.145	-0.160	-0.175	-0.191	-0.206	-0.222	-0.238	-0.252	-0.270	-0.285	-0.300	-0.316	-0.332	-0.350	-0.365	-0.382	-0.399	-0.416	-0.432	-0.449	-0.466	-0.484	-0.500	-0.518	-0.534	-0.551	-0.569	-0.585	-0.602	-0.621	-0.638	-0.655	-0.672	-0.690	-0.706	-0.724	-0.741	-0.758	-0.774	-0.790	-0.806	-0.821	-0.836	-0.852	-0.865	-0.880	-0.895	-0.908	-0.920	-0.932	-0.945	-0.956	-0.968	-0.979	-0.989	-0.996	-1.006	-1.014	-1.021	-1.029	-1.034	-1.039	-1.044	-1.049	-1.051	-1.055	-1.058	-1.059	-1.060	-1.060	-1.060	-1.059	-1.059	-1.056	-1.054	-1.051	-1.048	-1.044	-1.040	-1.035	-1.030	-1.025	-1.020	-1.014	-1.009	-1.002	-0.998	-0.990	-0.985	-0.979	-0.972	-0.966	-0.961	-0.955	-0.950	-0.945	-0.940	-0.935	-0.931	-0.926	-0.922	-0.919	-0.915	-0.912	-0.910	-0.908	-0.908	-0.905	-0.904	-0.902	-0.902	-0.902	-0.902	-0.902	-0.904	-0.904	-0.905	-0.908	-0.910	-0.910	-0.912	-0.915	-0.918	-0.920	-0.924	-0.925	-0.928	-0.931	-0.935	-0.939	-0.941	-0.945	-0.949	-0.951	-0.955	-0.958	-0.960	-0.964	-0.966	-0.971	-0.972	-0.976	-0.980	-0.982	-0.985	-0.989	-0.991	-0.994	-0.996	-0.999	-1.001	-1.005	-1.008	-1.010	-1.012	-1.015	-1.016	-1.019	-1.021	-1.024	-1.025	-1.028	-1.029	-1.029	-1.030	-1.030	-1.030	-1.030	-1.029	-1.028	-1.026	-1.024	-1.022	-1.018	-1.014	-1.009	-1.004	-0.998	-0.991	-0.982	-0.975	-0.965	-0.955	-0.944	-0.932	-0.920	-0.906	-0.891	-0.876	-0.859	-0.842	-0.824	-0.804	-0.785	-0.766	-0.745	-0.721	-0.700	-0.676	-0.652	-0.629	-0.604	-0.579	-0.554	-0.529	-0.502	-0.478	-0.452	-0.426	-0.400	-0.375	-0.350	-0.325	-0.301	-0.278	-0.254	-0.231	-0.209	-0.186	-0.168	-0.148	-0.129	-0.110	-0.092	-0.076	-0.061	-0.048	-0.032	-0.021	-0.010	0.001	0.011	0.019	0.026	0.034	0.039	0.044	0.048	0.051	0.054	0.056	0.058	0.058	0.058	0.056	0.056	0.054	0.052	0.050	0.048	0.046	0.044	0.041	0.040	0.038	0.035	0.034	0.032	0.031	0.030	0.031	0.031	0.031	0.032	0.035	0.036	0.040	0.044	0.048	0.054	0.060	0.066	0.075	0.082	0.091	0.100	0.110	0.121	0.132	0.145	0.158	0.171	0.184	0.199	0.212	0.229	0.244	0.260	0.276	0.294	0.310	0.328	0.345	0.362	0.379	0.398	0.415	0.432	0.449	0.465	0.482	0.498	0.514	0.529	0.544	0.558	0.571	0.585	0.598	0.609	0.620	0.630	0.639	0.648	0.655	0.661	0.668	0.671	0.675	0.678	0.679	0.679	0.679	0.676	0.672	0.668	0.662	0.656	0.649	0.639	0.630	0.619	0.606	0.594	0.580	0.565	0.549	0.532	0.516	0.498	0.480	0.460	0.441	0.420	0.400	0.380	0.360	0.339	0.318	0.295	0.275	0.255	0.234	0.212	0.194	0.174	0.155	0.138	0.120	0.104	0.088	0.072	0.059	0.045	0.032	0.021	0.011	0.002	-0.004	-0.011	-0.016	-0.019	-0.022	-0.024	-0.024	-0.022	-0.020	-0.018	-0.011	-0.005	0.001	0.010	0.020	0.030	0.042	0.056	0.069	0.084	0.100	0.116	0.132	0.151	0.170	0.190	0.210	0.230	0.251	0.272	0.295	0.318	0.340	0.361	0.384	0.405	0.429	0.449	0.471	0.494	0.515	0.535	0.555	0.576	0.595	0.615	0.634	0.651	0.670	0.688	0.704	0.720	0.734	0.749	0.764	0.776	0.790	0.802	0.815	0.824	0.835	0.844	0.854	0.861	0.869	0.876	0.882	0.890	0.896	0.902	0.908	0.914	0.919	0.925	0.931	0.936	0.942	0.949	0.955	0.961	0.969	0.976	0.984	0.994	1.002	1.011	1.021	1.032	1.044	1.059	1.071	1.085	1.101	1.118	1.135	1.152	1.170	1.190	1.211	1.232	1.254	1.278	1.301	1.325	1.350	1.376	1.402	1.429	1.456	1.484	1.511	1.539	1.566	1.595	1.622	1.650	1.679	1.705	1.731	1.756	1.782	1.805	1.829	1.850	1.872	1.891	1.910	1.928	1.944	1.958	1.970	1.982	1.991	1.999	2.005	2.009	2.013	2.011	2.009	2.006	2.000	1.992	1.982	1.971	1.959	1.944	1.926	1.908	1.888	1.865	1.842	1.818	1.791	1.764	1.735	1.705	1.674	1.641	1.610	1.576	1.542	1.508	1.474	1.439	1.402	1.365	1.330	1.294	1.256	1.220	1.184	1.148	1.110	1.075	1.040	1.005	0.971	0.938	0.904	0.871	0.839	0.808	0.776	0.746	0.715	0.686	0.658	0.629	0.600	0.571	0.544	0.518	0.489	0.462	0.435	0.408	0.380	0.354	0.325	0.296	0.269	0.239	0.210	0.180	0.150	0.119	0.086	0.052	0.020	-0.014	-0.050	-0.086	-0.125	-0.164	-0.202	-0.245	-0.286	-0.330	-0.374	-0.420	-0.466	-0.514	-0.564	-0.614	-0.666	-0.719	-0.774	-0.829	-0.885	-0.944	-1.002	-1.062	-1.124	-1.185	-1.249	-1.312	-1.376	-1.442	-1.509	-1.575	-1.642	-1.711	-1.781	-1.850	-1.920	-1.991	-2.061	-2.134	-2.205	-2.278	-2.349	-2.422	-2.496	-2.570	-2.644	-2.719	-2.794	-2.869	-2.942	-3.019	-3.095	-3.171	-3.248	-3.322	-3.400	-3.478	-3.552	-3.630	-3.709	-3.786	-3.865	-3.945	-4.025	-4.104	-4.184	-4.264	-4.345	-4.426	-4.509	-4.590	-4.672	-4.756	-4.839	-4.924	-5.008	-5.091	-5.178	-5.262	-5.350	-5.436	-5.522	-5.610	-5.699	-5.786	-5.875	-5.964	-6.052	-6.142	-6.231	-6.321	-6.410	-6.501	-6.590	-6.680	-6.770	-6.860	-6.949	-7.038	-7.126	-7.214	-7.301	-7.389	-7.474	-7.560	-7.644	-7.729	-7.810	-7.891	-7.972	-8.051	-8.129	-8.205	-8.280	-8.352	-8.425	-8.495	-8.564	-8.630	-8.695	-8.759	-8.819	-8.879	-8.935	-8.990	-9.041	-9.091	-9.139	-9.185	-9.226	-9.268	-9.304	-9.340	-9.372	-9.402	-9.430	-9.456	-9.480	-9.500	-9.518	-9.534	-9.546	-9.556	-9.565	-9.571	-9.575	-9.576	-9.576	-9.574	-9.568	-9.561	-9.552	-9.542	-9.529	-9.515	-9.500	-9.482	-9.464	-9.445	-9.424	-9.401	-9.378	-9.354	-9.329	-9.302	-9.275	-9.249	-9.220	-9.190	-9.160	-9.130	-9.100	-9.068	-9.036	-9.005	-8.972	-8.939	-8.906	-8.874	-8.840	-8.806	-8.772	-8.740	-8.705	-8.671	-8.635	-8.601	-8.565	-8.529	-8.492	-8.455	-8.418	-8.380	-8.340	-8.300	-8.260	-8.219	-8.175	-8.131	-8.088	-8.041	-7.995	-7.945	-7.896	-7.844	-7.790	-7.736	-7.681	-7.622	-7.562	-7.501	-7.439	-7.372	-7.306	-7.238	-7.168	-7.094	-7.020	-6.944	-6.866	-6.785	-6.704	-6.620	-6.534	-6.448	-6.358	-6.268	-6.176	-6.082	-5.986	-5.890	-5.792	-5.692	-5.592	-5.492	-5.391	-5.288	-5.184	-5.080	-4.975	-4.871	-4.766	-4.661	-4.555	-4.450	-4.345	-4.239	-4.135	-4.031	-3.928	-3.824	-3.722	-3.621	-3.520	-3.420	-3.322	-3.226	-3.129	-3.035	-2.940	-2.848	-2.756	-2.666	-2.578	-2.490	-2.404	-2.319	-2.235	-2.154	-2.074	-1.996	-1.918	-1.841	-1.766	-1.694	-1.621	-1.550	-1.480	-1.412	-1.345	-1.279	-1.214	-1.150	-1.086	-1.024	-0.962	-0.902	-0.842	-0.782	-0.725	-0.666	-0.609	-0.551	-0.496	-0.440	-0.385	-0.330	-0.276	-0.222	-0.168	-0.114	-0.061	-0.008	0.046	0.098	0.150	0.204	0.255	0.308	0.360	0.411	0.464	0.515	0.566	0.616	0.669	0.719	0.770	0.819	0.870	0.920	0.969	1.018	1.068	1.116	1.164	1.211	1.259	1.304	1.350	1.396	1.441	1.485	1.530	1.574	1.616	1.659	1.699	1.740	1.779	1.818	1.855	1.894	1.929	1.964	1.998	2.030	2.062	2.094	2.122	2.151	2.179	2.205	2.229	2.252	2.275	2.296	2.315	2.335	2.351	2.366	2.382	2.395	2.406	2.416	2.425	2.432	2.440	2.444	2.449	2.451	2.452	2.451	2.449	2.446	2.441	2.436	2.430	2.424	2.415	2.406	2.396	2.386	2.374	2.361	2.349	2.335	2.321	2.306	2.291	2.275	2.260	2.244	2.228	2.211	2.195	2.179	2.162	2.146	2.130	2.114	2.099	2.084	2.069	2.055	2.041	2.027	2.014	2.001	1.989	1.978	1.968	1.958	1.948	1.939	1.930	1.922	1.914	1.908	1.901	1.895	1.889	1.885	1.880	1.876	1.871	1.868	1.864	1.860	1.856	1.851	1.848	1.844	1.840	1.834	1.830	1.822	1.818	1.811	1.804	1.795	1.786	1.778	1.766	1.755	1.742	1.730	1.715	1.700	1.682	1.664	1.645	1.625	1.604	1.580	1.556	1.530	1.504	1.475	1.445	1.415	1.382	1.349	1.314	1.278	1.241	1.202	1.162	1.122	1.080	1.038	0.992	0.948	0.902	0.856	0.808	0.760	0.710	0.660	0.610	0.559	0.507	0.455	0.404	0.351	0.299	0.245	0.194	0.140	0.086	0.035	-0.019	-0.071	-0.124	-0.175	-0.228	-0.278	-0.329	-0.380	-0.429	-0.478	-0.526	-0.574	-0.620	-0.666	-0.711	-0.755	-0.799	-0.841	-0.882	-0.921	-0.960	-0.998	-1.034	-1.069	-1.102	-1.135	-1.166	-1.198	-1.225	-1.252	-1.280	-1.305	-1.329	-1.351	-1.374	-1.394	-1.414	-1.430	-1.448	-1.464	-1.478	-1.491	-1.502	-1.515	-1.525	-1.535	-1.544	-1.552	-1.560	-1.565	-1.571	-1.576	-1.581	-1.585	-1.588	-1.591	-1.592	-1.595	-1.598	-1.599	-1.600	-1.602	-1.605	-1.608	-1.610	-1.612	-1.615	-1.619	-1.621	-1.626	-1.630	-1.635	-1.640	-1.646	-1.652	-1.660	-1.668	-1.678	-1.686	-1.696	-1.709	-1.720	-1.732	-1.748	-1.762	-1.778	-1.794	-1.810	-1.828	-1.846	-1.866	-1.886	-1.908	-1.930	-1.952	-1.976	-1.999	-2.024	-2.047	-2.072	-2.098	-2.124	-2.149	-2.174	-2.200	-2.225	-2.251	-2.276	-2.302	-2.328	-2.351	-2.375	-2.399	-2.421	-2.445	-2.465	-2.486	-2.506	-2.525	-2.541	-2.559	-2.572	-2.586	-2.598	-2.610	-2.619	-2.626	-2.632	-2.639	-2.641	-2.644	-2.644	-2.641	-2.638	-2.632	-2.626	-2.618	-2.606	-2.595	-2.581	-2.565	-2.549	-2.529	-2.508	-2.485	-2.461	-2.435	-2.409	-2.380	-2.349	-2.318	-2.284	-2.250	-2.212	-2.175	-2.136	-2.098	-2.056	-2.014	-1.971	-1.928	-1.882	-1.836	-1.790	-1.742	-1.695	-1.648	-1.599	-1.550	-1.500	-1.450	-1.401	-1.351	-1.299	-1.249	-1.199	-1.149	-1.098	-1.049	-1.000	-0.951	-0.902	-0.855	-0.808	-0.760	-0.714	-0.669	-0.622	-0.579	-0.536	-0.495	-0.454	-0.414	-0.375	-0.338	-0.301	-0.266	-0.234	-0.201	-0.170	-0.141	-0.114	-0.088	-0.062	-0.039	-0.016	0.005	0.025	0.042	0.060	0.075	0.089	0.101	0.112	0.121	0.131	0.139	0.144	0.149	0.152	0.156	0.159	0.159	0.160	0.159	0.156	0.155	0.152	0.149	0.145	0.141	0.138	0.134	0.129	0.124	0.120	0.115	0.111	0.108	0.102	0.099	0.096	0.094	0.091	0.090	0.089	0.088	0.088	0.089	0.090	0.092	0.096	0.100	0.105	0.110	0.115	0.121	0.129	0.138	0.145	0.155	0.165	0.176	0.188	0.199	0.211	0.224	0.238	0.250	0.265	0.279	0.292	0.308	0.322	0.338	0.351	0.366	0.381	0.396	0.410	0.425	0.439	0.452	0.466	0.479	0.492	0.504	0.515	0.528	0.538	0.548	0.558	0.566	0.575	0.582	0.591	0.598	0.602	0.606	0.612	0.615	0.618	0.621	0.622	0.624	0.624	0.625	0.625	0.625	0.622	0.620	0.618	0.615	0.611	0.608	0.605	0.601	0.596	0.591	0.588	0.582	0.576	0.572	0.566	0.562	0.558	0.554	0.550	0.545	0.541	0.539	0.536	0.534	0.531	0.530	0.530	0.529	0.529	0.531	0.532	0.535	0.539	0.545	0.550	0.555	0.562	0.571	0.580	0.590	0.600	0.612	0.625	0.639	0.654	0.669	0.685	0.701	0.720	0.738	0.758	0.776	0.796	0.818	0.839	0.861	0.885	0.906	0.929	0.952	0.978	1.001	1.025	1.049	1.072	1.095	1.118	1.141	1.164	1.185	1.208	1.229	1.250	1.269	1.290	1.308	1.325	1.341	1.359	1.372	1.386	1.400	1.411	1.421	1.431	1.440	1.448	1.454	1.460	1.464	1.468	1.471	1.472	1.471	1.471	1.471	1.468	1.465	1.460	1.456	1.450	1.445	1.438	1.431	1.424	1.415	1.408	1.398	1.389	1.380	1.370	1.362	1.352	1.342	1.334	1.325	1.316	1.306	1.299	1.290	1.282	1.275	1.269	1.261	1.256	1.251	1.246	1.242	1.239	1.236	1.235	1.231	1.231	1.231	1.232	1.232	1.235	1.238	1.241	1.245	1.250	1.255	1.261	1.268	1.276	1.282	1.291	1.301	1.310	1.321	1.331	1.342	1.355	1.368	1.380	1.394	1.408	1.421	1.436	1.450	1.465	1.481	1.496	1.511	1.528	1.542	1.559	1.574	1.590	1.606	1.621	1.636	1.652	1.669	1.684	1.699	1.714	1.726	1.741	1.754	1.766	1.779	1.791	1.801	1.811	1.820	1.829	1.838	1.844	1.851	1.856	1.861	1.864	1.866	1.869	1.870	1.869	1.868	1.864	1.860	1.855	1.849	1.841	1.834	1.824	1.814	1.801	1.789	1.775	1.761	1.745	1.728	1.710	1.692	1.674	1.654	1.634	1.611	1.591	1.569	1.546	1.524	1.500	1.478	1.454	1.431	1.408	1.385	1.361	1.340	1.316	1.294	1.272	1.251	1.231	1.210	1.191	1.174	1.156	1.139	1.124	1.109	1.095	1.082	1.071	1.061	1.051	1.044	1.038	1.031	1.028	1.024	1.022	1.021	1.022	1.022	1.026	1.030	1.034	1.039	1.045	1.051	1.060	1.066	1.076	1.085	1.095	1.105	1.116	1.126	1.135	1.146	1.158	1.166	1.175	1.182	1.191	1.199	1.206	1.211	1.218	1.221	1.224	1.226	1.226	1.225	1.224	1.220	1.215	1.208	1.199	1.189	1.178	1.164	1.149	1.132	1.115	1.094	1.072	1.050	1.025	0.998	0.969	0.939	0.908	0.874	0.840	0.804	0.766	0.728	0.689	0.648	0.605	0.562	0.519	0.475	0.429	0.382	0.336	0.289	0.241	0.194	0.146	0.099	0.050	0.002	-0.044	-0.091	-0.139	-0.185	-0.231	-0.276	-0.321	-0.365	-0.409	-0.451	-0.491	-0.532	-0.571	-0.609	-0.646	-0.681	-0.716	-0.749	-0.780	-0.810	-0.839	-0.865	-0.891	-0.915	-0.938	-0.959	-0.976	-0.994	-1.011	-1.025	-1.039	-1.049	-1.059	-1.066	-1.072	-1.078	-1.081	-1.084	-1.085	-1.084	-1.081	-1.078	-1.072	-1.065	-1.059	-1.050	-1.040	-1.029	-1.018	-1.004	-0.990	-0.976	-0.961	-0.946	-0.930	-0.912	-0.895	-0.878	-0.860	-0.841	-0.822	-0.805	-0.786	-0.769	-0.751	-0.734	-0.718	-0.701	-0.685	-0.670	-0.655	-0.642	-0.629	-0.618	-0.606	-0.596	-0.586	-0.579	-0.572	-0.566	-0.564	-0.561	-0.560	-0.560	-0.560	-0.562	-0.566	-0.572	-0.579	-0.586	-0.595	-0.604	-0.615	-0.628	-0.641	-0.655	-0.670	-0.686	-0.704	-0.720	-0.739	-0.758	-0.776	-0.796	-0.815	-0.835	-0.855	-0.875	-0.894	-0.912	-0.931	-0.950	-0.968	-0.985	-1.001	-1.016	-1.031	-1.044	-1.056	-1.068	-1.078	-1.085	-1.092	-1.096	-1.100	-1.101	-1.102	-1.100	-1.099	-1.095	-1.088	-1.080	-1.070	-1.059	-1.045	-1.031	-1.016	-0.998	-0.978	-0.959	-0.936	-0.914	-0.890	-0.866	-0.840	-0.814	-0.786	-0.758	-0.730	-0.701	-0.672	-0.644	-0.614	-0.585	-0.555	-0.528	-0.500	-0.474	-0.446	-0.420	-0.395	-0.371	-0.350	-0.328	-0.308	-0.289	-0.270	-0.255	-0.239	-0.228	-0.216	-0.206	-0.199	-0.192	-0.189	-0.188	-0.186	-0.188	-0.190	-0.196	-0.201	-0.209	-0.218	-0.229	-0.241	-0.255	-0.270	-0.285	-0.302	-0.320	-0.339	-0.358	-0.379	-0.399	-0.420	-0.441	-0.461	-0.484	-0.505	-0.528	-0.549	-0.569	-0.589	-0.609	-0.628	-0.646	-0.664	-0.680	-0.696	-0.710	-0.724	-0.736	-0.748	-0.758	-0.766	-0.772	-0.780	-0.785	-0.788	-0.790	-0.791	-0.791	-0.789	-0.786	-0.784	-0.778	-0.772	-0.765	-0.756	-0.748	-0.738	-0.726	-0.715	-0.704	-0.691	-0.678	-0.665	-0.651	-0.636	-0.622	-0.609	-0.595	-0.580	-0.565	-0.552	-0.539	-0.525	-0.512	-0.499	-0.486	-0.475	-0.464	-0.452	-0.441	-0.431	-0.424	-0.414	-0.406	-0.399	-0.392	-0.386	-0.382	-0.379	-0.374	-0.371	-0.369	-0.368	-0.366	-0.365	-0.365	-0.366	-0.368	-0.369	-0.370	-0.374	-0.378	-0.380	-0.385	-0.390	-0.396	-0.401	-0.408	-0.412	-0.420	-0.426	-0.434	-0.441	-0.450	-0.458	-0.468	-0.475	-0.485	-0.494	-0.504	-0.514	-0.524	-0.534	-0.544	-0.555	-0.565	-0.576	-0.586	-0.598	-0.609	-0.621	-0.631	-0.644	-0.655	-0.666	-0.678	-0.689	-0.699	-0.710	-0.720	-0.730	-0.740	-0.749	-0.758	-0.766	-0.774	-0.780	-0.788	-0.792	-0.798	-0.802	-0.805	-0.808	-0.809	-0.809	-0.809	-0.808	-0.805	-0.800	-0.795	-0.788	-0.780	-0.771	-0.760	-0.748	-0.734	-0.719	-0.704	-0.685	-0.665	-0.645	-0.622	-0.599	-0.574	-0.546	-0.518	-0.488	-0.459	-0.425	-0.394	-0.360	-0.324	-0.286	-0.250	-0.212	-0.174	-0.134	-0.094	-0.054	-0.011	0.030	0.071	0.112	0.155	0.196	0.238	0.279	0.319	0.360	0.399	0.438	0.476	0.512	0.550	0.585	0.620	0.652	0.686	0.716	0.746	0.775	0.801	0.826	0.851	0.874	0.895	0.915	0.932	0.949	0.964	0.978	0.990	1.001	1.010	1.019	1.026	1.032	1.036	1.041	1.044	1.045	1.046	1.048	1.046	1.046	1.044	1.044	1.041	1.039	1.036	1.035	1.034	1.031	1.030	1.029	1.028	1.026	1.028	1.029	1.031	1.034	1.038	1.042	1.049	1.055	1.064	1.074	1.085	1.096	1.109	1.124	1.139	1.155	1.174	1.192	1.214	1.235	1.258	1.282	1.308	1.334	1.361	1.390	1.419	1.450	1.480	1.512	1.544	1.578	1.610	1.644	1.676	1.711	1.745	1.780	1.814	1.849	1.884	1.916	1.950	1.982	2.015	2.046	2.078	2.106	2.135	2.162	2.189	2.214	2.239	2.261	2.282	2.302	2.321	2.338	2.351	2.365	2.378	2.386	2.394	2.401	2.404	2.406	2.408	2.406	2.401	2.396	2.389	2.379	2.369	2.355	2.339	2.322	2.304	2.282	2.260	2.236	2.211	2.184	2.156	2.125	2.094	2.061	2.027	1.991	1.956	1.920	1.881	1.842	1.802	1.764	1.722	1.682	1.641	1.600	1.559	1.518	1.476	1.435	1.394	1.354	1.314	1.275	1.235	1.198	1.160	1.125	1.090	1.055	1.022	0.990	0.960	0.929	0.901	0.874	0.849	0.824	0.801	0.780	0.760	0.741	0.724	0.710	0.695	0.684	0.672	0.661	0.654	0.648	0.641	0.639	0.635	0.634	0.632	0.635	0.636	0.640	0.644	0.649	0.656	0.662	0.671	0.680	0.689	0.699	0.710	0.721	0.732	0.744	0.755	0.768	0.780	0.792	0.804	0.818	0.829	0.841	0.852	0.862	0.874	0.885	0.894	0.904	0.911	0.919	0.926	0.932	0.936	0.941	0.944	0.945	0.948	0.946	0.945	0.944	0.939	0.934	0.926	0.918	0.908	0.898	0.884	0.870	0.855	0.838	0.819	0.799	0.776	0.754	0.728	0.701	0.674	0.645	0.614	0.581	0.549	0.512	0.478	0.439	0.400	0.361	0.320	0.278	0.235	0.190	0.146	0.100	0.055	0.009	-0.039	-0.086	-0.134	-0.181	-0.230	-0.278	-0.325	-0.372	-0.420	-0.466	-0.512	-0.558	-0.602	-0.646	-0.690	-0.732	-0.772	-0.812	-0.851	-0.888	-0.922	-0.958	-0.990	-1.020	-1.049	-1.076	-1.101	-1.124	-1.145	-1.165	-1.182	-1.199	-1.212	-1.224	-1.235	-1.242	-1.248	-1.251	-1.254	-1.255	-1.252	-1.250	-1.244	-1.239	-1.231	-1.221	-1.212	-1.200	-1.186	-1.171	-1.158	-1.140	-1.124	-1.105	-1.086	-1.069	-1.050	-1.030	-1.010	-0.990	-0.971	-0.951	-0.931	-0.912	-0.895	-0.876	-0.859	-0.842	-0.825	-0.810	-0.796	-0.784	-0.771	-0.760	-0.750	-0.741	-0.735	-0.728	-0.722	-0.718	-0.715	-0.714	-0.714	-0.714	-0.715	-0.719	-0.722	-0.729	-0.735	-0.741	-0.749	-0.759	-0.769	-0.779	-0.789	-0.802	-0.814	-0.826	-0.839	-0.852	-0.866	-0.879	-0.892	-0.906	-0.920	-0.932	-0.946	-0.958	-0.970	-0.981	-0.992	-1.002	-1.010	-1.020	-1.028	-1.034	-1.039	-1.044	-1.048	-1.050	-1.052	-1.052	-1.051	-1.049	-1.048	-1.042	-1.036	-1.030	-1.022	-1.014	-1.004	-0.992	-0.981	-0.968	-0.954	-0.939	-0.922	-0.906	-0.889	-0.871	-0.851	-0.832	-0.812	-0.791	-0.769	-0.749	-0.726	-0.704	-0.684	-0.661	-0.639	-0.618	-0.595	-0.574	-0.552	-0.531	-0.511	-0.491	-0.470	-0.451	-0.432	-0.414	-0.398	-0.380	-0.364	-0.348	-0.332	-0.320	-0.308	-0.295	-0.284	-0.274	-0.264	-0.254	-0.246	-0.240	-0.235	-0.229	-0.225	-0.220	-0.218	-0.215	-0.212	-0.212	-0.212	-0.212	-0.214	-0.215	-0.216	-0.219	-0.222	-0.225	-0.229	-0.232	-0.238	-0.241	-0.246	-0.251	-0.256	-0.261	-0.266	-0.271	-0.278	-0.281	-0.288	-0.291	-0.296	-0.302	-0.306	-0.311	-0.316	-0.319	-0.324	-0.326	-0.330	-0.332	-0.335	-0.338	-0.340	-0.342	-0.344	-0.345	-0.348	-0.349	-0.349	-0.350	-0.351	-0.351	-0.351	-0.351	-0.352	-0.351	-0.351	-0.351	-0.350	-0.349	-0.348	-0.348	-0.346	-0.345	-0.342	-0.341	-0.340	-0.339	-0.336	-0.335	-0.331	-0.330	-0.328	-0.326	-0.322	-0.320	-0.319	-0.316	-0.314	-0.311	-0.309	-0.305	-0.304	-0.301	-0.299	-0.295	-0.292	-0.291	-0.288	-0.285	-0.282	-0.281	-0.279	-0.278	-0.275	-0.274	-0.272	-0.271	-0.270	-0.270	-0.269	-0.269	-0.269	-0.270	-0.271	-0.272	-0.274	-0.276	-0.278	-0.281	-0.284	-0.288	-0.291	-0.296	-0.300	-0.306	-0.311	-0.318	-0.324	-0.330	-0.338	-0.345	-0.352	-0.361	-0.370	-0.379	-0.388	-0.398	-0.406	-0.416	-0.428	-0.436	-0.446	-0.456	-0.466	-0.476	-0.486	-0.496	-0.505	-0.515	-0.524	-0.532	-0.541	-0.550	-0.556	-0.565	-0.572	-0.579	-0.584	-0.590	-0.595	-0.600	-0.604	-0.608	-0.610	-0.612	-0.614	-0.615	-0.614	-0.614	-0.612	-0.611	-0.609	-0.606	-0.602	-0.598	-0.592	-0.588	-0.582	-0.575	-0.568	-0.560	-0.552	-0.542	-0.532	-0.524	-0.514	-0.504	-0.492	-0.481	-0.472	-0.460	-0.449	-0.438	-0.425	-0.412	-0.400	-0.389	-0.376	-0.364	-0.351	-0.340	-0.328	-0.315	-0.304	-0.291	-0.280	-0.269	-0.258	-0.246	-0.236	-0.225	-0.216	-0.208	-0.199	-0.190	-0.181	-0.175	-0.168	-0.161	-0.156	-0.151	-0.146	-0.142	-0.139	-0.135	-0.132	-0.131	-0.130	-0.129	-0.128	-0.128	-0.128	-0.129	-0.131	-0.131	-0.134	-0.136	-0.139	-0.141	-0.145	-0.149	-0.151	-0.156	-0.160	-0.164	-0.166	-0.170	-0.175	-0.178	-0.180	-0.184	-0.186	-0.190	-0.191	-0.192	-0.195	-0.195	-0.196	-0.195	-0.195	-0.194	-0.191	-0.190	-0.188	-0.182	-0.180	-0.175	-0.170	-0.162	-0.158	-0.150	-0.141	-0.134	-0.125	-0.115	-0.104	-0.095	-0.084	-0.071	-0.059	-0.046	-0.034	-0.021	-0.008	0.005	0.019	0.032	0.046	0.061	0.074	0.088	0.101	0.115	0.126	0.139	0.150	0.161	0.172	0.184	0.194	0.202	0.211	0.220	0.228	0.234	0.240	0.245	0.249	0.252	0.255	0.258	0.259	0.259	0.259	0.258	0.255	0.252	0.250	0.246	0.241	0.235	0.229	0.222	0.214	0.205	0.196	0.188	0.176	0.166	0.155	0.144	0.132	0.120	0.108	0.095	0.084	0.070	0.058	0.044	0.030	0.018	0.004	-0.010	-0.024	-0.038	-0.050	-0.064	-0.076	-0.089	-0.104	-0.116	-0.126	-0.139	-0.151	-0.161	-0.172	-0.184	-0.192	-0.202	-0.212	-0.221	-0.229	-0.236	-0.244	-0.251	-0.258	-0.264	-0.269	-0.274	-0.279	-0.281	-0.286	-0.288	-0.290	-0.291	-0.294	-0.295	-0.294	-0.295	-0.294	-0.291	-0.290	-0.288	-0.285	-0.282	-0.278	-0.275	-0.270	-0.266	-0.261	-0.256	-0.250	-0.245	-0.240	-0.234	-0.229	-0.222	-0.218	-0.214	-0.208	-0.202	-0.199	-0.194	-0.189	-0.186	-0.184	-0.181	-0.179	-0.176	-0.176	-0.176	-0.176	-0.178	-0.180	-0.182	-0.185	-0.191	-0.195	-0.201	-0.210	-0.218	-0.226	-0.236	-0.248	-0.260	-0.272	-0.286	-0.301	-0.318	-0.335	-0.352	-0.371	-0.390	-0.410	-0.431	-0.454	-0.475	-0.498	-0.521	-0.546	-0.570	-0.594	-0.620	-0.645	-0.672	-0.698	-0.725	-0.751	-0.778	-0.805	-0.831	-0.858	-0.884	-0.910	-0.935	-0.959	-0.984	-1.008	-1.031	-1.054	-1.076	-1.096	-1.118	-1.136	-1.155	-1.172	-1.189	-1.202	-1.216	-1.230	-1.241	-1.251	-1.260	-1.269	-1.274	-1.279	-1.282	-1.285	-1.286	-1.285	-1.282	-1.280	-1.274	-1.269	-1.261	-1.252	-1.242	-1.231	-1.219	-1.206	-1.191	-1.176	-1.159	-1.141	-1.122	-1.102	-1.082	-1.060	-1.039	-1.015	-0.990	-0.966	-0.941	-0.915	-0.890	-0.862	-0.835	-0.808	-0.780	-0.751	-0.722	-0.695	-0.666	-0.639	-0.610	-0.582	-0.554	-0.526	-0.499	-0.472	-0.444	-0.418	-0.391	-0.366	-0.342	-0.318	-0.292	-0.269	-0.246	-0.224	-0.202	-0.182	-0.162	-0.142	-0.125	-0.108	-0.089	-0.072	-0.058	-0.042	-0.029	-0.014	-0.002	0.010	0.021	0.032	0.042	0.051	0.060	0.069	0.075	0.082	0.090	0.095	0.101	0.106	0.111	0.116	0.120	0.124	0.128	0.131	0.135	0.138	0.141	0.144	0.146	0.150	0.152	0.155	0.158	0.160	0.162	0.165	0.169	0.171	0.174	0.175	0.178	0.181	0.184	0.186	0.189	0.190	0.194	0.195	0.198	0.200	0.202	0.205	0.205	0.208	0.209	0.209	0.210	0.210	0.210	0.209	0.209	0.206	0.205	0.202	0.200	0.198	0.194	0.190	0.184	0.179	0.174	0.168	0.160	0.154	0.145	0.136	0.128	0.118	0.108	0.096	0.086	0.075	0.061	0.049	0.035	0.021	0.008	-0.008	-0.021	-0.039	-0.054	-0.069	-0.085	-0.101	-0.118	-0.135	-0.152	-0.171	-0.188	-0.205	-0.224	-0.241	-0.259	-0.276	-0.295	-0.312	-0.330	-0.349	-0.365	-0.382	-0.400	-0.418	-0.435	-0.451	-0.468	-0.485	-0.500	-0.516	-0.532	-0.548	-0.561	-0.576	-0.590	-0.604	-0.618	-0.630	-0.642	-0.655	-0.666	-0.678	-0.688	-0.699	-0.709	-0.718	-0.728	-0.736	-0.744	-0.751	-0.759	-0.765	-0.771	-0.778	-0.782	-0.788	-0.791	-0.795	-0.800	-0.802	-0.805	-0.806	-0.809	-0.810	-0.810	-0.810	-0.811	-0.810	-0.808	-0.806	-0.805	-0.802	-0.799	-0.796	-0.792	-0.790	-0.785	-0.781	-0.778	-0.772	-0.768	-0.762	-0.758	-0.752	-0.748	-0.744	-0.739	-0.734	-0.729	-0.724	-0.719	-0.714	-0.709	-0.705	-0.700	-0.696	-0.692	-0.690	-0.686	-0.684	-0.680	-0.678	-0.676	-0.674	-0.672	-0.671	-0.670	-0.669	-0.669	-0.668	-0.666	-0.668	-0.669	-0.668	-0.669	-0.669	-0.670	-0.671	-0.672	-0.672	-0.674	-0.674	-0.676	-0.676	-0.678	-0.680	-0.681	-0.681	-0.684	-0.684	-0.685	-0.686	-0.688	-0.689	-0.690	-0.690	-0.690	-0.691	-0.691	-0.691	-0.694	-0.694	-0.694	-0.695	-0.696	-0.695	-0.696	-0.698	-0.698	-0.698	-0.699	-0.699	-0.700	-0.700	-0.701	-0.700	-0.701	-0.701	-0.702	-0.701	-0.702	-0.701	-0.701	-0.701	-0.699	-0.698	-0.698	-0.695	-0.691	-0.689	-0.685	-0.682	-0.678	-0.672	-0.666	-0.660	-0.652	-0.645	-0.638	-0.628	-0.616	-0.605	-0.592	-0.580	-0.566	-0.551	-0.535	-0.519	-0.501	-0.484	-0.464	-0.445	-0.424	-0.402	-0.381	-0.358	-0.335	-0.311	-0.288	-0.262	-0.238	-0.212	-0.186	-0.161	-0.136	-0.110	-0.085	-0.059	-0.034	-0.010	0.015	0.039	0.061	0.085	0.106	0.128	0.148	0.166	0.185	0.202	0.219	0.234	0.248	0.260	0.271	0.282	0.291	0.300	0.308	0.314	0.319	0.321	0.324	0.325	0.325	0.325	0.322	0.320	0.318	0.312	0.308	0.302	0.295	0.289	0.281	0.275	0.268	0.260	0.252	0.245	0.238	0.230	0.224	0.216	0.209	0.204	0.199	0.194	0.190	0.188	0.184	0.184	0.182	0.184	0.185	0.186	0.191	0.195	0.201	0.209	0.216	0.226	0.236	0.248	0.259	0.272	0.286	0.301	0.318	0.335	0.352	0.370	0.390	0.410	0.430	0.452	0.472	0.495	0.518	0.539	0.562	0.585	0.608	0.629	0.651	0.672	0.695	0.716	0.738	0.756	0.776	0.795	0.812	0.829	0.845	0.860	0.874	0.886	0.898	0.908	0.916	0.924	0.930	0.935	0.939	0.941	0.941	0.940	0.938	0.934	0.928	0.920	0.911	0.902	0.889	0.878	0.862	0.846	0.830	0.812	0.792	0.771	0.750	0.728	0.705	0.681	0.656	0.631	0.604	0.578	0.551	0.526	0.499	0.470	0.444	0.418	0.391	0.365	0.339	0.314	0.288	0.264	0.239	0.218	0.196	0.174	0.155	0.136	0.119	0.102	0.089	0.075	0.064	0.052	0.044	0.035	0.029	0.024	0.021	0.018	0.018	0.018	0.020	0.024	0.029	0.035	0.041	0.050	0.060	0.071	0.084	0.096	0.110	0.126	0.142	0.159	0.178	0.196	0.215	0.234	0.255	0.276	0.298	0.319	0.341	0.362	0.385	0.405	0.429	0.450	0.471	0.494	0.515	0.536	0.556	0.576	0.596	0.618	0.636	0.654	0.672	0.690	0.708	0.724	0.740	0.755	0.771	0.785	0.800	0.812	0.825	0.839	0.851	0.862	0.872	0.882	0.894	0.902	0.912	0.920	0.930	0.938	0.946	0.955	0.964	0.972	0.981	0.991	1.001	1.010	1.020	1.030	1.040	1.052	1.064	1.076	1.089	1.102	1.118	1.132	1.149	1.165	1.182	1.201	1.219	1.239	1.260	1.281	1.302	1.326	1.350	1.374	1.399	1.424	1.449	1.475	1.502	1.530	1.556	1.585	1.611	1.640	1.668	1.696	1.722	1.750	1.776	1.802	1.829	1.852	1.878	1.900	1.921	1.942	1.961	1.980	1.996	2.013	2.026	2.039	2.049	2.058	2.065	2.070	2.074	2.076	2.075	2.074	2.070	2.064	2.056	2.045	2.034	2.019	2.004	1.985	1.966	1.945	1.922	1.898	1.871	1.845	1.816	1.786	1.756	1.724	1.691	1.656	1.624	1.589	1.552	1.516	1.480	1.444	1.408	1.371	1.336	1.300	1.265	1.229	1.195	1.160	1.126	1.094	1.061	1.030	1.000	0.970	0.941	0.914	0.888	0.862	0.838	0.812	0.790	0.769	0.749	0.729	0.709	0.690	0.672	0.655	0.638	0.621	0.605	0.589	0.574	0.558	0.540	0.524	0.506	0.489	0.472	0.452	0.435	0.415	0.394	0.372	0.349	0.325	0.300	0.272	0.245	0.214	0.184	0.151	0.116	0.080	0.042	0.002	-0.039	-0.082	-0.129	-0.175	-0.224	-0.276	-0.329	-0.382	-0.440	-0.498	-0.556	-0.619	-0.682	-0.748	-0.812	-0.881	-0.950	-1.021	-1.091	-1.164	-1.239	-1.312	-1.389	-1.465	-1.542	-1.621	-1.701	-1.780	-1.860	-1.940	-2.020	-2.101	-2.182	-2.264	-2.345	-2.428	-2.510	-2.590	-2.671	-2.754	-2.835	-2.916	-2.998	-3.079	-3.159	-3.239	-3.319	-3.399	-3.479	-3.558	-3.635	-3.715	-3.794	-3.872	-3.950	-4.029	-4.108	-4.184	-4.262	-4.340	-4.419	-4.496	-4.574	-4.651	-4.729	-4.806	-4.884	-4.962	-5.041	-5.119	-5.198	-5.276	-5.355	-5.434	-5.512	-5.591	-5.671	-5.751	-5.832	-5.911	-5.992	-6.072	-6.154	-6.235	-6.315	-6.396	-6.479	-6.559	-6.639	-6.721	-6.801	-6.881	-6.962	-7.042	-7.122	-7.200	-7.280	-7.358	-7.435	-7.511	-7.588	-7.661	-7.736	-7.809	-7.881	-7.952	-8.021	-8.090	-8.158	-8.222	-8.288	-8.350	-8.411	-8.471	-8.529	-8.585	-8.640	-8.692	-8.742	-8.790	-8.836	-8.880	-8.922	-8.961	-8.999	-9.034	-9.065	-9.096	-9.124	-9.150	-9.174	-9.195	-9.212	-9.229	-9.242	-9.255	-9.265	-9.271	-9.278	-9.280	-9.281	-9.280	-9.276	-9.270	-9.264	-9.255	-9.244	-9.231	-9.218	-9.201	-9.184	-9.166	-9.146	-9.125	-9.101	-9.079	-9.054	-9.029	-9.002	-8.975	-8.946	-8.918	-8.889	-8.859	-8.828	-8.795	-8.764	-8.731	-8.696	-8.664	-8.630	-8.595	-8.559	-8.524	-8.489	-8.452	-8.415	-8.379	-8.341	-8.302	-8.265	-8.224	-8.185	-8.144	-8.102	-8.059	-8.016	-7.972	-7.926	-7.880	-7.834	-7.785	-7.736	-7.685	-7.634	-7.580	-7.526	-7.470	-7.411	-7.354	-7.294	-7.230	-7.166	-7.101	-7.034	-6.966	-6.895	-6.822	-6.749	-6.674	-6.596	-6.516	-6.438	-6.355	-6.270	-6.185	-6.099	-6.011	-5.921	-5.830	-5.739	-5.645	-5.551	-5.455	-5.359	-5.262	-5.164	-5.064	-4.966	-4.866	-4.766	-4.665	-4.565	-4.464	-4.364	-4.262	-4.162	-4.061	-3.961	-3.862	-3.764	-3.665	-3.568	-3.471	-3.375	-3.280	-3.186	-3.095	-3.002	-2.911	-2.822	-2.734	-2.648	-2.562	-2.478	-2.395	-2.314	-2.232	-2.154	-2.076	-2.000	-1.925	-1.852	-1.780	-1.709	-1.640	-1.571	-1.505	-1.439	-1.375	-1.311	-1.249	-1.188	-1.128	-1.069	-1.010	-0.952	-0.896	-0.840	-0.785	-0.730	-0.676	-0.624	-0.570	-0.518	-0.466	-0.416	-0.365	-0.315	-0.265	-0.216	-0.168	-0.119	-0.071	-0.022	0.025	0.072	0.120	0.166	0.212	0.260	0.305	0.350	0.396	0.441	0.488	0.531	0.576	0.620	0.662	0.706	0.749	0.791	0.834	0.876	0.918	0.958	0.999	1.039	1.079	1.116	1.155	1.194	1.231	1.268	1.304	1.340	1.374	1.409	1.441	1.475	1.506	1.538	1.570	1.599	1.628	1.656	1.684	1.710	1.736	1.760	1.785	1.808	1.830	1.851	1.872	1.891	1.910	1.928	1.944	1.959	1.974	1.988	2.000	2.011	2.021	2.031	2.039	2.046	2.054	2.059	2.062	2.068	2.069	2.070	2.070	2.069	2.068	2.065	2.061	2.058	2.052	2.047	2.041	2.034	2.025	2.018	2.009	1.998	1.988	1.976	1.966	1.955	1.942	1.930	1.919	1.905	1.892	1.879	1.866	1.854	1.841	1.829	1.816	1.804	1.791	1.780	1.768	1.756	1.745	1.735	1.725	1.714	1.706	1.698	1.689	1.681	1.674	1.666	1.661	1.655	1.649	1.644	1.640	1.635	1.631	1.628	1.625	1.621	1.619	1.616	1.614	1.611	1.609	1.606	1.602	1.600	1.596	1.591	1.588	1.584	1.579	1.574	1.568	1.560	1.554	1.546	1.538	1.528	1.518	1.506	1.494	1.480	1.466	1.450	1.432	1.415	1.396	1.376	1.355	1.334	1.311	1.286	1.261	1.234	1.205	1.176	1.146	1.115	1.084	1.051	1.016	0.981	0.945	0.909	0.870	0.832	0.792	0.752	0.711	0.670	0.628	0.585	0.542	0.499	0.455	0.410	0.365	0.320	0.275	0.230	0.185	0.139	0.092	0.049	0.002	-0.044	-0.089	-0.134	-0.179	-0.224	-0.269	-0.312	-0.356	-0.400	-0.441	-0.485	-0.526	-0.568	-0.608	-0.648	-0.688	-0.725	-0.762	-0.799	-0.835	-0.870	-0.902	-0.938	-0.970	-1.000	-1.030	-1.059	-1.088	-1.115	-1.141	-1.165	-1.189	-1.211	-1.234	-1.255	-1.274	-1.294	-1.311	-1.328	-1.342	-1.356	-1.370	-1.382	-1.394	-1.405	-1.415	-1.424	-1.432	-1.439	-1.446	-1.451	-1.456	-1.460	-1.465	-1.468	-1.471	-1.474	-1.475	-1.478	-1.480	-1.482	-1.485	-1.486	-1.488	-1.490	-1.492	-1.494	-1.496	-1.500	-1.502	-1.506	-1.511	-1.516	-1.521	-1.528	-1.534	-1.541	-1.549	-1.558	-1.568	-1.579	-1.590	-1.602	-1.615	-1.629	-1.642	-1.659	-1.676	-1.692	-1.711	-1.730	-1.750	-1.770	-1.791	-1.812	-1.835	-1.858	-1.880	-1.904	-1.928	-1.951	-1.975	-1.999	-2.025	-2.049	-2.072	-2.096	-2.120	-2.142	-2.166	-2.189	-2.211	-2.232	-2.252	-2.272	-2.290	-2.309	-2.324	-2.340	-2.354	-2.368	-2.379	-2.390	-2.399	-2.406	-2.412	-2.418	-2.421	-2.422	-2.424	-2.422	-2.420	-2.414	-2.409	-2.401	-2.392	-2.381	-2.369	-2.355	-2.339	-2.321	-2.302	-2.282	-2.260	-2.236	-2.211	-2.185	-2.158	-2.128	-2.096	-2.064	-2.031	-1.996	-1.961	-1.924	-1.885	-1.846	-1.806	-1.765	-1.722	-1.679	-1.635	-1.590	-1.546	-1.501	-1.455	-1.409	-1.361	-1.314	-1.266	-1.218	-1.170	-1.124	-1.075	-1.028	-0.979	-0.932	-0.885	-0.838	-0.790	-0.745	-0.700	-0.654	-0.610	-0.568	-0.524	-0.481	-0.440	-0.399	-0.360	-0.322	-0.286	-0.250	-0.216	-0.184	-0.152	-0.121	-0.092	-0.064	-0.039	-0.014	0.011	0.032	0.052	0.072	0.090	0.106	0.121	0.134	0.146	0.158	0.166	0.175	0.181	0.186	0.191	0.194	0.198	0.199	0.198	0.199	0.196	0.195	0.191	0.189	0.185	0.180	0.176	0.170	0.165	0.159	0.154	0.149	0.142	0.138	0.132	0.129	0.124	0.119	0.116	0.112	0.110	0.108	0.106	0.106	0.106	0.106	0.109	0.111	0.114	0.118	0.124	0.130	0.136	0.142	0.152	0.161	0.170	0.182	0.194	0.205	0.218	0.232	0.246	0.261	0.276	0.292	0.306	0.322	0.340	0.355	0.371	0.389	0.406	0.422	0.439	0.455	0.471	0.488	0.502	0.519	0.534	0.546	0.560	0.574	0.586	0.598	0.609	0.619	0.626	0.635	0.642	0.650	0.655	0.660	0.662	0.665	0.668	0.668	0.669	0.666	0.665	0.662	0.659	0.655	0.650	0.644	0.639	0.631	0.625	0.616	0.609	0.599	0.590	0.581	0.572	0.562	0.552	0.544	0.534	0.525	0.515	0.506	0.498	0.490	0.482	0.475	0.469	0.464	0.459	0.455	0.450	0.449	0.448	0.446	0.448	0.449	0.450	0.455	0.460	0.465	0.472	0.481	0.490	0.501	0.512	0.525	0.540	0.555	0.570	0.586	0.605	0.622	0.642	0.662	0.684	0.705	0.726	0.749	0.771	0.795	0.819	0.844	0.868	0.892	0.918	0.942	0.968	0.992	1.018	1.042	1.066	1.089	1.114	1.136	1.160	1.181	1.204	1.224	1.244	1.265	1.284	1.301	1.320	1.336	1.351	1.366	1.381	1.394	1.406	1.418	1.428	1.436	1.446	1.454	1.461	1.468	1.474	1.479	1.481	1.485	1.488	1.489	1.490	1.490	1.490	1.489	1.486	1.485	1.482	1.479	1.475	1.471	1.468	1.462	1.459	1.454	1.449	1.442	1.436	1.430	1.426	1.420	1.414	1.409	1.402	1.398	1.391	1.388	1.382	1.379	1.374	1.370	1.368	1.364	1.361	1.360	1.359	1.359	1.358	1.359	1.360	1.361	1.364	1.366	1.368	1.374	1.378	1.382	1.389	1.395	1.402	1.410	1.419	1.428	1.438	1.448	1.458	1.470	1.482	1.494	1.506	1.521	1.535	1.549	1.564	1.580	1.595	1.611	1.626	1.644	1.660	1.676	1.692	1.709	1.725	1.740	1.756	1.772	1.789	1.804	1.819	1.832	1.846	1.860	1.872	1.885	1.896	1.906	1.916	1.926	1.932	1.940	1.946	1.950	1.955	1.959	1.960	1.961	1.960	1.960	1.958	1.952	1.948	1.940	1.932	1.924	1.912	1.901	1.888	1.874	1.859	1.842	1.825	1.808	1.788	1.766	1.746	1.722	1.701	1.678	1.652	1.628	1.602	1.576	1.550	1.524	1.496	1.471	1.444	1.416	1.390	1.365	1.338	1.312	1.288	1.262	1.240	1.218	1.194	1.172	1.154	1.134	1.115	1.099	1.082	1.068	1.055	1.042	1.032	1.022	1.015	1.009	1.004	1.001	0.999	0.998	0.999	1.001	1.005	1.009	1.016	1.022	1.031	1.040	1.051	1.061	1.074	1.088	1.100	1.114	1.129	1.142	1.158	1.172	1.188	1.202	1.218	1.231	1.245	1.256	1.269	1.281	1.290	1.300	1.308	1.314	1.320	1.325	1.328	1.329	1.328	1.326	1.322	1.318	1.310	1.300	1.290	1.278	1.262	1.245	1.226	1.206	1.185	1.160	1.135	1.108	1.078	1.048	1.015	0.981	0.946	0.910	0.872	0.832	0.794	0.752	0.710	0.668	0.625	0.581	0.536	0.491	0.446	0.400	0.354	0.309	0.262	0.218	0.171	0.126	0.082	0.038	-0.006	-0.049	-0.090	-0.131	-0.172	-0.214	-0.251	-0.289	-0.326	-0.361	-0.396	-0.430	-0.461	-0.494	-0.522	-0.551	-0.578	-0.604	-0.629	-0.651	-0.672	-0.694	-0.711	-0.729	-0.745	-0.759	-0.771	-0.782	-0.794	-0.802	-0.810	-0.815	-0.820	-0.824	-0.826	-0.826	-0.828	-0.825	-0.822	-0.818	-0.812	-0.806	-0.800	-0.790	-0.782	-0.771	-0.760	-0.748	-0.736	-0.722	-0.709	-0.695	-0.680	-0.664	-0.649	-0.631	-0.615	-0.599	-0.581	-0.565	-0.549	-0.532	-0.516	-0.501	-0.485	-0.470	-0.456	-0.442	-0.430	-0.416	-0.406	-0.396	-0.386	-0.378	-0.370	-0.362	-0.358	-0.354	-0.352	-0.350	-0.350	-0.351	-0.355	-0.360	-0.364	-0.372	-0.380	-0.389	-0.400	-0.412	-0.426	-0.440	-0.455	-0.471	-0.490	-0.507	-0.526	-0.546	-0.568	-0.590	-0.611	-0.634	-0.656	-0.679	-0.702	-0.725	-0.748	-0.770	-0.792	-0.814	-0.835	-0.855	-0.876	-0.895	-0.914	-0.930	-0.946	-0.960	-0.974	-0.985	-0.995	-1.004	-1.010	-1.016	-1.019	-1.020	-1.021	-1.020	-1.015	-1.011	-1.004	-0.996	-0.985	-0.974	-0.960	-0.944	-0.928	-0.910	-0.889	-0.869	-0.846	-0.822	-0.799	-0.772	-0.748	-0.720	-0.692	-0.665	-0.636	-0.609	-0.579	-0.550	-0.521	-0.492	-0.465	-0.439	-0.411	-0.385	-0.359	-0.335	-0.311	-0.289	-0.269	-0.250	-0.231	-0.215	-0.199	-0.186	-0.174	-0.164	-0.156	-0.149	-0.145	-0.141	-0.141	-0.141	-0.144	-0.148	-0.154	-0.161	-0.169	-0.180	-0.191	-0.206	-0.220	-0.238	-0.254	-0.272	-0.292	-0.314	-0.334	-0.355	-0.378	-0.401	-0.424	-0.448	-0.470	-0.494	-0.516	-0.541	-0.564	-0.586	-0.609	-0.630	-0.650	-0.670	-0.689	-0.708	-0.725	-0.741	-0.755	-0.770	-0.782	-0.794	-0.804	-0.812	-0.820	-0.828	-0.831	-0.835	-0.839	-0.840	-0.840	-0.839	-0.838	-0.835	-0.830	-0.824	-0.818	-0.810	-0.802	-0.792	-0.782	-0.771	-0.761	-0.749	-0.738	-0.725	-0.712	-0.699	-0.685	-0.672	-0.658	-0.644	-0.630	-0.616	-0.604	-0.589	-0.575	-0.562	-0.549	-0.535	-0.522	-0.510	-0.498	-0.485	-0.474	-0.461	-0.451	-0.441	-0.431	-0.422	-0.414	-0.405	-0.396	-0.389	-0.381	-0.374	-0.366	-0.361	-0.355	-0.349	-0.344	-0.340	-0.335	-0.331	-0.328	-0.325	-0.321	-0.319	-0.318	-0.316	-0.315	-0.314	-0.312	-0.312	-0.315	-0.315	-0.318	-0.319	-0.324	-0.326	-0.330	-0.334	-0.339	-0.344	-0.349	-0.355	-0.361	-0.369	-0.378	-0.385	-0.394	-0.402	-0.411	-0.421	-0.431	-0.442	-0.454	-0.465	-0.476	-0.488	-0.499	-0.510	-0.522	-0.534	-0.545	-0.556	-0.569	-0.580	-0.590	-0.601	-0.610	-0.620	-0.629	-0.636	-0.644	-0.650	-0.655	-0.659	-0.662	-0.665	-0.666	-0.666	-0.665	-0.662	-0.659	-0.652	-0.646	-0.638	-0.628	-0.616	-0.604	-0.589	-0.572	-0.554	-0.535	-0.515	-0.491	-0.468	-0.442	-0.416	-0.388	-0.358	-0.329	-0.296	-0.262	-0.230	-0.195	-0.159	-0.121	-0.085	-0.046	-0.009	0.031	0.070	0.109	0.149	0.189	0.228	0.266	0.305	0.345	0.381	0.419	0.455	0.490	0.525	0.559	0.591	0.622	0.652	0.680	0.709	0.734	0.759	0.782	0.802	0.824	0.842	0.859	0.874	0.886	0.900	0.910	0.919	0.926	0.934	0.939	0.942	0.945	0.946	0.948	0.946	0.945	0.942	0.939	0.935	0.931	0.926	0.922	0.916	0.911	0.906	0.902	0.896	0.892	0.888	0.885	0.881	0.880	0.879	0.879	0.880	0.881	0.885	0.890	0.895	0.902	0.911	0.921	0.934	0.945	0.960	0.976	0.992	1.012	1.032	1.055	1.078	1.102	1.129	1.155	1.185	1.215	1.248	1.279	1.312	1.346	1.382	1.418	1.455	1.491	1.529	1.568	1.605	1.644	1.681	1.720	1.758	1.795	1.832	1.870	1.905	1.941	1.975	2.009	2.041	2.072	2.101	2.130	2.158	2.184	2.206	2.230	2.250	2.268	2.285	2.301	2.314	2.325	2.334	2.341	2.348	2.350	2.351	2.350	2.348	2.342	2.335	2.326	2.315	2.302	2.289	2.271	2.251	2.231	2.209	2.185	2.159	2.131	2.102	2.072	2.041	2.009	1.975	1.940	1.904	1.866	1.828	1.789	1.749	1.708	1.668	1.626	1.584	1.541	1.500	1.458	1.415	1.374	1.331	1.289	1.248	1.206	1.165	1.125	1.085	1.046	1.008	0.970	0.934	0.899	0.862	0.829	0.796	0.765	0.734	0.705	0.676	0.649	0.625	0.599	0.576	0.555	0.535	0.516	0.499	0.482	0.468	0.455	0.444	0.434	0.425	0.418	0.411	0.406	0.402	0.401	0.401	0.401	0.402	0.406	0.410	0.416	0.422	0.430	0.440	0.449	0.459	0.470	0.482	0.494	0.507	0.520	0.534	0.550	0.564	0.579	0.595	0.610	0.625	0.640	0.655	0.670	0.682	0.696	0.710	0.722	0.734	0.745	0.755	0.764	0.772	0.779	0.785	0.789	0.792	0.794	0.792	0.790	0.788	0.784	0.776	0.768	0.758	0.746	0.732	0.716	0.699	0.679	0.658	0.635	0.610	0.584	0.554	0.524	0.491	0.458	0.421	0.385	0.346	0.306	0.264	0.221	0.178	0.132	0.085	0.039	-0.010	-0.060	-0.110	-0.159	-0.210	-0.261	-0.312	-0.362	-0.414	-0.465	-0.516	-0.566	-0.616	-0.666	-0.714	-0.761	-0.809	-0.855	-0.900	-0.942	-0.984	-1.025	-1.065	-1.101	-1.138	-1.171	-1.204	-1.232	-1.261	-1.288	-1.312	-1.335	-1.355	-1.374	-1.389	-1.404	-1.415	-1.425	-1.432	-1.436	-1.440	-1.441	-1.441	-1.439	-1.434	-1.426	-1.420	-1.410	-1.399	-1.386	-1.371	-1.355	-1.338	-1.319	-1.300	-1.279	-1.259	-1.235	-1.212	-1.190	-1.166	-1.141	-1.118	-1.092	-1.068	-1.044	-1.019	-0.996	-0.972	-0.949	-0.928	-0.905	-0.884	-0.864	-0.845	-0.828	-0.810	-0.795	-0.780	-0.768	-0.755	-0.745	-0.735	-0.728	-0.720	-0.715	-0.712	-0.710	-0.709	-0.709	-0.711	-0.714	-0.718	-0.724	-0.730	-0.739	-0.748	-0.758	-0.770	-0.781	-0.794	-0.808	-0.821	-0.836	-0.851	-0.869	-0.884	-0.901	-0.918	-0.934	-0.951	-0.968	-0.982	-0.999	-1.016	-1.030	-1.045	-1.060	-1.074	-1.086	-1.098	-1.109	-1.120	-1.128	-1.136	-1.144	-1.150	-1.155	-1.159	-1.161	-1.162	-1.162	-1.162	-1.159	-1.155	-1.151	-1.145	-1.138	-1.129	-1.120	-1.110	-1.098	-1.085	-1.071	-1.056	-1.040	-1.022	-1.005	-0.988	-0.969	-0.949	-0.929	-0.910	-0.888	-0.868	-0.845	-0.824	-0.802	-0.780	-0.758	-0.736	-0.714	-0.691	-0.671	-0.649	-0.629	-0.609	-0.589	-0.568	-0.549	-0.530	-0.512	-0.495	-0.478	-0.461	-0.446	-0.430	-0.418	-0.404	-0.391	-0.380	-0.368	-0.358	-0.349	-0.339	-0.331	-0.324	-0.318	-0.310	-0.304	-0.299	-0.295	-0.290	-0.288	-0.284	-0.281	-0.280	-0.278	-0.276	-0.276	-0.274	-0.274	-0.275	-0.274	-0.274	-0.275	-0.274	-0.275	-0.275	-0.276	-0.276	-0.276	-0.276	-0.278	-0.278	-0.278	-0.278	-0.278	-0.278	-0.276	-0.276	-0.275	-0.274	-0.274	-0.271	-0.270	-0.269	-0.266	-0.264	-0.262	-0.259	-0.256	-0.255	-0.251	-0.248	-0.245	-0.241	-0.238	-0.232	-0.230	-0.225	-0.220	-0.216	-0.211	-0.205	-0.199	-0.194	-0.188	-0.181	-0.175	-0.168	-0.160	-0.152	-0.145	-0.139	-0.131	-0.125	-0.116	-0.108	-0.100	-0.092	-0.084	-0.075	-0.066	-0.058	-0.049	-0.040	-0.031	-0.022	-0.015	-0.006	0.002	0.011	0.019	0.026	0.034	0.041	0.049	0.055	0.062	0.069	0.075	0.080	0.085	0.090	0.094	0.098	0.101	0.104	0.106	0.108	0.109	0.110	0.111	0.111	0.111	0.110	0.108	0.106	0.105	0.101	0.098	0.094	0.090	0.086	0.081	0.075	0.071	0.065	0.060	0.054	0.049	0.042	0.035	0.029	0.022	0.016	0.010	0.004	-0.001	-0.008	-0.014	-0.019	-0.024	-0.029	-0.032	-0.038	-0.042	-0.045	-0.049	-0.052	-0.054	-0.056	-0.059	-0.059	-0.060	-0.060	-0.060	-0.059	-0.058	-0.056	-0.055	-0.052	-0.050	-0.046	-0.042	-0.039	-0.034	-0.029	-0.024	-0.018	-0.012	-0.006	0.001	0.009	0.016	0.024	0.031	0.040	0.048	0.055	0.062	0.072	0.081	0.090	0.099	0.108	0.116	0.125	0.135	0.144	0.154	0.164	0.172	0.181	0.191	0.200	0.210	0.218	0.226	0.235	0.242	0.250	0.259	0.266	0.272	0.279	0.285	0.289	0.294	0.299	0.302	0.306	0.309	0.310	0.312	0.312	0.314	0.314	0.312	0.311	0.309	0.308	0.304	0.301	0.296	0.291	0.286	0.281	0.275	0.268	0.261	0.252	0.245	0.236	0.229	0.219	0.210	0.201	0.192	0.182	0.174	0.164	0.154	0.145	0.136	0.128	0.119	0.110	0.102	0.095	0.088	0.081	0.074	0.069	0.064	0.059	0.054	0.051	0.048	0.045	0.044	0.042	0.042	0.042	0.044	0.045	0.048	0.049	0.054	0.056	0.061	0.065	0.071	0.076	0.082	0.090	0.096	0.104	0.110	0.119	0.126	0.134	0.141	0.148	0.156	0.164	0.171	0.179	0.185	0.191	0.198	0.204	0.209	0.214	0.219	0.222	0.228	0.230	0.232	0.235	0.236	0.238	0.238	0.238	0.236	0.234	0.232	0.230	0.226	0.222	0.216	0.211	0.205	0.198	0.190	0.181	0.174	0.164	0.154	0.144	0.134	0.122	0.110	0.100	0.088	0.075	0.062	0.050	0.036	0.024	0.009	-0.004	-0.019	-0.032	-0.046	-0.060	-0.075	-0.088	-0.101	-0.115	-0.128	-0.140	-0.154	-0.166	-0.178	-0.189	-0.200	-0.210	-0.220	-0.230	-0.239	-0.248	-0.255	-0.264	-0.270	-0.276	-0.281	-0.286	-0.290	-0.295	-0.298	-0.299	-0.301	-0.301	-0.301	-0.301	-0.301	-0.299	-0.298	-0.294	-0.291	-0.286	-0.281	-0.278	-0.271	-0.265	-0.259	-0.252	-0.246	-0.239	-0.232	-0.225	-0.216	-0.210	-0.202	-0.195	-0.188	-0.182	-0.176	-0.170	-0.164	-0.159	-0.152	-0.149	-0.145	-0.142	-0.140	-0.139	-0.139	-0.139	-0.139	-0.141	-0.144	-0.148	-0.152	-0.159	-0.166	-0.174	-0.184	-0.194	-0.205	-0.216	-0.230	-0.245	-0.260	-0.278	-0.295	-0.315	-0.335	-0.355	-0.376	-0.399	-0.422	-0.446	-0.471	-0.496	-0.522	-0.549	-0.576	-0.604	-0.632	-0.661	-0.689	-0.719	-0.748	-0.778	-0.808	-0.835	-0.865	-0.894	-0.922	-0.951	-0.979	-1.006	-1.032	-1.059	-1.085	-1.109	-1.134	-1.156	-1.179	-1.200	-1.221	-1.240	-1.259	-1.276	-1.292	-1.306	-1.319	-1.332	-1.342	-1.351	-1.360	-1.366	-1.371	-1.375	-1.378	-1.379	-1.379	-1.378	-1.374	-1.369	-1.364	-1.356	-1.348	-1.338	-1.326	-1.314	-1.300	-1.286	-1.269	-1.254	-1.235	-1.215	-1.195	-1.174	-1.151	-1.129	-1.105	-1.079	-1.055	-1.029	-1.002	-0.974	-0.948	-0.918	-0.889	-0.861	-0.830	-0.800	-0.770	-0.740	-0.709	-0.679	-0.649	-0.618	-0.589	-0.558	-0.528	-0.498	-0.469	-0.440	-0.411	-0.382	-0.354	-0.326	-0.300	-0.274	-0.248	-0.222	-0.199	-0.175	-0.152	-0.131	-0.109	-0.089	-0.068	-0.049	-0.030	-0.012	0.004	0.020	0.036	0.050	0.064	0.078	0.091	0.101	0.112	0.122	0.132	0.142	0.149	0.158	0.164	0.171	0.178	0.182	0.188	0.194	0.198	0.201	0.205	0.209	0.212	0.216	0.219	0.221	0.224	0.226	0.228	0.230	0.232	0.234	0.236	0.238	0.239	0.240	0.241	0.242	0.244	0.246	0.248	0.248	0.249	0.250	0.251	0.252	0.254	0.254	0.254	0.255	0.254	0.254	0.254	0.251	0.250	0.250	0.246	0.245	0.241	0.239	0.235	0.231	0.228	0.222	0.216	0.211	0.205	0.199	0.191	0.182	0.175	0.166	0.158	0.148	0.136	0.126	0.114	0.102	0.090	0.078	0.064	0.051	0.036	0.021	0.006	-0.009	-0.025	-0.041	-0.058	-0.075	-0.091	-0.109	-0.128	-0.144	-0.161	-0.180	-0.199	-0.216	-0.235	-0.254	-0.271	-0.290	-0.308	-0.326	-0.345	-0.362	-0.381	-0.399	-0.416	-0.434	-0.451	-0.469	-0.486	-0.502	-0.519	-0.535	-0.550	-0.566	-0.581	-0.596	-0.610	-0.624	-0.639	-0.651	-0.665	-0.679	-0.690	-0.702	-0.714	-0.724	-0.736	-0.746	-0.756	-0.765	-0.774	100.000	5.000	2.000	1.000	3.000	0.000	0.000	0.000	0.000	0.000	0.000	0.000	0.000	0.000	0.000	0.000	0.000	0.000	-1.516	-1.529	-1.538	-1.546	-1.554	-1.561	-1.566	-1.570	-1.574	-1.576	-1.578	-1.579	-1.579	-1.579	-1.579	-1.576	-1.574	-1.571	-1.568	-1.566	-1.562	-1.559	-1.555	-1.551	-1.548	-1.544	-1.540	-1.539	-1.535	-1.532	-1.531	-1.530	-1.529	-1.529	-1.529	-1.529	-1.530	-1.532	-1.534	-1.538	-1.541	-1.546	-1.551	-1.556	-1.562	-1.569	-1.576	-1.584	-1.592	-1.600	-1.609	-1.618	-1.626	-1.636	-1.645	-1.655	-1.665	-1.675	-1.684	-1.694	-1.702	-1.711	-1.721	-1.730	-1.739	-1.746	-1.752	-1.760	-1.765	-1.771	-1.775	-1.780	-1.782	-1.785	-1.788	-1.789	-1.788	-1.788	-1.785	-1.784	-1.780	-1.776	-1.771	-1.766	-1.760	-1.754	-1.745	-1.736	-1.728	-1.716	-1.706	-1.692	-1.681	-1.668	-1.654	-1.639	-1.624	-1.608	-1.591	-1.574	-1.556	-1.538	-1.519	-1.500	-1.479	-1.459	-1.439	-1.416	-1.395	-1.372	-1.350	-1.326	-1.304	-1.280	-1.255	-1.231	-1.206	-1.182	-1.158	-1.131	-1.106	-1.079	-1.052	-1.026	-0.999	-0.971	-0.944	-0.918	-0.889	-0.862	-0.834	-0.805	-0.778	-0.750	-0.721	-0.694	-0.665	-0.636	-0.610	-0.581	-0.554	-0.526	-0.499	-0.472	-0.445	-0.419	-0.392	-0.368	-0.341	-0.318	-0.292	-0.269	-0.245	-0.221	-0.200	-0.176	-0.155	-0.134	-0.115	-0.095	-0.075	-0.058	-0.040	-0.024	-0.006	0.010	0.024	0.039	0.051	0.064	0.076	0.088	0.099	0.108	0.118	0.126	0.134	0.141	0.149	0.154	0.160	0.166	0.171	0.175	0.179	0.182	0.185	0.189	0.191	0.192	0.195	0.198	0.199	0.199	0.200	0.201	0.202	0.202	0.204	0.204	0.204	0.205	0.205	0.205	0.206	0.205	0.205	0.205	0.205	0.205	0.205	0.205	0.205	0.206	0.206	0.208	0.208	0.208	0.208	0.208	0.208	0.209	0.209	0.210	0.210	0.211	0.212	0.214	0.215	0.215	0.218	0.219	0.220	0.221	0.224	0.225	0.226	0.229	0.231	0.232	0.234	0.238	0.240	0.242	0.246	0.249	0.251	0.254	0.256	0.261	0.264	0.268	0.270	0.275	0.280	0.284	0.288	0.294	0.298	0.302	0.306	0.311	0.318	0.321	0.328	0.334	0.339	0.344	0.349	0.356	0.360	0.368	0.372	0.379	0.385	0.391	0.398	0.405	0.411	0.419	0.425	0.432	0.440	0.448	0.455	0.462	0.471	0.480	0.489	0.496	0.506	0.516	0.526	0.538	0.548	0.558	0.569	0.581	0.594	0.608	0.620	0.634	0.648	0.664	0.679	0.695	0.710	0.728	0.745	0.764	0.781	0.801	0.820	0.839	0.860	0.881	0.901	0.924	0.946	0.969	0.991	1.015	1.039	1.061	1.084	1.108	1.131	1.155	1.179	1.202	1.226	1.250	1.272	1.295	1.316	1.339	1.360	1.380	1.400	1.420	1.438	1.458	1.474	1.490	1.505	1.521	1.535	1.549	1.561	1.572	1.582	1.592	1.601	1.610	1.618	1.622	1.629	1.632	1.635	1.638	1.639	1.640	1.640	1.639	1.639	1.636	1.634	1.631	1.626	1.624	1.619	1.614	1.608	1.602	1.596	1.590	1.584	1.578	1.570	1.564	1.556	1.549	1.541	1.535	1.529	1.521	1.515	1.509	1.502	1.496	1.490	1.485	1.479	1.472	1.468	1.462	1.458	1.452	1.448	1.444	1.440	1.435	1.431	1.429	1.425	1.421	1.419	1.416	1.412	1.411	1.409	1.406	1.405	1.404	1.402	1.401	1.401	1.401	1.400	1.400	1.400	1.401	1.402	1.402	1.404	1.406	1.409	1.410	1.412	1.415	1.419	1.422	1.426	1.432	1.436	1.441	1.448	1.454	1.460	1.466	1.474	1.480	1.489	1.496	1.505	1.514	1.521	1.531	1.540	1.549	1.558	1.568	1.578	1.586	1.595	1.604	1.612	1.620	1.629	1.635	1.642	1.649	1.655	1.660	1.666	1.669	1.672	1.676	1.678	1.679	1.679	1.678	1.676	1.675	1.671	1.668	1.664	1.656	1.650	1.642	1.634	1.625	1.615	1.604	1.592	1.579	1.566	1.552	1.539	1.524	1.508	1.492	1.476	1.460	1.445	1.428	1.411	1.394	1.378	1.362	1.346	1.330	1.316	1.301	1.286	1.274	1.261	1.249	1.238	1.226	1.216	1.208	1.199	1.191	1.185	1.179	1.174	1.170	1.168	1.165	1.164	1.164	1.162	1.164	1.166	1.168	1.171	1.174	1.179	1.182	1.186	1.191	1.195	1.199	1.204	1.209	1.212	1.216	1.220	1.224	1.226	1.229	1.230	1.231	1.231	1.230	1.228	1.225	1.221	1.218	1.211	1.205	1.196	1.188	1.178	1.165	1.152	1.140	1.122	1.106	1.090	1.071	1.050	1.029	1.008	0.984	0.960	0.935	0.909	0.882	0.855	0.826	0.798	0.769	0.738	0.708	0.676	0.645	0.612	0.580	0.549	0.515	0.482	0.450	0.418	0.385	0.352	0.320	0.288	0.255	0.225	0.194	0.161	0.131	0.101	0.071	0.042	0.014	-0.015	-0.041	-0.068	-0.094	-0.120	-0.145	-0.169	-0.192	-0.215	-0.236	-0.259	-0.280	-0.300	-0.319	-0.339	-0.356	-0.374	-0.391	-0.408	-0.422	-0.436	-0.451	-0.464	-0.476	-0.488	-0.499	-0.509	-0.518	-0.526	-0.534	-0.540	-0.546	-0.551	-0.556	-0.560	-0.564	-0.565	-0.568	-0.570	-0.570	-0.570	-0.569	-0.569	-0.566	-0.564	-0.561	-0.559	-0.555	-0.551	-0.548	-0.542	-0.539	-0.534	-0.530	-0.525	-0.521	-0.518	-0.512	-0.510	-0.506	-0.501	-0.500	-0.498	-0.494	-0.492	-0.492	-0.492	-0.494	-0.495	-0.498	-0.500	-0.504	-0.510	-0.515	-0.521	-0.529	-0.538	-0.546	-0.558	-0.569	-0.581	-0.595	-0.610	-0.625	-0.641	-0.658	-0.676	-0.695	-0.715	-0.735	-0.756	-0.778	-0.800	-0.821	-0.845	-0.869	-0.892	-0.915	-0.939	-0.962	-0.986	-1.010	-1.032	-1.055	-1.078	-1.100	-1.121	-1.142	-1.161	-1.181	-1.199	-1.216	-1.234	-1.249	-1.264	-1.278	-1.289	-1.301	-1.310	-1.318	-1.326	-1.332	-1.336	-1.340	-1.342	-1.342	-1.342	-1.341	-1.338	-1.334	-1.329	-1.322	-1.315	-1.306	-1.299	-1.288	-1.278	-1.265	-1.252	-1.239	-1.224	-1.211	-1.198	-1.182	-1.169	-1.154	-1.139	-1.124	-1.110	-1.096	-1.081	-1.069	-1.056	-1.044	-1.031	-1.020	-1.010	-1.000	-0.991	-0.982	-0.976	-0.970	-0.965	-0.962	-0.959	-0.956	-0.955	-0.954	-0.956	-0.958	-0.960	-0.964	-0.969	-0.974	-0.979	-0.986	-0.994	-1.001	-1.009	-1.016	-1.025	-1.034	-1.042	-1.050	-1.060	-1.068	-1.078	-1.085	-1.092	-1.100	-1.106	-1.112	-1.118	-1.122	-1.126	-1.130	-1.131	-1.132	-1.132	-1.131	-1.129	-1.126	-1.122	-1.118	-1.110	-1.104	-1.096	-1.086	-1.076	-1.065	-1.052	-1.041	-1.026	-1.012	-0.999	-0.981	-0.965	-0.950	-0.932	-0.915	-0.898	-0.880	-0.862	-0.844	-0.826	-0.810	-0.791	-0.775	-0.759	-0.744	-0.728	-0.712	-0.699	-0.686	-0.674	-0.662	-0.651	-0.641	-0.632	-0.624	-0.616	-0.610	-0.604	-0.600	-0.598	-0.594	-0.594	-0.592	-0.594	-0.595	-0.596	-0.598	-0.601	-0.605	-0.610	-0.614	-0.620	-0.628	-0.632	-0.639	-0.646	-0.652	-0.660	-0.668	-0.675	-0.682	-0.690	-0.698	-0.704	-0.711	-0.718	-0.725	-0.731	-0.738	-0.744	-0.749	-0.756	-0.760	-0.765	-0.770	-0.774	-0.778	-0.781	-0.785	-0.789	-0.791	-0.794	-0.796	-0.798	-0.800	-0.802	-0.804	-0.806	-0.806	-0.809	-0.810	-0.811	-0.812	-0.814	-0.815	-0.816	-0.818	-0.819	-0.820	-0.821	-0.822	-0.822	-0.824	-0.825	-0.825	-0.825	-0.826	-0.826	-0.825	-0.825	-0.824	-0.822	-0.821	-0.820	-0.816	-0.814	-0.811	-0.805	-0.801	-0.795	-0.789	-0.780	-0.772	-0.762	-0.752	-0.741	-0.729	-0.715	-0.700	-0.684	-0.666	-0.648	-0.629	-0.606	-0.585	-0.561	-0.536	-0.510	-0.484	-0.455	-0.426	-0.395	-0.364	-0.330	-0.296	-0.261	-0.226	-0.190	-0.152	-0.115	-0.075	-0.036	0.004	0.045	0.084	0.125	0.166	0.208	0.249	0.290	0.329	0.370	0.410	0.449	0.488	0.526	0.564	0.600	0.636	0.672	0.706	0.738	0.770	0.801	0.829	0.858	0.885	0.909	0.934	0.956	0.978	0.998	1.016	1.032	1.049	1.064	1.076	1.089	1.098	1.108	1.118	1.124	1.131	1.136	1.141	1.145	1.149	1.151	1.154	1.155	1.158	1.160	1.160	1.162	1.164	1.166	1.168	1.170	1.174	1.178	1.181	1.186	1.192	1.200	1.208	1.215	1.225	1.235	1.248	1.260	1.274	1.288	1.305	1.322	1.341	1.361	1.381	1.402	1.426	1.450	1.476	1.501	1.529	1.556	1.585	1.614	1.644	1.674	1.705	1.736	1.768	1.800	1.831	1.864	1.896	1.929	1.960	1.991	2.022	2.052	2.082	2.110	2.139	2.166	2.192	2.219	2.242	2.265	2.288	2.308	2.328	2.345	2.362	2.378	2.391	2.402	2.414	2.421	2.430	2.436	2.440	2.441	2.444	2.444	2.441	2.439	2.434	2.426	2.420	2.410	2.400	2.389	2.376	2.364	2.349	2.334	2.316	2.299	2.281	2.262	2.242	2.221	2.201	2.180	2.158	2.134	2.112	2.089	2.066	2.042	2.018	1.994	1.971	1.948	1.924	1.901	1.878	1.856	1.832	1.810	1.789	1.766	1.745	1.722	1.701	1.681	1.661	1.641	1.621	1.601	1.582	1.564	1.546	1.528	1.510	1.492	1.476	1.460	1.444	1.429	1.412	1.398	1.382	1.369	1.354	1.340	1.328	1.314	1.301	1.289	1.276	1.265	1.254	1.242	1.231	1.221	1.211	1.201	1.191	1.182	1.174	1.165	1.156	1.149	1.140	1.131	1.125	1.119	1.111	1.105	1.099	1.092	1.088	1.082	1.076	1.071	1.066	1.061	1.056	1.050	1.046	1.041	1.036	1.031	1.026	1.021	1.015	1.009	1.002	0.996	0.989	0.980	0.972	0.965	0.954	0.945	0.934	0.921	0.910	0.896	0.881	0.866	0.850	0.832	0.815	0.795	0.774	0.752	0.730	0.705	0.681	0.654	0.626	0.598	0.568	0.536	0.504	0.470	0.435	0.399	0.362	0.325	0.285	0.246	0.205	0.165	0.122	0.080	0.038	-0.005	-0.049	-0.092	-0.138	-0.180	-0.224	-0.268	-0.311	-0.355	-0.399	-0.441	-0.482	-0.524	-0.565	-0.604	-0.642	-0.679	-0.716	-0.751	-0.785	-0.818	-0.849	-0.879	-0.908	-0.934	-0.959	-0.984	-1.006	-1.028	-1.046	-1.062	-1.079	-1.094	-1.108	-1.119	-1.129	-1.138	-1.145	-1.151	-1.156	-1.160	-1.161	-1.162	-1.162	-1.162	-1.160	-1.158	-1.154	-1.150	-1.146	-1.140	-1.135	-1.129	-1.122	-1.116	-1.110	-1.104	-1.098	-1.090	-1.085	-1.079	-1.074	-1.068	-1.064	-1.059	-1.055	-1.052	-1.050	-1.049	-1.048	-1.048	-1.048	-1.048	-1.049	-1.052	-1.055	-1.059	-1.064	-1.069	-1.075	-1.081	-1.088	-1.095	-1.104	-1.111	-1.121	-1.131	-1.141	-1.151	-1.161	-1.172	-1.184	-1.194	-1.205	-1.216	-1.228	-1.238	-1.248	-1.258	-1.268	-1.278	-1.286	-1.295	-1.302	-1.311	-1.318	-1.322	-1.329	-1.334	-1.336	-1.339	-1.342	-1.342	-1.344	-1.342	-1.341	-1.340	-1.338	-1.334	-1.328	-1.324	-1.318	-1.309	-1.301	-1.294	-1.285	-1.275	-1.264	-1.252	-1.241	-1.229	-1.218	-1.204	-1.191	-1.178	-1.165	-1.151	-1.136	-1.121	-1.108	-1.094	-1.079	-1.065	-1.052	-1.039	-1.025	-1.014	-1.001	-0.990	-0.979	-0.968	-0.959	-0.950	-0.940	-0.934	-0.926	-0.919	-0.914	-0.909	-0.905	-0.901	-0.900	-0.898	-0.899	-0.898	-0.899	-0.901	-0.904	-0.905	-0.910	-0.915	-0.920	-0.926	-0.932	-0.939	-0.945	-0.954	-0.961	-0.970	-0.979	-0.986	-0.994	-1.004	-1.012	-1.021	-1.030	-1.039	-1.048	-1.055	-1.062	-1.070	-1.076	-1.082	-1.089	-1.095	-1.100	-1.104	-1.106	-1.109	-1.111	-1.112	-1.114	-1.114	-1.111	-1.111	-1.108	-1.105	-1.101	-1.096	-1.091	-1.084	-1.078	-1.070	-1.062	-1.054	-1.044	-1.035	-1.025	-1.015	-1.004	-0.992	-0.981	-0.970	-0.959	-0.948	-0.934	-0.921	-0.911	-0.899	-0.886	-0.874	-0.862	-0.852	-0.841	-0.830	-0.819	-0.809	-0.799	-0.789	-0.779	-0.771	-0.761	-0.754	-0.746	-0.740	-0.732	-0.726	-0.721	-0.716	-0.712	-0.708	-0.702	-0.700	-0.696	-0.695	-0.691	-0.690	-0.688	-0.688	-0.686	-0.685	-0.685	-0.685	-0.685	-0.686	-0.686	-0.688	-0.688	-0.688	-0.689	-0.690	-0.691	-0.691	-0.691	-0.694	-0.694	-0.694	-0.696	-0.696	-0.696	-0.698	-0.698	-0.698	-0.698	-0.696	-0.695	-0.695	-0.692	-0.691	-0.689	-0.686	-0.684	-0.681	-0.678	-0.674	-0.670	-0.665	-0.660	-0.655	-0.650	-0.645	-0.638	-0.631	-0.624	-0.616	-0.609	-0.600	-0.591	-0.582	-0.574	-0.565	-0.555	-0.545	-0.535	-0.525	-0.515	-0.504	-0.492	-0.481	-0.470	-0.460	-0.449	-0.438	-0.426	-0.416	-0.405	-0.394	-0.382	-0.372	-0.362	-0.352	-0.342	-0.332	-0.324	-0.315	-0.306	-0.299	-0.290	-0.282	-0.276	-0.269	-0.262	-0.256	-0.250	-0.244	-0.239	-0.234	-0.229	-0.225	-0.220	-0.216	-0.212	-0.210	-0.206	-0.202	-0.199	-0.195	-0.191	-0.188	-0.184	-0.179	-0.174	-0.170	-0.165	-0.159	-0.154	-0.146	-0.140	-0.132	-0.124	-0.116	-0.108	-0.098	-0.088	-0.078	-0.065	-0.052	-0.040	-0.028	-0.014	0.001	0.015	0.030	0.046	0.061	0.079	0.095	0.114	0.131	0.149	0.168	0.185	0.204	0.222	0.240	0.259	0.278	0.296	0.315	0.332	0.350	0.368	0.385	0.401	0.418	0.434	0.450	0.465	0.479	0.494	0.507	0.521	0.532	0.545	0.556	0.566	0.578	0.588	0.595	0.604	0.612	0.620	0.628	0.632	0.640	0.645	0.651	0.656	0.661	0.666	0.671	0.675	0.679	0.682	0.686	0.689	0.692	0.695	0.699	0.701	0.705	0.709	0.711	0.715	0.718	0.721	0.724	0.726	0.730	0.734	0.736	0.740	0.742	0.746	0.749	0.750	0.752	0.754	0.755	0.758	0.759	0.760	0.760	0.761	0.761	0.760	0.760	0.759	0.756	0.754	0.750	0.748	0.744	0.740	0.734	0.729	0.724	0.716	0.709	0.702	0.695	0.686	0.678	0.668	0.659	0.648	0.638	0.626	0.615	0.602	0.591	0.580	0.568	0.556	0.544	0.532	0.520	0.509	0.498	0.485	0.475	0.462	0.451	0.440	0.430	0.419	0.409	0.400	0.390	0.382	0.374	0.366	0.359	0.352	0.346	0.340	0.335	0.331	0.326	0.322	0.320	0.319	0.316	0.315	0.314	0.314	0.314	0.315	0.318	0.320	0.321	0.325	0.328	0.331	0.335	0.340	0.345	0.351	0.356	0.362	0.369	0.376	0.382	0.390	0.398	0.404	0.412	0.420	0.429	0.436	0.444	0.451	0.460	0.468	0.476	0.484	0.492	0.500	0.509	0.516	0.522	0.530	0.535	0.542	0.548	0.552	0.558	0.561	0.566	0.569	0.571	0.572	0.574	0.575	0.574	0.572	0.570	0.568	0.562	0.559	0.551	0.545	0.536	0.528	0.518	0.505	0.492	0.479	0.464	0.448	0.431	0.412	0.391	0.370	0.349	0.325	0.300	0.274	0.248	0.219	0.190	0.159	0.128	0.095	0.061	0.026	-0.010	-0.046	-0.084	-0.121	-0.160	-0.200	-0.239	-0.280	-0.321	-0.361	-0.402	-0.445	-0.486	-0.526	-0.569	-0.609	-0.649	-0.690	-0.729	-0.766	-0.805	-0.842	-0.879	-0.914	-0.948	-0.981	-1.014	-1.044	-1.072	-1.100	-1.126	-1.150	-1.174	-1.195	-1.215	-1.232	-1.248	-1.261	-1.272	-1.282	-1.291	-1.296	-1.301	-1.302	-1.304	-1.302	-1.299	-1.295	-1.289	-1.280	-1.269	-1.258	-1.245	-1.229	-1.212	-1.194	-1.176	-1.156	-1.134	-1.111	-1.089	-1.065	-1.039	-1.012	-0.986	-0.960	-0.931	-0.902	-0.874	-0.845	-0.815	-0.786	-0.755	-0.725	-0.696	-0.665	-0.636	-0.605	-0.576	-0.548	-0.519	-0.490	-0.460	-0.432	-0.405	-0.378	-0.351	-0.326	-0.300	-0.274	-0.250	-0.226	-0.201	-0.178	-0.155	-0.132	-0.110	-0.089	-0.069	-0.049	-0.028	-0.009	0.009	0.029	0.046	0.065	0.081	0.098	0.115	0.130	0.146	0.161	0.175	0.190	0.202	0.218	0.230	0.244	0.255	0.268	0.279	0.289	0.300	0.310	0.320	0.329	0.338	0.345	0.352	0.359	0.365	0.371	0.376	0.379	0.382	0.386	0.389	0.389	0.390	0.390	0.389	0.388	0.385	0.381	0.378	0.371	0.366	0.359	0.352	0.344	0.335	0.324	0.314	0.302	0.290	0.278	0.264	0.250	0.235	0.220	0.204	0.188	0.169	0.151	0.134	0.114	0.095	0.075	0.056	0.038	0.016	-0.002	-0.024	-0.044	-0.065	-0.085	-0.105	-0.126	-0.145	-0.166	-0.186	-0.206	-0.226	-0.246	-0.266	-0.285	-0.305	-0.322	-0.340	-0.359	-0.376	-0.394	-0.410	-0.426	-0.442	-0.459	-0.472	-0.488	-0.501	-0.515	-0.528	-0.541	-0.552	-0.565	-0.576	-0.588	-0.599	-0.608	-0.618	-0.626	-0.636	-0.644	-0.652	-0.659	-0.666	-0.674	-0.680	-0.685	-0.691	-0.696	-0.701	-0.706	-0.709	-0.714	-0.718	-0.720	-0.724	-0.725	-0.728	-0.730	-0.731	-0.734	-0.735	-0.735	-0.736	-0.736	-0.738	-0.738	-0.738	-0.736	-0.736	-0.736	-0.735	-0.734	-0.732	-0.732	-0.730	-0.729	-0.728	-0.726	-0.724	-0.722	-0.722	-0.720	-0.719	-0.718	-0.716	-0.716	-0.714	-0.714	-0.714	-0.712	-0.712	-0.712	-0.712	-0.714	-0.715	-0.716	-0.719	-0.720	-0.722	-0.725	-0.730	-0.732	-0.738	-0.741	-0.748	-0.752	-0.759	-0.765	-0.772	-0.779	-0.788	-0.796	-0.804	-0.812	-0.821	-0.831	-0.840	-0.851	-0.860	-0.870	-0.880	-0.891	-0.900	-0.911	-0.921	-0.932	-0.941	-0.951	-0.961	-0.970	-0.979	-0.988	-0.996	-1.004	-1.012	-1.020	-1.026	-1.034	-1.040	-1.045	-1.050	-1.055	-1.060	-1.062	-1.066	-1.069	-1.070	-1.072	-1.074	-1.074	-1.074	-1.074	-1.072	-1.072	-1.071	-1.069	-1.066	-1.065	-1.062	-1.060	-1.056	-1.052	-1.050	-1.045	-1.042	-1.039	-1.035	-1.030	-1.025	-1.020	-1.016	-1.011	-1.006	-1.001	-0.996	-0.990	-0.986	-0.980	-0.972	-0.966	-0.960	-0.954	-0.946	-0.939	-0.931	-0.924	-0.915	-0.908	-0.896	-0.888	-0.878	-0.866	-0.855	-0.844	-0.831	-0.818	-0.805	-0.790	-0.776	-0.761	-0.745	-0.730	-0.712	-0.696	-0.679	-0.659	-0.640	-0.622	-0.602	-0.581	-0.561	-0.541	-0.520	-0.500	-0.479	-0.456	-0.436	-0.414	-0.392	-0.371	-0.349	-0.328	-0.306	-0.285	-0.265	-0.244	-0.225	-0.205	-0.185	-0.166	-0.149	-0.131	-0.114	-0.098	-0.080	-0.065	-0.050	-0.036	-0.022	-0.009	0.002	0.015	0.025	0.035	0.044	0.051	0.060	0.068	0.074	0.080	0.086	0.090	0.095	0.098	0.102	0.104	0.108	0.109	0.111	0.111	0.114	0.115	0.114	0.115	0.115	0.115	0.115	0.115	0.115	0.115	0.115	0.115	0.115	0.116	0.116	0.118	0.119	0.120	0.121	0.122	0.126	0.128	0.131	0.134	0.138	0.142	0.146	0.151	0.156	0.161	0.166	0.174	0.180	0.188	0.195	0.202	0.211	0.219	0.228	0.236	0.245	0.255	0.262	0.272	0.282	0.291	0.301	0.310	0.320	0.329	0.338	0.346	0.355	0.362	0.371	0.379	0.386	0.392	0.399	0.404	0.409	0.414	0.416	0.419	0.420	0.421	0.422	0.421	0.420	0.418	0.415	0.409	0.405	0.399	0.391	0.384	0.375	0.366	0.355	0.344	0.331	0.319	0.305	0.291	0.276	0.260	0.245	0.229	0.211	0.196	0.179	0.161	0.145	0.128	0.110	0.094	0.078	0.061	0.045	0.030	0.016	0.002	-0.011	-0.022	-0.035	-0.045	-0.054	-0.062	-0.070	-0.076	-0.080	-0.085	-0.088	-0.088	-0.089	-0.086	-0.084	-0.080	-0.074	-0.068	-0.060	-0.051	-0.040	-0.030	-0.016	-0.001	0.014	0.029	0.045	0.064	0.082	0.102	0.121	0.144	0.164	0.188	0.210	0.232	0.256	0.279	0.304	0.328	0.352	0.378	0.402	0.428	0.451	0.475	0.499	0.522	0.545	0.568	0.590	0.612	0.635	0.655	0.676	0.698	0.716	0.736	0.755	0.774	0.792	0.809	0.826	0.844	0.859	0.875	0.891	0.906	0.920	0.935	0.948	0.962	0.974	0.989	1.000	1.012	1.025	1.036	1.049	1.061	1.072	1.086	1.099	1.110	1.124	1.135	1.149	1.162	1.175	1.189	1.202	1.218	1.231	1.246	1.261	1.278	1.294	1.310	1.325	1.342	1.359	1.378	1.395	1.412	1.431	1.450	1.469	1.488	1.506	1.525	1.544	1.562	1.581	1.600	1.618	1.636	1.654	1.670	1.689	1.705	1.719	1.735	1.750	1.762	1.775	1.786	1.798	1.809	1.816	1.824	1.830	1.834	1.838	1.839	1.840	1.838	1.836	1.830	1.825	1.819	1.809	1.796	1.785	1.770	1.755	1.736	1.718	1.696	1.674	1.649	1.621	1.594	1.564	1.532	1.500	1.466	1.430	1.395	1.356	1.318	1.276	1.236	1.195	1.151	1.108	1.064	1.018	0.972	0.926	0.881	0.835	0.789	0.741	0.696	0.650	0.604	0.558	0.511	0.466	0.420	0.376	0.332	0.289	0.245	0.204	0.162	0.122	0.082	0.045	0.006	-0.030	-0.065	-0.100	-0.132	-0.166	-0.196	-0.228	-0.258	-0.286	-0.314	-0.341	-0.368	-0.392	-0.416	-0.441	-0.464	-0.486	-0.509	-0.530	-0.550	-0.571	-0.591	-0.612	-0.632	-0.651	-0.670	-0.690	-0.709	-0.728	-0.746	-0.765	-0.784	-0.804	-0.824	-0.844	-0.864	-0.884	-0.905	-0.926	-0.948	-0.969	-0.991	-1.014	-1.038	-1.062	-1.086	-1.110	-1.136	-1.161	-1.188	-1.216	-1.242	-1.271	-1.300	-1.329	-1.359	-1.389	-1.419	-1.450	-1.481	-1.514	-1.546	-1.580	-1.612	-1.645	-1.680	-1.714	-1.749	-1.784	-1.818	-1.854	-1.890	-1.925	-1.962	-1.999	-2.036	-2.074	-2.112	-2.150	-2.189	-2.228	-2.268	-2.308	-2.346	-2.386	-2.428	-2.469	-2.510	-2.551	-2.592	-2.636	-2.679	-2.722	-2.766	-2.811	-2.856	-2.901	-2.948	-2.994	-3.041	-3.088	-3.136	-3.185	-3.234	-3.284	-3.334	-3.384	-3.435	-3.486	-3.538	-3.590	-3.644	-3.696	-3.751	-3.806	-3.860	-3.915	-3.970	-4.026	-4.084	-4.140	-4.196	-4.254	-4.311	-4.369	-4.426	-4.484	-4.541	-4.600	-4.658	-4.715	-4.771	-4.830	-4.886	-4.942	-4.999	-5.054	-5.110	-5.165	-5.220	-5.272	-5.325	-5.376	-5.429	-5.480	-5.530	-5.579	-5.625	-5.672	-5.719	-5.764	-5.806	-5.850	-5.890	-5.930	-5.969	-6.005	-6.040	-6.074	-6.105	-6.136	-6.165	-6.191	-6.216	-6.239	-6.260	-6.281	-6.299	-6.314	-6.329	-6.341	-6.350	-6.359	-6.365	-6.369	-6.372	-6.372	-6.371	-6.368	-6.364	-6.356	-6.348	-6.338	-6.325	-6.311	-6.296	-6.280	-6.262	-6.242	-6.222	-6.201	-6.178	-6.152	-6.129	-6.101	-6.075	-6.048	-6.019	-5.990	-5.960	-5.930	-5.899	-5.868	-5.835	-5.804	-5.771	-5.740	-5.706	-5.675	-5.642	-5.610	-5.578	-5.546	-5.515	-5.484	-5.452	-5.420	-5.390	-5.359	-5.328	-5.296	-5.266	-5.234	-5.204	-5.172	-5.140	-5.110	-5.078	-5.046	-5.012	-4.980	-4.948	-4.912	-4.879	-4.844	-4.809	-4.771	-4.732	-4.695	-4.655	-4.615	-4.571	-4.528	-4.484	-4.438	-4.391	-4.341	-4.291	-4.240	-4.188	-4.134	-4.077	-4.020	-3.961	-3.901	-3.840	-3.776	-3.711	-3.645	-3.579	-3.510	-3.440	-3.370	-3.299	-3.226	-3.152	-3.079	-3.005	-2.929	-2.852	-2.778	-2.701	-2.625	-2.549	-2.471	-2.395	-2.319	-2.245	-2.169	-2.094	-2.021	-1.948	-1.875	-1.804	-1.735	-1.666	-1.598	-1.531	-1.466	-1.402	-1.339	-1.278	-1.219	-1.160	-1.104	-1.046	-0.994	-0.941	-0.890	-0.841	-0.794	-0.746	-0.702	-0.659	-0.616	-0.576	-0.538	-0.500	-0.464	-0.428	-0.394	-0.361	-0.329	-0.298	-0.268	-0.238	-0.210	-0.182	-0.155	-0.129	-0.102	-0.078	-0.054	-0.029	-0.006	0.018	0.040	0.061	0.084	0.105	0.128	0.149	0.169	0.191	0.210	0.231	0.252	0.272	0.292	0.312	0.334	0.354	0.372	0.392	0.412	0.431	0.452	0.471	0.490	0.510	0.529	0.549	0.566	0.586	0.605	0.622	0.641	0.660	0.678	0.698	0.715	0.732	0.750	0.768	0.786	0.802	0.820	0.836	0.854	0.871	0.888	0.905	0.921	0.938	0.954	0.969	0.985	1.000	1.015	1.030	1.045	1.060	1.074	1.089	1.104	1.116	1.129	1.144	1.155	1.168	1.180	1.191	1.202	1.212	1.224	1.234	1.242	1.251	1.259	1.268	1.275	1.281	1.286	1.291	1.296	1.299	1.301	1.305	1.306	1.308	1.308	1.308	1.306	1.305	1.302	1.299	1.295	1.291	1.286	1.280	1.274	1.266	1.259	1.251	1.242	1.234	1.224	1.215	1.204	1.194	1.184	1.172	1.161	1.151	1.139	1.126	1.115	1.104	1.091	1.080	1.069	1.058	1.046	1.036	1.024	1.015	1.004	0.994	0.984	0.975	0.966	0.959	0.950	0.942	0.935	0.929	0.922	0.916	0.910	0.906	0.900	0.896	0.891	0.888	0.884	0.879	0.876	0.872	0.869	0.866	0.862	0.860	0.856	0.852	0.849	0.846	0.842	0.838	0.834	0.829	0.824	0.818	0.812	0.805	0.799	0.790	0.782	0.772	0.762	0.752	0.741	0.729	0.715	0.702	0.686	0.672	0.655	0.638	0.620	0.601	0.580	0.560	0.538	0.514	0.491	0.466	0.440	0.412	0.385	0.358	0.328	0.298	0.266	0.235	0.204	0.170	0.138	0.102	0.068	0.032	-0.004	-0.040	-0.078	-0.115	-0.152	-0.190	-0.229	-0.266	-0.306	-0.344	-0.384	-0.422	-0.460	-0.499	-0.538	-0.575	-0.614	-0.651	-0.689	-0.725	-0.761	-0.796	-0.832	-0.866	-0.900	-0.932	-0.964	-0.995	-1.025	-1.054	-1.084	-1.110	-1.136	-1.161	-1.186	-1.210	-1.231	-1.251	-1.272	-1.291	-1.309	-1.325	-1.340	-1.352	-1.366	-1.379	-1.389	-1.398	-1.405	-1.412	-1.419	-1.425	-1.428	-1.430	-1.434	-1.434	-1.434	-1.434	-1.431	-1.429	-1.426	-1.422	-1.420	-1.415	-1.411	-1.406	-1.400	-1.394	-1.389	-1.382	-1.378	-1.371	-1.365	-1.359	-1.352	-1.348	-1.342	-1.338	-1.332	-1.328	-1.325	-1.321	-1.319	-1.316	-1.314	-1.312	-1.312	-1.312	-1.312	-1.314	-1.316	-1.319	-1.324	-1.326	-1.331	-1.336	-1.344	-1.350	-1.356	-1.365	-1.374	-1.382	-1.391	-1.401	-1.410	-1.421	-1.431	-1.442	-1.454	-1.466	-1.478	-1.489	-1.501	-1.511	-1.524	-1.535	-1.546	-1.558	-1.569	-1.579	-1.588	-1.598	-1.606	-1.615	-1.622	-1.630	-1.636	-1.642	-1.648	-1.652	-1.656	-1.659	-1.661	-1.662	-1.664	-1.664	-1.662	-1.661	-1.659	-1.654	-1.649	-1.645	-1.639	-1.631	-1.622	-1.615	-1.605	-1.594	-1.582	-1.570	-1.559	-1.544	-1.529	-1.515	-1.499	-1.481	-1.464	-1.446	-1.426	-1.408	-1.386	-1.365	-1.344	-1.321	-1.299	-1.275	-1.251	-1.228	-1.202	-1.178	-1.151	-1.126	-1.100	-1.072	-1.046	-1.019	-0.990	-0.962	-0.934	-0.906	-0.876	-0.848	-0.819	-0.789	-0.759	-0.729	-0.700	-0.670	-0.641	-0.610	-0.581	-0.551	-0.521	-0.491	-0.464	-0.435	-0.406	-0.379	-0.351	-0.322	-0.296	-0.270	-0.244	-0.219	-0.192	-0.168	-0.144	-0.120	-0.098	-0.075	-0.052	-0.031	-0.011	0.009	0.028	0.045	0.064	0.081	0.096	0.112	0.126	0.141	0.154	0.168	0.179	0.190	0.200	0.210	0.219	0.226	0.235	0.242	0.249	0.255	0.260	0.266	0.270	0.274	0.278	0.281	0.284	0.288	0.289	0.290	0.292	0.294	0.294	0.296	0.298	0.296	0.298	0.298	0.299	0.299	0.299	0.299	0.299	0.298	0.298	0.298	0.298	0.296	0.296	0.296	0.295	0.294	0.295	0.294	0.294	0.292	0.291	0.291	0.290	0.290	0.290	0.289	0.289	0.289	0.288	0.286	0.285	0.286	0.285	0.285	0.284	0.284	0.285	0.284	0.284	0.284	0.284	0.284	0.284	0.285	0.286	0.286	0.289	0.289	0.290	0.291	0.292	0.295	0.296	0.299	0.301	0.304	0.308	0.312	0.316	0.320	0.324	0.329	0.334	0.339	0.345	0.350	0.356	0.362	0.370	0.376	0.384	0.392	0.400	0.408	0.418	0.425	0.435	0.444	0.454	0.465	0.475	0.486	0.496	0.509	0.519	0.531	0.544	0.555	0.569	0.581	0.595	0.608	0.621	0.636	0.651	0.665	0.680	0.695	0.711	0.726	0.742	0.759	0.775	0.792	0.809	0.826	0.845	0.861	0.879	0.898	0.915	0.934	0.951	0.970	0.988	1.006	1.024	1.044	1.062	1.080	1.100	1.118	1.136	1.154	1.174	1.191	1.208	1.226	1.244	1.260	1.278	1.294	1.310	1.325	1.340	1.355	1.370	1.382	1.396	1.409	1.420	1.431	1.442	1.452	1.461	1.471	1.479	1.488	1.492	1.500	1.506	1.512	1.516	1.520	1.524	1.528	1.529	1.530	1.532	1.532	1.534	1.532	1.532	1.531	1.530	1.529	1.528	1.525	1.522	1.520	1.518	1.515	1.511	1.508	1.506	1.502	1.499	1.495	1.492	1.489	1.485	1.484	1.479	1.476	1.474	1.471	1.469	1.465	1.464	1.461	1.459	1.458	1.455	1.454	1.451	1.450	1.449	1.448	1.446	1.446	1.445	1.444	1.444	1.442	1.442	1.442	1.441	1.440	1.441	1.440	1.441	1.440	1.440	1.441	1.440	1.441	1.441	1.444	1.444	1.444	1.445	1.446	1.448	1.449	1.450	1.451	1.454	1.455	1.458	1.460	1.461	1.464	1.468	1.470	1.474	1.478	1.481	1.485	1.489	1.492	1.498	1.502	1.506	1.511	1.516	1.521	1.526	1.531	1.538	1.542	1.549	1.554	1.559	1.565	1.571	1.578	1.582	1.588	1.592	1.596	1.601	1.605	1.609	1.614	1.616	1.619	1.622	1.624	1.625	1.628	1.628	1.628	1.628	1.626	1.626	1.624	1.621	1.619	1.616	1.611	1.608	1.602	1.598	1.591	1.585	1.579	1.571	1.565	1.556	1.549	1.540	1.531	1.522	1.512	1.502	1.492	1.482	1.472	1.461	1.451	1.441	1.431	1.421	1.411	1.401	1.391	1.382	1.374	1.365	1.358	1.349	1.342	1.335	1.328	1.322	1.316	1.311	1.306	1.300	1.298	1.294	1.291	1.288	1.285	1.284	1.281	1.281	1.280	1.280	1.280	1.280	1.280	1.281	1.280	1.280	1.281	1.280	1.280	1.280	1.280	1.279	1.276	1.275	1.272	1.270	1.266	1.262	1.258	1.254	1.248	1.240	1.232	1.224	1.215	1.204	1.194	1.181	1.168	1.155	1.140	1.124	1.106	1.089	1.070	1.050	1.030	1.009	0.986	0.964	0.940	0.915	0.889	0.864	0.836	0.810	0.781	0.752	0.724	0.695	0.664	0.635	0.605	0.575	0.545	0.514	0.484	0.454	0.422	0.392	0.362	0.334	0.302	0.274	0.245	0.216	0.189	0.161	0.134	0.109	0.081	0.056	0.032	0.008	-0.015	-0.038	-0.060	-0.081	-0.101	-0.119	-0.138	-0.156	-0.172	-0.189	-0.205	-0.219	-0.232	-0.245	-0.258	-0.269	-0.279	-0.288	-0.296	-0.305	-0.311	-0.318	-0.324	-0.328	-0.331	-0.335	-0.338	-0.339	-0.340	-0.340	-0.340	-0.340	-0.338	-0.335	-0.332	-0.330	-0.326	-0.324	-0.319	-0.315	-0.310	-0.305	-0.300	-0.294	-0.290	-0.284	-0.279	-0.274	-0.269	-0.265	-0.260	-0.256	-0.252	-0.249	-0.248	-0.245	-0.242	-0.242	-0.242	-0.242	-0.244	-0.246	-0.249	-0.254	-0.258	-0.264	-0.271	-0.279	-0.288	-0.299	-0.309	-0.321	-0.334	-0.348	-0.362	-0.379	-0.396	-0.414	-0.432	-0.451	-0.472	-0.494	-0.515	-0.539	-0.562	-0.585	-0.610	-0.634	-0.659	-0.684	-0.710	-0.734	-0.760	-0.784	-0.809	-0.834	-0.858	-0.881	-0.905	-0.928	-0.949	-0.970	-0.990	-1.009	-1.026	-1.042	-1.059	-1.072	-1.086	-1.098	-1.108	-1.118	-1.125	-1.130	-1.135	-1.138	-1.139	-1.139	-1.136	-1.134	-1.129	-1.124	-1.116	-1.109	-1.099	-1.088	-1.076	-1.064	-1.050	-1.034	-1.019	-1.002	-0.985	-0.968	-0.950	-0.931	-0.912	-0.892	-0.875	-0.856	-0.838	-0.820	-0.801	-0.782	-0.766	-0.750	-0.734	-0.719	-0.705	-0.691	-0.680	-0.668	-0.658	-0.648	-0.641	-0.634	-0.629	-0.625	-0.622	-0.620	-0.621	-0.622	-0.625	-0.626	-0.631	-0.636	-0.645	-0.652	-0.660	-0.670	-0.680	-0.691	-0.702	-0.716	-0.728	-0.741	-0.754	-0.768	-0.780	-0.794	-0.808	-0.820	-0.832	-0.846	-0.858	-0.869	-0.880	-0.890	-0.899	-0.908	-0.915	-0.922	-0.928	-0.931	-0.934	-0.938	-0.938	-0.939	-0.936	-0.935	-0.930	-0.926	-0.919	-0.912	-0.905	-0.895	-0.886	-0.875	-0.864	-0.851	-0.839	-0.825	-0.810	-0.795	-0.779	-0.764	-0.748	-0.731	-0.715	-0.699	-0.682	-0.665	-0.651	-0.635	-0.619	-0.605	-0.590	-0.578	-0.564	-0.551	-0.541	-0.529	-0.519	-0.510	-0.501	-0.494	-0.486	-0.481	-0.475	-0.470	-0.468	-0.465	-0.464	-0.462	-0.464	-0.464	-0.466	-0.468	-0.470	-0.472	-0.478	-0.480	-0.486	-0.490	-0.496	-0.501	-0.507	-0.512	-0.519	-0.526	-0.532	-0.539	-0.544	-0.551	-0.556	-0.562	-0.569	-0.574	-0.579	-0.584	-0.589	-0.594	-0.598	-0.601	-0.605	-0.609	-0.611	-0.614	-0.616	-0.618	-0.619	-0.621	-0.621	-0.621	-0.624	-0.624	-0.624	-0.624	-0.622	-0.624	-0.622	-0.622	-0.621	-0.620	-0.619	-0.618	-0.616	-0.615	-0.612	-0.611	-0.608	-0.605	-0.602	-0.600	-0.596	-0.594	-0.590	-0.586	-0.581	-0.576	-0.571	-0.566	-0.559	-0.554	-0.545	-0.539	-0.529	-0.520	-0.510	-0.500	-0.489	-0.476	-0.464	-0.450	-0.434	-0.419	-0.402	-0.382	-0.365	-0.344	-0.322	-0.301	-0.279	-0.254	-0.228	-0.201	-0.175	-0.146	-0.118	-0.086	-0.056	-0.024	0.010	0.042	0.078	0.112	0.149	0.184	0.220	0.259	0.295	0.332	0.371	0.408	0.446	0.484	0.521	0.559	0.595	0.631	0.668	0.704	0.738	0.771	0.805	0.839	0.870	0.900	0.929	0.958	0.985	1.012	1.036	1.060	1.082	1.104	1.124	1.142	1.160	1.175	1.190	1.205	1.218	1.230	1.240	1.249	1.256	1.265	1.271	1.278	1.281	1.286	1.289	1.294	1.295	1.299	1.300	1.302	1.305	1.308	1.308	1.311	1.314	1.316	1.319	1.322	1.326	1.331	1.338	1.344	1.350	1.358	1.368	1.378	1.388	1.399	1.412	1.425	1.440	1.456	1.472	1.490	1.509	1.528	1.548	1.569	1.591	1.612	1.638	1.661	1.686	1.711	1.739	1.765	1.791	1.819	1.846	1.874	1.901	1.929	1.956	1.984	2.010	2.038	2.064	2.090	2.115	2.141	2.165	2.189	2.211	2.232	2.252	2.272	2.290	2.309	2.325	2.340	2.354	2.368	2.379	2.389	2.398	2.405	2.410	2.415	2.419	2.420	2.421	2.419	2.418	2.414	2.409	2.402	2.395	2.386	2.375	2.364	2.351	2.336	2.321	2.305	2.289	2.270	2.251	2.230	2.210	2.188	2.165	2.142	2.119	2.094	2.069	2.041	2.016	1.989	1.962	1.935	1.908	1.879	1.851	1.822	1.795	1.766	1.739	1.710	1.682	1.655	1.628	1.600	1.574	1.548	1.521	1.496	1.471	1.448	1.422	1.399	1.376	1.354	1.332	1.312	1.291	1.272	1.254	1.235	1.219	1.202	1.186	1.171	1.158	1.144	1.132	1.120	1.110	1.099	1.090	1.081	1.074	1.066	1.060	1.054	1.049	1.045	1.041	1.039	1.036	1.034	1.035	1.034	1.034	1.034	1.035	1.036	1.039	1.041	1.042	1.045	1.049	1.051	1.055	1.059	1.062	1.066	1.070	1.075	1.079	1.082	1.086	1.090	1.092	1.096	1.099	1.100	1.102	1.104	1.105	1.105	1.105	1.105	1.104	1.100	1.098	1.094	1.089	1.081	1.075	1.066	1.056	1.046	1.035	1.021	1.009	0.994	0.976	0.958	0.938	0.918	0.895	0.870	0.846	0.819	0.792	0.761	0.731	0.700	0.666	0.631	0.595	0.556	0.519	0.479	0.438	0.396	0.352	0.309	0.264	0.219	0.172	0.126	0.080	0.032	-0.015	-0.062	-0.110	-0.159	-0.206	-0.254	-0.300	-0.346	-0.392	-0.439	-0.482	-0.526	-0.568	-0.609	-0.648	-0.686	-0.724	-0.759	-0.794	-0.826	-0.856	-0.885	-0.914	-0.939	-0.962	-0.984	-1.004	-1.022	-1.039	-1.051	-1.064	-1.076	-1.084	-1.090	-1.096	-1.099	-1.100	-1.100	-1.099	-1.098	-1.092	-1.086	-1.080	-1.072	-1.064	-1.052	-1.042	-1.031	-1.019	-1.006	-0.992	-0.980	-0.966	-0.952	-0.939	-0.926	-0.911	-0.899	-0.886	-0.874	-0.862	-0.852	-0.841	-0.831	-0.822	-0.815	-0.809	-0.802	-0.798	-0.794	-0.790	-0.790	-0.788	-0.789	-0.790	-0.792	-0.795	-0.800	-0.805	-0.811	-0.819	-0.826	-0.836	-0.844	-0.855	-0.866	-0.878	-0.889	-0.901	-0.915	-0.926	-0.939	-0.954	-0.966	-0.980	-0.994	-1.006	-1.019	-1.031	-1.044	-1.056	-1.068	-1.078	-1.088	-1.096	-1.105	-1.114	-1.120	-1.126	-1.132	-1.136	-1.139	-1.142	-1.142	-1.142	-1.142	-1.141	-1.138	-1.134	-1.129	-1.122	-1.116	-1.108	-1.100	-1.090	-1.079	-1.069	-1.056	-1.044	-1.031	-1.018	-1.002	-0.986	-0.971	-0.955	-0.940	-0.922	-0.906	-0.889	-0.871	-0.854	-0.838	-0.821	-0.804	-0.789	-0.772	-0.758	-0.741	-0.726	-0.712	-0.698	-0.684	-0.671	-0.660	-0.649	-0.639	-0.628	-0.619	-0.611	-0.602	-0.596	-0.591	-0.586	-0.581	-0.579	-0.578	-0.575	-0.574	-0.574	-0.575	-0.576	-0.578	-0.581	-0.585	-0.588	-0.591	-0.598	-0.602	-0.608	-0.612	-0.619	-0.625	-0.631	-0.639	-0.645	-0.652	-0.659	-0.666	-0.672	-0.679	-0.685	-0.691	-0.696	-0.701	-0.706	-0.710	-0.714	-0.718	-0.720	-0.722	-0.724	-0.725	-0.726	-0.726	-0.726	-0.725	-0.724	-0.721	-0.718	-0.715	-0.711	-0.706	-0.701	-0.696	-0.690	-0.684	-0.679	-0.671	-0.664	-0.658	-0.650	-0.642	-0.634	-0.626	-0.619	-0.611	-0.604	-0.596	-0.588	-0.580	-0.572	-0.566	-0.559	-0.552	-0.545	-0.540	-0.534	-0.528	-0.522	-0.518	-0.512	-0.509	-0.504	-0.501	-0.498	-0.495	-0.492	-0.491	-0.489	-0.488	-0.488	-0.485	-0.485	-0.485	-0.485	-0.485	-0.486	-0.488	-0.488	-0.489	-0.490	-0.491	-0.492	-0.495	-0.496	-0.499	-0.500	-0.502	-0.505	-0.506	-0.509	-0.510	-0.512	-0.512	-0.515	-0.518	-0.519	-0.520	-0.520	-0.522	-0.522	-0.524	-0.524	-0.524	-0.524	-0.524	-0.524	-0.522	-0.522	-0.521	-0.519	-0.516	-0.515	-0.514	-0.511	-0.509	-0.505	-0.502	-0.499	-0.495	-0.491	-0.488	-0.481	-0.476	-0.472	-0.466	-0.459	-0.454	-0.446	-0.440	-0.432	-0.425	-0.418	-0.409	-0.400	-0.391	-0.382	-0.372	-0.364	-0.354	-0.342	-0.334	-0.322	-0.312	-0.300	-0.289	-0.278	-0.266	-0.254	-0.242	-0.230	-0.218	-0.206	-0.194	-0.180	-0.169	-0.156	-0.144	-0.131	-0.119	-0.108	-0.095	-0.081	-0.069	-0.058	-0.045	-0.034	-0.021	-0.009	0.002	0.012	0.024	0.035	0.045	0.056	0.066	0.078	0.086	0.098	0.108	0.118	0.128	0.136	0.146	0.156	0.164	0.174	0.184	0.191	0.200	0.209	0.218	0.225	0.232	0.241	0.249	0.258	0.264	0.272	0.279	0.286	0.292	0.300	0.306	0.312	0.319	0.325	0.331	0.338	0.344	0.350	0.355	0.361	0.366	0.372	0.378	0.384	0.389	0.394	0.399	0.404	0.409	0.414	0.420	0.424	0.429	0.435	0.440	0.445	0.450	0.455	0.460	0.466	0.472	0.478	0.484	0.489	0.496	0.501	0.509	0.515	0.521	0.529	0.535	0.542	0.550	0.558	0.565	0.574	0.581	0.589	0.598	0.606	0.615	0.622	0.632	0.641	0.651	0.659	0.668	0.678	0.686	0.694	0.704	0.711	0.720	0.729	0.736	0.745	0.751	0.759	0.765	0.771	0.778	0.782	0.788	0.791	0.795	0.798	0.801	0.802	0.805	0.805	0.805	0.805	0.804	0.802	0.801	0.798	0.795	0.791	0.786	0.782	0.776	0.770	0.764	0.758	0.750	0.742	0.735	0.726	0.719	0.709	0.700	0.690	0.681	0.671	0.662	0.652	0.644	0.634	0.625	0.615	0.606	0.598	0.589	0.580	0.571	0.562	0.555	0.548	0.540	0.532	0.525	0.519	0.512	0.506	0.501	0.494	0.490	0.484	0.479	0.474	0.470	0.466	0.461	0.458	0.454	0.451	0.448	0.445	0.442	0.440	0.436	0.434	0.431	0.430	0.428	0.425	0.422	0.421	0.419	0.418	0.416	0.415	0.412	0.411	0.410	0.409	0.408	0.408	0.406	0.406	0.406	0.405	0.406	0.405	0.405	0.406	0.406	0.408	0.409	0.410	0.411	0.414	0.414	0.416	0.419	0.420	0.421	0.422	0.425	0.426	0.429	0.430	0.431	0.434	0.435	0.435	0.436	0.436	0.436	0.436	0.435	0.434	0.432	0.430	0.426	0.422	0.419	0.414	0.408	0.401	0.394	0.385	0.375	0.365	0.354	0.340	0.328	0.312	0.298	0.281	0.264	0.245	0.225	0.204	0.182	0.160	0.136	0.111	0.085	0.060	0.031	0.004	-0.025	-0.055	-0.086	-0.118	-0.149	-0.181	-0.215	-0.248	-0.281	-0.315	-0.349	-0.384	-0.418	-0.452	-0.486	-0.520	-0.552	-0.588	-0.620	-0.651	-0.685	-0.716	-0.746	-0.776	-0.804	-0.832	-0.859	-0.885	-0.909	-0.934	-0.955	-0.976	-0.995	-1.014	-1.030	-1.045	-1.059	-1.071	-1.082	-1.090	-1.099	-1.105	-1.109	-1.112	-1.114	-1.114	-1.112	-1.110	-1.106	-1.100	-1.092	-1.084	-1.074	-1.062	-1.050	-1.035	-1.020	-1.005	-0.988	-0.969	-0.949	-0.929	-0.908	-0.886	-0.864	-0.840	-0.816	-0.790	-0.766	-0.740	-0.714	-0.688	-0.661	-0.634	-0.608	-0.581	-0.554	-0.528	-0.501	-0.475	-0.449	-0.422	-0.396	-0.371	-0.346	-0.321	-0.298	-0.274	-0.251	-0.229	-0.208	-0.185	-0.165	-0.144	-0.125	-0.105	-0.086	-0.069	-0.051	-0.035	-0.018	-0.002	0.012	0.026	0.041	0.054	0.066	0.080	0.092	0.104	0.115	0.126	0.138	0.148	0.158	0.168	0.178	0.188	0.198	0.206	0.216	0.225	0.235	0.244	0.252	0.261	0.270	0.279	0.288	0.296	0.305	0.314	0.321	0.330	0.338	0.346	0.352	0.360	0.366	0.374	0.380	0.386	0.391	0.398	0.401	0.405	0.409	0.412	0.414	0.415	0.415	0.416	0.415	0.412	0.410	0.408	0.402	0.398	0.392	0.385	0.376	0.369	0.359	0.348	0.336	0.325	0.310	0.296	0.281	0.266	0.249	0.231	0.214	0.195	0.176	0.155	0.135	0.115	0.092	0.071	0.048	0.025	0.002	-0.021	-0.044	-0.066	-0.089	-0.111	-0.134	-0.156	-0.180	-0.201	-0.222	-0.242	-0.264	-0.285	-0.304	-0.322	-0.341	-0.360	-0.375	-0.392	-0.408	-0.422	-0.436	-0.450	-0.462	-0.474	-0.485	-0.495	-0.504	-0.514	-0.521	-0.529	-0.534	-0.540	-0.544	-0.548	-0.551	-0.554	-0.555	-0.558	-0.559	-0.559	-0.559	-0.558	-0.558	-0.556	-0.555	-0.552	-0.551	-0.548	-0.546	-0.542	-0.540	-0.538	-0.534	-0.531	-0.528	-0.525	-0.522	-0.520	-0.518	-0.514	-0.512	-0.509	-0.506	-0.505	-0.501	-0.500	-0.498	-0.496	-0.495	-0.494	-0.492	-0.491	-0.492	-0.491	-0.492	-0.492	-0.494	-0.494	-0.495	-0.496	-0.499	-0.501	-0.505	-0.509	-0.511	-0.515	-0.519	-0.524	-0.528	-0.531	-0.538	-0.544	-0.549	-0.555	-0.561	-0.568	-0.575	-0.582	-0.590	-0.598	-0.605	-0.614	-0.622	-0.631	-0.639	-0.648	-0.656	-0.664	-0.672	-0.680	-0.689	-0.698	-0.706	-0.714	-0.721	-0.728	-0.735	-0.740	-0.746	-0.752	-0.759	-0.762	-0.768	-0.772	-0.775	-0.779	-0.782	-0.784	-0.786	-0.786	-0.788	-0.788	-0.788	-0.788	-0.786	-0.785	-0.782	-0.780	-0.776	-0.775	-0.771	-0.766	-0.764	-0.759	-0.755	-0.750	-0.745	-0.741	-0.736	-0.731	-0.726	-0.721	-0.716	-0.712	-0.706	-0.702	-0.698	-0.692	-0.688	-0.682	-0.678	-0.674	-0.669	-0.665	-0.659	-0.655	-0.650	-0.644	-0.640	-0.634	-0.629	-0.622	-0.618	-0.610	-0.604	-0.596	-0.589	-0.581	-0.572	-0.562	-0.552	-0.542	-0.530	-0.519	-0.506	-0.492	-0.480	-0.466	-0.451	-0.436	-0.419	-0.402	-0.385	-0.366	-0.346	-0.328	-0.308	-0.288	-0.266	-0.244	-0.221	-0.200	-0.178	-0.154	-0.130	-0.108	-0.085	-0.061	-0.039	-0.015	0.008	0.030	0.052	0.074	0.096	0.116	0.135	0.156	0.174	0.191	0.210	0.225	0.240	0.256	0.269	0.281	0.294	0.305	0.315	0.322	0.329	0.336	0.342	0.345	0.350	0.352	0.354	0.354	0.355	0.354	0.352	0.350	0.348	0.344	0.340	0.336	0.331	0.328	0.322	0.316	0.311	0.308	0.300	0.295	0.291	0.286	0.281	0.276	0.274	0.270	0.269	0.265	0.265	0.264	0.265	0.265	0.266	0.270	0.272	0.278	0.282	0.288	0.294	0.301	0.310	0.319	0.329	0.340	0.351	0.362	0.375	0.389	0.402	0.418	0.431	0.448	0.462	0.479	0.495	0.512	0.526	0.542	0.559	0.576	0.591	0.606	0.621	0.638	0.650	0.664	0.678	0.690	0.701	0.711	0.721	0.730	0.738	0.745	0.751	0.755	0.759	0.761	0.764	0.762	0.761	0.760	0.756	0.751	0.744	0.736	0.728	0.718	0.706	0.694	0.681	0.665	0.649	0.634	0.616	0.598	0.579	0.559	0.538	0.516	0.496	0.475	0.452	0.430	0.409	0.386	0.364	0.342	0.321	0.299	0.279	0.259	0.239	0.220	0.201	0.184	0.169	0.154	0.140	0.126	0.115	0.104	0.095	0.089	0.081	0.078	0.075	0.072	0.072	0.072	0.076	0.080	0.085	0.092	0.100	0.110	0.121	0.134	0.148	0.162	0.178	0.195	0.212	0.231	0.252	0.272	0.294	0.316	0.340	0.362	0.386	0.411	0.435	0.460	0.485	0.511	0.536	0.562	0.588	0.612	0.638	0.661	0.686	0.710	0.734	0.756	0.780	0.802	0.824	0.844	0.865	0.885	0.905	0.922	0.942	0.960	0.976	0.994	1.009	1.024	1.040	1.052	1.068	1.081	1.092	1.106	1.119	1.130	1.142	1.152	1.164	1.174	1.185	1.195	1.205	1.215	1.226	1.236	1.246	1.258	1.269	1.280	1.291	1.304	1.316	1.329	1.341	1.355	1.370	1.385	1.400	1.416	1.432	1.450	1.468	1.484	1.504	1.522	1.541	1.562	1.582	1.602	1.622	1.645	1.668	1.689	1.710	1.732	1.754	1.776	1.798	1.819	1.839	1.860	1.880	1.899	1.918	1.936	1.952	1.969	1.984	1.998	2.010	2.021	2.031	2.039	2.046	2.051	2.054	2.056	2.056	2.054	2.049	2.044	2.035	2.025	2.013	1.999	1.982	1.965	1.944	1.922	1.896	1.870	1.841	1.811	1.778	1.744	1.708	1.670	1.629	1.589	1.546	1.501	1.456	1.410	1.362	1.314	1.265	1.215	1.165	1.112	1.061	1.010	0.959	0.908	0.856	0.804	0.752	0.704	0.652	0.605	0.555	0.507	0.460	0.414	0.370	0.326	0.284	0.241	0.201	0.164	0.126	0.091	0.058	0.024	-0.008	-0.038	-0.066	-0.091	-0.118	-0.141	-0.165	-0.186	-0.206	-0.225	-0.244	-0.261	-0.278	-0.292	-0.308	-0.322	-0.335	-0.349	-0.362	-0.374	-0.386	-0.399	-0.411	-0.424	-0.435	-0.448	-0.461	-0.474	-0.488	-0.501	-0.516	-0.532	-0.549	-0.566	-0.584	-0.602	-0.622	-0.642	-0.664	-0.688	-0.710	-0.735	-0.760	-0.789	-0.816	-0.845	-0.875	-0.905	-0.938	-0.971	-1.005	-1.040	-1.075	-1.112	-1.150	-1.188	-1.226	-1.265	-1.306	-1.346	-1.388	-1.429	-1.471	-1.514	-1.556	-1.599	-1.642	-1.685	-1.729	-1.771	-1.816	-1.859	-1.901	-1.946	-1.989	-2.031	-2.076	-2.119	-2.161	-2.205	-2.246	-2.289	-2.332	-2.374	-2.416	-2.458	-2.500	-2.540	-2.581	-2.622	-2.664	-2.705	-2.746	-2.788	-2.829	-2.869	-2.910	-2.951	-2.992	-3.034	-3.076	-3.118	-3.159	-3.201	-3.245	-3.286	-3.329	-3.372	-3.416	-3.460	-3.505	-3.549	-3.594	-3.639	-3.685	-3.730	-3.778	-3.824	-3.870	-3.919	-3.966	-4.015	-4.064	-4.114	-4.162	-4.211	-4.261	-4.311	-4.361	-4.411	-4.462	-4.512	-4.562	-4.614	-4.664	-4.715	-4.765	-4.815	-4.865	-4.914	-4.964	-5.012	-5.061	-5.109	-5.156	-5.204	-5.251	-5.296	-5.341	-5.386	-5.430	-5.474	-5.515	-5.556	-5.598	-5.635	-5.674	-5.710	-5.746	-5.780	-5.811	-5.842	-5.872	-5.900	-5.926	-5.951	-5.974	-5.996	-6.016	-6.035	-6.051	-6.065	-6.078	-6.089	-6.098	-6.105	-6.110	-6.115	-6.115	-6.116	-6.112	-6.110	-6.104	-6.096	-6.086	-6.076	-6.064	-6.050	-6.034	-6.018	-5.999	-5.980	-5.958	-5.935	-5.912	-5.888	-5.862	-5.835	-5.806	-5.779	-5.749	-5.719	-5.686	-5.655	-5.622	-5.589	-5.555	-5.521	-5.486	-5.451	-5.416	-5.380	-5.345	-5.309	-5.272	-5.236	-5.200	-5.162	-5.125	-5.089	-5.051	-5.012	-4.975	-4.936	-4.898	-4.859	-4.820	-4.780	-4.740	-4.700	-4.659	-4.619	-4.576	-4.535	-4.491	-4.448	-4.404	-4.358	-4.312	-4.266	-4.219	-4.170	-4.121	-4.071	-4.020	-3.968	-3.914	-3.860	-3.804	-3.748	-3.691	-3.632	-3.574	-3.512	-3.452	-3.390	-3.326	-3.262	-3.198	-3.132	-3.066	-2.999	-2.931	-2.862	-2.794	-2.725	-2.654	-2.584	-2.514	-2.442	-2.372	-2.304	-2.232	-2.162	-2.092	-2.022	-1.952	-1.884	-1.816	-1.749	-1.681	-1.616	-1.550	-1.488	-1.424	-1.361	-1.301	-1.241	-1.184	-1.125	-1.069	-1.014	-0.960	-0.909	-0.858	-0.808	-0.759	-0.711	-0.666	-0.622	-0.580	-0.538	-0.498	-0.459	-0.421	-0.385	-0.349	-0.315	-0.282	-0.251	-0.220	-0.190	-0.161	-0.132	-0.105	-0.080	-0.054	-0.029	-0.004	0.019	0.042	0.064	0.086	0.108	0.128	0.149	0.169	0.189	0.208	0.226	0.245	0.262	0.281	0.299	0.316	0.332	0.350	0.368	0.384	0.400	0.415	0.431	0.448	0.462	0.479	0.494	0.509	0.522	0.538	0.552	0.565	0.580	0.594	0.606	0.620	0.632	0.646	0.658	0.671	0.682	0.695	0.706	0.718	0.730	0.741	0.751	0.762	0.772	0.784	0.794	0.804	0.814	0.825	0.834	0.842	0.852	0.861	0.870	0.880	0.888	0.898	0.906	0.915	0.922	0.931	0.940	0.948	0.956	0.964	0.971	0.979	0.986	0.994	1.000	1.008	1.014	1.020	1.026	1.032	1.038	1.042	1.048	1.052	1.055	1.060	1.062	1.066	1.069	1.070	1.071	1.074	1.074	1.075	1.075	1.074	1.072	1.070	1.069	1.066	1.061	1.059	1.054	1.050	1.044	1.039	1.032	1.026	1.020	1.012	1.006	0.998	0.989	0.980	0.972	0.964	0.955	0.945	0.935	0.926	0.918	0.908	0.899	0.890	0.881	0.871	0.862	0.854	0.846	0.836	0.829	0.821	0.814	0.806	0.800	0.794	0.788	0.781	0.775	0.771	0.765	0.760	0.756	0.751	0.749	0.745	0.741	0.739	0.735	0.732	0.730	0.726	0.724	0.722	0.720	0.718	0.716	0.712	0.710	0.709	0.706	0.702	0.699	0.696	0.691	0.688	0.681	0.678	0.671	0.666	0.660	0.652	0.645	0.636	0.628	0.618	0.609	0.598	0.586	0.574	0.561	0.548	0.532	0.518	0.502	0.485	0.469	0.450	0.431	0.411	0.391	0.370	0.348	0.325	0.301	0.279	0.254	0.228	0.201	0.175	0.148	0.119	0.091	0.061	0.030	0.000	-0.031	-0.062	-0.094	-0.128	-0.160	-0.192	-0.226	-0.260	-0.295	-0.329	-0.364	-0.398	-0.432	-0.466	-0.501	-0.536	-0.570	-0.602	-0.636	-0.670	-0.702	-0.735	-0.768	-0.799	-0.830	-0.860	-0.889	-0.918	-0.946	-0.974	-1.000	-1.026	-1.049	-1.074	-1.096	-1.118	-1.138	-1.158	-1.175	-1.192	-1.209	-1.224	-1.236	-1.249	-1.260	-1.270	-1.279	-1.286	-1.292	-1.299	-1.302	-1.305	-1.306	-1.308	-1.308	-1.305	-1.304	-1.301	-1.298	-1.294	-1.289	-1.284	-1.278	-1.271	-1.264	-1.256	-1.248	-1.240	-1.232	-1.224	-1.215	-1.206	-1.199	-1.191	-1.182	-1.176	-1.168	-1.161	-1.155	-1.150	-1.145	-1.139	-1.135	-1.131	-1.129	-1.128	-1.126	-1.125	-1.126	-1.126	-1.129	-1.131	-1.134	-1.139	-1.144	-1.149	-1.154	-1.161	-1.169	-1.178	-1.185	-1.194	-1.204	-1.214	-1.224	-1.235	-1.246	-1.256	-1.268	-1.280	-1.291	-1.302	-1.314	-1.325	-1.336	-1.346	-1.359	-1.369	-1.378	-1.389	-1.396	-1.406	-1.414	-1.420	-1.428	-1.434	-1.440	-1.444	-1.449	-1.451	-1.455	-1.456	-1.458	-1.459	-1.459	-1.458	-1.455	-1.452	-1.448	-1.444	-1.439	-1.432	-1.425	-1.416	-1.408	-1.399	-1.388	-1.376	-1.364	-1.351	-1.338	-1.322	-1.306	-1.291	-1.274	-1.256	-1.239	-1.220	-1.199	-1.179	-1.158	-1.135	-1.112	-1.092	-1.068	-1.045	-1.019	-0.995	-0.970	-0.944	-0.916	-0.890	-0.862	-0.835	-0.808	-0.780	-0.751	-0.722	-0.694	-0.665	-0.635	-0.606	-0.576	-0.546	-0.518	-0.488	-0.459	-0.429	-0.400	-0.371	-0.341	-0.312	-0.285	-0.258	-0.230	-0.204	-0.176	-0.150	-0.124	-0.099	-0.074	-0.051	-0.026	-0.004	0.019	0.040	0.061	0.080	0.101	0.119	0.136	0.154	0.170	0.186	0.201	0.215	0.229	0.242	0.254	0.265	0.275	0.285	0.295	0.302	0.310	0.318	0.325	0.330	0.335	0.340	0.344	0.348	0.351	0.354	0.358	0.360	0.361	0.362	0.364	0.364	0.365	0.366	0.366	0.366	0.366	0.368	0.368	0.368	0.368	0.369	0.368	0.369	0.368	0.369	0.369	0.369	0.369	0.370	0.370	0.371	0.372	0.374	0.375	0.376	0.378	0.379	0.380	0.381	0.382	0.385	0.388	0.389	0.391	0.391	0.395	0.396	0.398	0.400	0.402	0.404	0.408	0.409	0.411	0.412	0.415	0.416	0.418	0.420	0.421	0.424	0.425	0.428	0.429	0.430	0.431	0.431	0.434	0.435	0.435	0.438	0.439	0.440	0.441	0.442	0.444	0.446	0.448	0.449	0.451	0.454	0.454	0.458	0.460	0.462	0.465	0.469	0.472	0.475	0.479	0.484	0.488	0.492	0.498	0.504	0.509	0.515	0.522	0.529	0.536	0.545	0.552	0.561	0.571	0.581	0.591	0.601	0.612	0.624	0.636	0.650	0.662	0.676	0.690	0.705	0.720	0.735	0.751	0.768	0.784	0.800	0.818	0.835	0.852	0.870	0.888	0.906	0.924	0.942	0.960	0.978	0.996	1.016	1.034	1.051	1.070	1.090	1.108	1.125	1.144	1.161	1.179	1.196	1.214	1.229	1.246	1.262	1.279	1.294	1.310	1.324	1.339	1.354	1.368	1.381	1.394	1.406	1.419	1.430	1.440	1.452	1.461	1.472	1.481	1.491	1.500	1.509	1.518	1.525	1.532	1.539	1.545	1.551	1.558	1.564	1.569	1.574	1.578	1.582	1.586	1.590	1.594	1.596	1.599	1.602	1.605	1.608	1.610	1.611	1.614	1.615	1.616	1.618	1.618	1.619	1.620	1.620	1.621	1.621	1.620	1.621	1.621	1.621	1.621	1.621	1.621	1.621	1.621	1.621	1.620	1.621	1.620	1.620	1.620	1.619	1.620	1.619	1.620	1.619	1.619	1.619	1.619	1.619	1.619	1.619	1.620	1.620	1.620	1.621	1.621	1.622	1.624	1.625	1.626	1.629	1.630	1.632	1.635	1.638	1.640	1.644	1.646	1.650	1.652	1.658	1.660	1.664	1.669	1.674	1.679	1.682	1.688	1.692	1.698	1.704	1.709	1.715	1.720	1.726	1.731	1.738	1.742	1.749	1.754	1.759	1.765	1.770	1.775	1.780	1.785	1.790	1.795	1.799	1.801	1.805	1.808	1.810	1.811	1.812	1.812	1.812	1.812	1.812	1.811	1.809	1.808	1.804	1.799	1.795	1.790	1.785	1.778	1.771	1.764	1.758	1.748	1.739	1.730	1.720	1.709	1.698	1.688	1.675	1.662	1.651	1.638	1.625	1.612	1.600	1.586	1.574	1.561	1.548	1.536	1.522	1.510	1.499	1.488	1.476	1.465	1.455	1.445	1.436	1.428	1.420	1.412	1.406	1.400	1.395	1.390	1.386	1.384	1.381	1.380	1.379	1.379	1.380	1.380	1.381	1.385	1.386	1.390	1.394	1.398	1.401	1.406	1.411	1.416	1.420	1.425	1.429	1.432	1.436	1.440	1.442	1.445	1.446	1.449	1.448	1.448	1.448	1.445	1.442	1.439	1.434	1.428	1.420	1.411	1.402	1.392	1.380	1.366	1.352	1.336	1.321	1.304	1.285	1.264	1.242	1.221	1.198	1.174	1.149	1.124	1.096	1.070	1.041	1.012	0.984	0.954	0.924	0.892	0.862	0.831	0.800	0.768	0.736	0.705	0.674	0.642	0.612	0.581	0.551	0.522	0.492	0.464	0.435	0.408	0.381	0.355	0.329	0.302	0.279	0.255	0.231	0.210	0.188	0.168	0.146	0.128	0.109	0.091	0.075	0.059	0.044	0.030	0.018	0.004	-0.008	-0.020	-0.030	-0.040	-0.049	-0.056	-0.064	-0.071	-0.078	-0.082	-0.088	-0.091	-0.095	-0.098	-0.100	-0.101	-0.102	-0.102	-0.102	-0.101	-0.101	-0.099	-0.098	-0.094	-0.091	-0.088	-0.085	-0.081	-0.078	-0.072	-0.069	-0.062	-0.059	-0.054	-0.048	-0.044	-0.039	-0.035	-0.031	-0.026	-0.022	-0.020	-0.016	-0.014	-0.012	-0.011	-0.010	-0.010	-0.011	-0.012	-0.014	-0.016	-0.021	-0.026	-0.032	-0.039	-0.048	-0.056	-0.066	-0.078	-0.090	-0.102	-0.118	-0.132	-0.149	-0.166	-0.184	-0.202	-0.222	-0.244	-0.264	-0.288	-0.310	-0.332	-0.358	-0.381	-0.406	-0.431	-0.456	-0.482	-0.509	-0.534	-0.559	-0.585	-0.610	-0.635	-0.660	-0.682	-0.706	-0.729	-0.751	-0.771	-0.791	-0.810	-0.828	-0.845	-0.859	-0.874	-0.886	-0.898	-0.908	-0.916	-0.924	-0.930	-0.934	-0.936	-0.939	-0.938	-0.935	-0.932	-0.929	-0.924	-0.916	-0.909	-0.900	-0.890	-0.878	-0.865	-0.852	-0.839	-0.824	-0.809	-0.792	-0.776	-0.760	-0.741	-0.724	-0.706	-0.689	-0.672	-0.655	-0.638	-0.621	-0.606	-0.590	-0.575	-0.561	-0.548	-0.535	-0.524	-0.512	-0.504	-0.495	-0.488	-0.482	-0.478	-0.474	-0.471	-0.469	-0.470	-0.471	-0.474	-0.478	-0.482	-0.488	-0.495	-0.502	-0.512	-0.521	-0.532	-0.545	-0.556	-0.570	-0.582	-0.598	-0.611	-0.626	-0.641	-0.656	-0.671	-0.686	-0.700	-0.716	-0.730	-0.744	-0.758	-0.771	-0.784	-0.795	-0.806	-0.818	-0.826	-0.834	-0.842	-0.849	-0.854	-0.859	-0.862	-0.864	-0.865	-0.866	-0.865	-0.862	-0.860	-0.856	-0.851	-0.846	-0.840	-0.832	-0.825	-0.818	-0.808	-0.798	-0.786	-0.775	-0.762	-0.752	-0.740	-0.728	-0.715	-0.701	-0.689	-0.676	-0.664	-0.651	-0.639	-0.626	-0.616	-0.605	-0.594	-0.584	-0.574	-0.565	-0.555	-0.546	-0.539	-0.530	-0.522	-0.516	-0.509	-0.502	-0.496	-0.491	-0.486	-0.482	-0.479	-0.476	-0.472	-0.469	-0.466	-0.464	-0.461	-0.459	-0.456	-0.454	-0.452	-0.450	-0.448	-0.445	-0.441	-0.439	-0.438	-0.434	-0.430	-0.428	-0.424	-0.420	-0.416	-0.411	-0.406	-0.402	-0.398	-0.392	-0.389	-0.384	-0.379	-0.375	-0.369	-0.364	-0.359	-0.352	-0.349	-0.344	-0.339	-0.334	-0.329	-0.325	-0.321	-0.318	-0.314	-0.310	-0.308	-0.305	-0.302	-0.300	-0.300	-0.299	-0.298	-0.296	-0.298	-0.298	-0.298	-0.298	-0.298	-0.300	-0.300	-0.301	-0.304	-0.305	-0.305	-0.306	-0.308	-0.309	-0.309	-0.309	-0.309	-0.309	-0.308	-0.306	-0.304	-0.300	-0.298	-0.292	-0.288	-0.281	-0.275	-0.266	-0.256	-0.246	-0.235	-0.222	-0.209	-0.194	-0.176	-0.159	-0.141	-0.122	-0.101	-0.079	-0.056	-0.031	-0.006	0.020	0.048	0.076	0.106	0.136	0.166	0.199	0.231	0.264	0.296	0.331	0.365	0.400	0.434	0.469	0.504	0.538	0.572	0.606	0.639	0.672	0.705	0.736	0.769	0.799	0.829	0.856	0.884	0.910	0.936	0.961	0.985	1.008	1.028	1.046	1.065	1.082	1.098	1.112	1.126	1.139	1.150	1.160	1.169	1.176	1.184	1.190	1.195	1.200	1.204	1.206	1.209	1.211	1.212	1.215	1.215	1.216	1.219	1.220	1.220	1.224	1.225	1.228	1.231	1.235	1.239	1.245	1.251	1.259	1.268	1.276	1.288	1.300	1.311	1.325	1.341	1.359	1.375	1.394	1.414	1.435	1.456	1.480	1.504	1.530	1.556	1.584	1.611	1.641	1.671	1.702	1.734	1.765	1.796	1.829	1.861	1.895	1.928	1.960	1.992	2.024	2.055	2.088	2.118	2.148	2.176	2.205	2.232	2.259	2.285	2.309	2.331	2.351	2.371	2.391	2.408	2.422	2.436	2.449	2.460	2.469	2.476	2.482	2.486	2.488	2.490	2.488	2.485	2.481	2.476	2.469	2.459	2.449	2.438	2.425	2.411	2.396	2.380	2.361	2.342	2.321	2.301	2.279	2.256	2.232	2.209	2.182	2.158	2.132	2.105	2.079	2.050	2.024	1.995	1.966	1.938	1.910	1.881	1.852	1.824	1.795	1.766	1.739	1.710	1.682	1.655	1.628	1.600	1.574	1.546	1.520	1.495	1.469	1.444	1.419	1.395	1.371	1.349	1.324	1.302	1.280	1.258	1.236	1.218	1.196	1.176	1.158	1.139	1.121	1.104	1.088	1.071	1.055	1.041	1.026	1.012	1.001	0.989	0.978	0.966	0.958	0.948	0.940	0.932	0.926	0.921	0.915	0.912	0.909	0.906	0.905	0.904	0.904	0.905	0.906	0.910	0.912	0.916	0.920	0.926	0.932	0.939	0.948	0.955	0.962	0.971	0.980	0.989	0.998	1.008	1.015	1.025	1.034	1.042	1.051	1.059	1.068	1.075	1.080	1.086	1.092	1.096	1.099	1.101	1.102	1.101	1.100	1.098	1.094	1.088	1.080	1.070	1.060	1.048	1.032	1.016	0.999	0.979	0.958	0.934	0.908	0.881	0.851	0.821	0.789	0.755	0.719	0.681	0.642	0.600	0.560	0.516	0.471	0.425	0.378	0.330	0.281	0.231	0.180	0.131	0.079	0.026	-0.024	-0.075	-0.129	-0.180	-0.231	-0.281	-0.332	-0.381	-0.430	-0.478	-0.524	-0.570	-0.614	-0.658	-0.699	-0.740	-0.778	-0.815	-0.849	-0.884	-0.915	-0.945	-0.971	-0.998	-1.021	-1.042	-1.062	-1.079	-1.095	-1.109	-1.120	-1.129	-1.136	-1.142	-1.146	-1.148	-1.149	-1.148	-1.145	-1.140	-1.134	-1.126	-1.118	-1.108	-1.096	-1.084	-1.071	-1.058	-1.042	-1.029	-1.011	-0.996	-0.980	-0.964	-0.948	-0.931	-0.915	-0.899	-0.882	-0.868	-0.852	-0.840	-0.825	-0.812	-0.802	-0.791	-0.782	-0.772	-0.765	-0.759	-0.754	-0.749	-0.745	-0.744	-0.744	-0.744	-0.745	-0.749	-0.752	-0.758	-0.765	-0.771	-0.780	-0.790	-0.801	-0.811	-0.824	-0.839	-0.851	-0.866	-0.882	-0.898	-0.915	-0.930	-0.949	-0.965	-0.984	-1.000	-1.019	-1.036	-1.054	-1.071	-1.089	-1.106	-1.122	-1.138	-1.152	-1.168	-1.181	-1.195	-1.208	-1.219	-1.229	-1.239	-1.248	-1.256	-1.262	-1.269	-1.272	-1.276	-1.279	-1.280	-1.280	-1.280	-1.279	-1.275	-1.271	-1.266	-1.261	-1.255	-1.248	-1.239	-1.229	-1.219	-1.208	-1.196	-1.182	-1.170	-1.155	-1.141	-1.128	-1.112	-1.098	-1.081	-1.066	-1.051	-1.035	-1.019	-1.002	-0.988	-0.972	-0.955	-0.940	-0.926	-0.911	-0.898	-0.884	-0.871	-0.858	-0.845	-0.832	-0.822	-0.812	-0.801	-0.792	-0.784	-0.775	-0.768	-0.761	-0.755	-0.749	-0.744	-0.740	-0.735	-0.731	-0.729	-0.725	-0.722	-0.721	-0.719	-0.718	-0.716	-0.716	-0.715	-0.715	-0.714	-0.715	-0.714	-0.714	-0.714	-0.712	-0.712	-0.712	-0.711	-0.711	-0.710	-0.709	-0.708	-0.705	-0.704	-0.701	-0.698	-0.695	-0.691	-0.689	-0.684	-0.679	-0.674	-0.668	-0.661	-0.656	-0.650	-0.644	-0.635	-0.629	-0.620	-0.612	-0.605	-0.596	-0.588	-0.579	-0.570	-0.561	-0.552	-0.542	-0.534	-0.525	-0.515	-0.506	-0.496	-0.486	-0.478	-0.468	-0.459	-0.450	-0.441	-0.432	-0.424	-0.414	-0.406	-0.398	-0.389	-0.381	-0.374	-0.365	-0.358	-0.351	-0.344	-0.338	-0.330	-0.324	-0.318	-0.311	-0.305	-0.299	-0.292	-0.288	-0.282	-0.278	-0.272	-0.268	-0.264	-0.259	-0.254	-0.250	-0.246	-0.242	-0.239	-0.235	-0.231	-0.226	-0.222	-0.220	-0.216	-0.214	-0.210	-0.208	-0.204	-0.201	-0.198	-0.194	-0.191	-0.188	-0.185	-0.181	-0.178	-0.172	-0.170	-0.165	-0.161	-0.156	-0.154	-0.148	-0.144	-0.138	-0.132	-0.126	-0.120	-0.114	-0.108	-0.100	-0.094	-0.085	-0.078	-0.069	-0.060	-0.051	-0.041	-0.032	-0.021	-0.011	-0.001	0.010	0.021	0.032	0.045	0.056	0.069	0.081	0.094	0.106	0.119	0.132	0.145	0.159	0.171	0.184	0.198	0.210	0.224	0.236	0.249	0.261	0.274	0.286	0.298	0.309	0.321	0.331	0.342	0.354	0.365	0.375	0.384	0.394	0.404	0.412	0.421	0.430	0.438	0.444	0.452	0.459	0.466	0.472	0.480	0.486	0.492	0.499	0.505	0.512	0.519	0.526	0.532	0.539	0.546	0.552	0.560	0.566	0.574	0.581	0.589	0.595	0.604	0.612	0.620	0.628	0.635	0.644	0.651	0.659	0.668	0.675	0.684	0.692	0.700	0.708	0.715	0.724	0.731	0.739	0.746	0.752	0.760	0.768	0.772	0.779	0.785	0.791	0.796	0.801	0.805	0.809	0.812	0.816	0.819	0.821	0.824	0.825	0.826	0.828	0.829	0.829	0.830	0.829	0.829	0.828	0.828	0.826	0.825	0.824	0.821	0.820	0.818	0.818	0.815	0.812	0.811	0.810	0.808	0.808	0.805	0.805	0.804	0.801	0.802	0.801	0.800	0.801	0.801	0.801	0.802	0.802	0.804	0.805	0.806	0.808	0.809	0.810	0.811	0.814	0.815	0.818	0.820	0.821	0.824	0.824	0.826	0.828	0.830	0.831	0.832	0.835	0.835	0.835	0.838	0.838	0.838	0.838	0.838	0.838	0.838	0.835	0.835	0.832	0.831	0.830	0.828	0.826	0.824	0.821	0.818	0.812	0.809	0.805	0.801	0.798	0.792	0.786	0.782	0.778	0.771	0.766	0.761	0.755	0.750	0.742	0.738	0.731	0.725	0.718	0.712	0.705	0.698	0.691	0.684	0.678	0.669	0.661	0.654	0.646	0.640	0.632	0.625	0.618	0.610	0.602	0.595	0.588	0.581	0.575	0.568	0.561	0.554	0.549	0.542	0.536	0.530	0.525	0.520	0.514	0.510	0.506	0.501	0.498	0.494	0.491	0.488	0.486	0.484	0.482	0.481	0.480	0.480	0.481	0.480	0.482	0.482	0.485	0.486	0.490	0.492	0.496	0.499	0.504	0.506	0.510	0.515	0.519	0.522	0.526	0.530	0.535	0.539	0.541	0.545	0.549	0.551	0.554	0.555	0.556	0.556	0.558	0.556	0.554	0.552	0.549	0.545	0.541	0.535	0.528	0.519	0.511	0.501	0.490	0.478	0.464	0.449	0.434	0.416	0.399	0.379	0.359	0.339	0.315	0.291	0.266	0.240	0.214	0.186	0.158	0.128	0.096	0.065	0.032	0.000	-0.035	-0.069	-0.102	-0.139	-0.174	-0.211	-0.246	-0.284	-0.320	-0.356	-0.392	-0.428	-0.465	-0.500	-0.535	-0.570	-0.605	-0.638	-0.671	-0.702	-0.734	-0.765	-0.795	-0.824	-0.851	-0.878	-0.902	-0.928	-0.950	-0.971	-0.990	-1.009	-1.026	-1.041	-1.056	-1.069	-1.079	-1.089	-1.098	-1.102	-1.108	-1.111	-1.112	-1.114	-1.111	-1.109	-1.105	-1.099	-1.091	-1.082	-1.074	-1.061	-1.048	-1.034	-1.018	-1.001	-0.984	-0.965	-0.945	-0.924	-0.901	-0.879	-0.855	-0.830	-0.806	-0.780	-0.752	-0.726	-0.699	-0.671	-0.642	-0.614	-0.586	-0.558	-0.529	-0.500	-0.471	-0.442	-0.414	-0.386	-0.358	-0.329	-0.301	-0.275	-0.249	-0.222	-0.198	-0.171	-0.146	-0.124	-0.099	-0.075	-0.054	-0.031	-0.010	0.011	0.030	0.050	0.069	0.088	0.105	0.121	0.138	0.154	0.169	0.182	0.198	0.211	0.225	0.238	0.249	0.261	0.272	0.285	0.295	0.306	0.316	0.326	0.335	0.345	0.355	0.364	0.372	0.382	0.390	0.399	0.408	0.415	0.424	0.430	0.438	0.445	0.450	0.458	0.464	0.468	0.474	0.478	0.482	0.488	0.490	0.494	0.496	0.498	0.499	0.500	0.499	0.499	0.496	0.494	0.491	0.486	0.481	0.475	0.468	0.459	0.451	0.440	0.430	0.419	0.405	0.391	0.378	0.362	0.346	0.329	0.311	0.292	0.274	0.252	0.232	0.211	0.189	0.168	0.144	0.120	0.095	0.071	0.046	0.022	-0.002	-0.029	-0.054	-0.079	-0.105	-0.130	-0.154	-0.179	-0.202	-0.228	-0.250	-0.274	-0.296	-0.319	-0.340	-0.360	-0.380	-0.400	-0.418	-0.436	-0.452	-0.469	-0.484	-0.499	-0.512	-0.525	-0.538	-0.548	-0.559	-0.568	-0.576	-0.585	-0.592	-0.599	-0.604	-0.609	-0.612	-0.615	-0.619	-0.620	-0.621	-0.622	-0.624	-0.622	-0.622	-0.621	-0.620	-0.619	-0.616	-0.614	-0.611	-0.609	100.000	5.000	2.000	1.000	4.000	0.000	0.000	0.000	0.000	0.000	0.000	0.000	0.000	0.000	0.000	0.000	0.000	0.000	-2.092	-2.099	-2.104	-2.106	-2.110	-2.110	-2.112	-2.112	-2.111	-2.109	-2.108	-2.106	-2.102	-2.100	-2.096	-2.092	-2.089	-2.085	-2.080	-2.078	-2.072	-2.069	-2.066	-2.064	-2.061	-2.059	-2.056	-2.055	-2.055	-2.055	-2.056	-2.058	-2.061	-2.065	-2.069	-2.074	-2.079	-2.085	-2.094	-2.102	-2.111	-2.122	-2.134	-2.144	-2.156	-2.170	-2.184	-2.199	-2.212	-2.229	-2.244	-2.260	-2.276	-2.292	-2.309	-2.325	-2.341	-2.359	-2.375	-2.391	-2.406	-2.421	-2.435	-2.450	-2.462	-2.475	-2.488	-2.499	-2.508	-2.516	-2.525	-2.531	-2.538	-2.541	-2.545	-2.546	-2.546	-2.545	-2.542	-2.539	-2.535	-2.528	-2.520	-2.510	-2.500	-2.489	-2.475	-2.461	-2.445	-2.426	-2.409	-2.389	-2.368	-2.344	-2.320	-2.295	-2.270	-2.242	-2.214	-2.185	-2.156	-2.125	-2.092	-2.060	-2.026	-1.992	-1.958	-1.920	-1.885	-1.848	-1.810	-1.772	-1.732	-1.694	-1.655	-1.616	-1.578	-1.536	-1.496	-1.456	-1.416	-1.375	-1.335	-1.295	-1.254	-1.214	-1.175	-1.135	-1.095	-1.056	-1.018	-0.979	-0.940	-0.902	-0.866	-0.829	-0.792	-0.759	-0.724	-0.689	-0.656	-0.624	-0.592	-0.562	-0.534	-0.505	-0.478	-0.451	-0.426	-0.402	-0.380	-0.358	-0.336	-0.318	-0.299	-0.281	-0.265	-0.250	-0.236	-0.224	-0.211	-0.201	-0.192	-0.185	-0.179	-0.172	-0.169	-0.166	-0.162	-0.162	-0.161	-0.161	-0.164	-0.165	-0.169	-0.172	-0.176	-0.181	-0.186	-0.194	-0.199	-0.206	-0.212	-0.220	-0.228	-0.234	-0.242	-0.250	-0.258	-0.265	-0.272	-0.279	-0.286	-0.292	-0.299	-0.304	-0.309	-0.314	-0.318	-0.321	-0.325	-0.328	-0.329	-0.330	-0.331	-0.331	-0.331	-0.329	-0.328	-0.325	-0.321	-0.319	-0.314	-0.310	-0.304	-0.299	-0.292	-0.286	-0.279	-0.272	-0.265	-0.256	-0.248	-0.240	-0.230	-0.222	-0.211	-0.202	-0.194	-0.184	-0.174	-0.165	-0.156	-0.148	-0.139	-0.130	-0.121	-0.114	-0.105	-0.098	-0.090	-0.084	-0.078	-0.071	-0.066	-0.060	-0.056	-0.054	-0.051	-0.049	-0.046	-0.044	-0.044	-0.044	-0.044	-0.045	-0.048	-0.049	-0.051	-0.056	-0.060	-0.065	-0.070	-0.076	-0.084	-0.090	-0.099	-0.106	-0.116	-0.125	-0.136	-0.145	-0.156	-0.169	-0.179	-0.191	-0.204	-0.214	-0.226	-0.239	-0.251	-0.264	-0.275	-0.286	-0.299	-0.310	-0.321	-0.332	-0.341	-0.351	-0.361	-0.370	-0.378	-0.385	-0.392	-0.398	-0.404	-0.406	-0.411	-0.412	-0.414	-0.414	-0.414	-0.411	-0.409	-0.405	-0.399	-0.395	-0.386	-0.379	-0.370	-0.360	-0.349	-0.338	-0.325	-0.311	-0.298	-0.282	-0.268	-0.250	-0.234	-0.215	-0.198	-0.180	-0.161	-0.142	-0.125	-0.105	-0.086	-0.066	-0.049	-0.029	-0.011	0.006	0.024	0.041	0.056	0.071	0.086	0.100	0.112	0.124	0.135	0.145	0.154	0.161	0.169	0.175	0.180	0.184	0.185	0.186	0.186	0.185	0.184	0.179	0.174	0.169	0.161	0.152	0.145	0.135	0.122	0.111	0.099	0.085	0.071	0.056	0.041	0.025	0.009	-0.010	-0.026	-0.045	-0.062	-0.082	-0.100	-0.120	-0.140	-0.159	-0.179	-0.199	-0.219	-0.238	-0.256	-0.275	-0.294	-0.312	-0.331	-0.350	-0.369	-0.385	-0.402	-0.420	-0.436	-0.452	-0.469	-0.485	-0.500	-0.514	-0.529	-0.542	-0.556	-0.569	-0.581	-0.594	-0.605	-0.616	-0.628	-0.639	-0.649	-0.658	-0.668	-0.675	-0.681	-0.690	-0.696	-0.702	-0.708	-0.714	-0.719	-0.724	-0.728	-0.730	-0.734	-0.736	-0.738	-0.739	-0.740	-0.741	-0.741	-0.741	-0.740	-0.740	-0.738	-0.735	-0.734	-0.731	-0.728	-0.725	-0.721	-0.718	-0.714	-0.711	-0.708	-0.702	-0.699	-0.694	-0.691	-0.686	-0.684	-0.680	-0.675	-0.672	-0.670	-0.668	-0.668	-0.666	-0.666	-0.666	-0.666	-0.669	-0.670	-0.672	-0.676	-0.681	-0.685	-0.691	-0.698	-0.706	-0.715	-0.724	-0.734	-0.745	-0.756	-0.770	-0.782	-0.798	-0.811	-0.828	-0.844	-0.861	-0.879	-0.896	-0.915	-0.935	-0.954	-0.974	-0.992	-1.014	-1.034	-1.054	-1.074	-1.094	-1.114	-1.134	-1.151	-1.170	-1.189	-1.205	-1.221	-1.239	-1.252	-1.266	-1.280	-1.292	-1.302	-1.312	-1.321	-1.329	-1.335	-1.339	-1.344	-1.345	-1.346	-1.345	-1.344	-1.340	-1.336	-1.330	-1.322	-1.315	-1.306	-1.295	-1.285	-1.271	-1.258	-1.244	-1.228	-1.212	-1.196	-1.179	-1.162	-1.145	-1.129	-1.111	-1.094	-1.075	-1.058	-1.042	-1.026	-1.009	-0.994	-0.979	-0.965	-0.952	-0.939	-0.929	-0.918	-0.909	-0.902	-0.895	-0.890	-0.888	-0.885	-0.884	-0.885	-0.888	-0.891	-0.898	-0.904	-0.912	-0.922	-0.935	-0.948	-0.962	-0.979	-0.996	-1.015	-1.034	-1.056	-1.078	-1.101	-1.126	-1.152	-1.180	-1.206	-1.235	-1.265	-1.294	-1.324	-1.355	-1.388	-1.419	-1.451	-1.484	-1.516	-1.550	-1.581	-1.615	-1.648	-1.680	-1.711	-1.745	-1.776	-1.808	-1.839	-1.869	-1.899	-1.929	-1.956	-1.985	-2.013	-2.039	-2.064	-2.089	-2.112	-2.136	-2.159	-2.180	-2.201	-2.221	-2.239	-2.256	-2.274	-2.290	-2.305	-2.319	-2.332	-2.344	-2.355	-2.365	-2.374	-2.381	-2.388	-2.394	-2.398	-2.400	-2.404	-2.404	-2.405	-2.404	-2.402	-2.399	-2.395	-2.391	-2.385	-2.380	-2.372	-2.364	-2.355	-2.345	-2.335	-2.325	-2.312	-2.301	-2.289	-2.276	-2.262	-2.249	-2.235	-2.222	-2.208	-2.194	-2.180	-2.166	-2.151	-2.138	-2.124	-2.111	-2.098	-2.085	-2.074	-2.062	-2.052	-2.041	-2.033	-2.024	-2.016	-2.009	-2.002	-1.998	-1.991	-1.988	-1.986	-1.984	-1.981	-1.981	-1.982	-1.984	-1.985	-1.989	-1.992	-1.996	-2.002	-2.007	-2.014	-2.021	-2.029	-2.038	-2.046	-2.055	-2.065	-2.074	-2.084	-2.094	-2.104	-2.112	-2.122	-2.131	-2.140	-2.149	-2.158	-2.165	-2.171	-2.179	-2.184	-2.189	-2.192	-2.196	-2.199	-2.200	-2.200	-2.200	-2.199	-2.196	-2.192	-2.188	-2.181	-2.175	-2.168	-2.159	-2.148	-2.136	-2.124	-2.110	-2.095	-2.080	-2.064	-2.046	-2.027	-2.010	-1.990	-1.969	-1.948	-1.926	-1.904	-1.880	-1.858	-1.834	-1.812	-1.788	-1.765	-1.742	-1.719	-1.695	-1.672	-1.651	-1.629	-1.606	-1.586	-1.565	-1.545	-1.526	-1.509	-1.491	-1.475	-1.460	-1.445	-1.432	-1.419	-1.408	-1.398	-1.389	-1.380	-1.374	-1.368	-1.364	-1.359	-1.358	-1.356	-1.355	-1.356	-1.358	-1.360	-1.364	-1.368	-1.372	-1.378	-1.384	-1.391	-1.398	-1.406	-1.414	-1.422	-1.431	-1.440	-1.449	-1.458	-1.468	-1.476	-1.484	-1.492	-1.501	-1.509	-1.516	-1.524	-1.530	-1.536	-1.541	-1.546	-1.550	-1.555	-1.558	-1.559	-1.561	-1.561	-1.561	-1.561	-1.559	-1.556	-1.554	-1.550	-1.545	-1.540	-1.534	-1.526	-1.520	-1.512	-1.504	-1.495	-1.485	-1.475	-1.464	-1.455	-1.444	-1.431	-1.419	-1.408	-1.395	-1.382	-1.370	-1.359	-1.345	-1.332	-1.320	-1.308	-1.295	-1.282	-1.269	-1.258	-1.246	-1.234	-1.222	-1.212	-1.201	-1.191	-1.182	-1.171	-1.162	-1.154	-1.145	-1.138	-1.130	-1.122	-1.116	-1.110	-1.104	-1.099	-1.094	-1.090	-1.086	-1.084	-1.081	-1.080	-1.079	-1.078	-1.078	-1.078	-1.078	-1.079	-1.082	-1.085	-1.090	-1.094	-1.099	-1.105	-1.111	-1.119	-1.125	-1.134	-1.142	-1.151	-1.161	-1.172	-1.182	-1.195	-1.206	-1.220	-1.232	-1.246	-1.260	-1.275	-1.291	-1.306	-1.321	-1.338	-1.354	-1.370	-1.386	-1.402	-1.420	-1.435	-1.451	-1.469	-1.485	-1.500	-1.515	-1.531	-1.544	-1.558	-1.571	-1.584	-1.595	-1.605	-1.615	-1.624	-1.632	-1.640	-1.645	-1.649	-1.652	-1.655	-1.655	-1.655	-1.652	-1.649	-1.642	-1.636	-1.628	-1.618	-1.606	-1.592	-1.578	-1.561	-1.544	-1.524	-1.502	-1.480	-1.456	-1.430	-1.404	-1.375	-1.345	-1.314	-1.282	-1.248	-1.214	-1.179	-1.142	-1.105	-1.066	-1.028	-0.989	-0.950	-0.909	-0.869	-0.828	-0.788	-0.746	-0.706	-0.666	-0.626	-0.586	-0.548	-0.509	-0.471	-0.435	-0.398	-0.362	-0.329	-0.296	-0.264	-0.231	-0.202	-0.175	-0.149	-0.124	-0.100	-0.078	-0.056	-0.036	-0.019	-0.002	0.014	0.028	0.039	0.050	0.059	0.066	0.072	0.079	0.084	0.086	0.088	0.089	0.089	0.089	0.088	0.086	0.084	0.081	0.079	0.075	0.072	0.069	0.066	0.062	0.060	0.058	0.056	0.055	0.054	0.054	0.056	0.056	0.060	0.064	0.069	0.074	0.081	0.089	0.098	0.109	0.120	0.132	0.146	0.162	0.179	0.196	0.215	0.235	0.255	0.278	0.300	0.324	0.349	0.375	0.401	0.429	0.456	0.485	0.512	0.542	0.572	0.601	0.632	0.662	0.692	0.722	0.752	0.781	0.810	0.839	0.865	0.892	0.919	0.945	0.970	0.994	1.016	1.038	1.059	1.078	1.096	1.112	1.129	1.142	1.155	1.166	1.175	1.184	1.190	1.194	1.198	1.199	1.199	1.198	1.195	1.190	1.182	1.175	1.164	1.154	1.140	1.126	1.111	1.094	1.076	1.056	1.035	1.014	0.990	0.966	0.941	0.916	0.889	0.860	0.830	0.801	0.771	0.740	0.709	0.678	0.645	0.612	0.580	0.549	0.515	0.481	0.449	0.418	0.384	0.351	0.319	0.288	0.256	0.225	0.195	0.164	0.135	0.106	0.078	0.050	0.022	-0.002	-0.028	-0.052	-0.075	-0.098	-0.119	-0.140	-0.159	-0.178	-0.195	-0.211	-0.226	-0.240	-0.252	-0.265	-0.278	-0.288	-0.296	-0.304	-0.310	-0.316	-0.321	-0.326	-0.329	-0.330	-0.331	-0.331	-0.331	-0.329	-0.326	-0.324	-0.321	-0.316	-0.311	-0.306	-0.300	-0.292	-0.286	-0.279	-0.270	-0.264	-0.255	-0.246	-0.239	-0.230	-0.220	-0.212	-0.204	-0.196	-0.188	-0.180	-0.172	-0.165	-0.159	-0.154	-0.148	-0.142	-0.139	-0.135	-0.134	-0.131	-0.131	-0.131	-0.132	-0.135	-0.138	-0.141	-0.146	-0.152	-0.160	-0.169	-0.178	-0.189	-0.201	-0.214	-0.229	-0.245	-0.261	-0.279	-0.298	-0.316	-0.339	-0.360	-0.385	-0.409	-0.434	-0.460	-0.486	-0.515	-0.544	-0.572	-0.602	-0.632	-0.664	-0.695	-0.726	-0.758	-0.790	-0.822	-0.855	-0.888	-0.920	-0.954	-0.985	-1.018	-1.049	-1.081	-1.111	-1.142	-1.172	-1.201	-1.230	-1.258	-1.285	-1.311	-1.336	-1.360	-1.384	-1.405	-1.428	-1.448	-1.466	-1.484	-1.501	-1.518	-1.532	-1.546	-1.559	-1.570	-1.580	-1.589	-1.596	-1.604	-1.609	-1.615	-1.619	-1.622	-1.625	-1.626	-1.626	-1.625	-1.625	-1.622	-1.621	-1.618	-1.614	-1.610	-1.605	-1.600	-1.595	-1.589	-1.584	-1.578	-1.571	-1.566	-1.560	-1.554	-1.548	-1.542	-1.536	-1.532	-1.526	-1.522	-1.518	-1.515	-1.511	-1.509	-1.506	-1.505	-1.504	-1.502	-1.504	-1.504	-1.504	-1.506	-1.508	-1.511	-1.514	-1.518	-1.522	-1.526	-1.531	-1.536	-1.542	-1.549	-1.556	-1.564	-1.571	-1.578	-1.586	-1.595	-1.602	-1.610	-1.619	-1.628	-1.634	-1.642	-1.649	-1.658	-1.665	-1.671	-1.678	-1.684	-1.689	-1.694	-1.698	-1.702	-1.705	-1.708	-1.709	-1.710	-1.710	-1.710	-1.709	-1.706	-1.705	-1.701	-1.696	-1.692	-1.686	-1.680	-1.672	-1.665	-1.656	-1.646	-1.636	-1.626	-1.615	-1.602	-1.591	-1.578	-1.564	-1.551	-1.536	-1.521	-1.506	-1.491	-1.476	-1.460	-1.444	-1.430	-1.414	-1.399	-1.382	-1.368	-1.351	-1.338	-1.322	-1.308	-1.294	-1.279	-1.265	-1.254	-1.241	-1.229	-1.218	-1.206	-1.196	-1.186	-1.178	-1.170	-1.162	-1.155	-1.149	-1.142	-1.136	-1.131	-1.128	-1.124	-1.121	-1.119	-1.118	-1.115	-1.114	-1.114	-1.112	-1.114	-1.115	-1.115	-1.116	-1.118	-1.119	-1.120	-1.122	-1.124	-1.125	-1.126	-1.129	-1.130	-1.131	-1.131	-1.132	-1.134	-1.134	-1.135	-1.134	-1.132	-1.131	-1.130	-1.129	-1.125	-1.122	-1.119	-1.115	-1.110	-1.105	-1.100	-1.094	-1.088	-1.080	-1.071	-1.064	-1.055	-1.046	-1.036	-1.028	-1.018	-1.008	-0.996	-0.985	-0.974	-0.962	-0.950	-0.939	-0.926	-0.914	-0.900	-0.888	-0.875	-0.862	-0.850	-0.836	-0.824	-0.811	-0.799	-0.785	-0.774	-0.761	-0.749	-0.736	-0.725	-0.714	-0.702	-0.691	-0.681	-0.671	-0.660	-0.651	-0.642	-0.632	-0.624	-0.615	-0.608	-0.600	-0.594	-0.588	-0.582	-0.576	-0.572	-0.568	-0.564	-0.560	-0.558	-0.555	-0.554	-0.554	-0.552	-0.551	-0.552	-0.552	-0.555	-0.558	-0.560	-0.562	-0.566	-0.571	-0.576	-0.581	-0.588	-0.594	-0.600	-0.608	-0.615	-0.622	-0.631	-0.639	-0.648	-0.658	-0.666	-0.676	-0.686	-0.698	-0.708	-0.718	-0.729	-0.740	-0.750	-0.761	-0.772	-0.784	-0.794	-0.804	-0.816	-0.826	-0.835	-0.846	-0.856	-0.865	-0.874	-0.885	-0.894	-0.902	-0.910	-0.919	-0.926	-0.934	-0.941	-0.949	-0.955	-0.960	-0.966	-0.971	-0.978	-0.982	-0.986	-0.991	-0.995	-0.999	-1.002	-1.006	-1.009	-1.012	-1.015	-1.018	-1.019	-1.022	-1.022	-1.025	-1.026	-1.028	-1.029	-1.030	-1.030	-1.029	-1.030	-1.030	-1.029	-1.029	-1.029	-1.029	-1.028	-1.026	-1.025	-1.022	-1.021	-1.019	-1.015	-1.014	-1.010	-1.008	-1.004	-0.999	-0.995	-0.991	-0.986	-0.981	-0.976	-0.971	-0.966	-0.961	-0.955	-0.948	-0.941	-0.935	-0.928	-0.921	-0.915	-0.909	-0.901	-0.894	-0.888	-0.881	-0.874	-0.866	-0.860	-0.852	-0.846	-0.839	-0.832	-0.826	-0.821	-0.815	-0.810	-0.804	-0.800	-0.794	-0.790	-0.786	-0.781	-0.779	-0.775	-0.771	-0.769	-0.766	-0.764	-0.762	-0.761	-0.760	-0.758	-0.758	-0.756	-0.756	-0.755	-0.755	-0.755	-0.755	-0.754	-0.754	-0.755	-0.755	-0.755	-0.755	-0.755	-0.755	-0.755	-0.754	-0.752	-0.752	-0.751	-0.750	-0.749	-0.748	-0.745	-0.744	-0.741	-0.739	-0.736	-0.732	-0.729	-0.725	-0.721	-0.718	-0.714	-0.709	-0.705	-0.700	-0.695	-0.689	-0.684	-0.678	-0.672	-0.669	-0.664	-0.659	-0.652	-0.649	-0.644	-0.638	-0.634	-0.629	-0.625	-0.621	-0.619	-0.615	-0.611	-0.609	-0.606	-0.604	-0.602	-0.600	-0.600	-0.600	-0.600	-0.600	-0.599	-0.601	-0.601	-0.601	-0.604	-0.606	-0.610	-0.611	-0.616	-0.619	-0.622	-0.626	-0.631	-0.636	-0.639	-0.644	-0.649	-0.652	-0.658	-0.662	-0.668	-0.671	-0.675	-0.680	-0.685	-0.689	-0.692	-0.698	-0.702	-0.706	-0.709	-0.711	-0.714	-0.716	-0.719	-0.721	-0.722	-0.722	-0.724	-0.724	-0.722	-0.722	-0.721	-0.720	-0.716	-0.715	-0.711	-0.708	-0.704	-0.699	-0.695	-0.690	-0.682	-0.676	-0.670	-0.662	-0.655	-0.648	-0.639	-0.631	-0.621	-0.612	-0.604	-0.594	-0.584	-0.574	-0.564	-0.554	-0.542	-0.532	-0.522	-0.512	-0.501	-0.491	-0.481	-0.471	-0.461	-0.451	-0.444	-0.435	-0.426	-0.419	-0.412	-0.406	-0.399	-0.394	-0.390	-0.385	-0.381	-0.379	-0.378	-0.376	-0.378	-0.378	-0.380	-0.382	-0.386	-0.390	-0.396	-0.404	-0.411	-0.420	-0.429	-0.440	-0.452	-0.465	-0.479	-0.494	-0.509	-0.526	-0.544	-0.564	-0.582	-0.602	-0.625	-0.646	-0.670	-0.694	-0.719	-0.744	-0.769	-0.795	-0.821	-0.849	-0.876	-0.905	-0.934	-0.962	-0.990	-1.019	-1.049	-1.079	-1.108	-1.136	-1.166	-1.195	-1.222	-1.251	-1.280	-1.308	-1.335	-1.360	-1.386	-1.410	-1.435	-1.458	-1.480	-1.501	-1.522	-1.541	-1.560	-1.578	-1.592	-1.606	-1.620	-1.632	-1.642	-1.652	-1.660	-1.666	-1.671	-1.675	-1.676	-1.676	-1.675	-1.672	-1.668	-1.662	-1.654	-1.645	-1.635	-1.622	-1.610	-1.594	-1.578	-1.560	-1.541	-1.520	-1.499	-1.476	-1.451	-1.426	-1.400	-1.372	-1.344	-1.314	-1.285	-1.254	-1.221	-1.190	-1.156	-1.124	-1.089	-1.055	-1.020	-0.985	-0.950	-0.914	-0.879	-0.842	-0.808	-0.771	-0.735	-0.700	-0.665	-0.630	-0.596	-0.560	-0.526	-0.494	-0.460	-0.428	-0.395	-0.362	-0.332	-0.302	-0.272	-0.244	-0.215	-0.188	-0.161	-0.135	-0.110	-0.085	-0.060	-0.038	-0.015	0.006	0.029	0.049	0.069	0.086	0.104	0.121	0.138	0.152	0.168	0.181	0.194	0.206	0.216	0.226	0.236	0.245	0.254	0.260	0.268	0.272	0.278	0.281	0.285	0.288	0.289	0.291	0.290	0.290	0.289	0.288	0.284	0.280	0.276	0.272	0.266	0.261	0.254	0.246	0.239	0.230	0.221	0.211	0.201	0.190	0.179	0.168	0.155	0.144	0.130	0.118	0.104	0.091	0.078	0.064	0.050	0.036	0.022	0.008	-0.006	-0.020	-0.032	-0.046	-0.060	-0.074	-0.086	-0.099	-0.111	-0.124	-0.136	-0.148	-0.158	-0.169	-0.179	-0.189	-0.198	-0.206	-0.216	-0.224	-0.231	-0.239	-0.246	-0.252	-0.259	-0.264	-0.270	-0.276	-0.280	-0.286	-0.290	-0.295	-0.299	-0.302	-0.308	-0.311	-0.315	-0.319	-0.324	-0.325	-0.330	-0.334	-0.338	-0.340	-0.344	-0.348	-0.351	-0.356	-0.359	-0.365	-0.368	-0.372	-0.378	-0.382	-0.388	-0.392	-0.396	-0.402	-0.408	-0.412	-0.419	-0.424	-0.429	-0.435	-0.440	-0.445	-0.452	-0.458	-0.462	-0.468	-0.472	-0.479	-0.485	-0.490	-0.495	-0.499	-0.504	-0.509	-0.512	-0.518	-0.521	-0.525	-0.530	-0.532	-0.536	-0.539	-0.541	-0.545	-0.548	-0.550	-0.551	-0.554	-0.555	-0.558	-0.558	-0.559	-0.560	-0.560	-0.560	-0.561	-0.561	-0.561	-0.561	-0.561	-0.561	-0.560	-0.560	-0.560	-0.560	-0.560	-0.559	-0.559	-0.558	-0.556	-0.556	-0.556	-0.556	-0.556	-0.556	-0.556	-0.556	-0.556	-0.556	-0.556	-0.556	-0.559	-0.559	-0.560	-0.561	-0.562	-0.564	-0.566	-0.568	-0.569	-0.570	-0.572	-0.575	-0.578	-0.580	-0.584	-0.585	-0.589	-0.592	-0.595	-0.600	-0.602	-0.608	-0.611	-0.615	-0.620	-0.625	-0.630	-0.635	-0.640	-0.646	-0.651	-0.658	-0.664	-0.670	-0.676	-0.684	-0.689	-0.696	-0.704	-0.710	-0.718	-0.724	-0.731	-0.740	-0.746	-0.754	-0.762	-0.770	-0.778	-0.784	-0.792	-0.799	-0.808	-0.814	-0.820	-0.826	-0.832	-0.838	-0.844	-0.849	-0.854	-0.858	-0.860	-0.865	-0.866	-0.868	-0.869	-0.869	-0.868	-0.866	-0.864	-0.861	-0.856	-0.851	-0.846	-0.839	-0.831	-0.822	-0.812	-0.801	-0.790	-0.778	-0.764	-0.749	-0.732	-0.716	-0.699	-0.680	-0.662	-0.642	-0.621	-0.600	-0.579	-0.556	-0.532	-0.509	-0.485	-0.461	-0.436	-0.411	-0.386	-0.362	-0.336	-0.312	-0.288	-0.264	-0.238	-0.215	-0.190	-0.168	-0.145	-0.122	-0.100	-0.079	-0.058	-0.039	-0.020	-0.001	0.016	0.032	0.049	0.064	0.079	0.091	0.105	0.116	0.128	0.138	0.148	0.156	0.164	0.171	0.178	0.182	0.189	0.192	0.196	0.200	0.201	0.205	0.205	0.208	0.209	0.210	0.209	0.210	0.210	0.210	0.210	0.210	0.210	0.210	0.211	0.211	0.211	0.211	0.212	0.212	0.214	0.215	0.218	0.220	0.222	0.225	0.228	0.231	0.234	0.239	0.242	0.249	0.252	0.258	0.264	0.269	0.275	0.280	0.286	0.292	0.300	0.306	0.314	0.320	0.326	0.334	0.340	0.346	0.352	0.359	0.365	0.371	0.376	0.382	0.385	0.390	0.394	0.396	0.400	0.401	0.402	0.405	0.405	0.405	0.404	0.404	0.401	0.399	0.395	0.391	0.386	0.380	0.374	0.366	0.359	0.350	0.340	0.330	0.319	0.308	0.295	0.282	0.270	0.256	0.240	0.226	0.211	0.195	0.179	0.162	0.146	0.129	0.112	0.095	0.078	0.061	0.045	0.026	0.010	-0.005	-0.021	-0.036	-0.052	-0.066	-0.079	-0.092	-0.104	-0.115	-0.126	-0.136	-0.145	-0.152	-0.160	-0.165	-0.169	-0.172	-0.175	-0.176	-0.175	-0.174	-0.170	-0.168	-0.162	-0.155	-0.148	-0.139	-0.129	-0.116	-0.105	-0.091	-0.076	-0.061	-0.044	-0.026	-0.009	0.011	0.031	0.052	0.075	0.098	0.120	0.145	0.170	0.194	0.219	0.245	0.271	0.298	0.325	0.351	0.379	0.406	0.434	0.462	0.489	0.518	0.545	0.572	0.599	0.626	0.652	0.680	0.706	0.731	0.756	0.781	0.806	0.830	0.854	0.878	0.900	0.922	0.945	0.968	0.989	1.010	1.030	1.051	1.070	1.090	1.109	1.129	1.146	1.164	1.182	1.199	1.215	1.232	1.249	1.264	1.279	1.295	1.310	1.325	1.341	1.356	1.371	1.388	1.402	1.418	1.432	1.449	1.464	1.480	1.496	1.512	1.529	1.545	1.562	1.579	1.598	1.615	1.634	1.651	1.671	1.690	1.711	1.730	1.751	1.771	1.792	1.814	1.835	1.856	1.878	1.900	1.920	1.942	1.964	1.985	2.007	2.029	2.050	2.070	2.090	2.110	2.130	2.146	2.165	2.182	2.198	2.212	2.228	2.240	2.251	2.261	2.270	2.278	2.284	2.288	2.291	2.291	2.290	2.289	2.284	2.278	2.270	2.260	2.249	2.235	2.219	2.200	2.180	2.158	2.134	2.108	2.080	2.049	2.018	1.984	1.949	1.912	1.874	1.834	1.792	1.749	1.705	1.659	1.612	1.565	1.516	1.466	1.416	1.366	1.315	1.264	1.211	1.160	1.109	1.055	1.002	0.950	0.898	0.845	0.794	0.742	0.692	0.642	0.592	0.545	0.496	0.450	0.405	0.359	0.316	0.274	0.230	0.191	0.151	0.112	0.075	0.039	0.004	-0.030	-0.064	-0.095	-0.126	-0.155	-0.184	-0.211	-0.240	-0.265	-0.290	-0.315	-0.339	-0.361	-0.384	-0.406	-0.428	-0.449	-0.469	-0.489	-0.507	-0.528	-0.545	-0.565	-0.582	-0.601	-0.619	-0.636	-0.654	-0.671	-0.689	-0.706	-0.722	-0.741	-0.758	-0.776	-0.794	-0.811	-0.829	-0.848	-0.865	-0.884	-0.902	-0.922	-0.940	-0.960	-0.980	-1.000	-1.020	-1.040	-1.060	-1.081	-1.101	-1.122	-1.145	-1.169	-1.190	-1.211	-1.234	-1.258	-1.280	-1.304	-1.328	-1.351	-1.376	-1.401	-1.426	-1.451	-1.478	-1.505	-1.531	-1.559	-1.586	-1.615	-1.642	-1.672	-1.701	-1.732	-1.761	-1.792	-1.824	-1.855	-1.886	-1.919	-1.952	-1.986	-2.020	-2.055	-2.089	-2.125	-2.161	-2.198	-2.234	-2.271	-2.308	-2.346	-2.384	-2.422	-2.461	-2.499	-2.539	-2.579	-2.619	-2.658	-2.698	-2.738	-2.778	-2.818	-2.859	-2.899	-2.939	-2.979	-3.019	-3.061	-3.100	-3.140	-3.180	-3.220	-3.259	-3.296	-3.336	-3.374	-3.411	-3.448	-3.485	-3.521	-3.558	-3.591	-3.625	-3.658	-3.691	-3.724	-3.754	-3.784	-3.814	-3.842	-3.871	-3.898	-3.924	-3.949	-3.974	-3.996	-4.019	-4.040	-4.059	-4.079	-4.098	-4.114	-4.129	-4.142	-4.156	-4.169	-4.179	-4.189	-4.196	-4.204	-4.209	-4.214	-4.216	-4.219	-4.220	-4.219	-4.219	-4.215	-4.211	-4.206	-4.201	-4.194	-4.186	-4.176	-4.168	-4.156	-4.145	-4.132	-4.120	-4.106	-4.091	-4.076	-4.061	-4.044	-4.029	-4.012	-3.995	-3.978	-3.961	-3.944	-3.928	-3.910	-3.894	-3.876	-3.860	-3.844	-3.826	-3.811	-3.795	-3.781	-3.765	-3.751	-3.739	-3.724	-3.712	-3.699	-3.689	-3.678	-3.668	-3.658	-3.649	-3.640	-3.632	-3.625	-3.618	-3.611	-3.604	-3.598	-3.591	-3.585	-3.579	-3.574	-3.569	-3.561	-3.555	-3.549	-3.542	-3.535	-3.528	-3.520	-3.510	-3.501	-3.491	-3.480	-3.468	-3.455	-3.441	-3.425	-3.410	-3.392	-3.374	-3.354	-3.332	-3.309	-3.285	-3.260	-3.234	-3.204	-3.175	-3.144	-3.110	-3.076	-3.041	-3.005	-2.966	-2.926	-2.885	-2.844	-2.801	-2.756	-2.710	-2.664	-2.618	-2.569	-2.519	-2.468	-2.419	-2.368	-2.316	-2.264	-2.211	-2.159	-2.108	-2.054	-2.001	-1.950	-1.898	-1.845	-1.794	-1.744	-1.692	-1.642	-1.594	-1.545	-1.498	-1.450	-1.404	-1.359	-1.314	-1.270	-1.228	-1.185	-1.144	-1.104	-1.065	-1.028	-0.991	-0.955	-0.921	-0.888	-0.855	-0.824	-0.792	-0.762	-0.732	-0.704	-0.678	-0.650	-0.625	-0.600	-0.575	-0.550	-0.525	-0.502	-0.479	-0.456	-0.432	-0.410	-0.388	-0.364	-0.342	-0.320	-0.299	-0.276	-0.254	-0.231	-0.208	-0.185	-0.162	-0.138	-0.114	-0.090	-0.065	-0.040	-0.015	0.011	0.038	0.064	0.091	0.119	0.146	0.175	0.202	0.232	0.261	0.291	0.321	0.350	0.381	0.411	0.441	0.471	0.502	0.532	0.564	0.594	0.624	0.655	0.685	0.714	0.744	0.774	0.802	0.831	0.859	0.885	0.912	0.940	0.965	0.990	1.014	1.038	1.059	1.081	1.101	1.120	1.140	1.156	1.172	1.189	1.201	1.215	1.226	1.236	1.246	1.254	1.260	1.265	1.269	1.272	1.274	1.272	1.272	1.269	1.265	1.260	1.255	1.246	1.236	1.225	1.214	1.201	1.188	1.171	1.156	1.140	1.121	1.102	1.084	1.062	1.042	1.020	0.999	0.975	0.951	0.929	0.904	0.880	0.856	0.831	0.806	0.781	0.756	0.732	0.708	0.685	0.660	0.638	0.615	0.591	0.570	0.549	0.526	0.506	0.486	0.468	0.450	0.432	0.415	0.399	0.382	0.369	0.354	0.341	0.330	0.318	0.308	0.298	0.289	0.281	0.272	0.266	0.260	0.254	0.249	0.244	0.240	0.235	0.232	0.229	0.226	0.222	0.220	0.218	0.215	0.211	0.210	0.208	0.204	0.200	0.198	0.194	0.189	0.185	0.179	0.174	0.166	0.160	0.152	0.144	0.134	0.124	0.112	0.101	0.089	0.075	0.060	0.045	0.028	0.010	-0.009	-0.029	-0.049	-0.071	-0.094	-0.118	-0.144	-0.169	-0.196	-0.225	-0.254	-0.284	-0.315	-0.349	-0.381	-0.416	-0.450	-0.486	-0.524	-0.561	-0.599	-0.638	-0.678	-0.718	-0.759	-0.800	-0.841	-0.882	-0.926	-0.968	-1.010	-1.055	-1.098	-1.140	-1.184	-1.226	-1.269	-1.311	-1.354	-1.395	-1.436	-1.478	-1.516	-1.558	-1.596	-1.634	-1.670	-1.706	-1.741	-1.776	-1.809	-1.841	-1.871	-1.901	-1.930	-1.956	-1.981	-2.006	-2.030	-2.051	-2.070	-2.090	-2.108	-2.124	-2.139	-2.152	-2.164	-2.174	-2.182	-2.190	-2.198	-2.202	-2.208	-2.210	-2.211	-2.212	-2.212	-2.211	-2.209	-2.206	-2.201	-2.198	-2.190	-2.185	-2.179	-2.170	-2.162	-2.155	-2.146	-2.140	-2.131	-2.124	-2.115	-2.106	-2.100	-2.091	-2.084	-2.078	-2.070	-2.065	-2.060	-2.055	-2.051	-2.047	-2.044	-2.042	-2.042	-2.042	-2.042	-2.045	-2.047	-2.051	-2.055	-2.060	-2.066	-2.075	-2.082	-2.092	-2.102	-2.114	-2.125	-2.139	-2.152	-2.166	-2.181	-2.198	-2.214	-2.231	-2.248	-2.265	-2.284	-2.302	-2.321	-2.339	-2.359	-2.378	-2.398	-2.416	-2.435	-2.452	-2.471	-2.489	-2.506	-2.522	-2.539	-2.554	-2.569	-2.582	-2.595	-2.606	-2.618	-2.628	-2.636	-2.644	-2.650	-2.655	-2.659	-2.661	-2.661	-2.661	-2.660	-2.656	-2.652	-2.646	-2.639	-2.630	-2.620	-2.609	-2.595	-2.581	-2.565	-2.548	-2.528	-2.509	-2.486	-2.464	-2.440	-2.414	-2.388	-2.360	-2.331	-2.301	-2.270	-2.238	-2.204	-2.170	-2.135	-2.099	-2.061	-2.022	-1.984	-1.945	-1.905	-1.865	-1.825	-1.782	-1.741	-1.699	-1.656	-1.614	-1.570	-1.528	-1.484	-1.441	-1.398	-1.355	-1.311	-1.270	-1.228	-1.185	-1.144	-1.102	-1.061	-1.022	-0.982	-0.944	-0.905	-0.869	-0.831	-0.796	-0.761	-0.729	-0.696	-0.666	-0.635	-0.608	-0.580	-0.554	-0.529	-0.505	-0.482	-0.462	-0.442	-0.425	-0.409	-0.392	-0.379	-0.368	-0.356	-0.348	-0.339	-0.331	-0.328	-0.322	-0.319	-0.318	-0.318	-0.318	-0.320	-0.324	-0.328	-0.332	-0.339	-0.346	-0.354	-0.361	-0.370	-0.379	-0.390	-0.400	-0.411	-0.421	-0.432	-0.444	-0.455	-0.465	-0.476	-0.488	-0.499	-0.507	-0.518	-0.529	-0.536	-0.546	-0.554	-0.561	-0.569	-0.574	-0.579	-0.585	-0.589	-0.591	-0.594	-0.596	-0.598	-0.598	-0.598	-0.596	-0.595	-0.591	-0.589	-0.584	-0.580	-0.575	-0.569	-0.562	-0.556	-0.549	-0.541	-0.534	-0.525	-0.516	-0.507	-0.499	-0.489	-0.479	-0.470	-0.461	-0.451	-0.441	-0.434	-0.424	-0.415	-0.408	-0.399	-0.391	-0.384	-0.376	-0.370	-0.362	-0.358	-0.351	-0.346	-0.342	-0.339	-0.335	-0.334	-0.331	-0.331	-0.330	-0.330	-0.330	-0.331	-0.334	-0.335	-0.338	-0.341	-0.345	-0.350	-0.355	-0.360	-0.366	-0.371	-0.379	-0.386	-0.394	-0.401	-0.410	-0.418	-0.426	-0.434	-0.442	-0.452	-0.461	-0.469	-0.478	-0.486	-0.495	-0.502	-0.510	-0.518	-0.525	-0.532	-0.540	-0.546	-0.551	-0.556	-0.560	-0.564	-0.568	-0.570	-0.571	-0.574	-0.574	-0.574	-0.572	-0.571	-0.569	-0.564	-0.561	-0.555	-0.550	-0.544	-0.536	-0.529	-0.520	-0.511	-0.501	-0.491	-0.480	-0.469	-0.458	-0.445	-0.432	-0.418	-0.405	-0.391	-0.378	-0.362	-0.349	-0.334	-0.320	-0.306	-0.292	-0.279	-0.264	-0.252	-0.239	-0.226	-0.214	-0.202	-0.192	-0.181	-0.171	-0.164	-0.156	-0.149	-0.144	-0.139	-0.135	-0.131	-0.130	-0.129	-0.129	-0.129	-0.131	-0.132	-0.136	-0.141	-0.149	-0.155	-0.162	-0.171	-0.181	-0.191	-0.202	-0.216	-0.229	-0.242	-0.258	-0.272	-0.289	-0.305	-0.321	-0.339	-0.358	-0.375	-0.392	-0.412	-0.431	-0.450	-0.470	-0.489	-0.509	-0.529	-0.548	-0.568	-0.588	-0.606	-0.625	-0.644	-0.662	-0.681	-0.699	-0.716	-0.732	-0.750	-0.766	-0.782	-0.796	-0.812	-0.826	-0.841	-0.854	-0.868	-0.880	-0.891	-0.902	-0.912	-0.924	-0.934	-0.942	-0.951	-0.960	-0.968	-0.975	-0.981	-0.988	-0.994	-0.999	-1.002	-1.008	-1.011	-1.015	-1.018	-1.019	-1.021	-1.022	-1.025	-1.025	-1.025	-1.026	-1.025	-1.025	-1.024	-1.024	-1.022	-1.021	-1.019	-1.016	-1.015	-1.012	-1.010	-1.008	-1.005	-1.002	-0.999	-0.996	-0.995	-0.992	-0.990	-0.989	-0.986	-0.984	-0.982	-0.980	-0.979	-0.978	-0.978	-0.976	-0.976	-0.975	-0.978	-0.978	-0.981	-0.984	-0.986	-0.989	-0.994	-0.998	-1.004	-1.010	-1.016	-1.022	-1.030	-1.038	-1.048	-1.056	-1.068	-1.079	-1.089	-1.101	-1.112	-1.126	-1.140	-1.152	-1.166	-1.182	-1.198	-1.211	-1.228	-1.242	-1.259	-1.275	-1.290	-1.306	-1.324	-1.339	-1.355	-1.371	-1.386	-1.401	-1.416	-1.432	-1.446	-1.459	-1.472	-1.485	-1.496	-1.508	-1.518	-1.528	-1.535	-1.544	-1.550	-1.555	-1.560	-1.562	-1.565	-1.566	-1.566	-1.565	-1.564	-1.560	-1.556	-1.551	-1.545	-1.538	-1.531	-1.522	-1.512	-1.501	-1.489	-1.478	-1.464	-1.450	-1.436	-1.422	-1.406	-1.392	-1.379	-1.362	-1.348	-1.332	-1.318	-1.301	-1.288	-1.274	-1.260	-1.248	-1.234	-1.222	-1.211	-1.201	-1.191	-1.184	-1.176	-1.170	-1.165	-1.161	-1.159	-1.156	-1.156	-1.158	-1.160	-1.164	-1.169	-1.176	-1.185	-1.194	-1.205	-1.216	-1.231	-1.246	-1.261	-1.279	-1.298	-1.318	-1.338	-1.360	-1.382	-1.405	-1.430	-1.455	-1.482	-1.509	-1.538	-1.565	-1.592	-1.622	-1.651	-1.681	-1.711	-1.741	-1.771	-1.801	-1.831	-1.861	-1.891	-1.920	-1.950	-1.980	-2.007	-2.036	-2.064	-2.090	-2.118	-2.142	-2.168	-2.192	-2.216	-2.239	-2.261	-2.282	-2.302	-2.322	-2.340	-2.359	-2.375	-2.391	-2.406	-2.420	-2.432	-2.444	-2.456	-2.465	-2.474	-2.481	-2.489	-2.494	-2.499	-2.502	-2.505	-2.506	-2.508	-2.508	-2.506	-2.504	-2.500	-2.496	-2.491	-2.485	-2.479	-2.471	-2.464	-2.455	-2.446	-2.436	-2.425	-2.414	-2.402	-2.390	-2.378	-2.365	-2.352	-2.339	-2.325	-2.312	-2.299	-2.286	-2.272	-2.259	-2.248	-2.235	-2.224	-2.210	-2.200	-2.190	-2.179	-2.168	-2.160	-2.152	-2.145	-2.139	-2.134	-2.129	-2.124	-2.121	-2.119	-2.116	-2.116	-2.118	-2.118	-2.121	-2.124	-2.128	-2.131	-2.138	-2.142	-2.150	-2.158	-2.165	-2.175	-2.185	-2.195	-2.205	-2.215	-2.228	-2.238	-2.249	-2.261	-2.271	-2.282	-2.292	-2.304	-2.315	-2.324	-2.332	-2.342	-2.350	-2.358	-2.364	-2.370	-2.374	-2.378	-2.380	-2.381	-2.381	-2.381	-2.379	-2.375	-2.371	-2.365	-2.358	-2.350	-2.340	-2.329	-2.316	-2.302	-2.288	-2.271	-2.252	-2.235	-2.216	-2.195	-2.172	-2.151	-2.128	-2.104	-2.079	-2.052	-2.026	-2.000	-1.972	-1.946	-1.918	-1.890	-1.862	-1.835	-1.808	-1.781	-1.755	-1.729	-1.701	-1.676	-1.651	-1.628	-1.604	-1.582	-1.560	-1.540	-1.520	-1.501	-1.485	-1.469	-1.454	-1.441	-1.429	-1.419	-1.410	-1.401	-1.395	-1.388	-1.382	-1.380	-1.378	-1.378	-1.378	-1.380	-1.382	-1.385	-1.390	-1.395	-1.401	-1.409	-1.415	-1.422	-1.432	-1.441	-1.450	-1.460	-1.470	-1.480	-1.490	-1.500	-1.510	-1.519	-1.529	-1.538	-1.548	-1.556	-1.562	-1.570	-1.578	-1.582	-1.588	-1.592	-1.596	-1.599	-1.600	-1.601	-1.601	-1.600	-1.599	-1.596	-1.594	-1.590	-1.585	-1.579	-1.572	-1.565	-1.556	-1.548	-1.538	-1.526	-1.516	-1.505	-1.492	-1.479	-1.466	-1.454	-1.440	-1.426	-1.411	-1.396	-1.381	-1.366	-1.351	-1.336	-1.321	-1.306	-1.291	-1.276	-1.261	-1.248	-1.232	-1.218	-1.204	-1.191	-1.178	-1.164	-1.151	-1.140	-1.130	-1.119	-1.109	-1.099	-1.089	-1.080	-1.071	-1.064	-1.056	-1.051	-1.044	-1.039	-1.034	-1.030	-1.026	-1.024	-1.021	-1.020	-1.019	-1.019	-1.020	-1.020	-1.021	-1.024	-1.026	-1.030	-1.035	-1.040	-1.045	-1.051	-1.059	-1.066	-1.074	-1.081	-1.091	-1.100	-1.110	-1.121	-1.131	-1.144	-1.155	-1.168	-1.180	-1.194	-1.206	-1.220	-1.234	-1.248	-1.262	-1.278	-1.291	-1.306	-1.321	-1.334	-1.349	-1.362	-1.375	-1.389	-1.401	-1.414	-1.425	-1.436	-1.448	-1.458	-1.468	-1.476	-1.482	-1.491	-1.496	-1.501	-1.505	-1.508	-1.509	-1.510	-1.509	-1.506	-1.504	-1.500	-1.494	-1.488	-1.478	-1.469	-1.459	-1.445	-1.431	-1.416	-1.400	-1.382	-1.362	-1.342	-1.321	-1.298	-1.274	-1.249	-1.222	-1.195	-1.166	-1.138	-1.108	-1.076	-1.044	-1.011	-0.978	-0.944	-0.911	-0.876	-0.841	-0.806	-0.771	-0.735	-0.701	-0.665	-0.631	-0.598	-0.564	-0.530	-0.498	-0.465	-0.434	-0.402	-0.372	-0.344	-0.316	-0.289	-0.262	-0.236	-0.214	-0.190	-0.169	-0.149	-0.129	-0.112	-0.096	-0.081	-0.068	-0.055	-0.044	-0.032	-0.024	-0.016	-0.010	-0.002	0.002	0.006	0.008	0.010	0.012	0.012	0.012	0.011	0.011	0.010	0.008	0.006	0.005	0.002	0.001	-0.001	-0.002	-0.004	-0.005	-0.005	-0.005	-0.005	-0.004	-0.002	0.000	0.004	0.009	0.014	0.020	0.028	0.035	0.044	0.054	0.065	0.076	0.090	0.102	0.118	0.134	0.150	0.168	0.185	0.205	0.225	0.246	0.268	0.290	0.314	0.336	0.360	0.385	0.410	0.435	0.460	0.485	0.511	0.535	0.560	0.586	0.611	0.636	0.660	0.685	0.709	0.732	0.754	0.775	0.795	0.815	0.835	0.852	0.870	0.888	0.902	0.918	0.930	0.942	0.952	0.962	0.970	0.978	0.984	0.989	0.991	0.992	0.994	0.992	0.989	0.985	0.981	0.975	0.966	0.956	0.946	0.932	0.919	0.904	0.886	0.869	0.850	0.830	0.809	0.785	0.761	0.738	0.711	0.684	0.655	0.626	0.596	0.565	0.535	0.501	0.469	0.435	0.401	0.366	0.331	0.296	0.260	0.225	0.189	0.154	0.118	0.081	0.046	0.010	-0.024	-0.059	-0.092	-0.128	-0.160	-0.194	-0.225	-0.256	-0.286	-0.315	-0.344	-0.371	-0.399	-0.424	-0.448	-0.470	-0.492	-0.512	-0.532	-0.550	-0.566	-0.582	-0.596	-0.610	-0.620	-0.630	-0.639	-0.646	-0.652	-0.656	-0.660	-0.661	-0.662	-0.661	-0.659	-0.655	-0.651	-0.645	-0.638	-0.630	-0.621	-0.612	-0.601	-0.590	-0.579	-0.566	-0.552	-0.539	-0.524	-0.509	-0.494	-0.479	-0.464	-0.449	-0.432	-0.416	-0.401	-0.386	-0.370	-0.355	-0.340	-0.326	-0.312	-0.300	-0.288	-0.276	-0.265	-0.255	-0.245	-0.236	-0.230	-0.224	-0.220	-0.216	-0.212	-0.212	-0.211	-0.214	-0.216	-0.221	-0.226	-0.234	-0.242	-0.252	-0.264	-0.276	-0.290	-0.306	-0.324	-0.342	-0.362	-0.384	-0.406	-0.430	-0.456	-0.481	-0.509	-0.538	-0.568	-0.599	-0.630	-0.661	-0.695	-0.728	-0.761	-0.796	-0.832	-0.868	-0.902	-0.939	-0.975	-1.011	-1.046	-1.082	-1.119	-1.152	-1.188	-1.222	-1.256	-1.289	-1.321	-1.352	-1.382	-1.411	-1.440	-1.466	-1.491	-1.518	-1.541	-1.562	-1.582	-1.601	-1.620	-1.636	-1.651	-1.665	-1.678	-1.688	-1.698	-1.704	-1.711	-1.716	-1.719	-1.721	-1.722	-1.721	-1.720	-1.718	-1.714	-1.708	-1.702	-1.695	-1.688	-1.679	-1.670	-1.659	-1.649	-1.638	-1.625	-1.614	-1.601	-1.589	-1.576	-1.565	-1.551	-1.539	-1.526	-1.515	-1.504	-1.491	-1.481	-1.470	-1.460	-1.451	-1.442	-1.435	-1.428	-1.421	-1.416	-1.410	-1.408	-1.402	-1.401	-1.400	-1.399	-1.399	-1.400	-1.401	-1.404	-1.406	-1.410	-1.415	-1.421	-1.426	-1.432	-1.440	-1.448	-1.455	-1.464	-1.472	-1.482	-1.491	-1.500	-1.511	-1.520	-1.530	-1.540	-1.549	-1.559	-1.569	-1.578	-1.585	-1.594	-1.602	-1.609	-1.616	-1.621	-1.628	-1.632	-1.636	-1.641	-1.644	-1.645	-1.646	-1.645	-1.645	-1.644	-1.641	-1.638	-1.634	-1.629	-1.624	-1.616	-1.609	-1.599	-1.590	-1.580	-1.570	-1.558	-1.545	-1.532	-1.519	-1.504	-1.489	-1.474	-1.458	-1.440	-1.424	-1.406	-1.389	-1.370	-1.354	-1.336	-1.318	-1.300	-1.281	-1.264	-1.245	-1.228	-1.210	-1.192	-1.175	-1.160	-1.142	-1.126	-1.111	-1.096	-1.081	-1.068	-1.055	-1.042	-1.030	-1.018	-1.008	-0.998	-0.988	-0.978	-0.970	-0.962	-0.956	-0.950	-0.944	-0.938	-0.932	-0.930	-0.925	-0.922	-0.920	-0.916	-0.915	-0.914	-0.911	-0.911	-0.910	-0.910	-0.910	-0.909	-0.910	-0.910	-0.909	-0.910	-0.910	-0.910	-0.909	-0.909	-0.909	-0.908	-0.908	-0.905	-0.905	-0.902	-0.901	-0.899	-0.896	-0.892	-0.889	-0.885	-0.880	-0.876	-0.871	-0.864	-0.859	-0.852	-0.846	-0.839	-0.831	-0.824	-0.815	-0.806	-0.800	-0.790	-0.780	-0.771	-0.762	-0.754	-0.742	-0.734	-0.724	-0.714	-0.705	-0.694	-0.685	-0.674	-0.664	-0.655	-0.644	-0.635	-0.625	-0.616	-0.608	-0.599	-0.590	-0.582	-0.574	-0.565	-0.559	-0.552	-0.545	-0.539	-0.534	-0.528	-0.522	-0.518	-0.514	-0.510	-0.507	-0.504	-0.501	-0.499	-0.498	-0.498	-0.496	-0.498	-0.499	-0.499	-0.501	-0.502	-0.506	-0.510	-0.512	-0.515	-0.521	-0.526	-0.532	-0.539	-0.545	-0.551	-0.560	-0.566	-0.575	-0.582	-0.592	-0.601	-0.610	-0.620	-0.629	-0.640	-0.650	-0.660	-0.670	-0.681	-0.691	-0.702	-0.715	-0.725	-0.736	-0.748	-0.759	-0.769	-0.780	-0.790	-0.800	-0.810	-0.821	-0.831	-0.840	-0.849	-0.859	-0.865	-0.874	-0.881	-0.890	-0.896	-0.901	-0.909	-0.914	-0.919	-0.925	-0.929	-0.932	-0.935	-0.939	-0.941	-0.944	-0.944	-0.945	-0.946	-0.946	-0.946	-0.945	-0.944	-0.942	-0.940	-0.939	-0.936	-0.934	-0.930	-0.928	-0.922	-0.919	-0.914	-0.909	-0.904	-0.899	-0.894	-0.888	-0.881	-0.874	-0.869	-0.862	-0.858	-0.851	-0.844	-0.838	-0.831	-0.824	-0.818	-0.811	-0.804	-0.798	-0.790	-0.785	-0.779	-0.771	-0.765	-0.759	-0.754	-0.746	-0.741	-0.736	-0.731	-0.726	-0.721	-0.718	-0.712	-0.710	-0.706	-0.704	-0.701	-0.700	-0.699	-0.698	-0.698	-0.698	-0.698	-0.698	-0.699	-0.700	-0.702	-0.705	-0.708	-0.710	-0.714	-0.719	-0.722	-0.726	-0.732	-0.738	-0.742	-0.750	-0.755	-0.761	-0.769	-0.774	-0.781	-0.788	-0.794	-0.801	-0.808	-0.815	-0.821	-0.828	-0.834	-0.840	-0.845	-0.850	-0.856	-0.861	-0.864	-0.869	-0.872	-0.875	-0.878	-0.880	-0.881	-0.882	-0.882	-0.882	-0.882	-0.882	-0.881	-0.879	-0.875	-0.872	-0.869	-0.865	-0.860	-0.855	-0.849	-0.844	-0.836	-0.830	-0.822	-0.815	-0.808	-0.800	-0.791	-0.782	-0.772	-0.765	-0.756	-0.746	-0.738	-0.730	-0.721	-0.712	-0.705	-0.696	-0.690	-0.682	-0.675	-0.669	-0.661	-0.656	-0.650	-0.644	-0.639	-0.635	-0.630	-0.626	-0.622	-0.620	-0.618	-0.614	-0.612	-0.611	-0.610	-0.610	-0.609	-0.608	-0.609	-0.609	-0.610	-0.611	-0.611	-0.614	-0.615	-0.618	-0.620	-0.621	-0.624	-0.626	-0.629	-0.630	-0.632	-0.635	-0.636	-0.639	-0.640	-0.642	-0.644	-0.646	-0.648	-0.650	-0.651	-0.652	-0.654	-0.654	-0.655	-0.656	-0.656	-0.658	-0.656	-0.656	-0.656	-0.656	-0.654	-0.652	-0.652	-0.651	-0.649	-0.646	-0.644	-0.641	-0.639	-0.636	-0.634	-0.630	-0.628	-0.624	-0.620	-0.618	-0.612	-0.609	-0.605	-0.600	-0.595	-0.591	-0.586	-0.580	-0.576	-0.571	-0.565	-0.560	-0.555	-0.549	-0.544	-0.539	-0.532	-0.528	-0.522	-0.516	-0.512	-0.506	-0.502	-0.499	-0.494	-0.490	-0.488	-0.484	-0.481	-0.479	-0.476	-0.475	-0.475	-0.475	-0.475	-0.476	-0.478	-0.480	-0.482	-0.486	-0.490	-0.496	-0.502	-0.507	-0.516	-0.524	-0.532	-0.544	-0.554	-0.566	-0.579	-0.591	-0.608	-0.621	-0.639	-0.655	-0.674	-0.691	-0.711	-0.731	-0.751	-0.772	-0.795	-0.818	-0.840	-0.864	-0.888	-0.911	-0.938	-0.961	-0.986	-1.011	-1.038	-1.062	-1.089	-1.115	-1.141	-1.166	-1.191	-1.216	-1.241	-1.265	-1.290	-1.314	-1.335	-1.359	-1.380	-1.401	-1.420	-1.440	-1.458	-1.476	-1.492	-1.508	-1.522	-1.536	-1.548	-1.558	-1.569	-1.576	-1.584	-1.589	-1.594	-1.596	-1.599	-1.599	-1.598	-1.596	-1.592	-1.586	-1.581	-1.572	-1.564	-1.554	-1.542	-1.530	-1.516	-1.501	-1.485	-1.468	-1.450	-1.430	-1.410	-1.389	-1.366	-1.342	-1.319	-1.294	-1.266	-1.241	-1.214	-1.186	-1.158	-1.129	-1.099	-1.070	-1.040	-1.009	-0.979	-0.948	-0.916	-0.885	-0.854	-0.821	-0.791	-0.760	-0.729	-0.698	-0.668	-0.638	-0.608	-0.578	-0.548	-0.520	-0.491	-0.462	-0.435	-0.410	-0.382	-0.358	-0.334	-0.309	-0.285	-0.262	-0.240	-0.219	-0.199	-0.179	-0.160	-0.140	-0.122	-0.106	-0.090	-0.074	-0.060	-0.046	-0.032	-0.020	-0.010	0.001	0.011	0.022	0.031	0.039	0.046	0.054	0.059	0.065	0.071	0.076	0.080	0.084	0.088	0.090	0.091	0.095	0.096	0.098	0.098	0.099	0.099	0.099	0.098	0.096	0.096	0.095	0.092	0.090	0.089	0.085	0.082	0.079	0.076	0.072	0.070	0.066	0.062	0.056	0.052	0.048	0.042	0.038	0.032	0.026	0.021	0.015	0.009	0.001	-0.005	-0.011	-0.018	-0.025	-0.031	-0.039	-0.045	-0.052	-0.060	-0.068	-0.074	-0.081	-0.090	-0.098	-0.104	-0.111	-0.119	-0.125	-0.134	-0.141	-0.148	-0.155	-0.162	-0.170	-0.176	-0.184	-0.190	-0.198	-0.204	-0.210	-0.216	-0.222	-0.229	-0.235	-0.241	-0.246	-0.252	-0.258	-0.264	-0.269	-0.274	-0.278	-0.282	-0.288	-0.291	-0.296	-0.300	-0.304	-0.308	-0.310	-0.315	-0.319	-0.321	-0.325	-0.329	-0.331	-0.335	-0.338	-0.341	-0.344	-0.346	-0.349	-0.351	-0.352	-0.355	-0.358	-0.360	-0.361	-0.364	-0.365	-0.368	-0.369	-0.371	-0.372	-0.375	-0.376	-0.379	-0.380	-0.382	-0.384	-0.386	-0.388	-0.390	-0.391	-0.392	-0.395	-0.395	-0.398	-0.398	-0.399	-0.400	-0.401	-0.402	-0.404	-0.405	-0.404	-0.405	-0.405	-0.406	-0.406	-0.406	-0.406	-0.406	-0.406	-0.406	-0.405	-0.404	-0.402	-0.401	-0.401	-0.401	-0.400	-0.399	-0.398	-0.396	-0.395	-0.394	-0.392	-0.391	-0.389	-0.388	-0.388	-0.385	-0.384	-0.382	-0.382	-0.381	-0.381	-0.380	-0.380	-0.380	-0.380	-0.380	-0.380	-0.379	-0.379	-0.380	-0.381	-0.382	-0.384	-0.385	-0.386	-0.388	-0.390	-0.391	-0.392	-0.395	-0.399	-0.400	-0.404	-0.408	-0.410	-0.414	-0.418	-0.422	-0.425	-0.429	-0.435	-0.439	-0.444	-0.449	-0.452	-0.459	-0.465	-0.469	-0.474	-0.481	-0.486	-0.491	-0.498	-0.504	-0.510	-0.515	-0.521	-0.528	-0.534	-0.540	-0.546	-0.552	-0.558	-0.562	-0.569	-0.574	-0.579	-0.584	-0.589	-0.592	-0.596	-0.599	-0.602	-0.604	-0.605	-0.608	-0.608	-0.608	-0.606	-0.605	-0.602	-0.599	-0.595	-0.590	-0.585	-0.578	-0.570	-0.561	-0.552	-0.541	-0.530	-0.516	-0.504	-0.488	-0.472	-0.455	-0.439	-0.420	-0.401	-0.381	-0.361	-0.339	-0.318	-0.294	-0.270	-0.245	-0.221	-0.196	-0.170	-0.145	-0.119	-0.094	-0.066	-0.041	-0.015	0.011	0.038	0.064	0.088	0.114	0.138	0.161	0.185	0.208	0.229	0.249	0.269	0.289	0.308	0.324	0.340	0.355	0.370	0.382	0.395	0.406	0.416	0.425	0.434	0.441	0.446	0.451	0.454	0.456	0.459	0.459	0.459	0.459	0.456	0.455	0.451	0.449	0.445	0.440	0.436	0.431	0.426	0.421	0.414	0.409	0.404	0.399	0.392	0.388	0.382	0.378	0.374	0.370	0.365	0.362	0.361	0.359	0.358	0.358	0.358	0.358	0.359	0.360	0.362	0.365	0.370	0.374	0.379	0.384	0.390	0.396	0.404	0.410	0.419	0.428	0.435	0.445	0.452	0.462	0.471	0.480	0.490	0.500	0.507	0.516	0.526	0.534	0.541	0.548	0.555	0.561	0.566	0.572	0.578	0.580	0.584	0.585	0.588	0.589	0.588	0.586	0.584	0.581	0.578	0.571	0.566	0.560	0.551	0.542	0.532	0.521	0.511	0.499	0.485	0.471	0.456	0.441	0.425	0.408	0.390	0.371	0.354	0.335	0.316	0.296	0.278	0.256	0.236	0.218	0.198	0.178	0.159	0.140	0.121	0.104	0.086	0.069	0.052	0.038	0.022	0.009	-0.005	-0.016	-0.028	-0.038	-0.048	-0.055	-0.061	-0.066	-0.071	-0.075	-0.076	-0.078	-0.076	-0.075	-0.071	-0.068	-0.061	-0.055	-0.048	-0.038	-0.028	-0.016	-0.004	0.008	0.022	0.038	0.054	0.070	0.089	0.106	0.125	0.145	0.165	0.186	0.208	0.229	0.252	0.274	0.298	0.320	0.344	0.368	0.391	0.415	0.440	0.465	0.489	0.512	0.538	0.560	0.584	0.608	0.630	0.654	0.676	0.699	0.720	0.742	0.764	0.785	0.808	0.826	0.848	0.869	0.889	0.908	0.928	0.946	0.965	0.984	1.004	1.022	1.040	1.058	1.076	1.095	1.111	1.129	1.145	1.164	1.180	1.198	1.215	1.231	1.248	1.265	1.284	1.301	1.319	1.336	1.355	1.374	1.391	1.411	1.430	1.450	1.469	1.489	1.510	1.531	1.552	1.574	1.596	1.618	1.641	1.664	1.688	1.711	1.735	1.760	1.784	1.808	1.832	1.858	1.882	1.908	1.931	1.955	1.980	2.004	2.027	2.050	2.074	2.095	2.118	2.139	2.158	2.178	2.195	2.214	2.229	2.244	2.258	2.270	2.280	2.289	2.298	2.304	2.309	2.310	2.311	2.311	2.308	2.304	2.298	2.288	2.278	2.265	2.250	2.234	2.216	2.195	2.172	2.146	2.120	2.091	2.060	2.029	1.994	1.959	1.921	1.881	1.841	1.799	1.756	1.711	1.666	1.620	1.572	1.525	1.476	1.426	1.376	1.326	1.275	1.225	1.174	1.122	1.072	1.022	0.972	0.922	0.874	0.826	0.778	0.732	0.685	0.641	0.596	0.554	0.511	0.471	0.431	0.394	0.356	0.321	0.286	0.254	0.222	0.191	0.162	0.135	0.109	0.082	0.059	0.035	0.012	-0.009	-0.029	-0.048	-0.066	-0.085	-0.101	-0.119	-0.134	-0.150	-0.165	-0.179	-0.194	-0.208	-0.222	-0.235	-0.249	-0.264	-0.276	-0.291	-0.305	-0.319	-0.334	-0.349	-0.364	-0.379	-0.395	-0.411	-0.429	-0.445	-0.464	-0.482	-0.501	-0.520	-0.540	-0.561	-0.582	-0.604	-0.626	-0.650	-0.672	-0.696	-0.721	-0.746	-0.771	-0.798	-0.824	-0.850	-0.879	-0.905	-0.934	-0.961	-0.991	-1.020	-1.049	-1.079	-1.109	-1.139	-1.168	-1.199	-1.229	-1.260	-1.291	-1.322	-1.352	-1.385	-1.416	-1.448	-1.480	-1.512	-1.544	-1.576	-1.609	-1.640	-1.672	-1.706	-1.736	-1.770	-1.802	-1.835	-1.868	-1.900	-1.932	-1.966	-2.000	-2.034	-2.068	-2.100	-2.132	-2.168	-2.201	-2.235	-2.268	-2.301	-2.335	-2.370	-2.404	-2.438	-2.472	-2.505	-2.540	-2.574	-2.609	-2.642	-2.676	-2.711	-2.745	-2.779	-2.812	-2.848	-2.881	-2.914	-2.948	-2.982	-3.014	-3.048	-3.080	-3.114	-3.146	-3.178	-3.209	-3.241	-3.271	-3.302	-3.332	-3.362	-3.391	-3.420	-3.448	-3.476	-3.502	-3.529	-3.555	-3.580	-3.605	-3.629	-3.652	-3.675	-3.696	-3.718	-3.738	-3.756	-3.775	-3.792	-3.809	-3.825	-3.840	-3.854	-3.866	-3.876	-3.888	-3.896	-3.905	-3.911	-3.918	-3.922	-3.926	-3.929	-3.930	-3.931	-3.930	-3.928	-3.925	-3.921	-3.916	-3.911	-3.904	-3.896	-3.886	-3.876	-3.866	-3.855	-3.842	-3.830	-3.816	-3.802	-3.788	-3.772	-3.756	-3.741	-3.725	-3.708	-3.692	-3.676	-3.660	-3.644	-3.626	-3.610	-3.594	-3.578	-3.560	-3.545	-3.529	-3.514	-3.499	-3.482	-3.468	-3.455	-3.440	-3.426	-3.414	-3.401	-3.389	-3.378	-3.366	-3.355	-3.345	-3.334	-3.324	-3.314	-3.302	-3.294	-3.282	-3.274	-3.262	-3.252	-3.241	-3.231	-3.220	-3.209	-3.198	-3.185	-3.171	-3.158	-3.144	-3.129	-3.114	-3.096	-3.079	-3.060	-3.041	-3.020	-2.999	-2.975	-2.951	-2.926	-2.900	-2.872	-2.844	-2.814	-2.782	-2.750	-2.716	-2.682	-2.646	-2.609	-2.571	-2.531	-2.492	-2.450	-2.409	-2.365	-2.321	-2.276	-2.230	-2.185	-2.138	-2.091	-2.042	-1.994	-1.946	-1.899	-1.850	-1.800	-1.751	-1.702	-1.654	-1.605	-1.556	-1.510	-1.461	-1.415	-1.369	-1.324	-1.280	-1.235	-1.192	-1.150	-1.108	-1.066	-1.026	-0.988	-0.950	-0.912	-0.876	-0.841	-0.806	-0.774	-0.742	-0.712	-0.682	-0.652	-0.625	-0.599	-0.571	-0.546	-0.522	-0.499	-0.476	-0.454	-0.432	-0.412	-0.391	-0.372	-0.354	-0.335	-0.318	-0.299	-0.282	-0.265	-0.248	-0.231	-0.214	-0.199	-0.181	-0.165	-0.149	-0.134	-0.118	-0.101	-0.085	-0.068	-0.051	-0.034	-0.016	0.000	0.019	0.038	0.055	0.074	0.092	0.112	0.131	0.152	0.171	0.192	0.212	0.234	0.254	0.275	0.296	0.318	0.340	0.361	0.382	0.405	0.428	0.449	0.471	0.494	0.515	0.538	0.559	0.581	0.601	0.622	0.642	0.664	0.682	0.702	0.722	0.741	0.759	0.778	0.792	0.810	0.825	0.840	0.855	0.869	0.881	0.894	0.905	0.916	0.925	0.934	0.941	0.948	0.954	0.959	0.964	0.966	0.968	0.969	0.969	0.968	0.965	0.961	0.959	0.954	0.946	0.939	0.931	0.921	0.911	0.900	0.889	0.875	0.862	0.848	0.832	0.818	0.801	0.784	0.765	0.748	0.729	0.709	0.689	0.669	0.649	0.628	0.608	0.585	0.565	0.544	0.522	0.501	0.480	0.460	0.439	0.418	0.399	0.378	0.359	0.339	0.321	0.302	0.285	0.268	0.251	0.236	0.221	0.206	0.192	0.180	0.166	0.155	0.145	0.135	0.125	0.116	0.109	0.101	0.095	0.090	0.084	0.079	0.075	0.072	0.069	0.065	0.064	0.061	0.060	0.058	0.056	0.056	0.055	0.054	0.052	0.052	0.051	0.050	0.049	0.048	0.045	0.044	0.040	0.038	0.035	0.030	0.025	0.020	0.014	0.008	-0.001	-0.009	-0.018	-0.028	-0.038	-0.050	-0.062	-0.076	-0.091	-0.106	-0.122	-0.139	-0.158	-0.178	-0.199	-0.219	-0.241	-0.264	-0.289	-0.314	-0.340	-0.368	-0.396	-0.426	-0.455	-0.486	-0.516	-0.550	-0.582	-0.618	-0.651	-0.686	-0.722	-0.759	-0.796	-0.832	-0.870	-0.909	-0.948	-0.985	-1.025	-1.065	-1.102	-1.142	-1.181	-1.221	-1.260	-1.299	-1.338	-1.376	-1.414	-1.451	-1.489	-1.525	-1.561	-1.595	-1.630	-1.662	-1.696	-1.726	-1.758	-1.788	-1.815	-1.842	-1.869	-1.892	-1.916	-1.939	-1.960	-1.980	-1.998	-2.015	-2.031	-2.045	-2.058	-2.069	-2.080	-2.088	-2.095	-2.101	-2.106	-2.109	-2.111	-2.114	-2.112	-2.111	-2.109	-2.105	-2.100	-2.095	-2.089	-2.081	-2.074	-2.065	-2.055	-2.045	-2.035	-2.025	-2.015	-2.004	-1.992	-1.981	-1.970	-1.959	-1.948	-1.938	-1.928	-1.918	-1.908	-1.899	-1.890	-1.882	-1.875	-1.869	-1.864	-1.859	-1.855	-1.852	-1.851	-1.850	-1.851	-1.852	-1.854	-1.858	-1.862	-1.869	-1.875	-1.882	-1.890	-1.900	-1.910	-1.921	-1.934	-1.948	-1.961	-1.975	-1.990	-2.005	-2.021	-2.038	-2.055	-2.071	-2.089	-2.106	-2.124	-2.141	-2.159	-2.176	-2.192	-2.210	-2.225	-2.240	-2.256	-2.270	-2.284	-2.298	-2.309	-2.320	-2.331	-2.340	-2.349	-2.356	-2.362	-2.366	-2.370	-2.372	-2.374	-2.374	-2.372	-2.370	-2.366	-2.361	-2.355	-2.348	-2.338	-2.328	-2.315	-2.301	-2.289	-2.271	-2.255	-2.236	-2.216	-2.195	-2.174	-2.151	-2.126	-2.100	-2.074	-2.046	-2.018	-1.989	-1.958	-1.926	-1.894	-1.859	-1.825	-1.790	-1.754	-1.718	-1.681	-1.645	-1.606	-1.568	-1.529	-1.489	-1.450	-1.410	-1.369	-1.329	-1.289	-1.249	-1.209	-1.168	-1.128	-1.088	-1.046	-1.008	-0.969	-0.929	-0.890	-0.852	-0.815	-0.778	-0.741	-0.706	-0.670	-0.638	-0.605	-0.572	-0.542	-0.512	-0.485	-0.458	-0.430	-0.405	-0.382	-0.360	-0.339	-0.319	-0.301	-0.282	-0.268	-0.254	-0.240	-0.230	-0.219	-0.211	-0.204	-0.199	-0.194	-0.191	-0.190	-0.189	-0.190	-0.191	-0.195	-0.200	-0.205	-0.211	-0.219	-0.226	-0.236	-0.245	-0.255	-0.268	-0.278	-0.290	-0.302	-0.315	-0.328	-0.341	-0.355	-0.368	-0.381	-0.394	-0.408	-0.420	-0.432	-0.444	-0.455	-0.466	-0.476	-0.486	-0.494	-0.504	-0.510	-0.516	-0.522	-0.529	-0.532	-0.536	-0.539	-0.540	-0.540	-0.540	-0.538	-0.536	-0.532	-0.529	-0.524	-0.519	-0.512	-0.505	-0.499	-0.492	-0.484	-0.474	-0.464	-0.455	-0.445	-0.434	-0.422	-0.412	-0.401	-0.390	-0.379	-0.369	-0.358	-0.348	-0.338	-0.328	-0.319	-0.308	-0.300	-0.292	-0.285	-0.278	-0.271	-0.265	-0.261	-0.258	-0.255	-0.252	-0.250	-0.250	-0.250	-0.252	-0.254	-0.256	-0.260	-0.264	-0.269	-0.274	-0.280	-0.289	-0.295	-0.304	-0.312	-0.322	-0.332	-0.342	-0.352	-0.364	-0.374	-0.385	-0.396	-0.409	-0.420	-0.431	-0.442	-0.454	-0.465	-0.476	-0.486	-0.496	-0.505	-0.515	-0.524	-0.531	-0.538	-0.544	-0.550	-0.555	-0.559	-0.562	-0.564	-0.566	-0.566	-0.566	-0.566	-0.564	-0.560	-0.558	-0.552	-0.546	-0.540	-0.534	-0.526	-0.518	-0.510	-0.499	-0.490	-0.479	-0.469	-0.456	-0.445	-0.432	-0.420	-0.408	-0.394	-0.380	-0.368	-0.354	-0.340	-0.326	-0.312	-0.299	-0.286	-0.274	-0.261	-0.250	-0.236	-0.226	-0.214	-0.204	-0.192	-0.184	-0.174	-0.166	-0.158	-0.151	-0.145	-0.138	-0.132	-0.129	-0.125	-0.122	-0.120	-0.118	-0.118	-0.118	-0.118	-0.118	-0.119	-0.122	-0.125	-0.129	-0.134	-0.139	-0.144	-0.150	-0.156	-0.164	-0.172	-0.181	-0.189	-0.199	-0.209	-0.220	-0.231	-0.242	-0.252	-0.265	-0.276	-0.290	-0.302	-0.316	-0.329	-0.342	-0.356	-0.370	-0.385	-0.399	-0.412	-0.428	-0.441	-0.456	-0.470	-0.484	-0.498	-0.511	-0.526	-0.539	-0.552	-0.565	-0.579	-0.591	-0.602	-0.615	-0.626	-0.638	-0.650	-0.659	-0.669	-0.679	-0.689	-0.698	-0.706	-0.714	-0.721	-0.729	-0.736	-0.742	-0.748	-0.754	-0.759	-0.762	-0.765	-0.769	-0.771	-0.774	-0.774	-0.776	-0.776	-0.776	-0.776	-0.775	-0.774	-0.774	-0.771	-0.769	-0.768	-0.765	-0.762	-0.760	-0.758	-0.755	-0.751	-0.748	-0.744	-0.741	-0.738	-0.734	-0.731	-0.729	-0.728	-0.725	-0.722	-0.722	-0.720	-0.720	-0.720	-0.720	-0.720	-0.721	-0.724	-0.725	-0.728	-0.732	-0.736	-0.742	-0.749	-0.755	-0.762	-0.771	-0.780	-0.790	-0.800	-0.811	-0.822	-0.836	-0.850	-0.864	-0.879	-0.895	-0.911	-0.928	-0.945	-0.962	-0.981	-1.000	-1.019	-1.039	-1.060	-1.079	-1.099	-1.120	-1.140	-1.160	-1.181	-1.201	-1.221	-1.240	-1.260	-1.279	-1.298	-1.316	-1.334	-1.350	-1.368	-1.382	-1.398	-1.411	-1.424	-1.436	-1.446	-1.456	-1.465	-1.472	-1.479	-1.484	-1.489	-1.491	-1.494	-1.494	-1.492	-1.490	-1.486	-1.482	-1.476	-1.471	-1.462	-1.454	-1.445	-1.434	-1.422	-1.410	-1.396	-1.382	-1.369	-1.352	-1.338	-1.321	-1.305	-1.288	-1.271	-1.258	-1.240	-1.224	-1.209	-1.194	-1.179	-1.165	-1.151	-1.138	-1.126	-1.115	-1.105	-1.096	-1.088	-1.080	-1.075	-1.069	-1.065	-1.064	-1.061	-1.062	-1.064	-1.068	-1.072	-1.078	-1.085	-1.094	-1.105	-1.116	-1.129	-1.144	-1.159	-1.176	-1.194	-1.212	-1.232	-1.254	-1.276	-1.299	-1.322	-1.349	-1.372	-1.400	-1.426	-1.454	-1.481	-1.510	-1.538	-1.568	-1.596	-1.625	-1.654	-1.682	-1.712	-1.741	-1.770	-1.799	-1.828	-1.855	-1.882	-1.910	-1.936	-1.962	-1.988	-2.013	-2.038	-2.061	-2.085	-2.108	-2.129	-2.150	-2.169	-2.189	-2.206	-2.224	-2.240	-2.256	-2.271	-2.285	-2.299	-2.311	-2.321	-2.331	-2.341	-2.350	-2.358	-2.364	-2.370	-2.374	-2.378	-2.380	-2.381	-2.381	-2.381	-2.380	-2.378	-2.375	-2.371	-2.366	-2.360	-2.354	-2.346	-2.338	-2.329	-2.320	-2.310	-2.299	-2.288	-2.276	-2.264	-2.250	-2.238	-2.222	-2.209	-2.195	-2.180	-2.166	-2.151	-2.138	-2.122	-2.109	-2.094	-2.081	-2.068	-2.055	-2.042	-2.030	-2.020	-2.009	-1.998	-1.989	-1.981	-1.974	-1.968	-1.962	-1.958	-1.955	-1.952	-1.951	-1.950	-1.951	-1.954	-1.956	-1.960	-1.964	-1.970	-1.976	-1.984	-1.991	-2.001	-2.011	-2.021	-2.034	-2.045	-2.059	-2.071	-2.084	-2.099	-2.111	-2.126	-2.140	-2.154	-2.168	-2.181	-2.195	-2.208	-2.220	-2.231	-2.244	-2.254	-2.262	-2.271	-2.279	-2.286	-2.291	-2.295	-2.296	-2.299	-2.299	-2.298	-2.295	-2.290	-2.285	-2.278	-2.269	-2.260	-2.249	-2.236	-2.222	-2.206	-2.189	-2.171	-2.151	-2.130	-2.109	-2.086	-2.061	-2.038	-2.013	-1.986	-1.959	-1.932	-1.904	-1.875	-1.846	-1.818	-1.788	-1.759	-1.730	-1.701	-1.674	-1.645	-1.618	-1.591	-1.565	-1.539	-1.514	-1.490	-1.468	-1.445	-1.425	-1.406	-1.388	-1.371	-1.355	-1.341	-1.328	-1.316	-1.306	-1.299	-1.291	-1.285	-1.280	-1.276	-1.275	-1.275	-1.276	-1.278	-1.281	-1.285	-1.290	-1.296	-1.304	-1.312	-1.321	-1.330	-1.340	-1.351	-1.361	-1.372	-1.385	-1.398	-1.410	-1.421	-1.434	-1.446	-1.459	-1.471	-1.482	-1.494	-1.504	-1.514	-1.524	-1.532	-1.540	-1.548	-1.555	-1.560	-1.565	-1.570	-1.574	-1.575	-1.578	-1.578	-1.579	-1.578	-1.575	-1.572	-1.568	-1.564	-1.559	-1.551	-1.544	-1.535	-1.528	-1.518	-1.508	-1.498	-1.486	-1.474	-1.461	-1.449	-1.435	-1.422	-1.408	-1.392	-1.379	-1.364	-1.350	-1.334	-1.319	-1.304	-1.288	-1.272	-1.256	-1.241	-1.225	-1.210	-1.194	-1.178	-1.164	-1.149	-1.134	-1.120	-1.106	-1.091	-1.079	-1.065	-1.052	-1.040	-1.028	-1.016	-1.004	-0.995	-0.984	-0.974	-0.964	-0.955	-0.946	-0.939	-0.931	-0.925	-0.918	-0.911	-0.908	-0.902	-0.898	-0.894	-0.891	-0.891	-0.889	-0.890	-0.890	-0.890	-0.892	-0.895	-0.898	-0.901	-0.906	-0.912	-0.918	-0.924	-0.932	-0.939	-0.949	-0.958	-0.968	-0.978	-0.989	-1.000	-1.012	-1.025	-1.038	-1.051	-1.065	-1.079	-1.092	-1.106	-1.120	-1.134	-1.148	-1.161	-1.175	-1.188	-1.200	-1.214	-1.225	-1.236	-1.248	-1.258	-1.266	-1.275	-1.282	-1.289	-1.295	-1.299	-1.302	-1.305	-1.306	-1.306	-1.305	-1.302	-1.299	-1.292	-1.286	-1.278	-1.269	-1.258	-1.246	-1.231	-1.216	-1.199	-1.181	-1.162	-1.142	-1.120	-1.096	-1.072	-1.049	-1.022	-0.994	-0.966	-0.938	-0.908	-0.876	-0.844	-0.814	-0.781	-0.750	-0.716	-0.684	-0.650	-0.618	-0.585	-0.551	-0.519	-0.488	-0.456	-0.425	-0.395	-0.366	-0.338	-0.310	-0.284	-0.258	-0.232	-0.209	-0.186	-0.166	-0.145	-0.126	-0.109	-0.094	-0.080	-0.066	-0.056	-0.045	-0.036	-0.029	-0.024	-0.019	-0.015	-0.012	-0.012	-0.012	-0.014	-0.015	-0.020	-0.024	-0.028	-0.034	-0.041	-0.048	-0.055	-0.064	-0.070	-0.079	-0.088	-0.095	-0.104	-0.111	-0.119	-0.125	-0.132	-0.139	-0.144	-0.149	-0.152	-0.156	-0.158	-0.159	-0.159	-0.158	-0.154	-0.150	-0.145	-0.140	-0.132	-0.124	-0.114	-0.102	-0.090	-0.076	-0.062	-0.046	-0.028	-0.009	0.011	0.032	0.055	0.078	0.101	0.126	0.151	0.179	0.204	0.232	0.260	0.288	0.316	0.345	0.374	0.402	0.431	0.460	0.489	0.516	0.545	0.572	0.598	0.622	0.648	0.672	0.695	0.718	0.739	0.759	0.778	0.794	0.810	0.825	0.839	0.851	0.861	0.870	0.879	0.885	0.889	0.892	0.894	0.894	0.891	0.888	0.884	0.876	0.869	0.860	0.849	0.836	0.822	0.806	0.789	0.771	0.750	0.730	0.706	0.684	0.659	0.634	0.606	0.578	0.549	0.519	0.489	0.456	0.424	0.391	0.358	0.324	0.289	0.252	0.218	0.182	0.145	0.109	0.072	0.036	-0.001	-0.038	-0.074	-0.110	-0.148	-0.181	-0.218	-0.252	-0.288	-0.321	-0.355	-0.388	-0.420	-0.451	-0.484	-0.514	-0.542	-0.570	-0.599	-0.624	-0.650	-0.674	-0.698	-0.720	-0.740	-0.759	-0.778	-0.795	-0.810	-0.825	-0.839	-0.850	-0.860	-0.869	-0.876	-0.882	-0.888	-0.891	-0.892	-0.894	-0.892	-0.891	-0.889	-0.882	-0.879	-0.871	-0.862	-0.854	-0.845	-0.834	-0.822	-0.809	-0.795	-0.780	-0.765	-0.749	-0.732	-0.716	-0.699	-0.681	-0.664	-0.646	-0.628	-0.610	-0.592	-0.576	-0.559	-0.541	-0.525	-0.509	-0.494	-0.480	-0.466	-0.454	-0.441	-0.431	-0.422	-0.414	-0.406	-0.401	-0.396	-0.395	-0.392	-0.392	-0.394	-0.398	-0.402	-0.409	-0.418	-0.428	-0.439	-0.454	-0.468	-0.484	-0.501	-0.522	-0.544	-0.566	-0.591	-0.616	-0.645	-0.672	-0.702	-0.734	-0.765	-0.798	-0.832	-0.868	-0.902	-0.940	-0.976	-1.014	-1.051	-1.090	-1.129	-1.166	-1.206	-1.245	-1.284	-1.320	-1.358	-1.396	-1.432	-1.468	-1.502	-1.538	-1.571	-1.604	-1.635	-1.665	-1.695	-1.722	-1.748	-1.772	-1.798	-1.820	-1.840	-1.860	-1.878	-1.892	-1.908	-1.920	-1.932	-1.941	-1.950	-1.956	-1.961	-1.964	-1.968	-1.968	-1.966	-1.964	-1.961	-1.956	-1.950	-1.942	-1.935	-1.925	-1.914	-1.902	-1.891	-1.878	-1.865	-1.850	-1.835	-1.820	-1.804	-1.789	-1.772	-1.755	-1.740	-1.724	-1.708	-1.691	-1.675	-1.660	-1.645	-1.630	-1.616	-1.602	-1.590	-1.579	-1.568	-1.556	-1.548	-1.540	-1.530	-1.524	-1.519	-1.514	-1.509	-1.506	-1.504	-1.502	-1.501	-1.502	-1.505	-1.506	-1.510	-1.514	-1.519	-1.525	-1.530	-1.539	-1.546	-1.555	-1.562	-1.572	-1.582	-1.592	-1.602	-1.615	-1.625	-1.636	-1.648	-1.658	-1.669	-1.680	-1.691	-1.702	-1.712	-1.721	-1.731	-1.740	-1.749	-1.756	-1.764	-1.770	-1.775	-1.781	-1.785	-1.789	-1.790	-1.791	-1.792	-1.792	-1.791	-1.790	-1.788	-1.784	-1.779	-1.774	-1.768	-1.760	-1.751	-1.744	-1.734	-1.724	-1.711	-1.700	-1.688	-1.674	-1.660	-1.645	-1.630	-1.614	-1.600	-1.584	-1.566	-1.550	-1.534	-1.516	-1.499	-1.481	-1.464	-1.446	-1.429	-1.411	-1.395	-1.378	-1.360	-1.344	-1.326	-1.310	-1.295	-1.280	-1.264	-1.249	-1.235	-1.220	-1.206	-1.192	-1.181	-1.169	-1.158	-1.145	-1.135	-1.125	-1.114	-1.105	-1.095	-1.086	-1.078	-1.069	-1.060	-1.052	-1.045	-1.036	-1.030	-1.022	-1.016	-1.010	-1.002	-0.996	-0.991	-0.984	-0.978	-0.971	-0.965	-0.959	-0.951	-0.944	-0.939	-0.931	-0.925	-0.918	-0.910	-0.902	-0.895	-0.886	-0.879	-0.871	-0.862	-0.854	-0.845	-0.836	-0.826	-0.816	-0.808	-0.798	-0.789	-0.778	-0.768	-0.756	-0.748	-0.736	-0.726	-0.716	-0.705	-0.695	-0.682	-0.672	-0.661	-0.650	-0.639	-0.629	-0.619	-0.608	-0.596	-0.586	-0.575	-0.564	-0.552	-0.544	-0.532	-0.521	-0.511	-0.501	-0.490	-0.480	-0.470	-0.462	-0.452	-0.442	-0.434	-0.425	-0.416	-0.408	-0.399	-0.391	-0.384	-0.378	-0.370	-0.364	-0.358	-0.352	-0.346	-0.341	-0.336	-0.332	-0.329	-0.326	-0.321	-0.320	-0.318	-0.315	-0.315	-0.314	-0.314	-0.315	-0.315	-0.318	-0.319	-0.321	-0.324	-0.328	-0.331	-0.336	-0.340	-0.345	-0.350	-0.355	-0.361	-0.368	-0.374	-0.381	-0.388	-0.395	-0.402	-0.410	-0.418	-0.425	-0.434	-0.441	-0.450	-0.458	-0.465	-0.472	-0.480	-0.488	-0.494	-0.500	-0.507	-0.514	-0.520	-0.525	-0.531	-0.536	-0.541	-0.546	-0.550	-0.554	-0.559	-0.561	-0.565	-0.566	-0.569	-0.571	-0.572	-0.574	-0.574	-0.574	-0.574	-0.572	-0.571	-0.571	-0.570	-0.569	-0.568	-0.565	-0.562	-0.560	-0.558	-0.554	-0.551	-0.548	-0.545	-0.540	-0.536	-0.532	-0.529	-0.524	-0.519	-0.514	-0.511	-0.507	-0.502	-0.498	-0.495	-0.490	-0.486	-0.480	-0.476	-0.472	-0.466	-0.462	-0.458	-0.454	-0.448	-0.444	-0.439	-0.434	-0.430	-0.425	-0.421	-0.418	-0.412	-0.410	-0.406	-0.401	-0.399	-0.396	-0.394	-0.391	-0.391	-0.389	-0.388	-0.388	-0.388	-0.386	-0.388	-0.388	-0.389	-0.391	-0.392	-0.395	-0.399	-0.401	-0.405	-0.410	-0.415	-0.420	-0.425	-0.432	-0.439	-0.446	-0.452	-0.461	-0.469	-0.478	-0.486	-0.495	-0.505	-0.515	-0.524	-0.534	-0.544	-0.554	-0.564	-0.574	-0.584	-0.594	-0.604	-0.612	-0.622	-0.632	-0.642	-0.650	-0.660	-0.669	-0.676	-0.684	-0.691	-0.699	-0.705	-0.711	-0.718	-0.722	-0.728	-0.732	-0.736	-0.739	-0.744	-0.746	-0.748	-0.750	-0.752	-0.752	-0.754	-0.754	-0.755	-0.755	-0.754	-0.752	-0.752	-0.751	-0.750	-0.748	-0.746	-0.745	-0.744	-0.742	-0.741	-0.740	-0.738	-0.736	-0.734	-0.734	-0.732	-0.731	-0.730	-0.729	-0.728	-0.728	-0.728	-0.726	-0.725	-0.725	-0.726	-0.726	-0.726	-0.728	-0.729	-0.729	-0.729	-0.730	-0.731	-0.734	-0.735	-0.736	-0.739	-0.740	-0.742	-0.744	-0.746	-0.748	-0.750	-0.751	-0.752	-0.754	-0.755	-0.756	-0.758	-0.759	-0.760	-0.761	-0.762	-0.762	-0.764	-0.764	-0.765	-0.765	-0.765	-0.765	-0.766	-0.765	-0.764	-0.764	-0.762	-0.761	-0.760	-0.759	-0.756	-0.754	-0.752	-0.749	-0.748	-0.745	-0.740	-0.738	-0.734	-0.730	-0.726	-0.721	-0.718	-0.712	-0.709	-0.704	-0.699	-0.694	-0.689	-0.684	-0.678	-0.671	-0.665	-0.659	-0.652	-0.648	-0.640	-0.634	-0.628	-0.620	-0.615	-0.608	-0.601	-0.595	-0.589	-0.584	-0.578	-0.571	-0.565	-0.561	-0.558	-0.554	-0.549	-0.545	-0.542	-0.540	-0.538	-0.536	-0.535	-0.535	-0.535	-0.538	-0.539	-0.541	-0.545	-0.550	-0.555	-0.560	-0.568	-0.574	-0.582	-0.592	-0.602	-0.612	-0.625	-0.638	-0.651	-0.666	-0.682	-0.699	-0.715	-0.734	-0.754	-0.772	-0.794	-0.814	-0.836	-0.860	-0.882	-0.905	-0.930	-0.955	-0.980	-1.006	-1.032	-1.059	-1.085	-1.112	-1.139	-1.166	-1.194	-1.221	-1.248	-1.276	-1.304	-1.330	-1.355	-1.381	-1.408	-1.432	-1.456	-1.481	-1.505	-1.526	-1.549	-1.569	-1.589	-1.609	-1.626	-1.645	-1.660	-1.675	-1.689	-1.701	-1.714	-1.722	-1.732	-1.739	-1.746	-1.751	-1.754	-1.758	-1.758	-1.756	-1.755	-1.752	-1.748	-1.741	-1.734	-1.725	-1.715	-1.702	-1.691	-1.676	-1.661	-1.645	-1.628	-1.609	-1.589	-1.568	-1.545	-1.521	-1.498	-1.472	-1.445	-1.419	-1.390	-1.361	-1.332	-1.301	-1.271	-1.240	-1.208	-1.175	-1.141	-1.108	-1.075	-1.041	-1.005	-0.971	-0.936	-0.902	-0.868	-0.834	-0.799	-0.764	-0.730	-0.696	-0.661	-0.629	-0.595	-0.564	-0.531	-0.501	-0.471	-0.441	-0.411	-0.382	-0.355	-0.326	-0.300	-0.274	-0.249	-0.225	-0.201	-0.178	-0.156	-0.136	-0.115	-0.098	-0.079	-0.062	-0.046	-0.030	-0.015	-0.002	0.010	0.022	0.034	0.044	0.052	0.060	0.069	0.076	0.081	0.088	0.092	0.096	0.100	0.104	0.105	0.109	0.109	0.110	0.110	0.111	0.110	0.109	0.109	0.108	0.105	0.102	0.100	0.098	0.094	0.091	0.088	0.084	0.079	0.075	0.071	0.066	0.062	0.059	0.052	0.049	0.042	0.038	0.032	0.028	0.021	0.015	0.010	0.004	-0.001	-0.008	-0.014	-0.019	-0.025	-0.031	-0.038	-0.044	-0.049	-0.055	-0.062	-0.068	-0.074	-0.079	-0.085	-0.091	-0.098	-0.102	-0.108	-0.115	-0.120	-0.125	-0.131	-0.138	-0.144	-0.150	-0.155	-0.161	-0.166	-0.172	-0.178	-0.184	-0.190	-0.195	-0.201	-0.206	-0.212	-0.218	-0.224	-0.228	-0.234	-0.240	-0.244	-0.250	-0.255	-0.260	-0.266	-0.270	-0.275	-0.281	-0.286	-0.291	-0.296	-0.301	-0.308	-0.312	-0.318	-0.322	-0.328	-0.331	-0.338	-0.341	-0.348	-0.351	-0.356	-0.361	-0.365	-0.370	-0.375	-0.379	-0.384	-0.388	-0.392	-0.396	-0.401	-0.405	-0.409	100.000	5.000	2.000	1.000	5.000	0.000	0.000	0.000	0.000	0.000	0.000	0.000	0.000	0.000	0.000	0.000	0.000	0.000	-1.391	-1.394	-1.394	-1.392	-1.391	-1.389	-1.384	-1.379	-1.374	-1.368	-1.360	-1.354	-1.345	-1.338	-1.328	-1.316	-1.308	-1.298	-1.286	-1.275	-1.264	-1.254	-1.241	-1.230	-1.219	-1.209	-1.198	-1.188	-1.178	-1.169	-1.159	-1.150	-1.141	-1.135	-1.126	-1.120	-1.114	-1.108	-1.102	-1.099	-1.095	-1.092	-1.091	-1.088	-1.088	-1.086	-1.086	-1.086	-1.089	-1.089	-1.090	-1.092	-1.096	-1.099	-1.101	-1.104	-1.108	-1.111	-1.115	-1.119	-1.122	-1.126	-1.129	-1.132	-1.135	-1.138	-1.140	-1.142	-1.145	-1.146	-1.146	-1.148	-1.148	-1.146	-1.145	-1.145	-1.142	-1.139	-1.136	-1.132	-1.128	-1.124	-1.119	-1.114	-1.106	-1.100	-1.092	-1.085	-1.078	-1.069	-1.060	-1.050	-1.040	-1.031	-1.020	-1.009	-0.998	-0.986	-0.974	-0.961	-0.950	-0.936	-0.924	-0.911	-0.898	-0.885	-0.871	-0.858	-0.844	-0.831	-0.818	-0.804	-0.789	-0.776	-0.761	-0.749	-0.734	-0.721	-0.708	-0.694	-0.680	-0.666	-0.654	-0.640	-0.626	-0.612	-0.599	-0.586	-0.572	-0.559	-0.545	-0.534	-0.520	-0.507	-0.495	-0.482	-0.470	-0.458	-0.445	-0.434	-0.420	-0.409	-0.398	-0.388	-0.376	-0.366	-0.355	-0.345	-0.336	-0.326	-0.318	-0.309	-0.299	-0.291	-0.282	-0.276	-0.268	-0.261	-0.254	-0.248	-0.241	-0.236	-0.230	-0.226	-0.221	-0.218	-0.212	-0.210	-0.206	-0.202	-0.201	-0.199	-0.196	-0.195	-0.192	-0.192	-0.191	-0.190	-0.189	-0.189	-0.189	-0.189	-0.188	-0.188	-0.186	-0.188	-0.186	-0.186	-0.186	-0.186	-0.185	-0.186	-0.186	-0.185	-0.185	-0.184	-0.182	-0.181	-0.179	-0.178	-0.176	-0.174	-0.172	-0.170	-0.168	-0.165	-0.162	-0.160	-0.158	-0.155	-0.151	-0.149	-0.144	-0.140	-0.138	-0.134	-0.129	-0.125	-0.120	-0.116	-0.112	-0.109	-0.105	-0.100	-0.095	-0.091	-0.086	-0.082	-0.078	-0.074	-0.069	-0.065	-0.061	-0.056	-0.052	-0.049	-0.046	-0.042	-0.040	-0.036	-0.034	-0.031	-0.030	-0.026	-0.025	-0.024	-0.022	-0.022	-0.022	-0.022	-0.024	-0.024	-0.026	-0.026	-0.029	-0.031	-0.035	-0.039	-0.041	-0.046	-0.051	-0.058	-0.064	-0.070	-0.078	-0.085	-0.092	-0.101	-0.110	-0.119	-0.130	-0.140	-0.150	-0.161	-0.174	-0.184	-0.196	-0.209	-0.220	-0.232	-0.245	-0.258	-0.270	-0.282	-0.294	-0.306	-0.318	-0.329	-0.340	-0.352	-0.362	-0.372	-0.381	-0.390	-0.398	-0.405	-0.412	-0.419	-0.425	-0.429	-0.432	-0.435	-0.438	-0.439	-0.440	-0.439	-0.439	-0.436	-0.434	-0.430	-0.426	-0.421	-0.416	-0.410	-0.402	-0.395	-0.388	-0.378	-0.369	-0.360	-0.350	-0.341	-0.330	-0.321	-0.311	-0.301	-0.291	-0.281	-0.272	-0.262	-0.255	-0.246	-0.238	-0.231	-0.224	-0.219	-0.214	-0.210	-0.208	-0.205	-0.204	-0.204	-0.204	-0.205	-0.208	-0.211	-0.215	-0.220	-0.228	-0.232	-0.241	-0.251	-0.261	-0.272	-0.285	-0.298	-0.312	-0.325	-0.341	-0.358	-0.374	-0.390	-0.409	-0.426	-0.445	-0.464	-0.482	-0.504	-0.522	-0.542	-0.561	-0.581	-0.602	-0.622	-0.642	-0.661	-0.681	-0.701	-0.721	-0.740	-0.760	-0.778	-0.796	-0.814	-0.831	-0.850	-0.866	-0.882	-0.899	-0.914	-0.930	-0.945	-0.960	-0.974	-0.988	-1.000	-1.015	-1.028	-1.040	-1.051	-1.064	-1.075	-1.086	-1.098	-1.108	-1.118	-1.129	-1.138	-1.148	-1.156	-1.165	-1.174	-1.182	-1.190	-1.198	-1.205	-1.212	-1.219	-1.225	-1.232	-1.238	-1.245	-1.249	-1.254	-1.260	-1.265	-1.268	-1.272	-1.276	-1.281	-1.284	-1.286	-1.290	-1.291	-1.294	-1.295	-1.298	-1.298	-1.299	-1.300	-1.300	-1.300	-1.301	-1.302	-1.302	-1.301	-1.301	-1.302	-1.302	-1.302	-1.301	-1.301	-1.300	-1.301	-1.302	-1.302	-1.304	-1.305	-1.308	-1.309	-1.311	-1.314	-1.318	-1.321	-1.325	-1.330	-1.335	-1.340	-1.346	-1.352	-1.360	-1.369	-1.378	-1.386	-1.396	-1.406	-1.416	-1.428	-1.440	-1.451	-1.465	-1.478	-1.492	-1.506	-1.521	-1.536	-1.551	-1.568	-1.582	-1.600	-1.616	-1.632	-1.649	-1.665	-1.681	-1.698	-1.714	-1.730	-1.745	-1.761	-1.775	-1.790	-1.805	-1.819	-1.831	-1.844	-1.855	-1.868	-1.876	-1.888	-1.896	-1.904	-1.912	-1.919	-1.926	-1.931	-1.936	-1.940	-1.942	-1.945	-1.945	-1.946	-1.948	-1.946	-1.946	-1.944	-1.941	-1.939	-1.936	-1.932	-1.929	-1.925	-1.921	-1.919	-1.915	-1.911	-1.908	-1.904	-1.901	-1.898	-1.895	-1.892	-1.891	-1.891	-1.890	-1.891	-1.891	-1.892	-1.894	-1.898	-1.901	-1.906	-1.911	-1.919	-1.925	-1.935	-1.942	-1.952	-1.962	-1.975	-1.989	-2.002	-2.016	-2.031	-2.046	-2.064	-2.080	-2.098	-2.115	-2.135	-2.154	-2.174	-2.194	-2.212	-2.234	-2.254	-2.276	-2.296	-2.319	-2.339	-2.361	-2.381	-2.402	-2.422	-2.444	-2.464	-2.484	-2.504	-2.524	-2.542	-2.561	-2.580	-2.598	-2.615	-2.632	-2.650	-2.665	-2.681	-2.696	-2.711	-2.725	-2.739	-2.751	-2.765	-2.776	-2.788	-2.798	-2.809	-2.820	-2.829	-2.838	-2.846	-2.855	-2.864	-2.870	-2.876	-2.884	-2.890	-2.895	-2.901	-2.905	-2.909	-2.912	-2.915	-2.919	-2.920	-2.921	-2.922	-2.922	-2.922	-2.921	-2.920	-2.918	-2.915	-2.911	-2.908	-2.904	-2.899	-2.894	-2.888	-2.880	-2.872	-2.865	-2.856	-2.848	-2.838	-2.826	-2.816	-2.805	-2.792	-2.782	-2.770	-2.758	-2.744	-2.731	-2.719	-2.705	-2.691	-2.678	-2.664	-2.650	-2.636	-2.622	-2.609	-2.595	-2.582	-2.571	-2.558	-2.545	-2.532	-2.521	-2.510	-2.500	-2.489	-2.479	-2.470	-2.460	-2.450	-2.442	-2.434	-2.426	-2.419	-2.411	-2.405	-2.399	-2.392	-2.388	-2.384	-2.379	-2.374	-2.369	-2.365	-2.360	-2.356	-2.352	-2.348	-2.344	-2.339	-2.335	-2.330	-2.325	-2.319	-2.314	-2.306	-2.301	-2.294	-2.286	-2.278	-2.269	-2.260	-2.250	-2.239	-2.229	-2.216	-2.204	-2.191	-2.178	-2.162	-2.149	-2.132	-2.116	-2.099	-2.081	-2.062	-2.044	-2.025	-2.005	-1.985	-1.965	-1.942	-1.922	-1.901	-1.879	-1.856	-1.834	-1.812	-1.790	-1.768	-1.745	-1.724	-1.701	-1.680	-1.659	-1.640	-1.619	-1.599	-1.580	-1.561	-1.542	-1.526	-1.510	-1.494	-1.479	-1.465	-1.451	-1.439	-1.426	-1.416	-1.408	-1.399	-1.390	-1.384	-1.378	-1.371	-1.369	-1.365	-1.361	-1.361	-1.361	-1.361	-1.361	-1.364	-1.366	-1.369	-1.372	-1.376	-1.381	-1.385	-1.390	-1.396	-1.401	-1.408	-1.414	-1.419	-1.425	-1.431	-1.438	-1.442	-1.449	-1.452	-1.459	-1.462	-1.468	-1.471	-1.474	-1.478	-1.479	-1.481	-1.481	-1.482	-1.482	-1.482	-1.480	-1.479	-1.476	-1.472	-1.470	-1.466	-1.461	-1.456	-1.450	-1.444	-1.438	-1.431	-1.424	-1.416	-1.408	-1.400	-1.391	-1.382	-1.374	-1.365	-1.356	-1.348	-1.338	-1.329	-1.320	-1.311	-1.304	-1.294	-1.286	-1.280	-1.271	-1.265	-1.259	-1.252	-1.248	-1.241	-1.236	-1.232	-1.228	-1.224	-1.221	-1.219	-1.219	-1.218	-1.218	-1.216	-1.218	-1.219	-1.221	-1.224	-1.228	-1.230	-1.235	-1.239	-1.245	-1.249	-1.256	-1.264	-1.270	-1.278	-1.286	-1.295	-1.304	-1.315	-1.325	-1.336	-1.346	-1.356	-1.370	-1.382	-1.396	-1.409	-1.422	-1.436	-1.451	-1.466	-1.482	-1.498	-1.514	-1.529	-1.546	-1.562	-1.579	-1.595	-1.612	-1.630	-1.649	-1.666	-1.685	-1.702	-1.721	-1.739	-1.758	-1.775	-1.794	-1.812	-1.830	-1.846	-1.865	-1.882	-1.899	-1.915	-1.931	-1.946	-1.962	-1.976	-1.991	-2.005	-2.018	-2.029	-2.041	-2.051	-2.061	-2.071	-2.079	-2.086	-2.092	-2.098	-2.104	-2.106	-2.109	-2.110	-2.111	-2.110	-2.109	-2.105	-2.100	-2.095	-2.088	-2.080	-2.071	-2.061	-2.049	-2.038	-2.024	-2.009	-1.994	-1.978	-1.959	-1.941	-1.921	-1.901	-1.879	-1.858	-1.835	-1.811	-1.786	-1.761	-1.736	-1.711	-1.685	-1.659	-1.631	-1.605	-1.578	-1.551	-1.524	-1.498	-1.471	-1.444	-1.418	-1.392	-1.366	-1.342	-1.318	-1.295	-1.271	-1.251	-1.229	-1.209	-1.190	-1.170	-1.152	-1.136	-1.120	-1.106	-1.092	-1.080	-1.070	-1.059	-1.050	-1.042	-1.034	-1.029	-1.024	-1.020	-1.016	-1.014	-1.012	-1.011	-1.011	-1.012	-1.012	-1.014	-1.016	-1.019	-1.021	-1.024	-1.026	-1.030	-1.032	-1.035	-1.038	-1.040	-1.042	-1.044	-1.044	-1.046	-1.045	-1.044	-1.042	-1.040	-1.036	-1.032	-1.026	-1.020	-1.014	-1.005	-0.998	-0.988	-0.978	-0.965	-0.952	-0.939	-0.924	-0.909	-0.892	-0.875	-0.858	-0.838	-0.819	-0.798	-0.776	-0.755	-0.732	-0.710	-0.689	-0.665	-0.641	-0.618	-0.594	-0.570	-0.546	-0.521	-0.499	-0.474	-0.451	-0.428	-0.405	-0.382	-0.361	-0.340	-0.319	-0.300	-0.280	-0.261	-0.244	-0.226	-0.210	-0.194	-0.179	-0.165	-0.151	-0.139	-0.129	-0.118	-0.109	-0.100	-0.092	-0.086	-0.081	-0.075	-0.071	-0.070	-0.068	-0.066	-0.066	-0.068	-0.069	-0.071	-0.075	-0.079	-0.085	-0.090	-0.096	-0.104	-0.111	-0.119	-0.128	-0.138	-0.148	-0.159	-0.170	-0.182	-0.195	-0.208	-0.221	-0.235	-0.250	-0.264	-0.279	-0.295	-0.310	-0.326	-0.342	-0.359	-0.375	-0.392	-0.409	-0.426	-0.444	-0.461	-0.479	-0.498	-0.515	-0.534	-0.551	-0.570	-0.588	-0.606	-0.625	-0.644	-0.662	-0.680	-0.698	-0.716	-0.735	-0.752	-0.770	-0.789	-0.805	-0.824	-0.840	-0.858	-0.875	-0.891	-0.908	-0.924	-0.940	-0.955	-0.970	-0.985	-1.000	-1.015	-1.029	-1.041	-1.055	-1.068	-1.080	-1.091	-1.102	-1.114	-1.125	-1.135	-1.144	-1.154	-1.164	-1.171	-1.179	-1.186	-1.192	-1.199	-1.204	-1.209	-1.214	-1.219	-1.221	-1.225	-1.228	-1.230	-1.231	-1.234	-1.234	-1.234	-1.235	-1.235	-1.234	-1.234	-1.231	-1.230	-1.228	-1.226	-1.225	-1.222	-1.221	-1.219	-1.216	-1.215	-1.212	-1.210	-1.209	-1.206	-1.205	-1.202	-1.202	-1.201	-1.200	-1.200	-1.199	-1.200	-1.201	-1.202	-1.204	-1.205	-1.209	-1.211	-1.216	-1.220	-1.226	-1.231	-1.238	-1.244	-1.251	-1.259	-1.268	-1.276	-1.285	-1.295	-1.306	-1.318	-1.330	-1.341	-1.354	-1.368	-1.381	-1.395	-1.410	-1.425	-1.441	-1.456	-1.472	-1.490	-1.506	-1.524	-1.540	-1.558	-1.574	-1.592	-1.610	-1.628	-1.645	-1.662	-1.680	-1.699	-1.715	-1.734	-1.750	-1.768	-1.785	-1.801	-1.819	-1.835	-1.850	-1.866	-1.882	-1.896	-1.912	-1.926	-1.941	-1.955	-1.969	-1.982	-1.995	-2.007	-2.020	-2.031	-2.042	-2.055	-2.066	-2.075	-2.085	-2.095	-2.104	-2.114	-2.121	-2.130	-2.139	-2.146	-2.154	-2.161	-2.169	-2.176	-2.182	-2.189	-2.194	-2.201	-2.208	-2.214	-2.220	-2.226	-2.231	-2.236	-2.241	-2.248	-2.251	-2.258	-2.261	-2.266	-2.272	-2.276	-2.280	-2.285	-2.289	-2.292	-2.296	-2.300	-2.304	-2.308	-2.310	-2.314	-2.316	-2.319	-2.320	-2.322	-2.324	-2.325	-2.325	-2.326	-2.326	-2.326	-2.325	-2.324	-2.322	-2.320	-2.316	-2.314	-2.310	-2.306	-2.301	-2.296	-2.290	-2.284	-2.276	-2.269	-2.260	-2.251	-2.242	-2.232	-2.222	-2.211	-2.200	-2.189	-2.175	-2.164	-2.151	-2.139	-2.124	-2.110	-2.096	-2.082	-2.068	-2.052	-2.039	-2.025	-2.009	-1.994	-1.980	-1.966	-1.950	-1.936	-1.922	-1.909	-1.894	-1.881	-1.869	-1.856	-1.844	-1.834	-1.821	-1.811	-1.801	-1.792	-1.782	-1.774	-1.765	-1.758	-1.750	-1.745	-1.739	-1.734	-1.730	-1.725	-1.722	-1.719	-1.716	-1.714	-1.712	-1.711	-1.709	-1.709	-1.709	-1.709	-1.709	-1.709	-1.709	-1.710	-1.711	-1.711	-1.712	-1.711	-1.712	-1.712	-1.712	-1.712	-1.711	-1.711	-1.710	-1.709	-1.706	-1.704	-1.701	-1.699	-1.694	-1.689	-1.685	-1.679	-1.672	-1.665	-1.658	-1.650	-1.641	-1.632	-1.622	-1.611	-1.601	-1.590	-1.578	-1.565	-1.552	-1.538	-1.524	-1.509	-1.494	-1.479	-1.464	-1.448	-1.431	-1.416	-1.399	-1.381	-1.366	-1.349	-1.331	-1.316	-1.299	-1.282	-1.265	-1.250	-1.234	-1.218	-1.201	-1.186	-1.171	-1.156	-1.141	-1.128	-1.114	-1.100	-1.089	-1.075	-1.064	-1.051	-1.041	-1.031	-1.021	-1.011	-1.002	-0.996	-0.989	-0.982	-0.976	-0.970	-0.965	-0.961	-0.958	-0.955	-0.954	-0.951	-0.951	-0.951	-0.952	-0.954	-0.956	-0.960	-0.962	-0.968	-0.974	-0.979	-0.986	-0.992	-1.000	-1.009	-1.018	-1.028	-1.039	-1.050	-1.061	-1.074	-1.089	-1.102	-1.116	-1.131	-1.146	-1.162	-1.180	-1.195	-1.212	-1.230	-1.249	-1.266	-1.285	-1.304	-1.324	-1.342	-1.361	-1.381	-1.400	-1.421	-1.440	-1.460	-1.480	-1.499	-1.519	-1.538	-1.555	-1.575	-1.594	-1.610	-1.629	-1.646	-1.662	-1.680	-1.696	-1.711	-1.728	-1.741	-1.756	-1.771	-1.784	-1.798	-1.811	-1.824	-1.835	-1.848	-1.858	-1.869	-1.879	-1.889	-1.899	-1.909	-1.918	-1.926	-1.935	-1.944	-1.951	-1.959	-1.968	-1.975	-1.981	-1.989	-1.996	-2.002	-2.010	-2.018	-2.024	-2.030	-2.036	-2.042	-2.049	-2.055	-2.061	-2.069	-2.075	-2.080	-2.086	-2.092	-2.098	-2.104	-2.109	-2.114	-2.119	-2.124	-2.129	-2.134	-2.138	-2.141	-2.145	-2.149	-2.151	-2.155	-2.158	-2.160	-2.161	-2.164	-2.165	-2.166	-2.166	-2.166	-2.166	-2.168	-2.165	-2.165	-2.164	-2.162	-2.160	-2.158	-2.155	-2.151	-2.149	-2.144	-2.140	-2.135	-2.131	-2.126	-2.121	-2.116	-2.110	-2.104	-2.098	-2.090	-2.084	-2.076	-2.069	-2.062	-2.054	-2.046	-2.038	-2.030	-2.020	-2.013	-2.002	-1.994	-1.984	-1.974	-1.964	-1.954	-1.944	-1.934	-1.922	-1.912	-1.901	-1.890	-1.879	-1.868	-1.856	-1.845	-1.832	-1.821	-1.810	-1.798	-1.785	-1.774	-1.762	-1.750	-1.739	-1.728	-1.715	-1.704	-1.691	-1.681	-1.669	-1.659	-1.648	-1.638	-1.628	-1.618	-1.609	-1.599	-1.590	-1.582	-1.575	-1.568	-1.561	-1.555	-1.549	-1.544	-1.540	-1.536	-1.534	-1.531	-1.530	-1.529	-1.529	-1.529	-1.530	-1.532	-1.535	-1.538	-1.540	-1.545	-1.551	-1.556	-1.562	-1.569	-1.575	-1.584	-1.591	-1.600	-1.609	-1.618	-1.626	-1.636	-1.646	-1.658	-1.668	-1.679	-1.689	-1.699	-1.710	-1.720	-1.731	-1.740	-1.750	-1.759	-1.769	-1.778	-1.786	-1.794	-1.801	-1.809	-1.815	-1.821	-1.828	-1.832	-1.838	-1.841	-1.845	-1.848	-1.850	-1.851	-1.852	-1.854	-1.854	-1.851	-1.850	-1.849	-1.845	-1.842	-1.838	-1.834	-1.829	-1.822	-1.816	-1.810	-1.802	-1.795	-1.786	-1.779	-1.770	-1.760	-1.750	-1.740	-1.730	-1.720	-1.709	-1.698	-1.686	-1.675	-1.664	-1.652	-1.641	-1.630	-1.619	-1.608	-1.596	-1.586	-1.575	-1.564	-1.554	-1.545	-1.534	-1.525	-1.516	-1.509	-1.500	-1.494	-1.486	-1.481	-1.475	-1.470	-1.468	-1.465	-1.461	-1.460	-1.460	-1.460	-1.460	-1.462	-1.465	-1.469	-1.474	-1.479	-1.485	-1.492	-1.500	-1.510	-1.520	-1.530	-1.542	-1.555	-1.569	-1.584	-1.600	-1.615	-1.631	-1.649	-1.668	-1.686	-1.705	-1.726	-1.746	-1.768	-1.790	-1.811	-1.832	-1.856	-1.880	-1.901	-1.925	-1.949	-1.971	-1.995	-2.018	-2.041	-2.064	-2.088	-2.110	-2.132	-2.154	-2.176	-2.198	-2.218	-2.238	-2.259	-2.276	-2.295	-2.312	-2.329	-2.344	-2.359	-2.374	-2.386	-2.398	-2.409	-2.419	-2.428	-2.436	-2.442	-2.446	-2.451	-2.452	-2.455	-2.454	-2.454	-2.451	-2.448	-2.444	-2.436	-2.429	-2.420	-2.410	-2.398	-2.385	-2.371	-2.356	-2.339	-2.320	-2.301	-2.281	-2.258	-2.236	-2.211	-2.186	-2.160	-2.132	-2.105	-2.076	-2.046	-2.015	-1.984	-1.950	-1.916	-1.882	-1.849	-1.814	-1.778	-1.742	-1.706	-1.669	-1.631	-1.594	-1.558	-1.518	-1.480	-1.441	-1.402	-1.365	-1.325	-1.286	-1.248	-1.210	-1.170	-1.132	-1.094	-1.058	-1.019	-0.982	-0.945	-0.908	-0.871	-0.836	-0.800	-0.765	-0.731	-0.698	-0.664	-0.631	-0.599	-0.566	-0.535	-0.504	-0.472	-0.444	-0.414	-0.385	-0.358	-0.330	-0.304	-0.276	-0.251	-0.226	-0.201	-0.179	-0.155	-0.134	-0.112	-0.091	-0.071	-0.051	-0.034	-0.016	0.000	0.018	0.032	0.046	0.060	0.074	0.085	0.096	0.106	0.116	0.124	0.131	0.139	0.145	0.150	0.154	0.156	0.160	0.160	0.161	0.160	0.159	0.158	0.155	0.152	0.148	0.142	0.136	0.130	0.124	0.115	0.106	0.098	0.088	0.079	0.069	0.059	0.048	0.035	0.024	0.012	0.001	-0.011	-0.022	-0.035	-0.046	-0.059	-0.070	-0.082	-0.095	-0.105	-0.116	-0.128	-0.136	-0.146	-0.156	-0.165	-0.174	-0.182	-0.190	-0.198	-0.204	-0.210	-0.216	-0.221	-0.226	-0.231	-0.234	-0.238	-0.241	-0.242	-0.244	-0.245	-0.246	-0.248	-0.249	-0.249	-0.249	-0.249	-0.246	-0.246	-0.245	-0.242	-0.241	-0.239	-0.235	-0.232	-0.230	-0.226	-0.222	-0.219	-0.216	-0.212	-0.209	-0.205	-0.201	-0.198	-0.194	-0.190	-0.186	-0.181	-0.178	-0.174	-0.169	-0.165	-0.160	-0.156	-0.152	-0.149	-0.145	-0.141	-0.138	-0.134	-0.129	-0.126	-0.122	-0.120	-0.116	-0.114	-0.111	-0.109	-0.106	-0.104	-0.102	-0.101	-0.100	-0.099	-0.099	-0.098	-0.099	-0.099	-0.099	-0.100	-0.101	-0.102	-0.105	-0.108	-0.110	-0.114	-0.118	-0.121	-0.125	-0.129	-0.135	-0.140	-0.146	-0.152	-0.159	-0.165	-0.172	-0.181	-0.189	-0.198	-0.206	-0.216	-0.225	-0.234	-0.244	-0.255	-0.265	-0.275	-0.286	-0.296	-0.308	-0.319	-0.330	-0.341	-0.352	-0.365	-0.376	-0.386	-0.399	-0.411	-0.422	-0.434	-0.445	-0.455	-0.466	-0.478	-0.489	-0.500	-0.511	-0.521	-0.531	-0.542	-0.551	-0.561	-0.570	-0.580	-0.590	-0.599	-0.609	-0.618	-0.626	-0.635	-0.644	-0.652	-0.660	-0.668	-0.676	-0.684	-0.691	-0.699	-0.708	-0.715	-0.721	-0.729	-0.736	-0.744	-0.750	-0.756	-0.765	-0.771	-0.778	-0.784	-0.791	-0.796	-0.802	-0.808	-0.814	-0.819	-0.824	-0.830	-0.834	-0.838	-0.841	-0.845	-0.850	-0.851	-0.854	-0.856	-0.858	-0.859	-0.860	-0.860	-0.859	-0.856	-0.855	-0.852	-0.850	-0.845	-0.840	-0.835	-0.829	-0.824	-0.816	-0.808	-0.799	-0.790	-0.779	-0.769	-0.758	-0.746	-0.734	-0.720	-0.708	-0.694	-0.679	-0.665	-0.649	-0.634	-0.618	-0.601	-0.585	-0.569	-0.552	-0.536	-0.520	-0.502	-0.488	-0.470	-0.454	-0.438	-0.424	-0.408	-0.392	-0.378	-0.364	-0.350	-0.336	-0.324	-0.311	-0.299	-0.288	-0.278	-0.268	-0.259	-0.249	-0.241	-0.232	-0.225	-0.219	-0.211	-0.206	-0.200	-0.195	-0.191	-0.186	-0.184	-0.180	-0.178	-0.174	-0.171	-0.169	-0.168	-0.165	-0.164	-0.162	-0.161	-0.160	-0.159	-0.156	-0.156	-0.154	-0.152	-0.150	-0.149	-0.146	-0.144	-0.141	-0.139	-0.135	-0.132	-0.130	-0.125	-0.122	-0.118	-0.112	-0.109	-0.104	-0.098	-0.092	-0.088	-0.081	-0.075	-0.070	-0.064	-0.058	-0.051	-0.045	-0.039	-0.032	-0.028	-0.021	-0.015	-0.009	-0.004	0.002	0.006	0.011	0.016	0.020	0.024	0.026	0.030	0.032	0.034	0.036	0.036	0.035	0.035	0.034	0.032	0.030	0.028	0.022	0.020	0.015	0.009	0.002	-0.005	-0.012	-0.020	-0.029	-0.039	-0.049	-0.060	-0.070	-0.082	-0.094	-0.108	-0.121	-0.135	-0.149	-0.164	-0.180	-0.195	-0.210	-0.226	-0.242	-0.259	-0.275	-0.291	-0.306	-0.322	-0.340	-0.355	-0.370	-0.386	-0.400	-0.415	-0.429	-0.442	-0.455	-0.466	-0.479	-0.489	-0.498	-0.506	-0.514	-0.520	-0.526	-0.531	-0.534	-0.538	-0.539	-0.538	-0.536	-0.535	-0.531	-0.525	-0.519	-0.511	-0.502	-0.491	-0.480	-0.468	-0.452	-0.436	-0.420	-0.402	-0.384	-0.364	-0.342	-0.321	-0.298	-0.274	-0.249	-0.224	-0.199	-0.171	-0.144	-0.115	-0.086	-0.058	-0.029	0.001	0.031	0.061	0.091	0.121	0.150	0.181	0.211	0.241	0.271	0.300	0.330	0.360	0.389	0.416	0.445	0.472	0.499	0.526	0.551	0.576	0.600	0.625	0.649	0.671	0.692	0.715	0.735	0.755	0.775	0.795	0.812	0.831	0.849	0.865	0.882	0.899	0.915	0.931	0.946	0.961	0.976	0.991	1.005	1.019	1.032	1.045	1.059	1.074	1.086	1.100	1.114	1.128	1.141	1.156	1.170	1.185	1.200	1.215	1.230	1.248	1.262	1.281	1.298	1.315	1.334	1.351	1.371	1.390	1.411	1.431	1.452	1.474	1.496	1.519	1.541	1.565	1.589	1.614	1.636	1.660	1.686	1.710	1.735	1.760	1.784	1.809	1.832	1.859	1.881	1.906	1.930	1.952	1.975	1.996	2.018	2.039	2.059	2.076	2.094	2.111	2.126	2.140	2.152	2.164	2.174	2.182	2.190	2.195	2.199	2.201	2.201	2.201	2.198	2.192	2.186	2.179	2.168	2.156	2.142	2.128	2.109	2.089	2.066	2.044	2.019	1.991	1.964	1.932	1.902	1.869	1.834	1.799	1.761	1.724	1.685	1.644	1.602	1.560	1.518	1.475	1.430	1.385	1.341	1.296	1.251	1.206	1.161	1.116	1.070	1.025	0.980	0.936	0.892	0.849	0.808	0.765	0.724	0.684	0.645	0.606	0.570	0.535	0.501	0.468	0.435	0.405	0.375	0.348	0.320	0.296	0.271	0.249	0.229	0.209	0.190	0.172	0.156	0.142	0.130	0.118	0.108	0.098	0.089	0.082	0.076	0.071	0.068	0.064	0.064	0.062	0.062	0.065	0.066	0.070	0.072	0.078	0.082	0.089	0.095	0.102	0.111	0.119	0.129	0.138	0.149	0.159	0.170	0.181	0.192	0.205	0.216	0.229	0.242	0.254	0.268	0.280	0.292	0.306	0.320	0.332	0.345	0.359	0.371	0.384	0.396	0.409	0.421	0.434	0.445	0.456	0.468	0.479	0.489	0.499	0.507	0.518	0.526	0.534	0.542	0.549	0.555	0.561	0.565	0.570	0.574	0.578	0.579	0.581	0.584	0.584	0.584	0.584	0.582	0.581	0.579	0.576	0.572	0.568	0.562	0.559	0.551	0.546	0.540	0.534	0.526	0.520	0.511	0.502	0.495	0.486	0.478	0.470	0.462	0.454	0.444	0.435	0.428	0.420	0.411	0.404	0.395	0.388	0.380	0.372	0.368	0.360	0.354	0.349	0.344	0.340	0.335	0.331	0.328	0.326	0.324	0.322	0.321	0.321	0.321	0.324	0.325	0.326	0.329	0.332	0.336	0.341	0.345	0.351	0.358	0.362	0.369	0.376	0.384	0.391	0.401	0.410	0.419	0.429	0.440	0.450	0.461	0.472	0.484	0.498	0.510	0.524	0.538	0.551	0.566	0.579	0.595	0.610	0.626	0.641	0.658	0.674	0.689	0.706	0.721	0.739	0.756	0.772	0.789	0.805	0.822	0.838	0.855	0.871	0.888	0.902	0.919	0.932	0.948	0.961	0.975	0.986	0.999	1.011	1.022	1.031	1.042	1.050	1.059	1.066	1.072	1.079	1.084	1.086	1.090	1.092	1.092	1.092	1.091	1.089	1.086	1.081	1.076	1.069	1.062	1.054	1.046	1.036	1.025	1.015	1.002	0.991	0.978	0.964	0.951	0.936	0.922	0.908	0.892	0.878	0.862	0.846	0.832	0.816	0.801	0.789	0.774	0.760	0.746	0.734	0.721	0.710	0.699	0.689	0.678	0.669	0.660	0.651	0.645	0.639	0.631	0.626	0.624	0.619	0.616	0.614	0.612	0.612	0.612	0.611	0.612	0.615	0.618	0.619	0.621	0.625	0.628	0.630	0.632	0.636	0.639	0.642	0.646	0.649	0.651	0.652	0.655	0.656	0.656	0.656	0.656	0.655	0.652	0.650	0.646	0.641	0.638	0.632	0.625	0.619	0.611	0.602	0.591	0.582	0.572	0.560	0.548	0.534	0.520	0.505	0.491	0.475	0.459	0.442	0.425	0.408	0.390	0.372	0.354	0.336	0.318	0.299	0.280	0.262	0.245	0.225	0.209	0.191	0.174	0.158	0.141	0.125	0.109	0.095	0.080	0.066	0.052	0.040	0.028	0.016	0.005	-0.005	-0.014	-0.022	-0.032	-0.040	-0.046	-0.052	-0.058	-0.064	-0.068	-0.072	-0.076	-0.079	-0.081	-0.082	-0.085	-0.085	-0.086	-0.086	-0.086	-0.085	-0.085	-0.082	-0.082	-0.080	-0.078	-0.075	-0.071	-0.069	-0.065	-0.062	-0.059	-0.055	-0.051	-0.048	-0.042	-0.038	-0.034	-0.029	-0.024	-0.018	-0.014	-0.009	-0.004	0.001	0.006	0.011	0.016	0.021	0.026	0.031	0.038	0.041	0.046	0.051	0.058	0.061	0.066	0.071	0.074	0.079	0.084	0.088	0.090	0.095	0.098	0.101	0.105	0.106	0.109	0.110	0.111	0.112	0.114	0.115	0.114	0.114	0.114	0.112	0.111	0.110	0.110	0.108	0.104	0.101	0.099	0.095	0.091	0.086	0.082	0.079	0.074	0.069	0.062	0.058	0.051	0.046	0.040	0.032	0.026	0.020	0.014	0.006	-0.001	-0.009	-0.016	-0.022	-0.031	-0.039	-0.045	-0.054	-0.061	-0.069	-0.076	-0.082	-0.090	-0.099	-0.105	-0.112	-0.120	-0.128	-0.135	-0.141	-0.149	-0.156	-0.164	-0.170	-0.178	-0.185	-0.191	-0.200	-0.208	-0.214	-0.222	-0.230	-0.238	-0.246	-0.254	-0.262	-0.270	-0.279	-0.288	-0.296	-0.306	-0.314	-0.324	-0.335	-0.346	-0.356	-0.366	-0.378	-0.389	-0.401	-0.415	-0.428	-0.440	-0.455	-0.469	-0.484	-0.498	-0.514	-0.529	-0.546	-0.562	-0.580	-0.599	-0.618	-0.638	-0.658	-0.679	-0.699	-0.720	-0.744	-0.766	-0.790	-0.815	-0.840	-0.865	-0.891	-0.916	-0.944	-0.971	-0.999	-1.029	-1.058	-1.086	-1.118	-1.148	-1.179	-1.209	-1.240	-1.271	-1.304	-1.335	-1.368	-1.400	-1.432	-1.464	-1.495	-1.528	-1.559	-1.590	-1.622	-1.651	-1.682	-1.712	-1.741	-1.771	-1.799	-1.826	-1.852	-1.878	-1.902	-1.926	-1.950	-1.971	-1.991	-2.011	-2.031	-2.047	-2.064	-2.079	-2.094	-2.108	-2.119	-2.130	-2.138	-2.146	-2.152	-2.159	-2.164	-2.166	-2.169	-2.169	-2.169	-2.168	-2.166	-2.161	-2.158	-2.152	-2.146	-2.139	-2.129	-2.121	-2.110	-2.101	-2.089	-2.076	-2.065	-2.052	-2.040	-2.026	-2.014	-1.999	-1.985	-1.971	-1.958	-1.944	-1.929	-1.916	-1.901	-1.888	-1.875	-1.861	-1.849	-1.836	-1.824	-1.812	-1.802	-1.791	-1.782	-1.771	-1.762	-1.756	-1.748	-1.740	-1.734	-1.729	-1.724	-1.720	-1.716	-1.714	-1.712	-1.711	-1.710	-1.710	-1.711	-1.712	-1.714	-1.716	-1.719	-1.722	-1.726	-1.731	-1.736	-1.741	-1.748	-1.752	-1.760	-1.766	-1.774	-1.780	-1.788	-1.794	-1.801	-1.809	-1.816	-1.824	-1.830	-1.838	-1.844	-1.850	-1.855	-1.861	-1.866	-1.871	-1.876	-1.880	-1.884	-1.888	-1.889	-1.891	-1.892	-1.894	-1.894	-1.895	-1.892	-1.892	-1.890	-1.886	-1.884	-1.880	-1.874	-1.870	-1.862	-1.856	-1.849	-1.840	-1.831	-1.822	-1.812	-1.802	-1.791	-1.779	-1.766	-1.752	-1.740	-1.726	-1.711	-1.696	-1.681	-1.665	-1.648	-1.632	-1.615	-1.599	-1.581	-1.562	-1.546	-1.528	-1.509	-1.491	-1.472	-1.455	-1.436	-1.419	-1.400	-1.382	-1.364	-1.346	-1.330	-1.312	-1.295	-1.279	-1.262	-1.246	-1.231	-1.215	-1.200	-1.185	-1.170	-1.158	-1.145	-1.132	-1.121	-1.110	-1.100	-1.090	-1.080	-1.072	-1.064	-1.058	-1.051	-1.045	-1.040	-1.035	-1.030	-1.026	-1.024	-1.021	-1.020	-1.019	-1.019	-1.019	-1.019	-1.020	-1.021	-1.024	-1.026	-1.029	-1.032	-1.036	-1.040	-1.044	-1.048	-1.051	-1.058	-1.061	-1.066	-1.071	-1.076	-1.081	-1.085	-1.089	-1.094	-1.098	-1.102	-1.106	-1.109	-1.112	-1.116	-1.119	-1.120	-1.122	-1.124	-1.125	-1.125	-1.126	-1.126	-1.126	-1.124	-1.124	-1.122	-1.120	-1.119	-1.116	-1.114	-1.110	-1.108	-1.102	-1.099	-1.095	-1.090	-1.086	-1.081	-1.076	-1.070	-1.066	-1.061	-1.056	-1.051	-1.046	-1.041	-1.036	-1.031	-1.026	-1.022	-1.016	-1.012	-1.009	-1.005	-1.002	-0.999	-0.996	-0.994	-0.990	-0.989	-0.988	-0.988	-0.986	-0.985	-0.986	-0.988	-0.986	-0.989	-0.991	-0.994	-0.996	-1.001	-1.004	-1.009	-1.014	-1.019	-1.024	-1.030	-1.036	-1.044	-1.051	-1.059	-1.066	-1.074	-1.082	-1.091	-1.100	-1.110	-1.119	-1.129	-1.138	-1.146	-1.158	-1.166	-1.176	-1.185	-1.195	-1.204	-1.214	-1.222	-1.231	-1.240	-1.248	-1.255	-1.262	-1.269	-1.275	-1.281	-1.286	-1.291	-1.295	-1.299	-1.302	-1.304	-1.305	-1.305	-1.305	-1.305	-1.304	-1.301	-1.298	-1.294	-1.290	-1.285	-1.280	-1.274	-1.268	-1.260	-1.252	-1.244	-1.236	-1.226	-1.219	-1.209	-1.199	-1.189	-1.179	-1.169	-1.159	-1.149	-1.139	-1.129	-1.120	-1.110	-1.101	-1.092	-1.085	-1.078	-1.070	-1.064	-1.058	-1.054	-1.049	-1.045	-1.042	-1.041	-1.040	-1.040	-1.042	-1.044	-1.048	-1.051	-1.058	-1.064	-1.071	-1.080	-1.090	-1.100	-1.111	-1.122	-1.136	-1.150	-1.165	-1.181	-1.198	-1.215	-1.232	-1.252	-1.271	-1.291	-1.312	-1.332	-1.355	-1.376	-1.398	-1.421	-1.442	-1.465	-1.488	-1.511	-1.534	-1.555	-1.578	-1.600	-1.622	-1.644	-1.666	-1.686	-1.708	-1.728	-1.748	-1.768	-1.786	-1.805	-1.824	-1.840	-1.856	-1.874	-1.889	-1.904	-1.919	-1.932	-1.946	-1.959	-1.970	-1.984	-1.995	-2.004	-2.014	-2.024	-2.033	-2.042	-2.049	-2.058	-2.064	-2.071	-2.078	-2.084	-2.089	-2.095	-2.100	-2.104	-2.109	-2.112	-2.116	-2.119	-2.122	-2.126	-2.129	-2.130	-2.132	-2.136	-2.139	-2.140	-2.142	-2.145	-2.146	-2.148	-2.149	-2.151	-2.154	-2.156	-2.158	-2.159	-2.161	-2.164	-2.165	-2.166	-2.169	-2.171	-2.174	-2.176	-2.180	-2.182	-2.185	-2.188	-2.191	-2.195	-2.198	-2.201	-2.205	-2.209	-2.212	-2.218	-2.220	-2.225	-2.230	-2.235	-2.241	-2.246	-2.252	-2.260	-2.266	-2.272	-2.280	-2.286	-2.295	-2.302	-2.311	-2.319	-2.329	-2.338	-2.346	-2.356	-2.366	-2.376	-2.386	-2.398	-2.408	-2.419	-2.430	-2.440	-2.451	-2.464	-2.475	-2.488	-2.499	-2.511	-2.522	-2.535	-2.548	-2.560	-2.571	-2.584	-2.596	-2.608	-2.619	-2.631	-2.642	-2.654	-2.665	-2.676	-2.686	-2.696	-2.706	-2.715	-2.724	-2.734	-2.741	-2.749	-2.756	-2.762	-2.769	-2.775	-2.779	-2.785	-2.788	-2.792	-2.795	-2.799	-2.801	-2.802	-2.805	-2.806	-2.808	-2.808	-2.809	-2.809	-2.809	-2.809	-2.808	-2.808	-2.808	-2.806	-2.808	-2.808	-2.808	-2.809	-2.809	-2.810	-2.811	-2.814	-2.816	-2.819	-2.822	-2.825	-2.830	-2.835	-2.840	-2.845	-2.851	-2.859	-2.868	-2.876	-2.886	-2.895	-2.906	-2.919	-2.930	-2.941	-2.955	-2.970	-2.984	-2.999	-3.015	-3.031	-3.048	-3.064	-3.081	-3.098	-3.116	-3.134	-3.152	-3.171	-3.190	-3.209	-3.226	-3.246	-3.264	-3.282	-3.301	-3.320	-3.338	-3.356	-3.374	-3.390	-3.406	-3.422	-3.440	-3.455	-3.471	-3.486	-3.500	-3.515	-3.528	-3.540	-3.552	-3.565	-3.576	-3.586	-3.598	-3.608	-3.616	-3.625	-3.632	-3.642	-3.649	-3.655	-3.661	-3.666	-3.672	-3.678	-3.682	-3.686	-3.690	-3.692	-3.696	-3.698	-3.700	-3.701	-3.701	-3.704	-3.702	-3.702	-3.702	-3.701	-3.700	-3.698	-3.695	-3.692	-3.690	-3.685	-3.681	-3.678	-3.672	-3.666	-3.660	-3.655	-3.649	-3.641	-3.635	-3.626	-3.618	-3.610	-3.600	-3.591	-3.581	-3.571	-3.561	-3.550	-3.540	-3.529	-3.519	-3.509	-3.498	-3.486	-3.476	-3.464	-3.454	-3.442	-3.431	-3.422	-3.411	-3.400	-3.391	-3.382	-3.372	-3.364	-3.356	-3.349	-3.341	-3.334	-3.326	-3.321	-3.314	-3.310	-3.305	-3.300	-3.295	-3.292	-3.289	-3.285	-3.281	-3.280	-3.278	-3.275	-3.275	-3.274	-3.272	-3.271	-3.270	-3.270	-3.269	-3.268	-3.268	-3.265	-3.264	-3.262	-3.260	-3.258	-3.255	-3.250	-3.246	-3.241	-3.236	-3.230	-3.224	-3.216	-3.208	-3.198	-3.188	-3.176	-3.165	-3.151	-3.136	-3.122	-3.106	-3.090	-3.072	-3.054	-3.035	-3.015	-2.994	-2.971	-2.949	-2.925	-2.901	-2.876	-2.851	-2.826	-2.800	-2.774	-2.746	-2.719	-2.691	-2.664	-2.636	-2.610	-2.582	-2.555	-2.526	-2.500	-2.475	-2.449	-2.424	-2.400	-2.376	-2.352	-2.330	-2.309	-2.288	-2.268	-2.249	-2.231	-2.214	-2.198	-2.184	-2.171	-2.159	-2.148	-2.138	-2.129	-2.121	-2.115	-2.109	-2.105	-2.102	-2.099	-2.099	-2.099	-2.100	-2.101	-2.104	-2.106	-2.111	-2.115	-2.120	-2.126	-2.131	-2.139	-2.144	-2.150	-2.156	-2.164	-2.170	-2.176	-2.184	-2.189	-2.195	-2.200	-2.205	-2.209	-2.214	-2.216	-2.219	-2.221	-2.222	-2.222	-2.221	-2.221	-2.219	-2.216	-2.211	-2.208	-2.202	-2.196	-2.190	-2.182	-2.174	-2.165	-2.155	-2.144	-2.132	-2.120	-2.108	-2.095	-2.081	-2.068	-2.052	-2.039	-2.025	-2.009	-1.995	-1.979	-1.964	-1.949	-1.934	-1.919	-1.904	-1.890	-1.876	-1.861	-1.849	-1.836	-1.822	-1.810	-1.799	-1.789	-1.778	-1.769	-1.759	-1.751	-1.742	-1.736	-1.729	-1.724	-1.720	-1.716	-1.712	-1.711	-1.710	-1.709	-1.710	-1.711	-1.712	-1.716	-1.719	-1.724	-1.730	-1.735	-1.742	-1.750	-1.759	-1.768	-1.778	-1.788	-1.798	-1.810	-1.824	-1.836	-1.849	-1.864	-1.879	-1.895	-1.910	-1.926	-1.945	-1.961	-1.979	-1.998	-2.015	-2.034	-2.052	-2.071	-2.090	-2.109	-2.129	-2.148	-2.168	-2.188	-2.208	-2.228	-2.246	-2.265	-2.285	-2.304	-2.322	-2.341	-2.359	-2.376	-2.392	-2.410	-2.425	-2.440	-2.455	-2.469	-2.481	-2.494	-2.505	-2.516	-2.526	-2.536	-2.544	-2.551	-2.558	-2.562	-2.566	-2.570	-2.572	-2.574	-2.572	-2.571	-2.570	-2.566	-2.562	-2.556	-2.550	-2.542	-2.534	-2.525	-2.514	-2.501	-2.489	-2.475	-2.461	-2.445	-2.428	-2.411	-2.392	-2.375	-2.355	-2.335	-2.315	-2.292	-2.270	-2.249	-2.226	-2.201	-2.179	-2.154	-2.131	-2.106	-2.084	-2.059	-2.035	-2.013	-1.988	-1.965	-1.941	-1.920	-1.898	-1.876	-1.856	-1.836	-1.816	-1.796	-1.779	-1.761	-1.745	-1.729	-1.715	-1.701	-1.688	-1.676	-1.665	-1.654	-1.645	-1.638	-1.630	-1.625	-1.619	-1.615	-1.612	-1.610	-1.608	-1.608	-1.606	-1.608	-1.608	-1.611	-1.612	-1.615	-1.618	-1.621	-1.625	-1.629	-1.634	-1.638	-1.641	-1.644	-1.649	-1.651	-1.655	-1.658	-1.660	-1.661	-1.664	-1.664	-1.665	-1.664	-1.662	-1.660	-1.655	-1.652	-1.646	-1.641	-1.634	-1.626	-1.616	-1.608	-1.596	-1.584	-1.572	-1.559	-1.544	-1.529	-1.514	-1.496	-1.479	-1.460	-1.442	-1.422	-1.402	-1.381	-1.360	-1.339	-1.316	-1.294	-1.270	-1.248	-1.225	-1.202	-1.180	-1.158	-1.135	-1.112	-1.089	-1.066	-1.045	-1.024	-1.004	-0.982	-0.961	-0.941	-0.924	-0.906	-0.889	-0.872	-0.856	-0.840	-0.825	-0.811	-0.799	-0.785	-0.774	-0.764	-0.754	-0.744	-0.736	-0.729	-0.721	-0.716	-0.711	-0.709	-0.704	-0.702	-0.701	-0.700	-0.700	-0.701	-0.704	-0.706	-0.710	-0.715	-0.720	-0.726	-0.734	-0.741	-0.750	-0.759	-0.769	-0.779	-0.791	-0.802	-0.816	-0.830	-0.844	-0.859	-0.874	-0.890	-0.906	-0.924	-0.941	-0.959	-0.979	-0.998	-1.018	-1.038	-1.058	-1.076	-1.098	-1.119	-1.139	-1.160	-1.182	-1.204	-1.225	-1.248	-1.268	-1.290	-1.310	-1.331	-1.352	-1.374	-1.395	-1.415	-1.435	-1.455	-1.474	-1.492	-1.511	-1.530	-1.546	-1.564	-1.580	-1.595	-1.611	-1.625	-1.639	-1.652	-1.666	-1.679	-1.690	-1.701	-1.710	-1.720	-1.729	-1.736	-1.745	-1.750	-1.758	-1.761	-1.768	-1.771	-1.775	-1.778	-1.780	-1.781	-1.782	-1.784	-1.784	-1.782	-1.784	-1.781	-1.779	-1.778	-1.775	-1.772	-1.769	-1.765	-1.761	-1.756	-1.752	-1.748	-1.744	-1.739	-1.734	-1.729	-1.724	-1.718	-1.712	-1.708	-1.702	-1.698	-1.691	-1.686	-1.682	-1.678	-1.674	-1.670	-1.668	-1.664	-1.660	-1.659	-1.658	-1.655	-1.655	-1.655	-1.655	-1.655	-1.656	-1.659	-1.661	-1.665	-1.669	-1.674	-1.679	-1.685	-1.691	-1.699	-1.709	-1.718	-1.726	-1.736	-1.748	-1.761	-1.774	-1.786	-1.800	-1.814	-1.829	-1.844	-1.861	-1.878	-1.895	-1.911	-1.931	-1.949	-1.968	-1.986	-2.006	-2.026	-2.046	-2.068	-2.086	-2.106	-2.126	-2.148	-2.168	-2.186	-2.206	-2.226	-2.245	-2.264	-2.282	-2.300	-2.318	-2.336	-2.352	-2.369	-2.385	-2.401	-2.415	-2.430	-2.444	-2.456	-2.469	-2.481	-2.494	-2.504	-2.514	-2.524	-2.532	-2.542	-2.551	-2.558	-2.565	-2.571	-2.578	-2.584	-2.588	-2.592	-2.596	-2.601	-2.605	-2.609	-2.611	-2.614	-2.616	-2.620	-2.621	-2.624	-2.626	-2.629	-2.630	-2.632	-2.636	-2.638	-2.639	-2.641	-2.645	-2.648	-2.651	-2.654	-2.658	-2.661	-2.665	-2.668	-2.671	-2.675	-2.680	-2.685	-2.689	-2.694	-2.698	-2.702	-2.708	-2.712	-2.716	-2.721	-2.726	-2.731	-2.735	-2.741	-2.745	-2.749	-2.754	-2.758	-2.761	-2.765	-2.768	-2.771	-2.774	-2.776	-2.776	-2.778	-2.779	-2.779	-2.779	-2.779	-2.776	-2.775	-2.772	-2.770	-2.765	-2.762	-2.756	-2.751	-2.744	-2.739	-2.731	-2.724	-2.714	-2.705	-2.696	-2.686	-2.676	-2.665	-2.654	-2.640	-2.628	-2.615	-2.602	-2.590	-2.575	-2.562	-2.548	-2.534	-2.520	-2.505	-2.491	-2.476	-2.462	-2.448	-2.434	-2.419	-2.405	-2.391	-2.379	-2.365	-2.352	-2.341	-2.329	-2.318	-2.305	-2.295	-2.285	-2.275	-2.265	-2.256	-2.248	-2.240	-2.231	-2.224	-2.219	-2.211	-2.206	-2.201	-2.198	-2.192	-2.188	-2.185	-2.181	-2.178	-2.175	-2.174	-2.171	-2.169	-2.168	-2.165	-2.162	-2.161	-2.159	-2.158	-2.155	-2.154	-2.151	-2.149	-2.145	-2.142	-2.139	-2.135	-2.130	-2.126	-2.121	-2.116	-2.110	-2.104	-2.096	-2.089	-2.081	-2.072	-2.064	-2.054	-2.042	-2.033	-2.021	-2.010	-1.998	-1.984	-1.971	-1.956	-1.941	-1.926	-1.910	-1.894	-1.878	-1.861	-1.845	-1.828	-1.811	-1.794	-1.775	-1.758	-1.740	-1.722	-1.705	-1.686	-1.669	-1.651	-1.634	-1.618	-1.600	-1.585	-1.568	-1.552	-1.536	-1.521	-1.506	-1.494	-1.480	-1.468	-1.455	-1.442	-1.431	-1.421	-1.412	-1.404	-1.395	-1.386	-1.380	-1.374	-1.368	-1.364	-1.360	-1.358	-1.354	-1.352	-1.351	-1.351	-1.352	-1.354	-1.356	-1.359	-1.364	-1.368	-1.374	-1.380	-1.385	-1.394	-1.401	-1.411	-1.421	-1.430	-1.442	-1.454	-1.465	-1.478	-1.491	-1.506	-1.520	-1.535	-1.550	-1.566	-1.581	-1.599	-1.615	-1.632	-1.650	-1.669	-1.686	-1.704	-1.721	-1.740	-1.759	-1.776	-1.795	-1.812	-1.831	-1.849	-1.868	-1.885	-1.904	-1.921	-1.940	-1.956	-1.974	-1.990	-2.007	-2.022	-2.038	-2.052	-2.068	-2.081	-2.095	-2.110	-2.122	-2.135	-2.146	-2.159	-2.169	-2.180	-2.190	-2.199	-2.209	-2.218	-2.225	-2.234	-2.241	-2.248	-2.255	-2.261	-2.266	-2.272	-2.278	-2.282	-2.286	-2.291	-2.296	-2.300	-2.304	-2.308	-2.311	-2.314	-2.316	-2.320	-2.321	-2.325	-2.328	-2.330	-2.332	-2.334	-2.336	-2.339	-2.341	-2.344	-2.346	-2.349	-2.351	-2.354	-2.356	-2.359	-2.361	-2.365	-2.366	-2.369	-2.372	-2.374	-2.378	-2.380	-2.382	-2.385	-2.388	-2.391	-2.394	-2.399	-2.400	-2.404	-2.408	-2.411	-2.414	-2.418	-2.421	-2.425	-2.428	-2.431	-2.436	-2.440	-2.444	-2.448	-2.451	-2.456	-2.459	-2.464	-2.468	-2.471	-2.475	-2.478	-2.481	-2.485	-2.489	-2.492	-2.495	-2.499	-2.500	-2.504	-2.506	-2.509	-2.510	-2.511	-2.512	-2.514	-2.514	-2.515	-2.514	-2.514	-2.511	-2.510	-2.508	-2.505	-2.502	-2.499	-2.495	-2.490	-2.485	-2.480	-2.474	-2.468	-2.460	-2.452	-2.445	-2.436	-2.428	-2.418	-2.409	-2.399	-2.388	-2.378	-2.366	-2.355	-2.344	-2.332	-2.320	-2.309	-2.296	-2.284	-2.272	-2.260	-2.249	-2.236	-2.225	-2.214	-2.202	-2.191	-2.182	-2.172	-2.162	-2.154	-2.144	-2.138	-2.130	-2.124	-2.119	-2.112	-2.108	-2.105	-2.101	-2.099	-2.098	-2.096	-2.096	-2.096	-2.098	-2.099	-2.101	-2.104	-2.108	-2.111	-2.116	-2.121	-2.126	-2.131	-2.139	-2.144	-2.150	-2.156	-2.164	-2.171	-2.179	-2.186	-2.194	-2.199	-2.206	-2.214	-2.221	-2.228	-2.232	-2.240	-2.245	-2.250	-2.254	-2.259	-2.262	-2.265	-2.269	-2.271	-2.272	-2.274	-2.276	-2.275	-2.276	-2.275	-2.274	-2.272	-2.270	-2.268	-2.265	-2.261	-2.258	-2.254	-2.248	-2.244	-2.238	-2.232	-2.225	-2.219	-2.211	-2.206	-2.198	-2.191	-2.182	-2.175	-2.168	-2.159	-2.151	-2.144	-2.135	-2.126	-2.119	-2.110	-2.104	-2.095	-2.088	-2.079	-2.072	-2.064	-2.056	-2.050	-2.042	-2.035	-2.029	-2.022	-2.016	-2.010	-2.004	-2.000	-1.994	-1.989	-1.985	-1.981	-1.976	-1.974	-1.971	-1.969	-1.969	-1.966	-1.965	-1.965	-1.966	-1.966	-1.968	-1.970	-1.972	-1.975	-1.980	-1.984	-1.989	-1.995	-2.001	-2.009	-2.016	-2.025	-2.034	-2.044	-2.054	-2.064	-2.075	-2.088	-2.100	-2.114	-2.129	-2.142	-2.158	-2.174	-2.190	-2.206	-2.222	-2.241	-2.258	-2.276	-2.295	-2.312	-2.332	-2.351	-2.370	-2.390	-2.408	-2.428	-2.446	-2.465	-2.485	-2.502	-2.521	-2.540	-2.559	-2.575	-2.592	-2.609	-2.626	-2.642	-2.656	-2.671	-2.685	-2.698	-2.711	-2.722	-2.732	-2.742	-2.752	-2.760	-2.768	-2.774	-2.779	-2.784	-2.785	-2.788	-2.788	-2.788	-2.785	-2.782	-2.778	-2.772	-2.766	-2.760	-2.750	-2.740	-2.729	-2.718	-2.704	-2.689	-2.672	-2.656	-2.639	-2.619	-2.600	-2.578	-2.556	-2.532	-2.510	-2.485	-2.459	-2.434	-2.405	-2.378	-2.348	-2.319	-2.288	-2.258	-2.226	-2.194	-2.162	-2.129	-2.095	-2.061	-2.026	-1.992	-1.958	-1.921	-1.886	-1.851	-1.814	-1.779	-1.742	-1.708	-1.672	-1.635	-1.600	-1.565	-1.530	-1.495	-1.461	-1.426	-1.391	-1.356	-1.324	-1.291	-1.259	-1.226	-1.194	-1.162	-1.131	-1.101	-1.072	-1.042	-1.015	-0.986	-0.958	-0.931	-0.905	-0.880	-0.855	-0.831	-0.808	-0.784	-0.762	-0.741	-0.720	-0.700	-0.680	-0.662	-0.644	-0.628	-0.611	-0.595	-0.580	-0.565	-0.551	-0.539	-0.526	-0.515	-0.504	-0.494	-0.485	-0.475	-0.468	-0.460	-0.454	-0.448	-0.442	-0.438	-0.434	-0.430	-0.428	-0.426	-0.424	-0.422	-0.422	-0.422	-0.424	-0.425	-0.428	-0.430	-0.434	-0.436	-0.440	-0.446	-0.451	-0.458	-0.462	-0.470	-0.476	-0.484	-0.490	-0.499	-0.507	-0.515	-0.524	-0.534	-0.542	-0.550	-0.560	-0.569	-0.580	-0.588	-0.598	-0.608	-0.616	-0.625	-0.635	-0.642	-0.652	-0.660	-0.668	-0.676	-0.684	-0.691	-0.698	-0.704	-0.711	-0.718	-0.722	-0.729	-0.732	-0.738	-0.742	-0.745	-0.748	-0.750	-0.752	-0.754	-0.755	-0.756	-0.756	-0.756	-0.755	-0.754	-0.751	-0.749	-0.745	-0.742	-0.738	-0.734	-0.730	-0.724	-0.718	-0.711	-0.705	-0.699	-0.691	-0.684	-0.676	-0.669	-0.659	-0.651	-0.641	-0.634	-0.622	-0.614	-0.604	-0.594	-0.585	-0.574	-0.564	-0.555	-0.545	-0.535	-0.525	-0.515	-0.506	-0.498	-0.489	-0.480	-0.471	-0.464	-0.456	-0.449	-0.442	-0.436	-0.429	-0.424	-0.420	-0.415	-0.411	-0.408	-0.405	-0.401	-0.400	-0.398	-0.396	-0.396	-0.396	-0.396	-0.396	-0.399	-0.399	-0.402	-0.405	-0.408	-0.411	-0.415	-0.419	-0.425	-0.429	-0.435	-0.440	-0.446	-0.454	-0.461	-0.469	-0.475	-0.482	-0.491	-0.499	-0.507	-0.516	-0.525	-0.534	-0.542	-0.551	-0.561	-0.570	-0.579	-0.589	-0.599	-0.609	-0.619	-0.629	-0.639	-0.649	-0.659	-0.669	-0.679	-0.688	-0.699	-0.709	-0.718	-0.729	-0.738	-0.748	-0.756	-0.766	-0.775	-0.784	-0.792	-0.802	-0.810	-0.820	-0.829	-0.836	-0.846	-0.854	-0.864	-0.870	-0.879	-0.888	-0.895	-0.902	-0.910	-0.918	-0.925	-0.932	-0.940	-0.946	-0.955	-0.961	-0.968	-0.975	-0.981	-0.988	-0.994	-1.001	-1.005	-1.011	-1.018	-1.024	-1.029	-1.032	-1.038	-1.042	-1.046	-1.050	-1.055	-1.058	-1.061	-1.064	-1.066	-1.069	-1.069	-1.070	-1.070	-1.069	-1.069	-1.068	-1.066	-1.064	-1.060	-1.056	-1.051	-1.046	-1.040	-1.034	-1.026	-1.019	-1.010	-1.000	-0.990	-0.979	-0.966	-0.955	-0.942	-0.930	-0.915	-0.901	-0.886	-0.871	-0.855	-0.839	-0.822	-0.806	-0.789	-0.771	-0.755	-0.736	-0.720	-0.702	-0.685	-0.668	-0.650	-0.634	-0.618	-0.601	-0.585	-0.570	-0.554	-0.540	-0.526	-0.512	-0.500	-0.488	-0.476	-0.466	-0.456	-0.446	-0.439	-0.430	-0.422	-0.416	-0.411	-0.405	-0.401	-0.396	-0.394	-0.391	-0.390	-0.389	-0.389	-0.388	-0.389	-0.389	-0.390	-0.391	-0.394	-0.395	-0.398	-0.400	-0.402	-0.404	-0.408	-0.409	-0.411	-0.414	-0.415	-0.416	-0.418	-0.418	-0.419	-0.419	-0.419	-0.419	-0.416	-0.415	-0.414	-0.410	-0.406	-0.402	-0.399	-0.394	-0.388	-0.382	-0.376	-0.370	-0.362	-0.354	-0.346	-0.336	-0.329	-0.319	-0.310	-0.301	-0.291	-0.281	-0.271	-0.261	-0.251	-0.241	-0.231	-0.221	-0.212	-0.204	-0.195	-0.186	-0.179	-0.171	-0.165	-0.159	-0.154	-0.148	-0.145	-0.141	-0.139	-0.136	-0.135	-0.135	-0.136	-0.138	-0.139	-0.142	-0.148	-0.151	-0.158	-0.164	-0.172	-0.181	-0.189	-0.200	-0.210	-0.222	-0.234	-0.248	-0.260	-0.274	-0.289	-0.304	-0.321	-0.336	-0.352	-0.370	-0.388	-0.404	-0.421	-0.440	-0.456	-0.475	-0.491	-0.509	-0.525	-0.541	-0.558	-0.572	-0.589	-0.601	-0.616	-0.629	-0.641	-0.651	-0.662	-0.671	-0.680	-0.688	-0.692	-0.699	-0.702	-0.705	-0.708	-0.708	-0.708	-0.705	-0.702	-0.698	-0.691	-0.684	-0.678	-0.668	-0.658	-0.646	-0.632	-0.619	-0.604	-0.589	-0.571	-0.554	-0.535	-0.515	-0.495	-0.475	-0.452	-0.430	-0.408	-0.385	-0.361	-0.338	-0.312	-0.288	-0.262	-0.238	-0.212	-0.188	-0.162	-0.138	-0.111	-0.085	-0.060	-0.036	-0.010	0.015	0.039	0.064	0.088	0.110	0.132	0.155	0.178	0.200	0.221	0.241	0.264	0.282	0.301	0.321	0.340	0.359	0.378	0.395	0.412	0.429	0.446	0.464	0.480	0.498	0.512	0.530	0.545	0.560	0.576	0.594	0.609	0.624	0.640	0.656	0.671	0.688	0.705	0.720	0.738	0.755	0.772	0.790	0.809	0.828	0.846	0.865	0.885	0.905	0.926	0.948	0.969	0.991	1.015	1.039	1.061	1.086	1.110	1.135	1.161	1.188	1.214	1.240	1.266	1.294	1.321	1.349	1.376	1.402	1.430	1.458	1.484	1.511	1.538	1.564	1.589	1.614	1.639	1.662	1.688	1.709	1.730	1.751	1.771	1.789	1.806	1.822	1.838	1.850	1.862	1.872	1.880	1.889	1.894	1.898	1.900	1.900	1.898	1.895	1.890	1.882	1.874	1.862	1.850	1.835	1.819	1.802	1.782	1.760	1.736	1.711	1.685	1.658	1.628	1.596	1.564	1.529	1.495	1.459	1.421	1.384	1.346	1.308	1.266	1.226	1.185	1.144	1.102	1.061	1.020	0.979	0.936	0.895	0.856	0.816	0.776	0.736	0.698	0.660	0.624	0.588	0.552	0.520	0.486	0.454	0.424	0.395	0.368	0.340	0.316	0.292	0.270	0.249	0.230	0.211	0.195	0.180	0.166	0.155	0.142	0.134	0.125	0.118	0.112	0.108	0.102	0.100	0.099	0.096	0.098	0.098	0.100	0.101	0.105	0.109	0.114	0.119	0.124	0.130	0.136	0.144	0.151	0.159	0.168	0.175	0.184	0.192	0.201	0.210	0.219	0.229	0.238	0.246	0.256	0.265	0.274	0.284	0.291	0.301	0.310	0.319	0.326	0.336	0.345	0.351	0.360	0.369	0.376	0.384	0.391	0.399	0.405	0.411	0.418	0.424	0.431	0.438	0.442	0.449	0.454	0.459	0.462	0.469	0.472	0.476	0.480	0.484	0.486	0.490	0.492	0.494	0.495	0.498	0.499	0.500	0.500	0.501	0.501	0.501	0.500	0.500	0.499	0.496	0.495	0.494	0.491	0.489	0.486	0.482	0.480	0.478	0.474	0.470	0.466	0.464	0.460	0.455	0.452	0.449	0.445	0.440	0.436	0.432	0.429	0.426	0.422	0.419	0.415	0.412	0.410	0.406	0.404	0.402	0.400	0.399	0.398	0.396	0.396	0.395	0.395	0.395	0.395	0.396	0.398	0.398	0.400	0.402	0.404	0.406	0.410	0.412	0.418	0.421	0.426	0.430	0.435	0.440	0.445	0.451	0.456	0.462	0.469	0.475	0.482	0.489	0.496	0.504	0.512	0.521	0.529	0.539	0.548	0.558	0.566	0.578	0.588	0.599	0.609	0.620	0.631	0.642	0.655	0.668	0.679	0.691	0.704	0.718	0.729	0.742	0.756	0.769	0.782	0.795	0.808	0.822	0.835	0.848	0.860	0.872	0.885	0.896	0.908	0.919	0.929	0.939	0.946	0.955	0.964	0.971	0.978	0.985	0.990	0.995	0.999	1.004	1.005	1.009	1.010	1.011	1.010	1.010	1.008	1.005	1.001	0.998	0.991	0.986	0.979	0.972	0.965	0.956	0.949	0.939	0.930	0.920	0.910	0.900	0.890	0.879	0.869	0.858	0.848	0.836	0.826	0.815	0.805	0.795	0.786	0.776	0.768	0.759	0.750	0.742	0.736	0.730	0.724	0.719	0.714	0.710	0.705	0.702	0.700	0.698	0.696	0.694	0.692	0.694	0.694	0.694	0.695	0.696	0.698	0.700	0.702	0.705	0.706	0.709	0.711	0.714	0.716	0.718	0.719	0.720	0.722	0.722	0.722	0.722	0.722	0.721	0.720	0.718	0.714	0.710	0.706	0.700	0.694	0.686	0.679	0.671	0.661	0.650	0.640	0.629	0.616	0.602	0.589	0.575	0.559	0.542	0.526	0.510	0.490	0.472	0.454	0.434	0.415	0.395	0.374	0.352	0.331	0.311	0.290	0.268	0.246	0.224	0.202	0.181	0.159	0.139	0.119	0.098	0.076	0.056	0.036	0.018	-0.002	-0.021	-0.041	-0.059	-0.076	-0.095	-0.111	-0.129	-0.144	-0.160	-0.175	-0.191	-0.205	-0.219	-0.232	-0.245	-0.258	-0.270	-0.282	-0.294	-0.306	-0.316	-0.326	-0.336	-0.346	-0.356	-0.365	-0.374	-0.382	-0.391	-0.399	-0.406	-0.414	-0.420	-0.428	-0.434	-0.440	-0.445	-0.451	-0.455	-0.460	-0.465	-0.468	-0.471	-0.475	-0.479	-0.481	-0.484	-0.485	-0.488	-0.489	-0.490	-0.491	-0.491	-0.491	-0.490	-0.489	-0.488	-0.488	-0.485	-0.484	-0.481	-0.479	-0.476	-0.474	-0.471	-0.466	-0.464	-0.460	-0.456	-0.451	-0.449	-0.442	-0.439	-0.434	-0.429	-0.426	-0.421	-0.418	-0.414	-0.411	-0.408	-0.402	-0.400	-0.396	-0.395	-0.391	-0.389	-0.386	-0.385	-0.384	-0.382	-0.382	-0.381	-0.381	-0.384	-0.384	-0.385	-0.386	-0.390	-0.392	-0.395	-0.398	-0.401	-0.405	-0.409	-0.414	-0.420	-0.424	-0.430	-0.435	-0.442	-0.449	-0.455	-0.462	-0.470	-0.476	-0.482	-0.491	-0.498	-0.506	-0.514	-0.520	-0.529	-0.536	-0.542	-0.551	-0.558	-0.565	-0.571	-0.579	-0.586	-0.591	-0.599	-0.605	-0.611	-0.618	-0.624	-0.629	-0.635	-0.640	-0.648	-0.652	-0.658	-0.664	-0.669	-0.674	-0.679	-0.684	-0.690	-0.695	-0.700	-0.704	-0.710	-0.715	-0.721	-0.728	-0.732	-0.739	-0.745	-0.752	-0.760	-0.766	-0.775	-0.782	-0.791	-0.799	-0.809	-0.818	-0.829	-0.839	-0.850	-0.861	-0.874	-0.886	-0.899	-0.914	-0.928	-0.942	-0.958	-0.975	-0.992	-1.010	-1.030	-1.049	-1.069	-1.089	-1.110	-1.131	-1.155	-1.178	-1.201	-1.225	-1.250	-1.276	-1.302	-1.330	-1.356	-1.385	-1.412	-1.441	-1.470	-1.500	-1.530	-1.559	-1.589	-1.619	-1.650	-1.680	-1.710	-1.741	-1.771	-1.801	-1.831	-1.860	-1.889	-1.918	-1.946	-1.974	-2.000	-2.026	-2.051	-2.076	-2.100	-2.122	-2.144	-2.165	-2.185	-2.204	-2.221	-2.239	-2.252	-2.266	-2.280	-2.291	-2.301	-2.310	-2.318	-2.324	-2.328	-2.332	-2.334	-2.334	-2.334	-2.332	-2.330	-2.326	-2.320	-2.314	-2.305	-2.296	-2.286	-2.275	-2.264	-2.250	-2.238	-2.224	-2.208	-2.192	-2.178	-2.160	-2.144	-2.126	-2.109	-2.091	-2.074	-2.056	-2.038	-2.020	-2.002	-1.986	-1.968	-1.951	-1.935	-1.920	-1.904	-1.889	-1.875	-1.862	-1.850	-1.839	-1.829	-1.818	-1.808	-1.800	-1.792	-1.786	-1.781	-1.778	-1.772	-1.770	-1.770	-1.769	-1.769	-1.769	-1.771	-1.774	-1.778	-1.781	-1.786	-1.791	-1.798	-1.804	-1.812	-1.820	-1.829	-1.836	-1.845	-1.855	-1.864	-1.874	-1.884	-1.892	-1.902	-1.912	-1.921	-1.930	-1.940	-1.949	-1.958	-1.966	-1.974	-1.981	-1.988	-1.994	-2.000	-2.005	-2.010	-2.015	-2.019	-2.021	-2.024	-2.026	-2.027	-2.027	-2.029	-2.029	-2.027	-2.025	-2.021	-2.019	-2.015	-2.010	-2.005	-1.999	-1.992	-1.985	-1.978	-1.970	-1.961	-1.951	-1.942	-1.931	-1.920	-1.909	-1.896	-1.884	-1.871	-1.856	-1.844	-1.829	-1.814	-1.800	-1.785	-1.771	-1.754	-1.739	-1.724	-1.706	-1.690	-1.674	-1.658	-1.641	-1.624	-1.608	-1.591	-1.575	-1.559	-1.541	-1.526	-1.510	-1.494	-1.478	-1.462	-1.446	-1.431	-1.418	-1.402	-1.388	-1.375	-1.361	-1.349	-1.338	-1.326	-1.315	-1.304	-1.295	-1.285	-1.278	-1.268	-1.261	-1.254	-1.248	-1.241	-1.235	-1.230	-1.226	-1.224	-1.220	-1.219	-1.218	-1.218	-1.216	-1.216	-1.218	-1.219	-1.220	-1.224	-1.225	-1.229	-1.231	-1.236	-1.241	-1.244	-1.249	-1.255	-1.260	-1.266	-1.270	-1.276	-1.282	-1.288	-1.294	-1.299	-1.305	-1.310	-1.315	-1.320	-1.325	-1.330	-1.335	-1.339	-1.341	-1.345	-1.348	-1.351	-1.352	-1.354	-1.355	-1.356	-1.356	-1.356	-1.355	-1.354	-1.352	-1.349	-1.346	-1.344	-1.339	-1.335	-1.331	-1.325	-1.320	-1.314	-1.308	-1.301	-1.294	-1.288	-1.280	-1.271	-1.265	-1.258	-1.249	-1.240	-1.232	-1.225	-1.218	-1.209	-1.201	-1.194	-1.186	-1.180	-1.174	-1.168	-1.160	-1.156	-1.150	-1.146	-1.142	-1.139	-1.136	-1.134	-1.131	-1.130	-1.130	-1.131	-1.132	-1.134	-1.136	-1.140	-1.142	-1.148	-1.152	-1.159	-1.164	-1.170	-1.178	-1.186	-1.194	-1.202	-1.212	-1.222	-1.231	-1.242	-1.254	-1.264	-1.274	-1.285	-1.296	-1.308	-1.318	-1.330	-1.340	-1.350	-1.361	-1.370	-1.381	-1.390	-1.399	-1.408	-1.415	-1.422	-1.429	-1.435	-1.441	-1.445	-1.450	-1.452	-1.455	-1.458	-1.458	-1.459	-1.459	-1.458	-1.455	-1.452	-1.450	-1.446	-1.441	-1.438	-1.432	-1.426	-1.421	-1.414	-1.408	-1.400	-1.394	-1.388	-1.380	-1.374	-1.366	-1.359	-1.351	-1.344	-1.338	-1.330	-1.324	-1.318	-1.311	-1.306	-1.302	-1.298	-1.294	-1.290	-1.288	-1.286	-1.282	-1.282	-1.281	-1.281	-1.282	-1.284	-1.286	-1.289	-1.292	-1.298	-1.302	-1.308	-1.314	-1.321	-1.328	-1.336	-1.345	-1.352	-1.362	-1.372	-1.381	-1.394	-1.405	-1.416	-1.428	-1.440	-1.452	-1.466	-1.479	-1.491	-1.505	-1.519	-1.531	-1.545	-1.560	-1.574	-1.588	-1.601	-1.615	-1.630	-1.644	-1.658	-1.671	-1.685	-1.700	-1.714	-1.728	-1.740	-1.754	-1.766	-1.781	-1.792	-1.806	-1.819	-1.832	-1.844	-1.856	-1.868	-1.879	-1.890	-1.900	-1.912	-1.922	-1.932	-1.942	-1.952	-1.962	-1.970	-1.980	-1.989	-1.996	-2.004	-2.013	-2.019	-2.026	-2.033	-2.039	-2.046	-2.051	-2.056	-2.061	-2.066	-2.070	-2.074	-2.078	-2.081	-2.084	-2.086	-2.089	-2.090	-2.091	-2.092	-2.094	-2.094	-2.095	-2.096	-2.095	-2.095	-2.095	-2.095	-2.095	-2.094	-2.094	-2.092	-2.092	-2.091	-2.091	-2.090	-2.090	-2.089	-2.089	-2.089	-2.089	-2.089	-2.090	-2.091	-2.092	-2.094	-2.095	-2.098	-2.099	-2.101	-2.104	-2.106	-2.110	-2.114	-2.120	-2.125	-2.131	-2.139	-2.145	-2.152	-2.160	-2.169	-2.178	-2.186	-2.196	-2.206	-2.218	-2.229	-2.240	-2.251	-2.266	-2.278	-2.292	-2.306	-2.319	-2.334	-2.348	-2.362	-2.379	-2.394	-2.410	-2.425	-2.441	-2.456	-2.472	-2.489	-2.505	-2.521	-2.536	-2.551	-2.568	-2.582	-2.599	-2.612	-2.626	-2.641	-2.655	-2.669	-2.682	-2.695	-2.708	-2.719	-2.730	-2.740	-2.751	-2.760	-2.770	-2.779	-2.786	-2.794	-2.800	-2.806	-2.812	-2.818	-2.821	-2.826	-2.829	-2.834	-2.836	-2.839	-2.841	-2.844	-2.845	-2.846	-2.848	-2.849	-2.850	-2.851	-2.852	-2.854	-2.856	-2.859	-2.860	-2.864	-2.866	-2.870	-2.874	-2.878	-2.882	-2.889	-2.895	-2.902	-2.910	-2.919	-2.928	-2.936	-2.948	-2.958	-2.970	-2.982	-2.996	-3.010	-3.024	-3.040	-3.056	-3.074	-3.091	-3.109	-3.128	-3.148	-3.166	-3.188	-3.208	-3.230	-3.250	-3.271	-3.292	-3.315	-3.336	-3.358	-3.380	-3.402	-3.422	-3.445	-3.465	-3.486	-3.508	-3.528	-3.548	-3.568	-3.586	-3.605	-3.624	-3.640	-3.658	-3.674	-3.690	-3.705	-3.719	-3.732	-3.746	-3.758	-3.770	-3.781	-3.791	-3.801	-3.810	-3.819	-3.826	-3.834	-3.842	-3.849	-3.852	-3.858	-3.862	-3.866	-3.870	-3.872	-3.875	-3.878	-3.879	-3.879	-3.880	-3.880	-3.880	-3.879	-3.878	-3.875	-3.874	-3.871	-3.869	-3.865	-3.861	-3.856	-3.851	-3.846	-3.840	-3.835	-3.828	-3.821	-3.812	-3.805	-3.796	-3.788	-3.778	-3.769	-3.759	-3.748	-3.736	-3.726	-3.715	-3.702	-3.689	-3.678	-3.664	-3.651	-3.638	-3.624	-3.610	-3.596	-3.582	-3.569	-3.555	-3.541	-3.529	-3.515	-3.502	-3.490	-3.479	-3.465	-3.454	-3.442	-3.432	-3.422	-3.412	-3.404	-3.395	-3.388	-3.380	-3.374	-3.368	-3.362	-3.359	-3.355	-3.351	-3.348	-3.346	-3.344	-3.344	-3.342	-3.342	-3.344	-3.344	-3.345	-3.346	-3.350	-3.351	-3.354	-3.356	-3.360	-3.362	-3.365	-3.366	-3.369	-3.371	-3.372	-3.374	-3.375	-3.375	-3.375	-3.374	-3.371	-3.368	-3.364	-3.360	-3.354	-3.348	-3.340	-3.331	-3.321	-3.311	-3.299	-3.285	-3.272	-3.258	-3.241	-3.224	-3.206	-3.186	-3.166	-3.145	-3.122	-3.100	-3.075	-3.051	-3.026	-3.000	-2.974	-2.948	-2.921	-2.894	-2.866	-2.838	-2.811	-2.784	-2.755	-2.728	-2.700	-2.674	-2.648	-2.622	-2.598	-2.574	-2.549	-2.528	-2.506	-2.485	-2.465	-2.446	-2.429	-2.412	-2.398	-2.384	-2.371	-2.360	-2.350	-2.341	-2.336	-2.330	-2.326	-2.324	-2.321	-2.320	-2.321	-2.322	-2.326	-2.330	-2.335	-2.341	-2.349	-2.356	-2.364	-2.374	-2.384	-2.394	-2.404	-2.415	-2.426	-2.438	-2.449	-2.460	-2.471	-2.482	-2.494	-2.504	-2.514	-2.524	-2.534	-2.542	-2.550	-2.558	-2.564	-2.570	-2.575	-2.579	-2.581	-2.584	-2.585	-2.584	-2.582	-2.581	-2.578	-2.574	-2.568	-2.562	-2.556	-2.549	-2.539	-2.530	-2.519	-2.508	-2.495	-2.482	-2.469	-2.455	-2.440	-2.425	-2.409	-2.394	-2.378	-2.360	-2.344	-2.326	-2.310	-2.292	-2.275	-2.259	-2.242	-2.225	-2.209	-2.192	-2.176	-2.161	-2.145	-2.131	-2.116	-2.101	-2.088	-2.075	-2.062	-2.050	-2.039	-2.027	-2.019	-2.009	-2.000	-1.994	-1.985	-1.979	-1.972	-1.968	-1.962	-1.959	-1.955	-1.952	-1.951	-1.950	-1.950	-1.950	-1.951	-1.952	-1.955	-1.958	-1.961	-1.965	-1.970	-1.976	-1.981	-1.988	-1.994	-2.002	-2.011	-2.021	-2.030	-2.040	-2.051	-2.061	-2.072	-2.085	-2.096	-2.109	-2.121	-2.134	-2.148	-2.160	-2.176	-2.190	-2.204	-2.219	-2.234	-2.248	-2.262	-2.278	-2.292	-2.306	-2.321	-2.336	-2.350	-2.364	-2.378	-2.390	-2.402	-2.414	-2.426	-2.436	-2.449	-2.459	-2.468	-2.478	-2.485	-2.491	-2.499	-2.504	-2.509	-2.511	-2.514	-2.516	-2.518	-2.518	-2.516	-2.514	-2.511	-2.508	-2.502	-2.496	-2.490	-2.481	-2.474	-2.462	-2.451	-2.440	-2.426	-2.412	-2.399	-2.382	-2.366	-2.350	-2.332	-2.314	-2.296	-2.278	-2.258	-2.238	-2.218	-2.196	-2.175	-2.154	-2.134	-2.112	-2.091	-2.070	-2.050	-2.029	-2.009	-1.989	-1.970	-1.950	-1.932	-1.915	-1.898	-1.882	-1.868	-1.854	-1.840	-1.829	-1.818	-1.808	-1.798	-1.790	-1.782	-1.776	-1.771	-1.768	-1.765	-1.764	-1.764	-1.765	-1.768	-1.770	-1.774	-1.779	-1.785	-1.792	-1.799	-1.808	-1.816	-1.826	-1.836	-1.849	-1.860	-1.871	-1.884	-1.895	-1.909	-1.921	-1.932	-1.945	-1.958	-1.969	-1.980	-1.990	-2.001	-2.010	-2.019	-2.027	-2.034	-2.041	-2.046	-2.050	-2.052	-2.055	-2.056	-2.055	-2.054	-2.049	-2.045	-2.040	-2.033	-2.024	-2.014	-2.002	-1.991	-1.979	-1.964	-1.949	-1.931	-1.914	-1.895	-1.874	-1.854	-1.831	-1.809	-1.784	-1.760	-1.735	-1.709	-1.684	-1.656	-1.630	-1.602	-1.576	-1.549	-1.521	-1.494	-1.468	-1.440	-1.414	-1.388	-1.361	-1.336	-1.311	-1.288	-1.265	-1.241	-1.220	-1.199	-1.179	-1.160	-1.141	-1.124	-1.108	-1.092	-1.078	-1.065	-1.051	-1.040	-1.030	-1.022	-1.014	-1.006	-1.001	-0.996	-0.994	-0.991	-0.989	-0.988	-0.988	-0.989	-0.992	-0.996	-1.000	-1.006	-1.012	-1.019	-1.028	-1.035	-1.045	-1.054	-1.064	-1.076	-1.088	-1.101	-1.114	-1.129	-1.142	-1.158	-1.174	-1.189	-1.205	-1.221	-1.238	-1.255	-1.272	-1.290	-1.309	-1.326	-1.345	-1.364	-1.382	-1.401	-1.420	-1.439	-1.458	-1.476	-1.495	-1.515	-1.534	-1.551	-1.570	-1.589	-1.608	-1.628	-1.646	-1.664	-1.682	-1.700	-1.719	-1.735	-1.752	-1.770	-1.786	-1.801	-1.818	-1.834	-1.850	-1.864	-1.879	-1.892	-1.906	-1.919	-1.932	-1.945	-1.956	-1.968	-1.979	-1.988	-1.998	-2.006	-2.015	-2.022	-2.030	-2.038	-2.042	-2.049	-2.054	-2.058	-2.062	-2.065	-2.068	-2.070	-2.071	-2.072	-2.072	-2.072	-2.071	-2.071	-2.069	-2.068	-2.064	-2.061	-2.059	-2.054	-2.050	-2.046	-2.042	-2.038	-2.033	-2.030	-2.024	-2.020	-2.014	-2.009	-2.004	-2.000	-1.996	-1.992	-1.988	-1.985	-1.982	-1.980	-1.978	-1.975	-1.974	-1.974	-1.974	-1.974	-1.975	-1.979	-1.981	-1.985	-1.989	-1.994	-2.000	-2.006	-2.015	-2.022	-2.033	-2.041	-2.054	-2.064	-2.076	-2.090	-2.105	-2.119	-2.135	-2.151	-2.166	-2.185	-2.202	-2.221	-2.240	-2.260	-2.280	-2.300	-2.321	-2.342	-2.364	-2.385	-2.406	-2.429	-2.451	-2.472	-2.495	-2.516	-2.539	-2.560	-2.581	-2.601	-2.622	-2.642	-2.662	-2.681	-2.701	-2.719	-2.739	-2.756	-2.772	-2.788	-2.804	-2.819	-2.832	-2.846	-2.860	-2.872	-2.884	-2.894	-2.904	-2.912	-2.922	-2.930	-2.938	-2.945	-2.950	-2.955	-2.960	-2.964	-2.968	-2.970	-2.971	-2.974	-2.975	-2.976	-2.976	-2.976	-2.975	-2.975	-2.974	-2.971	-2.971	-2.970	-2.968	-2.965	-2.965	-2.962	-2.961	-2.958	-2.956	-2.955	-2.955	-2.952	-2.951	-2.951	-2.950	-2.950	-2.950	-2.950	-2.951	-2.951	-2.952	-2.954	-2.955	-2.956	-2.959	-2.961	-2.962	-2.965	-2.968	-2.970	-2.974	-2.978	-2.981	-2.984	-2.988	-2.990	-2.994	-2.999	-3.001	-3.004	-3.008	-3.010	-3.014	-3.016	-3.018	-3.020	-3.021	-3.024	-3.024	-3.025	-3.025	-3.025	-3.024	-3.022	-3.020	-3.018	-3.015	-3.011	-3.008	-3.002	-2.998	-2.991	-2.985	-2.979	-2.971	-2.964	-2.955	-2.946	-2.936	-2.928	-2.916	-2.906	-2.895	-2.884	-2.872	-2.860	-2.849	-2.835	-2.822	-2.810	-2.796	-2.784	-2.770	-2.758	-2.744	-2.731	-2.719	-2.705	-2.691	-2.679	-2.666	-2.655	-2.642	-2.630	-2.619	-2.608	-2.596	-2.585	-2.576	-2.565	-2.555	-2.545	-2.536	-2.528	-2.519	-2.510	-2.502	-2.495	-2.488	-2.481	-2.474	-2.468	-2.460	-2.454	-2.448	-2.441	-2.436	-2.430	-2.424	-2.418	-2.411	-2.405	-2.399	-2.392	-2.385	-2.378	-2.370	-2.362	-2.355	-2.348	-2.339	-2.329	-2.320	-2.311	-2.301	-2.290	-2.279	-2.268	-2.255	-2.244	-2.231	-2.216	-2.204	-2.190	-2.175	-2.160	-2.144	-2.129	-2.112	-2.098	-2.080	-2.062	-2.046	-2.027	-2.010	-1.992	-1.974	-1.955	-1.936	-1.920	-1.900	-1.882	-1.864	-1.846	-1.828	-1.809	-1.792	-1.774	-1.758	-1.740	-1.722	-1.706	-1.689	-1.674	-1.658	-1.644	-1.628	-1.614	-1.600	-1.586	-1.571	-1.559	-1.546	-1.535	-1.524	-1.511	-1.501	-1.491	-1.481	-1.471	-1.464	-1.456	-1.448	-1.441	-1.435	-1.429	-1.422	-1.418	-1.414	-1.410	-1.405	-1.402	-1.401	-1.399	-1.399	-1.399	-1.398	-1.398	-1.400	-1.401	-1.404	-1.408	-1.410	-1.414	-1.419	-1.424	-1.429	-1.435	-1.442	-1.450	-1.459	-1.466	-1.476	-1.486	-1.495	-1.506	-1.516	-1.529	-1.540	-1.554	-1.565	-1.578	-1.590	-1.605	-1.618	-1.631	-1.645	-1.660	-1.674	-1.688	-1.702	-1.718	-1.731	-1.745	-1.760	-1.775	-1.788	-1.801	-1.815	-1.828	-1.840	-1.852	-1.865	-1.878	-1.890	-1.901	-1.911	-1.921	-1.931	-1.942	-1.951	-1.960	-1.969	-1.976	-1.984	-1.992	-1.999	-2.005	-2.011	-2.018	-2.022	-2.027	-2.033	-2.038	-2.041	-2.046	-2.050	-2.054	-2.056	-2.060	-2.064	-2.066	-2.070	-2.074	-2.076	-2.079	-2.082	-2.085	-2.088	-2.090	-2.092	-2.096	-2.100	-2.102	-2.106	-2.111	-2.115	-2.119	-2.124	-2.128	-2.132	-2.136	-2.141	-2.146	-2.150	-2.155	-2.160	-2.165	-2.170	-2.175	-2.180	-2.185	-2.190	-2.195	-2.200	-2.205	-2.210	-2.216	-2.221	-2.226	-2.231	-2.238	-2.242	-2.248	-2.254	-2.260	-2.265	-2.271	-2.276	-2.281	-2.288	-2.294	-2.299	-2.304	-2.309	-2.315	-2.321	-2.326	-2.330	-2.335	-2.341	-2.348	-2.351	-2.356	-2.361	-2.366	-2.371	-2.375	-2.380	-2.384	-2.389	-2.392	-2.396	-2.400	-2.402	-2.406	-2.409	-2.411	-2.412	-2.415	-2.418	-2.418	-2.419	-2.420	-2.420	-2.421	-2.421	-2.421	-2.420	-2.419	-2.418	-2.418	-2.415	-2.414	-2.411	-2.410	-2.406	-2.405	-2.402	-2.400	-2.396	-2.392	-2.390	-2.386	-2.384	-2.381	-2.379	-2.376	-2.372	-2.370	-2.368	-2.365	-2.364	-2.362	-2.360	-2.360	-2.359	-2.359	-2.360	-2.360	-2.360	-2.362	-2.364	-2.366	-2.369	-2.372	-2.375	-2.379	-2.384	-2.389	-2.394	-2.399	-2.405	-2.411	-2.418	-2.424	-2.430	-2.436	-2.444	-2.450	-2.458	-2.465	-2.472	-2.479	-2.485	-2.492	-2.499	-2.505	-2.512	-2.519	-2.524	-2.530	-2.535	-2.540	-2.545	-2.548	-2.551	-2.554	-2.556	-2.558	-2.559	-2.559	-2.559	-2.558	-2.558	-2.556	-2.554	-2.550	-2.548	-2.545	-2.540	-2.535	-2.530	-2.525	-2.520	-2.512	-2.506	-2.500	-2.491	-2.484	-2.475	-2.466	-2.458	-2.450	-2.440	-2.431	-2.422	-2.412	-2.402	-2.392	-2.382	-2.372	-2.364	-2.354	-2.345	-2.335	-2.326	-2.316	-2.308	-2.299	-2.290	-2.281	-2.274	-2.266	-2.258	-2.250	-2.244	-2.236	-2.229	-2.222	-2.216	-2.210	-2.205	-2.199	-2.194	-2.189	-2.185	-2.181	-2.179	-2.175	-2.171	-2.170	-2.169	-2.168	-2.166	-2.166	-2.168	-2.168	-2.169	-2.170	-2.172	-2.176	-2.179	-2.182	-2.188	-2.192	-2.198	-2.205	-2.212	-2.219	-2.228	-2.236	-2.246	-2.255	-2.266	-2.278	-2.289	-2.301	-2.314	-2.328	-2.342	-2.356	-2.371	-2.388	-2.402	-2.419	-2.436	-2.454	-2.471	-2.490	-2.508	-2.526	-2.545	-2.564	-2.582	-2.601	-2.621	-2.641	-2.660	-2.680	-2.700	-2.719	-2.738	-2.759	-2.778	-2.796	-2.815	-2.832	-2.850	-2.868	-2.884	-2.900	-2.916	-2.931	-2.945	-2.958	-2.971	-2.984	-2.995	-3.005	-3.015	-3.024	-3.031	-3.038	-3.042	-3.048	-3.050	-3.052	-3.052	-3.052	-3.051	-3.049	-3.045	-3.040	-3.034	-3.026	-3.018	-3.008	-2.995	-2.982	-2.969	-2.955	-2.938	-2.920	-2.901	-2.881	-2.860	-2.838	-2.814	-2.790	-2.765	-2.739	-2.710	-2.681	-2.651	-2.620	-2.589	-2.558	-2.524	-2.490	-2.455	-2.419	-2.384	-2.346	-2.309	-2.270	-2.232	-2.192	-2.152	-2.114	-2.072	-2.033	-1.991	-1.951	-1.910	-1.868	-1.826	-1.785	-1.744	-1.704	-1.662	-1.621	-1.581	-1.541	-1.501	-1.462	-1.424	-1.385	-1.348	-1.309	-1.272	-1.236	-1.201	-1.166	-1.131	-1.098	-1.065	-1.032	-1.001	-0.971	-0.941	-0.914	-0.886	-0.860	-0.834	-0.809	-0.786	-0.762	-0.741	-0.721	-0.700	-0.682	-0.665	-0.649	-0.632	-0.618	-0.602	-0.590	-0.578	-0.568	-0.558	-0.549	-0.540	-0.532	-0.526	-0.520	-0.515	-0.511	-0.509	-0.505	-0.504	-0.502	-0.502	-0.502	-0.505	-0.505	-0.507	-0.511	-0.514	-0.518	-0.522	-0.528	-0.532	-0.539	-0.545	-0.552	-0.559	-0.566	-0.574	-0.582	-0.591	-0.600	-0.609	-0.618	-0.628	-0.638	-0.646	-0.655	-0.665	-0.675	-0.684	-0.694	-0.704	-0.714	-0.724	-0.731	-0.741	-0.750	-0.760	-0.768	-0.775	-0.784	-0.790	-0.799	-0.805	-0.812	-0.818	-0.824	-0.830	-0.835	-0.840	-0.844	-0.848	-0.852	-0.855	-0.858	-0.859	-0.861	-0.862	-0.864	-0.864	-0.864	-0.862	-0.862	-0.860	-0.858	-0.855	-0.851	-0.849	-0.844	-0.840	-0.834	-0.828	-0.822	-0.816	-0.810	-0.804	-0.796	-0.788	-0.780	-0.772	-0.764	-0.755	-0.746	-0.736	-0.728	-0.718	-0.709	-0.698	-0.689	-0.679	-0.669	-0.659	-0.650	-0.639	-0.630	-0.620	-0.611	-0.602	-0.594	-0.585	-0.578	-0.569	100.000	5.000	2.000	1.000	6.000	0.000	0.000	0.000	0.000	0.000	0.000	0.000	0.000	0.000	0.000	0.000	0.000	0.000	-1.248	-1.249	-1.249	-1.248	-1.245	-1.241	-1.235	-1.230	-1.222	-1.214	-1.205	-1.195	-1.184	-1.171	-1.159	-1.145	-1.131	-1.116	-1.101	-1.085	-1.070	-1.054	-1.038	-1.021	-1.005	-0.988	-0.971	-0.955	-0.939	-0.922	-0.906	-0.892	-0.876	-0.862	-0.848	-0.835	-0.822	-0.810	-0.798	-0.786	-0.775	-0.765	-0.756	-0.746	-0.739	-0.731	-0.725	-0.718	-0.712	-0.708	-0.702	-0.699	-0.695	-0.692	-0.691	-0.689	-0.688	-0.686	-0.686	-0.686	-0.686	-0.688	-0.688	-0.689	-0.690	-0.691	-0.691	-0.694	-0.695	-0.698	-0.700	-0.702	-0.704	-0.706	-0.708	-0.710	-0.711	-0.714	-0.716	-0.718	-0.720	-0.721	-0.724	-0.725	-0.726	-0.728	-0.730	-0.731	-0.734	-0.734	-0.735	-0.736	-0.736	-0.738	-0.739	-0.739	-0.738	-0.738	-0.738	-0.739	-0.738	-0.738	-0.736	-0.735	-0.734	-0.732	-0.731	-0.730	-0.729	-0.726	-0.725	-0.722	-0.720	-0.718	-0.714	-0.710	-0.706	-0.702	-0.699	-0.695	-0.690	-0.685	-0.680	-0.675	-0.669	-0.664	-0.658	-0.651	-0.644	-0.638	-0.630	-0.622	-0.614	-0.605	-0.596	-0.588	-0.579	-0.569	-0.560	-0.551	-0.541	-0.531	-0.521	-0.511	-0.501	-0.491	-0.481	-0.470	-0.460	-0.450	-0.440	-0.430	-0.421	-0.411	-0.401	-0.391	-0.381	-0.374	-0.364	-0.356	-0.348	-0.340	-0.332	-0.326	-0.319	-0.312	-0.306	-0.302	-0.296	-0.292	-0.289	-0.286	-0.282	-0.281	-0.279	-0.278	-0.278	-0.278	-0.278	-0.279	-0.280	-0.282	-0.285	-0.288	-0.290	-0.295	-0.299	-0.302	-0.309	-0.314	-0.320	-0.326	-0.332	-0.339	-0.346	-0.352	-0.360	-0.368	-0.376	-0.382	-0.390	-0.399	-0.408	-0.415	-0.424	-0.431	-0.440	-0.448	-0.456	-0.464	-0.471	-0.479	-0.486	-0.494	-0.500	-0.507	-0.514	-0.519	-0.525	-0.530	-0.535	-0.540	-0.544	-0.548	-0.551	-0.554	-0.556	-0.559	-0.560	-0.560	-0.561	-0.561	-0.561	-0.560	-0.560	-0.559	-0.558	-0.555	-0.552	-0.550	-0.548	-0.545	-0.541	-0.539	-0.536	-0.532	-0.529	-0.526	-0.522	-0.519	-0.516	-0.514	-0.511	-0.509	-0.506	-0.505	-0.504	-0.502	-0.502	-0.502	-0.504	-0.505	-0.506	-0.510	-0.512	-0.518	-0.521	-0.528	-0.534	-0.540	-0.549	-0.558	-0.568	-0.576	-0.588	-0.599	-0.611	-0.622	-0.636	-0.650	-0.664	-0.678	-0.691	-0.708	-0.722	-0.738	-0.752	-0.768	-0.782	-0.799	-0.814	-0.829	-0.842	-0.858	-0.870	-0.884	-0.898	-0.909	-0.920	-0.931	-0.940	-0.949	-0.958	-0.964	-0.970	-0.975	-0.979	-0.982	-0.985	-0.986	-0.988	-0.986	-0.985	-0.982	-0.979	-0.974	-0.969	-0.962	-0.955	-0.948	-0.940	-0.931	-0.921	-0.911	-0.900	-0.889	-0.876	-0.865	-0.854	-0.842	-0.829	-0.816	-0.804	-0.792	-0.780	-0.769	-0.758	-0.746	-0.735	-0.725	-0.716	-0.706	-0.699	-0.691	-0.682	-0.676	-0.670	-0.664	-0.660	-0.655	-0.651	-0.648	-0.644	-0.642	-0.641	-0.640	-0.640	-0.641	-0.642	-0.645	-0.646	-0.650	-0.654	-0.658	-0.661	-0.666	-0.672	-0.678	-0.682	-0.690	-0.698	-0.704	-0.711	-0.719	-0.728	-0.736	-0.744	-0.752	-0.762	-0.771	-0.781	-0.791	-0.801	-0.812	-0.824	-0.834	-0.845	-0.856	-0.869	-0.880	-0.894	-0.906	-0.918	-0.931	-0.946	-0.960	-0.974	-0.989	-1.004	-1.019	-1.035	-1.050	-1.066	-1.084	-1.100	-1.116	-1.134	-1.151	-1.169	-1.186	-1.204	-1.222	-1.240	-1.259	-1.276	-1.294	-1.311	-1.330	-1.348	-1.365	-1.384	-1.401	-1.419	-1.436	-1.452	-1.469	-1.486	-1.501	-1.516	-1.530	-1.545	-1.559	-1.572	-1.585	-1.599	-1.610	-1.622	-1.632	-1.644	-1.655	-1.665	-1.674	-1.682	-1.691	-1.700	-1.708	-1.715	-1.721	-1.729	-1.734	-1.740	-1.746	-1.751	-1.756	-1.761	-1.766	-1.771	-1.776	-1.782	-1.788	-1.792	-1.798	-1.802	-1.808	-1.814	-1.820	-1.826	-1.832	-1.839	-1.846	-1.854	-1.861	-1.870	-1.879	-1.888	-1.898	-1.906	-1.916	-1.926	-1.936	-1.948	-1.960	-1.971	-1.982	-1.994	-2.007	-2.020	-2.033	-2.046	-2.059	-2.072	-2.086	-2.099	-2.112	-2.125	-2.138	-2.151	-2.164	-2.175	-2.188	-2.199	-2.211	-2.221	-2.231	-2.241	-2.251	-2.259	-2.268	-2.275	-2.281	-2.288	-2.292	-2.298	-2.302	-2.305	-2.308	-2.309	-2.310	-2.310	-2.310	-2.310	-2.308	-2.306	-2.302	-2.300	-2.295	-2.291	-2.286	-2.281	-2.276	-2.270	-2.265	-2.259	-2.251	-2.246	-2.240	-2.235	-2.229	-2.224	-2.219	-2.214	-2.210	-2.206	-2.202	-2.200	-2.196	-2.195	-2.194	-2.192	-2.192	-2.194	-2.195	-2.198	-2.200	-2.205	-2.210	-2.216	-2.222	-2.230	-2.236	-2.245	-2.255	-2.266	-2.278	-2.288	-2.300	-2.314	-2.326	-2.341	-2.355	-2.370	-2.385	-2.402	-2.419	-2.435	-2.452	-2.470	-2.489	-2.506	-2.524	-2.542	-2.561	-2.580	-2.598	-2.618	-2.635	-2.654	-2.672	-2.691	-2.710	-2.728	-2.746	-2.764	-2.782	-2.800	-2.819	-2.835	-2.852	-2.870	-2.886	-2.904	-2.920	-2.936	-2.951	-2.966	-2.981	-2.996	-3.011	-3.025	-3.039	-3.051	-3.065	-3.078	-3.089	-3.101	-3.111	-3.122	-3.132	-3.142	-3.151	-3.160	-3.168	-3.175	-3.182	-3.188	-3.192	-3.196	-3.200	-3.201	-3.202	-3.202	-3.202	-3.201	-3.198	-3.194	-3.190	-3.184	-3.176	-3.169	-3.159	-3.149	-3.138	-3.125	-3.111	-3.098	-3.081	-3.064	-3.046	-3.028	-3.008	-2.988	-2.965	-2.942	-2.920	-2.896	-2.871	-2.846	-2.821	-2.795	-2.768	-2.741	-2.714	-2.686	-2.660	-2.631	-2.604	-2.576	-2.549	-2.521	-2.494	-2.468	-2.440	-2.415	-2.390	-2.364	-2.340	-2.316	-2.291	-2.270	-2.248	-2.226	-2.206	-2.186	-2.168	-2.149	-2.131	-2.115	-2.099	-2.085	-2.070	-2.056	-2.044	-2.031	-2.021	-2.010	-2.000	-1.991	-1.982	-1.974	-1.966	-1.958	-1.951	-1.945	-1.939	-1.931	-1.925	-1.920	-1.912	-1.908	-1.901	-1.896	-1.891	-1.885	-1.879	-1.872	-1.866	-1.860	-1.854	-1.846	-1.840	-1.832	-1.824	-1.815	-1.808	-1.799	-1.789	-1.779	-1.770	-1.759	-1.750	-1.739	-1.729	-1.718	-1.706	-1.695	-1.684	-1.672	-1.661	-1.650	-1.639	-1.626	-1.615	-1.604	-1.592	-1.582	-1.572	-1.562	-1.552	-1.542	-1.534	-1.526	-1.516	-1.509	-1.501	-1.495	-1.489	-1.484	-1.479	-1.474	-1.470	-1.466	-1.465	-1.462	-1.461	-1.460	-1.460	-1.460	-1.460	-1.461	-1.462	-1.464	-1.466	-1.469	-1.471	-1.474	-1.476	-1.480	-1.482	-1.486	-1.489	-1.492	-1.495	-1.498	-1.501	-1.504	-1.506	-1.509	-1.511	-1.514	-1.515	-1.515	-1.515	-1.515	-1.516	-1.514	-1.514	-1.512	-1.510	-1.508	-1.504	-1.500	-1.496	-1.492	-1.489	-1.482	-1.479	-1.474	-1.468	-1.462	-1.456	-1.451	-1.445	-1.439	-1.431	-1.426	-1.420	-1.414	-1.409	-1.401	-1.398	-1.391	-1.386	-1.381	-1.378	-1.374	-1.370	-1.366	-1.364	-1.361	-1.360	-1.358	-1.358	-1.356	-1.358	-1.358	-1.359	-1.360	-1.362	-1.365	-1.369	-1.372	-1.376	-1.381	-1.386	-1.391	-1.396	-1.402	-1.410	-1.416	-1.424	-1.431	-1.439	-1.446	-1.455	-1.464	-1.471	-1.481	-1.490	-1.499	-1.508	-1.518	-1.528	-1.536	-1.548	-1.558	-1.568	-1.578	-1.589	-1.599	-1.610	-1.620	-1.632	-1.642	-1.655	-1.666	-1.678	-1.691	-1.704	-1.716	-1.729	-1.742	-1.756	-1.770	-1.784	-1.798	-1.812	-1.829	-1.844	-1.860	-1.876	-1.894	-1.910	-1.929	-1.946	-1.966	-1.985	-2.002	-2.024	-2.042	-2.062	-2.084	-2.104	-2.124	-2.145	-2.165	-2.186	-2.208	-2.229	-2.251	-2.271	-2.291	-2.312	-2.334	-2.355	-2.375	-2.395	-2.415	-2.434	-2.452	-2.471	-2.489	-2.508	-2.524	-2.539	-2.555	-2.570	-2.584	-2.598	-2.610	-2.620	-2.630	-2.640	-2.649	-2.655	-2.661	-2.666	-2.671	-2.674	-2.678	-2.679	-2.679	-2.678	-2.676	-2.674	-2.670	-2.666	-2.661	-2.654	-2.646	-2.639	-2.630	-2.620	-2.609	-2.598	-2.586	-2.574	-2.560	-2.548	-2.534	-2.520	-2.504	-2.490	-2.474	-2.460	-2.444	-2.429	-2.412	-2.399	-2.382	-2.368	-2.352	-2.339	-2.325	-2.311	-2.298	-2.284	-2.271	-2.260	-2.248	-2.236	-2.225	-2.215	-2.206	-2.198	-2.190	-2.181	-2.174	-2.168	-2.161	-2.156	-2.152	-2.148	-2.144	-2.140	-2.136	-2.134	-2.131	-2.129	-2.128	-2.124	-2.122	-2.120	-2.119	-2.116	-2.114	-2.114	-2.111	-2.108	-2.105	-2.102	-2.100	-2.095	-2.091	-2.086	-2.080	-2.075	-2.069	-2.062	-2.055	-2.046	-2.038	-2.030	-2.020	-2.011	-2.000	-1.989	-1.978	-1.965	-1.952	-1.940	-1.926	-1.912	-1.899	-1.885	-1.870	-1.854	-1.839	-1.822	-1.808	-1.791	-1.775	-1.760	-1.742	-1.728	-1.712	-1.695	-1.680	-1.665	-1.649	-1.634	-1.619	-1.604	-1.590	-1.574	-1.560	-1.548	-1.534	-1.521	-1.510	-1.496	-1.485	-1.474	-1.461	-1.451	-1.440	-1.430	-1.421	-1.411	-1.401	-1.392	-1.384	-1.376	-1.368	-1.361	-1.354	-1.348	-1.341	-1.335	-1.329	-1.324	-1.319	-1.314	-1.309	-1.304	-1.300	-1.295	-1.291	-1.289	-1.285	-1.282	-1.279	-1.276	-1.275	-1.274	-1.272	-1.271	-1.270	-1.271	-1.270	-1.271	-1.272	-1.272	-1.275	-1.278	-1.280	-1.282	-1.286	-1.290	-1.295	-1.300	-1.305	-1.311	-1.318	-1.324	-1.332	-1.341	-1.350	-1.358	-1.369	-1.378	-1.390	-1.401	-1.414	-1.426	-1.440	-1.454	-1.468	-1.482	-1.499	-1.514	-1.529	-1.546	-1.562	-1.580	-1.598	-1.615	-1.634	-1.652	-1.671	-1.690	-1.709	-1.729	-1.748	-1.768	-1.785	-1.805	-1.824	-1.842	-1.861	-1.880	-1.898	-1.916	-1.935	-1.952	-1.969	-1.986	-2.001	-2.016	-2.031	-2.045	-2.059	-2.071	-2.084	-2.095	-2.106	-2.115	-2.125	-2.132	-2.140	-2.146	-2.151	-2.156	-2.160	-2.162	-2.165	-2.165	-2.165	-2.165	-2.162	-2.160	-2.156	-2.154	-2.148	-2.142	-2.135	-2.128	-2.120	-2.111	-2.102	-2.092	-2.082	-2.071	-2.060	-2.049	-2.038	-2.025	-2.014	-2.000	-1.990	-1.976	-1.965	-1.952	-1.940	-1.929	-1.918	-1.906	-1.895	-1.885	-1.876	-1.866	-1.858	-1.850	-1.842	-1.836	-1.829	-1.825	-1.820	-1.816	-1.812	-1.810	-1.809	-1.808	-1.808	-1.809	-1.811	-1.815	-1.819	-1.822	-1.828	-1.834	-1.840	-1.848	-1.858	-1.866	-1.875	-1.885	-1.896	-1.909	-1.919	-1.931	-1.944	-1.958	-1.971	-1.985	-2.000	-2.014	-2.029	-2.044	-2.060	-2.075	-2.091	-2.106	-2.121	-2.138	-2.152	-2.168	-2.182	-2.199	-2.212	-2.228	-2.241	-2.255	-2.269	-2.282	-2.295	-2.309	-2.321	-2.332	-2.345	-2.355	-2.368	-2.378	-2.388	-2.396	-2.406	-2.415	-2.422	-2.430	-2.439	-2.445	-2.451	-2.459	-2.465	-2.471	-2.476	-2.482	-2.488	-2.491	-2.498	-2.501	-2.505	-2.509	-2.512	-2.516	-2.519	-2.522	-2.526	-2.529	-2.532	-2.534	-2.538	-2.540	-2.542	-2.544	-2.548	-2.549	-2.551	-2.552	-2.556	-2.558	-2.560	-2.561	-2.564	-2.566	-2.568	-2.570	-2.570	-2.571	-2.572	-2.574	-2.575	-2.574	-2.575	-2.575	-2.576	-2.575	-2.575	-2.574	-2.574	-2.571	-2.570	-2.568	-2.566	-2.564	-2.560	-2.555	-2.551	-2.549	-2.542	-2.538	-2.532	-2.526	-2.520	-2.512	-2.506	-2.499	-2.491	-2.484	-2.475	-2.466	-2.458	-2.449	-2.440	-2.430	-2.420	-2.411	-2.401	-2.391	-2.380	-2.371	-2.360	-2.350	-2.340	-2.330	-2.320	-2.310	-2.300	-2.290	-2.280	-2.271	-2.261	-2.252	-2.244	-2.236	-2.228	-2.219	-2.211	-2.204	-2.196	-2.189	-2.182	-2.176	-2.170	-2.165	-2.159	-2.152	-2.148	-2.144	-2.138	-2.134	-2.129	-2.125	-2.120	-2.116	-2.111	-2.106	-2.102	-2.099	-2.095	-2.090	-2.085	-2.081	-2.076	-2.071	-2.066	-2.061	-2.056	-2.051	-2.045	-2.039	-2.033	-2.026	-2.019	-2.013	-2.005	-1.998	-1.989	-1.981	-1.971	-1.962	-1.955	-1.945	-1.935	-1.925	-1.916	-1.905	-1.894	-1.884	-1.872	-1.861	-1.850	-1.839	-1.826	-1.815	-1.802	-1.791	-1.779	-1.768	-1.755	-1.744	-1.731	-1.720	-1.709	-1.696	-1.686	-1.674	-1.662	-1.651	-1.640	-1.630	-1.619	-1.610	-1.599	-1.589	-1.579	-1.570	-1.560	-1.551	-1.544	-1.535	-1.526	-1.519	-1.512	-1.505	-1.498	-1.491	-1.485	-1.479	-1.474	-1.469	-1.464	-1.459	-1.455	-1.452	-1.449	-1.446	-1.444	-1.442	-1.440	-1.440	-1.440	-1.440	-1.441	-1.442	-1.445	-1.448	-1.451	-1.454	-1.458	-1.462	-1.468	-1.472	-1.480	-1.486	-1.495	-1.502	-1.510	-1.520	-1.530	-1.541	-1.551	-1.564	-1.576	-1.589	-1.602	-1.615	-1.629	-1.645	-1.660	-1.676	-1.690	-1.709	-1.725	-1.741	-1.759	-1.778	-1.795	-1.814	-1.832	-1.850	-1.870	-1.889	-1.909	-1.928	-1.946	-1.965	-1.985	-2.005	-2.024	-2.042	-2.062	-2.080	-2.100	-2.119	-2.138	-2.156	-2.174	-2.192	-2.210	-2.228	-2.245	-2.261	-2.280	-2.296	-2.312	-2.329	-2.345	-2.362	-2.378	-2.394	-2.409	-2.424	-2.439	-2.454	-2.470	-2.485	-2.499	-2.515	-2.529	-2.544	-2.559	-2.574	-2.589	-2.601	-2.616	-2.630	-2.644	-2.659	-2.672	-2.685	-2.700	-2.712	-2.726	-2.740	-2.754	-2.766	-2.778	-2.791	-2.802	-2.815	-2.826	-2.838	-2.849	-2.859	-2.869	-2.879	-2.889	-2.898	-2.906	-2.914	-2.921	-2.929	-2.934	-2.940	-2.945	-2.950	-2.954	-2.958	-2.961	-2.964	-2.964	-2.965	-2.966	-2.966	-2.965	-2.964	-2.961	-2.960	-2.958	-2.952	-2.949	-2.945	-2.941	-2.935	-2.930	-2.924	-2.919	-2.911	-2.905	-2.898	-2.891	-2.882	-2.875	-2.866	-2.859	-2.850	-2.841	-2.832	-2.824	-2.815	-2.805	-2.796	-2.788	-2.779	-2.770	-2.761	-2.752	-2.742	-2.735	-2.725	-2.716	-2.708	-2.700	-2.691	-2.682	-2.674	-2.666	-2.659	-2.650	-2.642	-2.635	-2.628	-2.620	-2.612	-2.606	-2.599	-2.591	-2.585	-2.579	-2.572	-2.566	-2.560	-2.554	-2.550	-2.544	-2.538	-2.534	-2.529	-2.525	-2.520	-2.518	-2.514	-2.510	-2.508	-2.505	-2.502	-2.501	-2.499	-2.499	-2.498	-2.498	-2.498	-2.498	-2.499	-2.501	-2.502	-2.505	-2.508	-2.510	-2.512	-2.518	-2.521	-2.526	-2.531	-2.535	-2.540	-2.546	-2.551	-2.558	-2.562	-2.570	-2.576	-2.582	-2.589	-2.595	-2.602	-2.608	-2.615	-2.621	-2.629	-2.635	-2.641	-2.646	-2.652	-2.658	-2.662	-2.668	-2.671	-2.675	-2.679	-2.682	-2.685	-2.688	-2.689	-2.690	-2.691	-2.692	-2.692	-2.692	-2.691	-2.690	-2.689	-2.685	-2.682	-2.679	-2.674	-2.670	-2.665	-2.659	-2.654	-2.646	-2.639	-2.631	-2.622	-2.615	-2.606	-2.596	-2.586	-2.576	-2.566	-2.555	-2.544	-2.531	-2.519	-2.508	-2.495	-2.481	-2.469	-2.455	-2.442	-2.428	-2.415	-2.400	-2.386	-2.372	-2.358	-2.344	-2.329	-2.315	-2.302	-2.289	-2.275	-2.261	-2.248	-2.235	-2.222	-2.211	-2.199	-2.188	-2.178	-2.165	-2.155	-2.146	-2.136	-2.129	-2.120	-2.114	-2.106	-2.101	-2.096	-2.092	-2.090	-2.086	-2.084	-2.082	-2.082	-2.082	-2.084	-2.085	-2.088	-2.091	-2.095	-2.099	-2.105	-2.111	-2.118	-2.126	-2.134	-2.141	-2.151	-2.160	-2.170	-2.180	-2.191	-2.201	-2.214	-2.225	-2.236	-2.249	-2.261	-2.274	-2.286	-2.299	-2.309	-2.321	-2.334	-2.346	-2.358	-2.369	-2.380	-2.390	-2.401	-2.411	-2.421	-2.430	-2.440	-2.448	-2.455	-2.462	-2.469	-2.474	-2.479	-2.482	-2.486	-2.489	-2.490	-2.490	-2.490	-2.489	-2.488	-2.484	-2.480	-2.475	-2.469	-2.461	-2.454	-2.445	-2.434	-2.424	-2.410	-2.398	-2.384	-2.369	-2.351	-2.335	-2.316	-2.298	-2.276	-2.255	-2.231	-2.208	-2.182	-2.158	-2.131	-2.104	-2.076	-2.047	-2.016	-1.986	-1.955	-1.924	-1.891	-1.859	-1.824	-1.790	-1.755	-1.720	-1.684	-1.648	-1.611	-1.575	-1.538	-1.501	-1.464	-1.425	-1.389	-1.350	-1.312	-1.275	-1.236	-1.198	-1.161	-1.122	-1.085	-1.049	-1.011	-0.975	-0.938	-0.902	-0.866	-0.832	-0.798	-0.764	-0.730	-0.696	-0.664	-0.631	-0.600	-0.570	-0.539	-0.510	-0.480	-0.452	-0.424	-0.396	-0.371	-0.345	-0.319	-0.295	-0.271	-0.249	-0.228	-0.206	-0.186	-0.168	-0.148	-0.131	-0.114	-0.098	-0.084	-0.070	-0.056	-0.044	-0.032	-0.021	-0.011	-0.002	0.005	0.012	0.018	0.022	0.028	0.030	0.032	0.032	0.034	0.034	0.031	0.030	0.026	0.022	0.018	0.012	0.006	-0.001	-0.009	-0.018	-0.025	-0.035	-0.045	-0.056	-0.066	-0.079	-0.090	-0.102	-0.114	-0.128	-0.140	-0.152	-0.165	-0.179	-0.191	-0.204	-0.216	-0.229	-0.241	-0.251	-0.264	-0.275	-0.285	-0.294	-0.304	-0.312	-0.320	-0.328	-0.334	-0.340	-0.345	-0.349	-0.352	-0.356	-0.356	-0.358	-0.359	-0.356	-0.356	-0.354	-0.350	-0.346	-0.341	-0.336	-0.331	-0.325	-0.318	-0.310	-0.301	-0.292	-0.284	-0.275	-0.264	-0.254	-0.242	-0.232	-0.221	-0.211	-0.199	-0.188	-0.175	-0.164	-0.151	-0.140	-0.129	-0.118	-0.106	-0.095	-0.085	-0.074	-0.064	-0.055	-0.046	-0.038	-0.030	-0.022	-0.015	-0.008	-0.002	0.004	0.008	0.012	0.016	0.019	0.021	0.022	0.024	0.024	0.024	0.022	0.021	0.019	0.015	0.011	0.008	0.001	-0.004	-0.011	-0.019	-0.026	-0.036	-0.045	-0.055	-0.066	-0.078	-0.090	-0.101	-0.115	-0.128	-0.141	-0.156	-0.170	-0.185	-0.200	-0.216	-0.231	-0.248	-0.265	-0.282	-0.299	-0.318	-0.335	-0.351	-0.369	-0.388	-0.406	-0.424	-0.441	-0.459	-0.476	-0.494	-0.510	-0.529	-0.545	-0.562	-0.579	-0.596	-0.611	-0.628	-0.644	-0.659	-0.674	-0.689	-0.702	-0.718	-0.730	-0.744	-0.758	-0.770	-0.781	-0.792	-0.805	-0.816	-0.826	-0.836	-0.846	-0.856	-0.865	-0.875	-0.882	-0.891	-0.899	-0.906	-0.914	-0.921	-0.930	-0.936	-0.942	-0.951	-0.958	-0.965	-0.971	-0.980	-0.986	-0.994	-1.000	-1.008	-1.016	-1.024	-1.032	-1.040	-1.048	-1.058	-1.066	-1.076	-1.085	-1.095	-1.106	-1.116	-1.128	-1.139	-1.151	-1.162	-1.175	-1.186	-1.200	-1.212	-1.226	-1.239	-1.251	-1.265	-1.279	-1.292	-1.306	-1.319	-1.332	-1.346	-1.359	-1.371	-1.384	-1.396	-1.408	-1.419	-1.429	-1.439	-1.450	-1.458	-1.466	-1.475	-1.481	-1.488	-1.494	-1.499	-1.504	-1.506	-1.509	-1.510	-1.511	-1.512	-1.511	-1.509	-1.508	-1.504	-1.500	-1.495	-1.490	-1.484	-1.478	-1.470	-1.462	-1.454	-1.445	-1.435	-1.425	-1.416	-1.405	-1.394	-1.382	-1.370	-1.360	-1.348	-1.336	-1.324	-1.312	-1.300	-1.289	-1.278	-1.266	-1.254	-1.242	-1.231	-1.220	-1.210	-1.200	-1.189	-1.180	-1.170	-1.160	-1.151	-1.144	-1.135	-1.128	-1.120	-1.112	-1.106	-1.100	-1.094	-1.088	-1.082	-1.076	-1.071	-1.066	-1.062	-1.059	-1.054	-1.050	-1.046	-1.042	-1.039	-1.036	-1.031	-1.029	-1.025	-1.022	-1.020	-1.018	-1.015	-1.011	-1.010	-1.008	-1.005	-1.002	-1.001	-0.998	-0.996	-0.994	-0.992	-0.990	-0.988	-0.986	-0.984	-0.982	-0.982	-0.981	-0.980	-0.981	-0.980	-0.980	-0.980	-0.981	-0.981	-0.982	-0.984	-0.986	-0.988	-0.990	-0.994	-0.996	-1.000	-1.004	-1.008	-1.014	-1.019	-1.025	-1.030	-1.036	-1.042	-1.050	-1.058	-1.065	-1.074	-1.082	-1.091	-1.100	-1.111	-1.120	-1.131	-1.141	-1.152	-1.164	-1.175	-1.186	-1.199	-1.210	-1.221	-1.234	-1.246	-1.259	-1.270	-1.282	-1.296	-1.308	-1.320	-1.331	-1.344	-1.355	-1.365	-1.376	-1.388	-1.399	-1.410	-1.420	-1.429	-1.438	-1.446	-1.455	-1.462	-1.470	-1.478	-1.482	-1.488	-1.492	-1.498	-1.501	-1.502	-1.505	-1.505	-1.506	-1.506	-1.505	-1.502	-1.500	-1.495	-1.491	-1.486	-1.479	-1.472	-1.465	-1.455	-1.445	-1.435	-1.425	-1.412	-1.400	-1.386	-1.372	-1.359	-1.342	-1.328	-1.310	-1.294	-1.276	-1.258	-1.240	-1.221	-1.202	-1.184	-1.165	-1.145	-1.125	-1.106	-1.086	-1.065	-1.046	-1.026	-1.008	-0.988	-0.969	-0.950	-0.931	-0.912	-0.892	-0.875	-0.856	-0.840	-0.822	-0.805	-0.789	-0.772	-0.756	-0.741	-0.726	-0.712	-0.698	-0.684	-0.671	-0.658	-0.646	-0.634	-0.622	-0.611	-0.600	-0.589	-0.579	-0.568	-0.558	-0.546	-0.536	-0.526	-0.516	-0.506	-0.495	-0.485	-0.475	-0.465	-0.454	-0.442	-0.431	-0.420	-0.408	-0.395	-0.384	-0.369	-0.356	-0.342	-0.329	-0.314	-0.298	-0.280	-0.265	-0.246	-0.229	-0.210	-0.191	-0.171	-0.151	-0.130	-0.108	-0.085	-0.061	-0.039	-0.014	0.011	0.036	0.062	0.089	0.115	0.144	0.171	0.199	0.225	0.254	0.281	0.310	0.339	0.366	0.394	0.421	0.449	0.476	0.504	0.530	0.556	0.581	0.605	0.630	0.654	0.676	0.698	0.718	0.736	0.755	0.772	0.790	0.804	0.818	0.829	0.841	0.850	0.858	0.865	0.869	0.874	0.875	0.876	0.874	0.871	0.868	0.862	0.855	0.848	0.838	0.826	0.814	0.799	0.784	0.768	0.749	0.730	0.711	0.690	0.668	0.644	0.621	0.596	0.572	0.546	0.520	0.494	0.466	0.440	0.412	0.386	0.359	0.332	0.304	0.278	0.252	0.226	0.200	0.176	0.151	0.128	0.104	0.081	0.060	0.039	0.019	-0.001	-0.020	-0.038	-0.054	-0.070	-0.085	-0.099	-0.110	-0.122	-0.132	-0.142	-0.150	-0.158	-0.164	-0.170	-0.175	-0.179	-0.182	-0.185	-0.185	-0.186	-0.186	-0.186	-0.184	-0.182	-0.180	-0.176	-0.174	-0.170	-0.165	-0.160	-0.156	-0.150	-0.144	-0.138	-0.131	-0.125	-0.119	-0.111	-0.104	-0.096	-0.088	-0.081	-0.072	-0.064	-0.056	-0.046	-0.038	-0.029	-0.020	-0.010	-0.001	0.009	0.018	0.028	0.036	0.046	0.058	0.068	0.078	0.088	0.099	0.109	0.120	0.130	0.142	0.152	0.164	0.176	0.188	0.199	0.211	0.222	0.235	0.248	0.259	0.272	0.284	0.296	0.309	0.321	0.332	0.346	0.358	0.370	0.381	0.394	0.405	0.416	0.428	0.439	0.450	0.460	0.471	0.481	0.491	0.502	0.512	0.522	0.531	0.541	0.550	0.559	0.566	0.575	0.582	0.590	0.598	0.605	0.612	0.619	0.625	0.631	0.638	0.644	0.650	0.654	0.660	0.664	0.670	0.674	0.679	0.682	0.686	0.690	0.694	0.696	0.700	0.704	0.705	0.708	0.711	0.714	0.715	0.718	0.720	0.721	0.722	0.725	0.726	0.728	0.729	0.730	0.731	0.734	0.734	0.736	0.738	0.738	0.740	0.740	0.741	0.742	0.744	0.744	0.746	0.748	0.749	0.750	0.751	0.752	0.755	0.758	0.761	0.764	0.768	0.771	0.775	0.780	0.785	0.791	0.796	0.802	0.810	0.819	0.828	0.836	0.845	0.855	0.866	0.878	0.889	0.901	0.914	0.926	0.940	0.955	0.971	0.986	1.001	1.018	1.034	1.050	1.068	1.085	1.102	1.120	1.136	1.154	1.170	1.188	1.204	1.220	1.235	1.251	1.266	1.282	1.296	1.310	1.322	1.335	1.348	1.358	1.369	1.379	1.386	1.394	1.399	1.404	1.409	1.411	1.414	1.415	1.415	1.414	1.411	1.410	1.406	1.402	1.396	1.390	1.384	1.375	1.368	1.359	1.351	1.340	1.330	1.320	1.309	1.298	1.286	1.274	1.262	1.251	1.238	1.226	1.216	1.204	1.192	1.181	1.171	1.160	1.151	1.140	1.131	1.122	1.114	1.105	1.098	1.090	1.084	1.078	1.071	1.065	1.059	1.055	1.050	1.045	1.041	1.036	1.034	1.029	1.024	1.020	1.016	1.011	1.008	1.004	0.998	0.992	0.988	0.981	0.975	0.968	0.960	0.951	0.941	0.931	0.921	0.909	0.898	0.884	0.870	0.855	0.840	0.824	0.806	0.789	0.770	0.752	0.732	0.711	0.690	0.669	0.646	0.624	0.600	0.576	0.552	0.529	0.504	0.478	0.454	0.428	0.401	0.375	0.350	0.324	0.299	0.272	0.248	0.222	0.198	0.174	0.150	0.126	0.102	0.080	0.056	0.035	0.014	-0.008	-0.029	-0.050	-0.069	-0.088	-0.108	-0.126	-0.144	-0.161	-0.178	-0.195	-0.211	-0.228	-0.244	-0.259	-0.272	-0.288	-0.301	-0.315	-0.329	-0.342	-0.355	-0.370	-0.381	-0.394	-0.408	-0.419	-0.431	-0.442	-0.455	-0.466	-0.479	-0.489	-0.499	-0.510	-0.521	-0.531	-0.541	-0.551	-0.560	-0.569	-0.579	-0.588	-0.596	-0.604	-0.611	-0.618	-0.625	-0.630	-0.635	-0.641	-0.645	-0.649	-0.652	-0.655	-0.656	-0.659	-0.660	-0.659	-0.659	-0.658	-0.656	-0.654	-0.651	-0.648	-0.644	-0.639	-0.634	-0.628	-0.620	-0.614	-0.606	-0.599	-0.589	-0.581	-0.572	-0.564	-0.554	-0.545	-0.536	-0.526	-0.518	-0.507	-0.498	-0.489	-0.479	-0.469	-0.460	-0.450	-0.442	-0.435	-0.428	-0.420	-0.412	-0.408	-0.401	-0.396	-0.391	-0.388	-0.385	-0.382	-0.380	-0.379	-0.379	-0.379	-0.380	-0.381	-0.384	-0.388	-0.392	-0.398	-0.402	-0.408	-0.415	-0.422	-0.430	-0.438	-0.448	-0.458	-0.468	-0.478	-0.489	-0.500	-0.512	-0.524	-0.536	-0.548	-0.560	-0.572	-0.586	-0.598	-0.610	-0.622	-0.634	-0.646	-0.658	-0.670	-0.681	-0.692	-0.702	-0.714	-0.724	-0.732	-0.742	-0.750	-0.759	-0.766	-0.774	-0.780	-0.786	-0.792	-0.798	-0.801	-0.806	-0.809	-0.812	-0.815	-0.818	-0.819	-0.821	-0.822	-0.822	-0.824	-0.825	-0.825	-0.825	-0.825	-0.825	-0.825	-0.826	-0.826	-0.826	-0.828	-0.829	-0.830	-0.831	-0.834	-0.838	-0.840	-0.845	-0.850	-0.855	-0.861	-0.868	-0.875	-0.885	-0.894	-0.904	-0.916	-0.928	-0.940	-0.955	-0.970	-0.986	-1.004	-1.021	-1.041	-1.061	-1.081	-1.102	-1.126	-1.149	-1.172	-1.196	-1.221	-1.248	-1.272	-1.299	-1.326	-1.352	-1.380	-1.408	-1.435	-1.462	-1.490	-1.518	-1.544	-1.571	-1.598	-1.622	-1.648	-1.672	-1.696	-1.719	-1.741	-1.762	-1.784	-1.804	-1.821	-1.840	-1.856	-1.871	-1.886	-1.899	-1.911	-1.922	-1.931	-1.940	-1.946	-1.951	-1.956	-1.961	-1.962	-1.962	-1.964	-1.962	-1.960	-1.955	-1.951	-1.945	-1.939	-1.930	-1.921	-1.911	-1.901	-1.890	-1.879	-1.866	-1.852	-1.839	-1.825	-1.810	-1.795	-1.780	-1.764	-1.748	-1.731	-1.715	-1.699	-1.682	-1.665	-1.650	-1.632	-1.618	-1.600	-1.585	-1.569	-1.555	-1.540	-1.524	-1.510	-1.498	-1.484	-1.471	-1.458	-1.446	-1.436	-1.425	-1.415	-1.405	-1.396	-1.389	-1.380	-1.375	-1.368	-1.362	-1.358	-1.354	-1.350	-1.346	-1.344	-1.342	-1.342	-1.341	-1.342	-1.342	-1.346	-1.348	-1.350	-1.354	-1.358	-1.361	-1.365	-1.370	-1.378	-1.382	-1.388	-1.395	-1.401	-1.409	-1.416	-1.422	-1.430	-1.438	-1.445	-1.452	-1.460	-1.468	-1.475	-1.482	-1.490	-1.496	-1.504	-1.511	-1.516	-1.522	-1.528	-1.534	-1.539	-1.542	-1.546	-1.550	-1.551	-1.554	-1.556	-1.558	-1.559	-1.558	-1.559	-1.558	-1.556	-1.554	-1.550	-1.548	-1.544	-1.540	-1.535	-1.528	-1.522	-1.516	-1.509	-1.500	-1.491	-1.484	-1.475	-1.464	-1.455	-1.444	-1.434	-1.422	-1.410	-1.399	-1.388	-1.375	-1.362	-1.349	-1.338	-1.324	-1.311	-1.299	-1.286	-1.272	-1.260	-1.246	-1.235	-1.222	-1.210	-1.198	-1.185	-1.172	-1.160	-1.150	-1.139	-1.128	-1.118	-1.108	-1.099	-1.090	-1.080	-1.072	-1.065	-1.058	-1.050	-1.044	-1.038	-1.031	-1.026	-1.022	-1.019	-1.015	-1.012	-1.010	-1.009	-1.008	-1.006	-1.005	-1.005	-1.006	-1.008	-1.010	-1.011	-1.014	-1.018	-1.020	-1.024	-1.029	-1.034	-1.038	-1.042	-1.049	-1.055	-1.060	-1.068	-1.072	-1.080	-1.088	-1.094	-1.101	-1.110	-1.118	-1.125	-1.132	-1.140	-1.149	-1.156	-1.165	-1.171	-1.180	-1.188	-1.196	-1.204	-1.212	-1.220	-1.228	-1.236	-1.244	-1.251	-1.259	-1.266	-1.274	-1.281	-1.289	-1.294	-1.301	-1.308	-1.315	-1.320	-1.325	-1.332	-1.338	-1.344	-1.349	-1.352	-1.358	-1.362	-1.366	-1.370	-1.375	-1.379	-1.382	-1.388	-1.390	-1.394	-1.396	-1.400	-1.402	-1.405	-1.409	-1.411	-1.414	-1.418	-1.420	-1.424	-1.426	-1.430	-1.432	-1.436	-1.439	-1.442	-1.445	-1.449	-1.452	-1.456	-1.461	-1.465	-1.470	-1.476	-1.481	-1.486	-1.492	-1.498	-1.504	-1.511	-1.519	-1.525	-1.532	-1.540	-1.549	-1.556	-1.564	-1.574	-1.581	-1.591	-1.600	-1.609	-1.619	-1.628	-1.636	-1.645	-1.655	-1.662	-1.671	-1.680	-1.690	-1.698	-1.705	-1.714	-1.721	-1.728	-1.734	-1.740	-1.746	-1.751	-1.756	-1.759	-1.762	-1.765	-1.769	-1.770	-1.772	-1.772	-1.772	-1.772	-1.772	-1.771	-1.769	-1.766	-1.764	-1.761	-1.759	-1.754	-1.749	-1.744	-1.739	-1.734	-1.728	-1.722	-1.718	-1.711	-1.705	-1.698	-1.692	-1.686	-1.679	-1.674	-1.666	-1.661	-1.655	-1.649	-1.644	-1.638	-1.634	-1.629	-1.625	-1.621	-1.619	-1.616	-1.614	-1.612	-1.610	-1.610	-1.609	-1.608	-1.608	-1.608	-1.610	-1.610	-1.610	-1.612	-1.615	-1.618	-1.620	-1.622	-1.626	-1.630	-1.632	-1.636	-1.641	-1.646	-1.650	-1.655	-1.660	-1.665	-1.671	-1.675	-1.681	-1.686	-1.691	-1.699	-1.702	-1.709	-1.715	-1.721	-1.726	-1.732	-1.739	-1.745	-1.751	-1.758	-1.765	-1.771	-1.778	-1.785	-1.792	-1.799	-1.808	-1.815	-1.822	-1.830	-1.840	-1.848	-1.858	-1.866	-1.876	-1.886	-1.895	-1.906	-1.918	-1.929	-1.940	-1.951	-1.964	-1.976	-1.989	-2.001	-2.015	-2.029	-2.041	-2.056	-2.070	-2.084	-2.099	-2.112	-2.128	-2.142	-2.158	-2.174	-2.189	-2.204	-2.220	-2.235	-2.252	-2.269	-2.284	-2.299	-2.315	-2.331	-2.346	-2.361	-2.378	-2.392	-2.409	-2.422	-2.438	-2.452	-2.468	-2.482	-2.496	-2.511	-2.525	-2.540	-2.552	-2.566	-2.580	-2.594	-2.606	-2.618	-2.630	-2.642	-2.655	-2.666	-2.678	-2.689	-2.700	-2.711	-2.722	-2.734	-2.745	-2.756	-2.768	-2.778	-2.788	-2.798	-2.809	-2.819	-2.829	-2.840	-2.850	-2.860	-2.871	-2.880	-2.891	-2.902	-2.912	-2.921	-2.931	-2.941	-2.951	-2.961	-2.970	-2.980	-2.991	-3.000	-3.010	-3.020	-3.029	-3.039	-3.049	-3.058	-3.066	-3.076	-3.085	-3.092	-3.101	-3.109	-3.118	-3.125	-3.132	-3.140	-3.146	-3.152	-3.159	-3.164	-3.169	-3.174	-3.178	-3.180	-3.184	-3.186	-3.189	-3.190	-3.192	-3.192	-3.194	-3.192	-3.192	-3.191	-3.191	-3.190	-3.188	-3.186	-3.184	-3.182	-3.179	-3.176	-3.174	-3.170	-3.169	-3.166	-3.162	-3.160	-3.159	-3.156	-3.155	-3.154	-3.152	-3.151	-3.152	-3.152	-3.154	-3.155	-3.156	-3.159	-3.161	-3.164	-3.169	-3.174	-3.178	-3.184	-3.190	-3.198	-3.205	-3.214	-3.222	-3.232	-3.242	-3.254	-3.265	-3.276	-3.289	-3.301	-3.314	-3.328	-3.340	-3.355	-3.370	-3.382	-3.398	-3.414	-3.428	-3.442	-3.458	-3.474	-3.489	-3.504	-3.519	-3.534	-3.548	-3.562	-3.578	-3.591	-3.605	-3.619	-3.632	-3.646	-3.659	-3.671	-3.684	-3.696	-3.708	-3.719	-3.729	-3.740	-3.750	-3.760	-3.769	-3.779	-3.789	-3.796	-3.804	-3.812	-3.820	-3.828	-3.832	-3.839	-3.846	-3.851	-3.856	-3.861	-3.866	-3.869	-3.872	-3.878	-3.879	-3.881	-3.884	-3.884	-3.886	-3.886	-3.886	-3.885	-3.885	-3.882	-3.879	-3.876	-3.872	-3.869	-3.864	-3.858	-3.852	-3.845	-3.838	-3.829	-3.820	-3.810	-3.799	-3.788	-3.776	-3.761	-3.749	-3.734	-3.719	-3.704	-3.688	-3.670	-3.652	-3.634	-3.616	-3.598	-3.579	-3.560	-3.540	-3.519	-3.500	-3.479	-3.458	-3.438	-3.416	-3.395	-3.375	-3.355	-3.334	-3.314	-3.295	-3.274	-3.255	-3.236	-3.219	-3.200	-3.182	-3.166	-3.149	-3.134	-3.118	-3.104	-3.090	-3.076	-3.062	-3.050	-3.039	-3.028	-3.018	-3.009	-3.000	-2.991	-2.984	-2.976	-2.969	-2.961	-2.956	-2.951	-2.945	-2.940	-2.935	-2.931	-2.926	-2.922	-2.916	-2.912	-2.909	-2.904	-2.899	-2.895	-2.890	-2.882	-2.878	-2.871	-2.865	-2.859	-2.851	-2.844	-2.835	-2.828	-2.818	-2.809	-2.798	-2.788	-2.776	-2.764	-2.751	-2.739	-2.725	-2.711	-2.698	-2.682	-2.669	-2.654	-2.638	-2.622	-2.608	-2.591	-2.575	-2.559	-2.544	-2.528	-2.511	-2.495	-2.479	-2.465	-2.450	-2.435	-2.420	-2.406	-2.394	-2.381	-2.369	-2.356	-2.345	-2.334	-2.325	-2.316	-2.308	-2.301	-2.294	-2.288	-2.282	-2.279	-2.275	-2.271	-2.270	-2.269	-2.266	-2.268	-2.266	-2.268	-2.268	-2.270	-2.272	-2.274	-2.278	-2.280	-2.282	-2.285	-2.289	-2.292	-2.295	-2.298	-2.300	-2.304	-2.305	-2.308	-2.309	-2.309	-2.310	-2.310	-2.310	-2.309	-2.308	-2.305	-2.304	-2.300	-2.295	-2.291	-2.285	-2.278	-2.271	-2.264	-2.256	-2.248	-2.238	-2.228	-2.218	-2.206	-2.196	-2.185	-2.174	-2.162	-2.149	-2.138	-2.125	-2.112	-2.100	-2.088	-2.074	-2.062	-2.051	-2.039	-2.029	-2.018	-2.006	-1.996	-1.986	-1.978	-1.969	-1.961	-1.954	-1.948	-1.940	-1.935	-1.932	-1.928	-1.924	-1.921	-1.920	-1.919	-1.919	-1.919	-1.920	-1.921	-1.925	-1.926	-1.931	-1.935	-1.940	-1.946	-1.951	-1.959	-1.966	-1.974	-1.982	-1.990	-2.000	-2.009	-2.019	-2.029	-2.040	-2.050	-2.062	-2.074	-2.085	-2.098	-2.110	-2.122	-2.135	-2.148	-2.161	-2.174	-2.189	-2.202	-2.215	-2.230	-2.245	-2.259	-2.274	-2.289	-2.305	-2.319	-2.334	-2.350	-2.365	-2.381	-2.398	-2.414	-2.431	-2.449	-2.466	-2.484	-2.502	-2.520	-2.538	-2.556	-2.575	-2.592	-2.611	-2.630	-2.650	-2.669	-2.686	-2.706	-2.724	-2.744	-2.762	-2.780	-2.800	-2.818	-2.835	-2.854	-2.871	-2.889	-2.905	-2.921	-2.938	-2.954	-2.969	-2.984	-2.999	-3.012	-3.025	-3.039	-3.050	-3.061	-3.072	-3.082	-3.091	-3.100	-3.108	-3.114	-3.120	-3.126	-3.130	-3.134	-3.136	-3.138	-3.139	-3.139	-3.139	-3.138	-3.135	-3.132	-3.130	-3.125	-3.120	-3.114	-3.109	-3.102	-3.094	-3.085	-3.076	-3.068	-3.059	-3.049	-3.039	-3.029	-3.018	-3.008	-2.996	-2.985	-2.975	-2.964	-2.952	-2.942	-2.931	-2.920	-2.910	-2.900	-2.889	-2.879	-2.870	-2.861	-2.852	-2.845	-2.836	-2.829	-2.822	-2.815	-2.809	-2.804	-2.798	-2.791	-2.788	-2.784	-2.780	-2.776	-2.772	-2.770	-2.768	-2.765	-2.764	-2.761	-2.760	-2.758	-2.756	-2.755	-2.752	-2.751	-2.749	-2.748	-2.746	-2.744	-2.741	-2.739	-2.735	-2.732	-2.729	-2.725	-2.720	-2.715	-2.710	-2.704	-2.698	-2.691	-2.682	-2.675	-2.668	-2.658	-2.649	-2.639	-2.629	-2.618	-2.608	-2.596	-2.584	-2.571	-2.559	-2.545	-2.532	-2.519	-2.504	-2.491	-2.476	-2.461	-2.448	-2.432	-2.418	-2.402	-2.388	-2.372	-2.359	-2.344	-2.330	-2.316	-2.301	-2.288	-2.274	-2.260	-2.246	-2.234	-2.220	-2.209	-2.196	-2.184	-2.172	-2.161	-2.150	-2.139	-2.129	-2.118	-2.109	-2.098	-2.089	-2.080	-2.071	-2.062	-2.054	-2.046	-2.039	-2.031	-2.024	-2.016	-2.010	-2.004	-1.998	-1.991	-1.986	-1.981	-1.978	-1.974	-1.969	-1.965	-1.961	-1.960	-1.956	-1.955	-1.952	-1.951	-1.950	-1.950	-1.950	-1.951	-1.952	-1.954	-1.956	-1.958	-1.962	-1.965	-1.970	-1.974	-1.980	-1.985	-1.992	-2.000	-2.006	-2.015	-2.024	-2.033	-2.042	-2.052	-2.064	-2.074	-2.085	-2.096	-2.110	-2.122	-2.135	-2.148	-2.162	-2.176	-2.191	-2.205	-2.220	-2.235	-2.250	-2.265	-2.280	-2.295	-2.311	-2.326	-2.342	-2.356	-2.371	-2.388	-2.401	-2.416	-2.430	-2.445	-2.459	-2.472	-2.485	-2.499	-2.511	-2.524	-2.536	-2.548	-2.559	-2.569	-2.579	-2.589	-2.598	-2.606	-2.615	-2.622	-2.630	-2.636	-2.642	-2.649	-2.654	-2.659	-2.662	-2.666	-2.669	-2.671	-2.674	-2.675	-2.676	-2.675	-2.675	-2.675	-2.674	-2.671	-2.669	-2.666	-2.662	-2.659	-2.654	-2.649	-2.644	-2.639	-2.631	-2.625	-2.619	-2.610	-2.602	-2.595	-2.586	-2.578	-2.569	-2.560	-2.551	-2.541	-2.532	-2.522	-2.515	-2.506	-2.496	-2.488	-2.479	-2.471	-2.462	-2.455	-2.448	-2.440	-2.434	-2.428	-2.422	-2.416	-2.411	-2.409	-2.405	-2.402	-2.400	-2.398	-2.398	-2.396	-2.399	-2.399	-2.401	-2.404	-2.408	-2.411	-2.416	-2.421	-2.429	-2.435	-2.444	-2.451	-2.461	-2.470	-2.481	-2.491	-2.502	-2.514	-2.525	-2.539	-2.551	-2.565	-2.576	-2.590	-2.605	-2.619	-2.631	-2.646	-2.660	-2.675	-2.689	-2.702	-2.716	-2.730	-2.744	-2.758	-2.770	-2.782	-2.795	-2.808	-2.820	-2.831	-2.844	-2.854	-2.865	-2.874	-2.884	-2.892	-2.901	-2.910	-2.918	-2.926	-2.932	-2.940	-2.945	-2.951	-2.956	-2.961	-2.966	-2.971	-2.975	-2.980	-2.984	-2.986	-2.990	-2.994	-2.996	-2.999	-3.002	-3.005	-3.008	-3.010	-3.012	-3.015	-3.018	-3.020	-3.021	-3.024	-3.025	-3.029	-3.030	-3.032	-3.035	-3.036	-3.040	-3.042	-3.044	-3.046	-3.049	-3.051	-3.052	-3.055	-3.058	-3.060	-3.062	-3.064	-3.065	-3.069	-3.070	-3.071	-3.072	-3.075	-3.076	-3.076	-3.078	-3.079	-3.079	-3.079	-3.079	-3.078	-3.079	-3.078	-3.076	-3.075	-3.072	-3.071	-3.068	-3.065	-3.062	-3.059	-3.055	-3.050	-3.046	-3.041	-3.036	-3.030	-3.024	-3.018	-3.011	-3.004	-2.995	-2.989	-2.981	-2.972	-2.964	-2.955	-2.946	-2.938	-2.929	-2.920	-2.910	-2.900	-2.892	-2.882	-2.872	-2.864	-2.855	-2.845	-2.836	-2.826	-2.818	-2.809	-2.800	-2.791	-2.784	-2.775	-2.766	-2.759	-2.751	-2.744	-2.736	-2.730	-2.722	-2.716	-2.709	-2.702	-2.698	-2.690	-2.685	-2.680	-2.675	-2.669	-2.665	-2.660	-2.656	-2.650	-2.645	-2.641	-2.635	-2.630	-2.625	-2.621	-2.616	-2.611	-2.605	-2.600	-2.594	-2.588	-2.581	-2.575	-2.569	-2.561	-2.554	-2.546	-2.539	-2.530	-2.521	-2.514	-2.504	-2.495	-2.485	-2.475	-2.464	-2.454	-2.442	-2.431	-2.420	-2.409	-2.396	-2.384	-2.371	-2.359	-2.346	-2.332	-2.319	-2.305	-2.292	-2.279	-2.265	-2.251	-2.238	-2.222	-2.210	-2.196	-2.184	-2.170	-2.158	-2.145	-2.131	-2.119	-2.108	-2.095	-2.082	-2.072	-2.061	-2.050	-2.040	-2.030	-2.021	-2.013	-2.004	-1.996	-1.988	-1.980	-1.975	-1.968	-1.962	-1.958	-1.952	-1.948	-1.945	-1.941	-1.939	-1.938	-1.936	-1.935	-1.934	-1.934	-1.934	-1.935	-1.936	-1.939	-1.941	-1.945	-1.949	-1.952	-1.958	-1.962	-1.968	-1.975	-1.981	-1.989	-1.996	-2.004	-2.013	-2.021	-2.031	-2.041	-2.051	-2.064	-2.074	-2.085	-2.096	-2.110	-2.122	-2.135	-2.148	-2.162	-2.175	-2.190	-2.205	-2.218	-2.232	-2.248	-2.262	-2.278	-2.292	-2.308	-2.322	-2.338	-2.354	-2.369	-2.385	-2.400	-2.415	-2.431	-2.446	-2.462	-2.478	-2.491	-2.506	-2.521	-2.536	-2.551	-2.566	-2.580	-2.594	-2.608	-2.621	-2.635	-2.648	-2.660	-2.674	-2.686	-2.699	-2.711	-2.724	-2.735	-2.746	-2.759	-2.770	-2.781	-2.792	-2.804	-2.814	-2.824	-2.835	-2.844	-2.854	-2.864	-2.874	-2.884	-2.894	-2.902	-2.914	-2.922	-2.931	-2.940	-2.949	-2.959	-2.966	-2.974	-2.984	-2.991	-3.000	-3.009	-3.018	-3.025	-3.032	-3.040	-3.048	-3.055	-3.062	-3.070	-3.078	-3.085	-3.091	-3.098	-3.104	-3.110	-3.118	-3.122	-3.128	-3.134	-3.138	-3.142	-3.148	-3.151	-3.156	-3.161	-3.165	-3.168	-3.172	-3.175	-3.179	-3.181	-3.185	-3.188	-3.190	-3.192	-3.195	-3.199	-3.200	-3.202	-3.205	-3.208	-3.210	-3.211	-3.212	-3.215	-3.216	-3.218	-3.220	-3.221	-3.224	-3.225	-3.225	-3.226	-3.229	-3.229	-3.231	-3.232	-3.234	-3.235	-3.235	-3.236	-3.238	-3.238	-3.238	-3.238	-3.238	-3.238	-3.238	-3.238	-3.236	-3.235	-3.235	-3.234	-3.232	-3.231	-3.229	-3.228	-3.225	-3.222	-3.221	-3.218	-3.215	-3.212	-3.209	-3.205	-3.202	-3.199	-3.194	-3.190	-3.186	-3.181	-3.176	-3.171	-3.168	-3.164	-3.159	-3.154	-3.150	-3.145	-3.140	-3.136	-3.132	-3.129	-3.125	-3.121	-3.119	-3.114	-3.112	-3.109	-3.106	-3.105	-3.104	-3.102	-3.101	-3.101	-3.100	-3.101	-3.102	-3.101	-3.104	-3.105	-3.106	-3.108	-3.110	-3.111	-3.115	-3.118	-3.119	-3.122	-3.125	-3.128	-3.130	-3.132	-3.135	-3.138	-3.140	-3.142	-3.144	-3.146	-3.148	-3.149	-3.151	-3.151	-3.151	-3.152	-3.151	-3.150	-3.149	-3.148	-3.145	-3.144	-3.140	-3.138	-3.132	-3.130	-3.125	-3.120	-3.114	-3.109	-3.102	-3.096	-3.089	-3.082	-3.074	-3.066	-3.059	-3.049	-3.040	-3.031	-3.022	-3.012	-3.002	-2.992	-2.982	-2.972	-2.962	-2.951	-2.940	-2.930	-2.920	-2.909	-2.896	-2.886	-2.875	-2.865	-2.854	-2.842	-2.831	-2.820	-2.809	-2.799	-2.788	-2.776	-2.765	-2.754	-2.742	-2.732	-2.721	-2.711	-2.700	-2.690	-2.679	-2.670	-2.660	-2.649	-2.640	-2.631	-2.621	-2.611	-2.604	-2.594	-2.585	-2.576	-2.569	-2.562	-2.555	-2.548	-2.541	-2.536	-2.529	-2.525	-2.520	-2.515	-2.511	-2.509	-2.505	-2.502	-2.501	-2.500	-2.499	-2.498	-2.499	-2.499	-2.499	-2.501	-2.504	-2.506	-2.510	-2.514	-2.518	-2.521	-2.526	-2.532	-2.538	-2.544	-2.551	-2.559	-2.565	-2.574	-2.581	-2.589	-2.596	-2.605	-2.614	-2.622	-2.630	-2.639	-2.649	-2.658	-2.666	-2.675	-2.682	-2.691	-2.700	-2.708	-2.715	-2.722	-2.731	-2.738	-2.744	-2.750	-2.756	-2.760	-2.766	-2.770	-2.772	-2.776	-2.779	-2.780	-2.781	-2.781	-2.781	-2.779	-2.776	-2.774	-2.770	-2.765	-2.759	-2.752	-2.745	-2.738	-2.729	-2.716	-2.706	-2.694	-2.680	-2.666	-2.652	-2.636	-2.619	-2.601	-2.582	-2.564	-2.544	-2.521	-2.500	-2.478	-2.454	-2.429	-2.404	-2.379	-2.352	-2.325	-2.296	-2.268	-2.238	-2.208	-2.178	-2.146	-2.112	-2.081	-2.049	-2.015	-1.982	-1.949	-1.915	-1.880	-1.845	-1.810	-1.775	-1.740	-1.705	-1.669	-1.634	-1.599	-1.564	-1.529	-1.495	-1.460	-1.426	-1.392	-1.359	-1.325	-1.292	-1.259	-1.226	-1.194	-1.162	-1.131	-1.101	-1.071	-1.042	-1.014	-0.985	-0.958	-0.931	-0.906	-0.880	-0.856	-0.832	-0.810	-0.788	-0.766	-0.746	-0.728	-0.709	-0.690	-0.674	-0.659	-0.644	-0.630	-0.618	-0.605	-0.595	-0.584	-0.575	-0.566	-0.560	-0.554	-0.548	-0.544	-0.540	-0.538	-0.536	-0.535	-0.535	-0.536	-0.538	-0.540	-0.544	-0.548	-0.554	-0.559	-0.566	-0.572	-0.580	-0.590	-0.599	-0.609	-0.618	-0.629	-0.640	-0.652	-0.664	-0.676	-0.689	-0.701	-0.714	-0.728	-0.740	-0.754	-0.768	-0.781	-0.794	-0.809	-0.821	-0.834	-0.846	-0.859	-0.869	-0.880	-0.892	-0.902	-0.912	-0.921	-0.930	-0.939	-0.946	-0.952	-0.960	-0.965	-0.970	-0.974	-0.978	-0.979	-0.980	-0.982	-0.982	-0.981	-0.980	-0.978	-0.975	-0.970	-0.966	-0.961	-0.955	-0.949	-0.941	-0.934	-0.925	-0.915	-0.906	-0.895	-0.884	-0.872	-0.860	-0.848	-0.835	-0.822	-0.809	-0.795	-0.781	-0.768	-0.754	-0.740	-0.726	-0.712	-0.699	-0.685	-0.672	-0.659	-0.645	-0.634	-0.621	-0.609	-0.596	-0.586	-0.576	-0.566	-0.558	-0.549	-0.540	-0.532	-0.526	-0.520	-0.516	-0.511	-0.507	-0.505	-0.502	-0.502	-0.501	-0.502	-0.504	-0.507	-0.510	-0.515	-0.520	-0.525	-0.532	-0.539	-0.546	-0.556	-0.564	-0.574	-0.585	-0.595	-0.606	-0.619	-0.630	-0.642	-0.655	-0.669	-0.681	-0.695	-0.709	-0.722	-0.736	-0.750	-0.765	-0.779	-0.792	-0.809	-0.821	-0.835	-0.849	-0.862	-0.876	-0.889	-0.901	-0.914	-0.926	-0.938	-0.950	-0.961	-0.972	-0.984	-0.994	-1.005	-1.015	-1.025	-1.035	-1.044	-1.052	-1.061	-1.070	-1.079	-1.088	-1.095	-1.102	-1.111	-1.118	-1.125	-1.131	-1.139	-1.146	-1.152	-1.159	-1.165	-1.171	-1.179	-1.185	-1.192	-1.200	-1.206	-1.214	-1.221	-1.229	-1.236	-1.244	-1.252	-1.262	-1.270	-1.279	-1.290	-1.299	-1.309	-1.320	-1.330	-1.342	-1.354	-1.366	-1.379	-1.391	-1.405	-1.418	-1.431	-1.446	-1.460	-1.475	-1.490	-1.506	-1.521	-1.538	-1.555	-1.570	-1.588	-1.604	-1.620	-1.636	-1.652	-1.670	-1.686	-1.701	-1.718	-1.734	-1.749	-1.762	-1.778	-1.791	-1.804	-1.818	-1.828	-1.840	-1.850	-1.860	-1.869	-1.878	-1.884	-1.890	-1.894	-1.899	-1.902	-1.904	-1.905	-1.905	-1.905	-1.902	-1.900	-1.896	-1.891	-1.886	-1.880	-1.872	-1.864	-1.855	-1.845	-1.836	-1.824	-1.812	-1.800	-1.788	-1.775	-1.760	-1.746	-1.732	-1.719	-1.702	-1.689	-1.674	-1.659	-1.645	-1.630	-1.615	-1.601	-1.588	-1.572	-1.560	-1.546	-1.535	-1.521	-1.511	-1.500	-1.489	-1.479	-1.469	-1.460	-1.451	-1.445	-1.438	-1.431	-1.425	-1.419	-1.415	-1.411	-1.408	-1.404	-1.401	-1.398	-1.396	-1.394	-1.392	-1.392	-1.391	-1.390	-1.390	-1.389	-1.389	-1.389	-1.389	-1.388	-1.389	-1.388	-1.388	-1.388	-1.388	-1.386	-1.385	-1.384	-1.384	-1.382	-1.380	-1.378	-1.376	-1.374	-1.371	-1.369	-1.366	-1.362	-1.359	-1.356	-1.351	-1.349	-1.345	-1.341	-1.338	-1.334	-1.329	-1.325	-1.321	-1.318	-1.315	-1.310	-1.308	-1.305	-1.302	-1.300	-1.298	-1.298	-1.296	-1.295	-1.294	-1.295	-1.295	-1.296	-1.298	-1.300	-1.302	-1.306	-1.310	-1.315	-1.319	-1.324	-1.330	-1.338	-1.344	-1.352	-1.360	-1.369	-1.378	-1.386	-1.396	-1.406	-1.418	-1.429	-1.440	-1.450	-1.462	-1.475	-1.486	-1.500	-1.511	-1.524	-1.536	-1.550	-1.562	-1.574	-1.586	-1.599	-1.610	-1.621	-1.632	-1.644	-1.655	-1.666	-1.675	-1.685	-1.694	-1.701	-1.709	-1.716	-1.722	-1.729	-1.734	-1.738	-1.741	-1.744	-1.746	-1.746	-1.748	-1.748	-1.746	-1.744	-1.742	-1.739	-1.734	-1.730	-1.724	-1.718	-1.710	-1.702	-1.695	-1.685	-1.675	-1.666	-1.656	-1.644	-1.631	-1.620	-1.608	-1.595	-1.581	-1.569	-1.554	-1.540	-1.526	-1.511	-1.498	-1.484	-1.468	-1.454	-1.439	-1.425	-1.410	-1.396	-1.381	-1.366	-1.352	-1.339	-1.324	-1.311	-1.298	-1.282	-1.270	-1.256	-1.242	-1.229	-1.218	-1.205	-1.192	-1.180	-1.168	-1.156	-1.144	-1.132	-1.120	-1.109	-1.098	-1.086	-1.074	-1.062	-1.051	-1.038	-1.025	-1.012	-1.000	-0.988	-0.974	-0.959	-0.945	-0.932	-0.916	-0.901	-0.886	-0.869	-0.854	-0.836	-0.818	-0.800	-0.780	-0.762	-0.741	-0.720	-0.700	-0.678	-0.655	-0.631	-0.608	-0.584	-0.559	-0.532	-0.506	-0.479	-0.451	-0.424	-0.395	-0.365	-0.336	-0.306	-0.275	-0.244	-0.214	-0.182	-0.151	-0.120	-0.088	-0.058	-0.026	0.005	0.036	0.066	0.096	0.125	0.155	0.184	0.211	0.239	0.265	0.291	0.315	0.339	0.362	0.384	0.404	0.422	0.440	0.456	0.471	0.485	0.498	0.509	0.518	0.525	0.531	0.536	0.539	0.541	0.540	0.538	0.534	0.530	0.522	0.515	0.506	0.494	0.482	0.468	0.454	0.438	0.421	0.402	0.382	0.361	0.341	0.319	0.296	0.272	0.248	0.224	0.199	0.172	0.148	0.122	0.098	0.072	0.048	0.021	-0.001	-0.026	-0.049	-0.072	-0.094	-0.116	-0.136	-0.156	-0.175	-0.192	-0.210	-0.226	-0.240	-0.254	-0.266	-0.278	-0.288	-0.298	-0.305	-0.311	-0.316	-0.320	-0.322	-0.325	-0.325	-0.326	-0.324	-0.321	-0.316	-0.312	-0.308	-0.301	-0.292	-0.285	-0.276	-0.268	-0.259	-0.248	-0.236	-0.226	-0.215	-0.202	-0.192	-0.181	-0.169	-0.156	-0.146	-0.134	-0.122	-0.111	-0.100	-0.089	-0.079	-0.069	-0.058	-0.048	-0.038	-0.029	-0.020	-0.011	-0.002	0.005	0.012	0.020	0.026	0.034	0.041	0.046	0.051	0.059	0.062	0.068	0.074	0.078	0.082	0.088	0.092	0.098	0.101	0.106	0.111	0.116	0.121	0.126	0.131	0.135	0.141	0.148	0.154	0.160	0.166	0.172	0.180	0.188	0.194	0.201	0.210	0.218	0.226	0.235	0.245	0.252	0.264	0.272	0.282	0.294	0.304	0.315	0.325	0.336	0.348	0.359	0.370	0.382	0.394	0.406	0.419	0.432	0.444	0.458	0.470	0.481	0.495	0.507	0.520	0.532	0.545	0.559	0.570	0.582	0.595	0.606	0.618	0.630	0.641	0.654	0.664	0.675	0.685	0.696	0.706	0.716	0.726	0.735	0.744	0.752	0.761	0.769	0.776	0.782	0.790	0.796	0.804	0.809	0.815	0.819	0.824	0.828	0.831	0.834	0.838	0.840	0.844	0.845	0.848	0.849	0.850	0.851	0.851	0.851	0.852	0.851	0.851	0.851	0.850	0.850	0.849	0.849	0.849	0.848	0.846	0.846	0.846	0.848	0.848	0.849	0.850	0.852	0.852	0.856	0.859	0.862	0.866	0.871	0.876	0.881	0.888	0.894	0.900	0.908	0.915	0.924	0.932	0.942	0.952	0.964	0.974	0.985	0.998	1.009	1.022	1.034	1.048	1.060	1.072	1.085	1.098	1.110	1.121	1.134	1.146	1.159	1.170	1.181	1.192	1.202	1.212	1.222	1.231	1.239	1.246	1.255	1.260	1.266	1.271	1.275	1.279	1.281	1.285	1.286	1.286	1.286	1.286	1.285	1.284	1.280	1.278	1.275	1.270	1.266	1.262	1.258	1.252	1.249	1.242	1.236	1.231	1.226	1.219	1.212	1.208	1.201	1.195	1.190	1.184	1.179	1.174	1.169	1.164	1.160	1.155	1.151	1.146	1.142	1.139	1.135	1.131	1.129	1.125	1.121	1.119	1.115	1.112	1.109	1.108	1.104	1.100	1.098	1.094	1.089	1.085	1.079	1.074	1.068	1.062	1.056	1.049	1.040	1.032	1.024	1.014	1.004	0.992	0.981	0.968	0.955	0.940	0.925	0.908	0.892	0.874	0.855	0.838	0.818	0.795	0.775	0.754	0.730	0.708	0.682	0.659	0.634	0.609	0.582	0.556	0.530	0.502	0.475	0.449	0.420	0.392	0.364	0.336	0.308	0.280	0.251	0.224	0.194	0.166	0.139	0.110	0.084	0.055	0.028	0.001	-0.026	-0.052	-0.080	-0.106	-0.131	-0.158	-0.184	-0.209	-0.234	-0.260	-0.285	-0.310	-0.335	-0.360	-0.384	-0.409	-0.431	-0.456	-0.480	-0.504	-0.528	-0.551	-0.574	-0.598	-0.620	-0.642	-0.666	-0.689	-0.711	-0.732	-0.755	-0.778	-0.798	-0.820	-0.841	-0.861	-0.881	-0.901	-0.921	-0.939	-0.958	-0.976	-0.994	-1.010	-1.026	-1.042	-1.056	-1.070	-1.084	-1.096	-1.109	-1.119	-1.129	-1.138	-1.145	-1.151	-1.159	-1.162	-1.166	-1.169	-1.171	-1.172	-1.172	-1.171	-1.169	-1.165	-1.161	-1.158	-1.151	-1.142	-1.136	-1.126	-1.118	-1.108	-1.095	-1.084	-1.071	-1.059	-1.045	-1.031	-1.018	-1.001	-0.988	-0.971	-0.958	-0.942	-0.926	-0.911	-0.896	-0.881	-0.866	-0.851	-0.836	-0.822	-0.810	-0.798	-0.785	-0.774	-0.762	-0.752	-0.742	-0.734	-0.726	-0.720	-0.714	-0.709	-0.704	-0.700	-0.699	-0.696	-0.695	-0.695	-0.698	-0.699	-0.702	-0.705	-0.710	-0.716	-0.722	-0.728	-0.736	-0.744	-0.754	-0.761	-0.772	-0.782	-0.792	-0.805	-0.816	-0.828	-0.840	-0.851	-0.862	-0.875	-0.886	-0.898	-0.909	-0.920	-0.931	-0.942	-0.952	-0.962	-0.972	-0.981	-0.990	-0.999	-1.006	-1.012	-1.019	-1.025	-1.030	-1.035	-1.039	-1.042	-1.045	-1.048	-1.049	-1.049	-1.049	-1.049	-1.048	-1.048	-1.045	-1.042	-1.040	-1.036	-1.034	-1.030	-1.028	-1.022	-1.019	-1.014	-1.010	-1.006	-1.001	-0.998	-0.994	-0.990	-0.988	-0.985	-0.982	-0.981	-0.980	-0.980	-0.980	-0.981	-0.984	-0.986	-0.990	-0.995	-1.001	-1.008	-1.015	-1.024	-1.034	-1.045	-1.058	-1.070	-1.085	-1.101	-1.118	-1.136	-1.155	-1.175	-1.196	-1.220	-1.242	-1.266	-1.291	-1.316	-1.344	-1.371	-1.399	-1.429	-1.458	-1.488	-1.518	-1.549	-1.579	-1.610	-1.641	-1.672	-1.704	-1.732	-1.764	-1.792	-1.822	-1.851	-1.880	-1.906	-1.932	-1.959	-1.984	-2.007	-2.031	-2.052	-2.072	-2.092	-2.111	-2.126	-2.142	-2.156	-2.168	-2.179	-2.189	-2.198	-2.204	-2.209	-2.211	-2.214	-2.214	-2.214	-2.210	-2.206	-2.200	-2.194	-2.185	-2.178	-2.166	-2.155	-2.142	-2.129	-2.112	-2.098	-2.081	-2.064	-2.046	-2.027	-2.007	-1.989	-1.969	-1.949	-1.928	-1.906	-1.885	-1.865	-1.845	-1.822	-1.802	-1.784	-1.764	-1.745	-1.726	-1.708	-1.690	-1.674	-1.658	-1.642	-1.628	-1.614	-1.599	-1.586	-1.576	-1.565	-1.556	-1.548	-1.540	-1.534	-1.529	-1.524	-1.520	-1.516	-1.514	-1.514	-1.514	-1.515	-1.516	-1.518	-1.521	-1.525	-1.530	-1.535	-1.541	-1.548	-1.554	-1.561	-1.569	-1.579	-1.586	-1.595	-1.604	-1.614	-1.622	-1.634	-1.642	-1.652	-1.662	-1.671	-1.681	-1.691	-1.701	-1.710	-1.719	-1.728	-1.736	-1.745	-1.752	-1.761	-1.768	-1.775	-1.781	-1.788	-1.794	-1.798	-1.802	-1.806	-1.810	-1.812	-1.815	-1.816	-1.819	-1.820	-1.820	-1.819	-1.819	-1.818	-1.814	-1.812	-1.808	-1.805	-1.800	-1.795	-1.789	-1.782	-1.776	-1.770	-1.761	-1.752	-1.744	-1.735	-1.725	-1.716	-1.705	-1.695	-1.684	-1.674	-1.661	-1.650	-1.638	-1.626	-1.612	-1.601	-1.589	-1.575	-1.562	-1.549	-1.536	-1.522	-1.510	-1.496	-1.484	-1.470	-1.458	-1.446	-1.432	-1.421	-1.409	-1.396	-1.385	-1.374	-1.364	-1.354	-1.344	-1.334	-1.325	-1.316	-1.309	-1.301	-1.292	-1.288	-1.280	-1.275	-1.271	-1.266	-1.262	-1.260	-1.256	-1.255	-1.254	-1.252	-1.254	-1.254	-1.255	-1.258	-1.259	-1.261	-1.265	-1.270	-1.274	-1.279	-1.285	-1.291	-1.298	-1.304	-1.312	-1.320	-1.329	-1.336	-1.345	-1.355	-1.365	-1.374	-1.384	-1.394	-1.404	-1.414	-1.425	-1.435	-1.445	-1.455	-1.466	-1.475	-1.485	-1.495	-1.505	-1.514	-1.522	-1.531	-1.539	-1.548	-1.556	-1.562	-1.570	-1.576	-1.581	-1.588	-1.592	-1.598	-1.601	-1.605	-1.608	-1.610	-1.614	-1.614	-1.616	-1.616	-1.616	-1.618	-1.616	-1.616	-1.615	-1.612	-1.611	-1.609	-1.606	-1.604	-1.601	-1.599	-1.596	-1.594	-1.590	-1.588	-1.584	-1.581	-1.579	-1.576	-1.575	-1.572	-1.571	-1.570	-1.568	-1.568	-1.568	-1.568	-1.568	-1.569	-1.570	-1.571	-1.575	-1.578	-1.580	-1.585	-1.589	-1.595	-1.600	-1.606	-1.612	-1.619	-1.625	-1.634	-1.641	-1.649	-1.659	-1.668	-1.678	-1.686	-1.696	-1.705	-1.715	-1.724	-1.734	-1.744	-1.755	-1.764	-1.774	-1.784	-1.792	-1.801	-1.810	-1.818	-1.826	-1.834	-1.841	-1.848	-1.854	-1.860	-1.865	-1.870	-1.874	-1.879	-1.881	-1.885	-1.888	-1.889	-1.890	-1.891	-1.892	-1.892	-1.894	-1.892	-1.892	-1.891	-1.891	-1.889	-1.889	-1.888	-1.885	-1.884	-1.881	-1.879	-1.876	-1.874	-1.872	-1.869	-1.866	-1.864	-1.861	-1.858	-1.855	-1.852	-1.850	-1.846	-1.844	-1.842	-1.840	-1.838	-1.834	-1.832	-1.830	-1.828	-1.826	-1.822	-1.821	-1.818	-1.816	-1.814	-1.811	-1.809	-1.806	-1.804	-1.800	-1.796	-1.794	-1.790	-1.786	-1.781	-1.778	-1.774	-1.771	-1.766	-1.762	-1.759	-1.754	-1.750	-1.746	-1.741	-1.738	-1.734	-1.730	-1.725	-1.722	-1.718	-1.715	-1.712	-1.709	-1.706	-1.704	-1.702	-1.701	-1.701	-1.700	-1.700	-1.701	-1.701	-1.704	-1.705	-1.708	-1.711	-1.715	-1.720	-1.724	-1.730	-1.738	-1.744	-1.752	-1.760	-1.769	-1.779	-1.789	-1.800	-1.811	-1.824	-1.836	-1.849	-1.862	-1.876	-1.891	-1.905	-1.921	-1.936	-1.952	-1.969	-1.985	-2.001	-2.018	-2.035	-2.051	-2.069	-2.084	-2.101	-2.118	-2.134	-2.150	-2.168	-2.185	-2.201	-2.218	-2.232	-2.249	-2.264	-2.279	-2.294	-2.309	-2.324	-2.336	-2.350	-2.365	-2.378	-2.390	-2.402	-2.415	-2.428	-2.439	-2.451	-2.462	-2.474	-2.485	-2.496	-2.506	-2.516	-2.526	-2.536	-2.546	-2.556	-2.566	-2.575	-2.585	-2.595	-2.604	-2.614	-2.624	-2.634	-2.644	-2.654	-2.664	-2.674	-2.684	-2.695	-2.705	-2.716	-2.728	-2.739	-2.750	-2.762	-2.774	-2.786	-2.798	-2.810	-2.822	-2.835	-2.848	-2.860	-2.872	-2.885	-2.899	-2.912	-2.925	-2.939	-2.951	-2.964	-2.976	-2.990	-3.002	-3.015	-3.028	-3.040	-3.051	-3.064	-3.076	-3.088	-3.099	-3.109	-3.119	-3.129	-3.138	-3.148	-3.156	-3.165	-3.172	-3.179	-3.186	-3.192	-3.198	-3.204	-3.208	-3.212	-3.216	-3.220	-3.222	-3.225	-3.228	-3.230	-3.230	-3.232	-3.234	-3.235	-3.235	-3.236	-3.238	-3.238	-3.238	-3.239	-3.240	-3.241	-3.242	-3.244	-3.246	-3.250	-3.251	-3.255	-3.259	-3.264	-3.268	-3.274	-3.280	-3.286	-3.294	-3.301	-3.309	-3.318	-3.326	-3.336	-3.346	-3.358	-3.370	-3.382	-3.396	-3.409	-3.425	-3.439	-3.454	-3.469	-3.486	-3.502	-3.519	-3.536	-3.554	-3.570	-3.588	-3.605	-3.622	-3.640	-3.658	-3.675	-3.694	-3.710	-3.728	-3.745	-3.762	-3.779	-3.795	-3.811	-3.828	-3.842	-3.858	-3.872	-3.886	-3.900	-3.915	-3.928	-3.941	-3.952	-3.965	-3.976	-3.986	-3.998	-4.008	-4.018	-4.026	-4.036	-4.044	-4.052	-4.061	-4.068	-4.075	-4.081	-4.088	-4.093	-4.099	-4.104	-4.109	-4.114	-4.116	-4.120	-4.124	-4.125	-4.128	-4.129	-4.130	-4.131	-4.131	-4.130	-4.130	-4.129	-4.128	-4.124	-4.120	-4.116	-4.111	-4.105	-4.100	-4.093	-4.086	-4.077	-4.069	-4.059	-4.048	-4.036	-4.024	-4.010	-3.995	-3.981	-3.965	-3.949	-3.932	-3.914	-3.895	-3.876	-3.856	-3.835	-3.815	-3.794	-3.772	-3.750	-3.728	-3.704	-3.681	-3.658	-3.635	-3.611	-3.588	-3.564	-3.540	-3.519	-3.495	-3.472	-3.449	-3.428	-3.406	-3.386	-3.365	-3.345	-3.326	-3.309	-3.290	-3.274	-3.258	-3.241	-3.228	-3.214	-3.199	-3.186	-3.175	-3.164	-3.154	-3.144	-3.135	-3.128	-3.120	-3.114	-3.109	-3.102	-3.099	-3.094	-3.090	-3.086	-3.084	-3.081	-3.079	-3.076	-3.075	-3.071	-3.069	-3.066	-3.065	-3.061	-3.059	-3.055	-3.051	-3.048	-3.042	-3.036	-3.031	-3.025	-3.019	-3.012	-3.004	-2.996	-2.988	-2.978	-2.968	-2.958	-2.945	-2.934	-2.921	-2.908	-2.894	-2.881	-2.866	-2.851	-2.838	-2.821	-2.805	-2.790	-2.774	-2.759	-2.744	-2.728	-2.711	-2.696	-2.681	-2.666	-2.651	-2.636	-2.624	-2.610	-2.598	-2.586	-2.575	-2.565	-2.554	-2.545	-2.536	-2.530	-2.524	-2.518	-2.514	-2.510	-2.508	-2.506	-2.506	-2.505	-2.508	-2.510	-2.511	-2.515	-2.519	-2.524	-2.530	-2.536	-2.542	-2.550	-2.558	-2.564	-2.572	-2.581	-2.590	-2.599	-2.608	-2.615	-2.624	-2.632	-2.640	-2.649	-2.655	-2.662	-2.668	-2.675	-2.680	-2.685	-2.689	-2.692	-2.695	-2.698	-2.699	-2.699	-2.699	-2.696	-2.695	-2.691	-2.688	-2.682	-2.678	-2.671	-2.665	-2.658	-2.649	-2.640	-2.632	-2.622	-2.612	-2.601	-2.590	-2.579	-2.568	-2.555	-2.544	-2.531	-2.519	-2.508	-2.496	-2.484	-2.472	-2.461	-2.450	-2.439	-2.429	-2.418	-2.409	-2.399	-2.390	-2.382	-2.375	-2.368	-2.360	-2.355	-2.349	-2.342	-2.338	-2.334	-2.330	-2.328	-2.324	-2.322	-2.321	-2.320	-2.319	-2.319	-2.320	-2.320	-2.321	-2.324	-2.326	-2.329	-2.331	-2.335	-2.339	-2.342	-2.346	-2.351	-2.355	-2.361	-2.366	-2.371	-2.378	-2.384	-2.390	-2.398	-2.404	-2.411	-2.419	-2.428	-2.435	-2.442	-2.451	-2.460	-2.469	-2.479	-2.489	-2.498	-2.509	-2.519	-2.530	-2.541	-2.552	-2.564	-2.578	-2.589	-2.602	-2.616	-2.630	-2.645	-2.659	-2.674	-2.690	-2.705	-2.721	-2.738	-2.754	-2.771	-2.788	-2.805	-2.821	-2.839	-2.855	-2.874	-2.891	-2.909	-2.926	-2.942	-2.960	-2.978	-2.994	-3.011	-3.026	-3.042	-3.056	-3.071	-3.086	-3.101	-3.115	-3.128	-3.140	-3.151	-3.162	-3.174	-3.182	-3.192	-3.201	-3.209	-3.215	-3.221	-3.226	-3.230	-3.234	-3.236	-3.239	-3.240	-3.240	-3.240	-3.240	-3.239	-3.236	-3.232	-3.230	-3.226	-3.221	-3.216	-3.210	-3.205	-3.199	-3.191	-3.184	-3.176	-3.169	-3.161	-3.154	-3.146	-3.139	-3.132	-3.124	-3.116	-3.110	-3.102	-3.096	-3.090	-3.084	-3.079	-3.072	-3.068	-3.064	-3.060	-3.056	-3.054	-3.051	-3.050	-3.049	-3.048	-3.046	-3.049	-3.049	-3.049	-3.051	-3.054	-3.055	-3.059	-3.061	-3.066	-3.070	-3.074	-3.079	-3.082	-3.088	-3.092	-3.098	-3.102	-3.108	-3.111	-3.116	-3.120	-3.124	-3.128	-3.130	-3.132	-3.135	-3.138	-3.139	-3.139	-3.140	-3.139	-3.138	-3.135	-3.132	-3.129	-3.124	-3.119	-3.112	-3.105	-3.098	-3.089	-3.080	-3.070	-3.060	-3.049	-3.038	-3.024	-3.011	-2.996	-2.982	-2.966	-2.951	-2.935	-2.916	-2.900	-2.881	-2.862	-2.845	-2.826	-2.806	-2.788	-2.769	-2.750	-2.730	-2.710	-2.691	-2.674	-2.654	-2.636	-2.616	-2.599	-2.581	-2.564	-2.546	-2.529	-2.512	-2.498	-2.481	-2.466	-2.451	-2.438	-2.424	-2.411	-2.400	-2.388	-2.376	-2.366	-2.355	-2.346	-2.336	-2.328	-2.319	-2.311	-2.304	-2.298	-2.291	-2.286	-2.280	-2.276	-2.272	-2.269	-2.265	-2.262	-2.260	-2.259	-2.256	-2.256	-2.255	-2.255	-2.256	-2.255	-2.256	-2.258	-2.260	-2.262	-2.265	-2.268	-2.271	-2.275	-2.279	-2.282	-2.288	-2.292	-2.299	-2.305	-2.310	-2.318	-2.324	-2.330	-2.338	-2.345	-2.354	-2.361	-2.370	-2.379	-2.388	-2.396	-2.406	-2.416	-2.425	-2.436	-2.448	-2.458	-2.469	-2.480	-2.491	-2.504	-2.516	-2.529	-2.541	-2.554	-2.566	-2.578	-2.591	-2.604	-2.616	-2.629	-2.641	-2.655	-2.668	-2.680	-2.694	-2.705	-2.718	-2.730	-2.741	-2.754	-2.764	-2.776	-2.788	-2.798	-2.809	-2.819	-2.828	-2.838	-2.846	-2.855	-2.864	-2.871	-2.879	-2.885	-2.891	-2.896	-2.901	-2.906	-2.910	-2.914	-2.916	-2.919	-2.920	-2.921	-2.921	-2.921	-2.922	-2.921	-2.919	-2.918	-2.914	-2.911	-2.908	-2.904	-2.899	-2.894	-2.890	-2.884	-2.878	-2.870	-2.864	-2.858	-2.850	-2.842	-2.835	-2.828	-2.821	-2.812	-2.806	-2.799	-2.792	-2.786	-2.780	-2.772	-2.768	-2.761	-2.758	-2.752	-2.748	-2.744	-2.741	-2.739	-2.736	-2.735	-2.734	-2.734	-2.735	-2.738	-2.739	-2.741	-2.745	-2.749	-2.754	-2.760	-2.766	-2.772	-2.780	-2.789	-2.799	-2.808	-2.819	-2.829	-2.840	-2.852	-2.866	-2.879	-2.892	-2.906	-2.920	-2.936	-2.950	-2.965	-2.981	-2.996	-3.012	-3.028	-3.042	-3.058	-3.074	-3.090	-3.105	-3.121	-3.135	-3.151	-3.165	-3.180	-3.194	-3.208	-3.220	-3.234	-3.246	-3.259	-3.270	-3.280	-3.291	-3.301	-3.310	-3.320	-3.329	-3.335	-3.342	-3.349	-3.355	-3.361	-3.368	-3.371	-3.375	-3.379	-3.382	-3.385	-3.388	-3.389	-3.391	-3.391	-3.392	-3.392	-3.392	-3.392	-3.392	-3.391	-3.392	-3.391	-3.390	-3.390	-3.388	-3.388	-3.386	-3.385	-3.384	-3.382	-3.381	-3.380	-3.379	-3.379	-3.378	-3.378	-3.376	-3.375	-3.375	-3.374	-3.374	-3.374	-3.374	-3.374	-3.374	-3.374	-3.372	-3.374	-3.372	-3.374	-3.374	-3.374	-3.374	-3.374	-3.374	-3.375	-3.374	-3.374	-3.374	-3.372	-3.372	-3.371	-3.370	-3.369	-3.369	-3.368	-3.364	-3.362	-3.360	-3.358	-3.354	-3.350	-3.346	-3.341	-3.338	-3.334	-3.328	-3.321	-3.316	-3.310	-3.304	-3.296	-3.290	-3.281	-3.274	-3.266	-3.259	-3.249	-3.241	-3.231	-3.222	-3.215	-3.205	-3.196	-3.186	-3.178	-3.166	-3.158	-3.148	-3.136	-3.128	-3.118	-3.106	-3.098	-3.088	-3.078	-3.068	-3.059	-3.049	-3.039	-3.031	-3.021	-3.012	-3.004	-2.995	-2.985	-2.978	-2.968	-2.959	-2.951	-2.942	-2.934	-2.926	-2.919	-2.910	-2.901	-2.894	-2.886	-2.878	-2.870	-2.860	-2.851	-2.844	-2.834	-2.826	-2.818	-2.808	-2.799	-2.789	-2.779	-2.769	-2.759	-2.749	-2.738	-2.726	-2.716	-2.705	-2.694	-2.682	-2.670	-2.658	-2.646	-2.632	-2.620	-2.608	-2.595	-2.581	-2.569	-2.555	-2.542	-2.529	-2.515	-2.501	-2.489	-2.475	-2.462	-2.449	-2.435	-2.422	-2.409	-2.396	-2.384	-2.371	-2.359	-2.346	-2.334	-2.322	-2.311	-2.300	-2.290	-2.279	-2.269	-2.259	-2.250	-2.240	-2.231	-2.222	-2.214	-2.206	-2.199	-2.191	-2.184	-2.178	-2.171	-2.165	-2.159	-2.154	-2.149	-2.144	-2.139	-2.135	-2.130	-2.126	-2.122	-2.119	-2.115	-2.114	-2.110	-2.109	-2.106	-2.105	-2.104	-2.101	-2.100	-2.100	-2.099	-2.100	-2.100	-2.101	-2.101	-2.102	-2.104	-2.106	-2.108	-2.109	-2.112	-2.116	-2.119	-2.122	-2.126	-2.131	-2.136	-2.141	-2.146	-2.151	-2.159	-2.165	-2.172	-2.180	-2.186	-2.195	-2.204	-2.211	-2.221	-2.229	-2.239	-2.249	-2.258	-2.268	-2.278	-2.289	-2.299	-2.310	-2.321	-2.331	-2.344	-2.355	-2.365	-2.376	-2.389	-2.400	-2.411	-2.422	-2.434	-2.444	-2.455	-2.466	-2.478	-2.489	-2.500	-2.510	-2.520	-2.531	-2.541	-2.551	-2.561	-2.572	-2.582	-2.591	-2.601	-2.610	-2.620	-2.629	-2.639	-2.648	-2.658	-2.665	-2.674	-2.684	-2.694	-2.702	-2.710	-2.720	-2.729	-2.738	-2.746	-2.756	-2.765	-2.775	-2.782	-2.791	-2.800	-2.810	-2.819	-2.829	-2.839	-2.849	-2.858	-2.868	-2.876	-2.886	-2.895	-2.905	-2.914	-2.924	-2.934	-2.941	-2.951	-2.960	-2.969	-2.978	-2.985	-2.994	-3.001	-3.009	-3.016	-3.024	-3.031	-3.038	-3.044	-3.050	-3.058	-3.064	-3.070	-3.075	-3.080	-3.085	-3.090	-3.095	-3.101	-3.105	-3.110	-3.115	-3.119	-3.122	-3.128	-3.131	-3.136	-3.140	-3.145	-3.149	-3.154	-3.158	-3.161	-3.165	-3.169	-3.174	-3.178	-3.182	-3.188	-3.191	-3.196	-3.200	-3.205	-3.211	-3.215	-3.220	-3.225	-3.230	-3.235	-3.240	-3.245	-3.250	-3.255	-3.260	-3.265	-3.270	-3.275	-3.279	-3.284	-3.288	-3.292	-3.298	-3.301	-3.305	-3.309	-3.311	-3.315	-3.320	-3.322	-3.325	-3.328	-3.330	-3.334	-3.335	-3.338	-3.339	-3.341	-3.344	-3.344	-3.346	-3.348	-3.349	-3.350	-3.351	-3.352	-3.352	-3.355	-3.356	-3.358	-3.359	-3.360	-3.362	-3.364	-3.365	-3.366	-3.370	-3.371	-3.374	-3.376	-3.380	-3.382	-3.386	-3.389	-3.392	-3.396	-3.400	-3.404	-3.408	-3.411	-3.416	-3.420	-3.424	-3.428	-3.431	-3.436	-3.440	-3.442	-3.448	-3.450	-3.454	-3.458	-3.460	-3.462	-3.465	-3.468	-3.469	-3.471	-3.471	-3.472	-3.472	-3.472	-3.472	-3.471	-3.469	-3.466	-3.464	-3.460	-3.458	-3.454	-3.449	-3.444	-3.439	-3.432	-3.428	-3.421	-3.414	-3.406	-3.398	-3.390	-3.382	-3.372	-3.364	-3.354	-3.344	-3.335	-3.324	-3.314	-3.302	-3.291	-3.281	-3.270	-3.258	-3.246	-3.235	-3.224	-3.214	-3.201	-3.190	-3.178	-3.168	-3.155	-3.144	-3.134	-3.121	-3.111	-3.099	-3.089	-3.079	-3.069	-3.058	-3.046	-3.036	-3.026	-3.016	-3.006	-2.996	-2.989	-2.979	-2.970	-2.961	-2.952	-2.945	-2.938	-2.931	-2.922	-2.916	-2.909	-2.904	-2.898	-2.892	-2.886	-2.881	-2.878	-2.874	-2.870	-2.866	-2.864	-2.861	-2.859	-2.858	-2.856	-2.856	-2.855	-2.855	-2.856	-2.858	-2.859	-2.861	-2.862	-2.865	-2.869	-2.872	-2.878	-2.882	-2.888	-2.892	-2.898	-2.904	-2.910	-2.916	-2.924	-2.932	-2.939	-2.948	-2.955	-2.964	-2.972	-2.982	-2.991	-3.000	-3.010	-3.020	-3.030	-3.039	-3.050	-3.060	-3.070	-3.079	-3.090	-3.100	-3.110	-3.119	-3.129	-3.138	-3.148	-3.155	-3.164	-3.171	-3.179	-3.188	-3.194	-3.200	-3.205	-3.210	-3.214	-3.219	-3.221	-3.224	-3.225	-3.226	-3.225	-3.225	-3.222	-3.220	-3.216	-3.212	-3.208	-3.200	-3.192	-3.184	-3.174	-3.162	-3.150	-3.139	-3.124	-3.109	-3.092	-3.075	-3.056	-3.036	-3.015	-2.995	-2.971	-2.948	-2.922	-2.896	-2.869	-2.840	-2.811	-2.781	-2.749	-2.718	-2.684	-2.650	-2.614	-2.579	-2.541	-2.504	-2.466	-2.428	-2.388	-2.348	-2.308	-2.265	-2.224	-2.181	-2.139	-2.095	-2.052	-2.009	-1.966	-1.922	-1.880	-1.836	-1.792	-1.750	-1.706	-1.664	-1.621	-1.579	-1.536	-1.495	-1.454	-1.414	-1.374	-1.335	-1.298	-1.259	-1.222	-1.186	-1.151	-1.118	-1.084	-1.052	-1.020	-0.990	-0.961	-0.934	-0.908	-0.882	-0.859	-0.835	-0.815	-0.794	-0.775	-0.758	-0.741	-0.725	-0.711	-0.699	-0.688	-0.679	-0.669	-0.661	-0.655	-0.651	-0.646	-0.644	-0.641	-0.641	-0.642	-0.644	-0.648	-0.650	-0.655	-0.661	-0.668	-0.675	-0.684	-0.691	-0.701	-0.711	-0.722	-0.734	-0.746	-0.759	-0.771	-0.785	-0.799	-0.812	-0.826	-0.841	-0.856	-0.870	-0.885	-0.900	-0.915	-0.930	-0.945	-0.960	-0.974	-0.989	-1.002	-1.016	-1.029	-1.041	-1.054	-1.065	-1.076	-1.088	-1.096	-1.106	-1.115	-1.122	-1.130	-1.136	-1.142	-1.148	-1.151	-1.156	-1.159	-1.160	-1.161	-1.162	-1.162	-1.161	-1.160	-1.158	-1.154	-1.150	-1.145	-1.139	-1.132	-1.126	-1.119	-1.110	-1.101	-1.091	-1.081	-1.071	-1.060	-1.048	-1.035	-1.022	-1.009	-0.995	-0.982	-0.968	-0.954	-0.940	-0.925	-0.911	-0.898	-0.882	-0.869	-0.854	-0.840	-0.826	-0.812	-0.799	-0.785	-0.774	-0.761	-0.749	-0.739	-0.729	-0.719	-0.709	-0.701	-0.694	-0.688	-0.680	-0.675	-0.670	-0.668	-0.664	100.000	5.000	2.000	1.000	7.000	3.000	1.000	465.000	2.000	676.000	3.000	889.000	0.000	0.000	0.000	0.000	0.000	0.000	0.000	0.000	0.000	0.000	0.000	0.000	-0.509	-0.520	-0.531	-0.542	-0.554	-0.566	-0.580	-0.594	-0.609	-0.624	-0.640	-0.658	-0.676	-0.694	-0.714	-0.734	-0.754	-0.775	-0.798	-0.821	-0.844	-0.868	-0.891	-0.918	-0.942	-0.969	-0.996	-1.022	-1.051	-1.080	-1.109	-1.138	-1.168	-1.198	-1.229	-1.259	-1.289	-1.320	-1.351	-1.384	-1.415	-1.448	-1.479	-1.510	-1.541	-1.572	-1.604	-1.634	-1.664	-1.694	-1.724	-1.752	-1.781	-1.809	-1.835	-1.861	-1.886	-1.911	-1.934	-1.958	-1.978	-1.999	-2.019	-2.036	-2.054	-2.069	-2.082	-2.095	-2.106	-2.116	-2.124	-2.130	-2.136	-2.139	-2.140	-2.141	-2.139	-2.136	-2.131	-2.125	-2.115	-2.106	-2.094	-2.081	-2.066	-2.049	-2.031	-2.011	-1.991	-1.968	-1.942	-1.918	-1.890	-1.862	-1.831	-1.801	-1.769	-1.735	-1.701	-1.665	-1.628	-1.591	-1.552	-1.514	-1.472	-1.432	-1.391	-1.349	-1.306	-1.262	-1.220	-1.176	-1.132	-1.088	-1.044	-1.000	-0.956	-0.912	-0.868	-0.825	-0.780	-0.738	-0.695	-0.651	-0.610	-0.569	-0.528	-0.488	-0.449	-0.410	-0.372	-0.336	-0.300	-0.265	-0.231	-0.199	-0.168	-0.136	-0.106	-0.078	-0.050	-0.024	0.000	0.024	0.045	0.066	0.088	0.105	0.122	0.140	0.155	0.169	0.181	0.194	0.204	0.214	0.221	0.230	0.236	0.241	0.246	0.250	0.254	0.256	0.258	0.259	0.260	0.260	0.260	0.259	0.259	0.259	0.256	0.255	0.254	0.254	0.251	0.251	0.250	0.250	0.251	0.251	0.251	0.252	0.255	0.258	0.260	0.265	0.269	0.274	0.280	0.288	0.294	0.302	0.311	0.321	0.331	0.342	0.354	0.368	0.381	0.395	0.410	0.425	0.441	0.458	0.475	0.494	0.511	0.531	0.550	0.570	0.589	0.610	0.630	0.650	0.670	0.690	0.711	0.730	0.750	0.769	0.789	0.808	0.826	0.844	0.861	0.878	0.894	0.910	0.925	0.939	0.952	0.966	0.979	0.990	1.001	1.010	1.020	1.028	1.035	1.042	1.049	1.054	1.060	1.064	1.068	1.070	1.071	1.074	1.074	1.075	1.076	1.075	1.075	1.074	1.072	1.072	1.071	1.070	1.069	1.069	1.068	1.068	1.066	1.066	1.066	1.066	1.068	1.069	1.070	1.071	1.075	1.078	1.082	1.086	1.091	1.099	1.105	1.112	1.120	1.129	1.139	1.149	1.159	1.171	1.182	1.195	1.210	1.224	1.238	1.254	1.269	1.285	1.302	1.320	1.338	1.356	1.375	1.394	1.411	1.431	1.452	1.471	1.491	1.511	1.532	1.552	1.574	1.594	1.614	1.635	1.655	1.675	1.695	1.715	1.735	1.754	1.772	1.792	1.810	1.829	1.848	1.864	1.880	1.896	1.914	1.929	1.942	1.959	1.972	1.986	1.999	2.011	2.022	2.034	2.045	2.055	2.065	2.075	2.084	2.091	2.098	2.105	2.111	2.118	2.121	2.126	2.130	2.134	2.135	2.138	2.139	2.140	2.140	2.140	2.140	2.139	2.136	2.135	2.134	2.131	2.128	2.125	2.122	2.119	2.115	2.112	2.110	2.106	2.104	2.101	2.098	2.095	2.092	2.090	2.090	2.089	2.089	2.089	2.089	2.091	2.092	2.096	2.100	2.104	2.110	2.116	2.124	2.132	2.141	2.152	2.162	2.175	2.189	2.204	2.219	2.235	2.252	2.270	2.290	2.310	2.331	2.354	2.378	2.401	2.426	2.451	2.478	2.504	2.531	2.560	2.588	2.618	2.646	2.676	2.706	2.736	2.766	2.799	2.829	2.859	2.890	2.920	2.951	2.981	3.012	3.041	3.069	3.098	3.126	3.155	3.181	3.208	3.234	3.259	3.284	3.308	3.330	3.351	3.372	3.394	3.412	3.431	3.449	3.465	3.480	3.494	3.508	3.520	3.530	3.540	3.550	3.558	3.564	3.570	3.574	3.579	3.580	3.581	3.581	3.581	3.580	3.578	3.575	3.571	3.565	3.559	3.552	3.545	3.538	3.529	3.520	3.510	3.499	3.489	3.478	3.465	3.454	3.441	3.430	3.416	3.404	3.392	3.380	3.368	3.355	3.344	3.331	3.319	3.309	3.299	3.288	3.278	3.269	3.260	3.251	3.245	3.238	3.231	3.226	3.221	3.219	3.215	3.211	3.210	3.210	3.210	3.209	3.210	3.212	3.215	3.216	3.220	3.225	3.229	3.234	3.239	3.245	3.249	3.255	3.262	3.269	3.274	3.280	3.288	3.294	3.300	3.306	3.312	3.318	3.322	3.326	3.330	3.334	3.338	3.340	3.341	3.341	3.342	3.341	3.339	3.338	3.335	3.330	3.325	3.318	3.311	3.302	3.294	3.284	3.271	3.260	3.246	3.231	3.216	3.200	3.184	3.164	3.145	3.125	3.102	3.081	3.058	3.034	3.009	2.984	2.958	2.930	2.904	2.876	2.846	2.818	2.789	2.759	2.729	2.699	2.668	2.639	2.608	2.576	2.545	2.515	2.485	2.454	2.425	2.395	2.366	2.338	2.309	2.281	2.254	2.228	2.201	2.176	2.151	2.129	2.106	2.084	2.062	2.042	2.025	2.006	1.990	1.974	1.960	1.946	1.934	1.921	1.911	1.902	1.894	1.888	1.880	1.875	1.871	1.869	1.866	1.865	1.865	1.865	1.868	1.869	1.871	1.874	1.878	1.884	1.888	1.892	1.898	1.904	1.910	1.918	1.924	1.930	1.935	1.940	1.946	1.951	1.955	1.959	1.962	1.965	1.969	1.970	1.970	1.971	1.969	1.966	1.964	1.960	1.955	1.949	1.941	1.932	1.922	1.912	1.901	1.888	1.872	1.859	1.842	1.825	1.805	1.785	1.764	1.741	1.719	1.695	1.670	1.644	1.616	1.590	1.561	1.532	1.504	1.472	1.442	1.412	1.380	1.350	1.318	1.286	1.255	1.222	1.191	1.160	1.129	1.099	1.069	1.038	1.009	0.980	0.952	0.925	0.899	0.874	0.849	0.825	0.802	0.780	0.760	0.740	0.721	0.705	0.689	0.674	0.661	0.648	0.638	0.628	0.619	0.612	0.605	0.600	0.598	0.595	0.592	0.592	0.594	0.596	0.599	0.602	0.608	0.612	0.619	0.626	0.634	0.642	0.652	0.661	0.672	0.684	0.694	0.705	0.718	0.729	0.741	0.754	0.766	0.776	0.788	0.800	0.811	0.821	0.832	0.842	0.852	0.860	0.869	0.876	0.884	0.890	0.895	0.900	0.904	0.906	0.909	0.910	0.911	0.910	0.910	0.906	0.904	0.900	0.895	0.890	0.882	0.875	0.866	0.856	0.846	0.836	0.824	0.811	0.799	0.786	0.771	0.756	0.741	0.726	0.711	0.695	0.679	0.662	0.648	0.631	0.616	0.600	0.584	0.569	0.554	0.539	0.525	0.511	0.499	0.485	0.474	0.462	0.452	0.441	0.432	0.425	0.418	0.411	0.405	0.400	0.396	0.395	0.392	0.392	0.392	0.392	0.395	0.399	0.402	0.408	0.414	0.420	0.426	0.435	0.444	0.454	0.462	0.474	0.485	0.498	0.509	0.521	0.534	0.549	0.561	0.574	0.589	0.604	0.618	0.632	0.646	0.661	0.675	0.689	0.704	0.718	0.731	0.744	0.758	0.770	0.782	0.795	0.805	0.816	0.828	0.839	0.850	0.859	0.870	0.879	0.888	0.896	0.905	0.912	0.920	0.928	0.934	0.941	0.946	0.952	0.959	0.965	0.970	0.975	0.980	0.984	0.989	0.992	0.998	1.001	1.006	1.010	1.014	1.018	1.021	1.026	1.029	1.032	1.038	1.041	1.046	1.051	1.056	1.062	1.066	1.072	1.079	1.084	1.091	1.098	1.105	1.112	1.121	1.129	1.138	1.146	1.156	1.166	1.178	1.190	1.201	1.214	1.228	1.241	1.256	1.271	1.286	1.302	1.320	1.338	1.358	1.378	1.398	1.419	1.440	1.462	1.486	1.511	1.536	1.562	1.589	1.616	1.644	1.672	1.701	1.730	1.761	1.791	1.824	1.855	1.888	1.920	1.952	1.986	2.020	2.054	2.089	2.122	2.156	2.191	2.225	2.259	2.291	2.325	2.359	2.391	2.424	2.455	2.486	2.516	2.548	2.578	2.606	2.634	2.660	2.686	2.712	2.736	2.760	2.782	2.805	2.825	2.846	2.865	2.881	2.899	2.915	2.930	2.944	2.955	2.966	2.978	2.986	2.995	3.002	3.009	3.015	3.019	3.022	3.026	3.029	3.030	3.032	3.032	3.031	3.031	3.030	3.029	3.026	3.024	3.021	3.019	3.015	3.010	3.008	3.004	3.000	2.998	2.994	2.990	2.988	2.985	2.984	2.982	2.980	2.980	2.981	2.980	2.981	2.984	2.988	2.990	2.995	3.000	3.008	3.014	3.022	3.031	3.042	3.052	3.065	3.078	3.091	3.108	3.124	3.140	3.159	3.176	3.196	3.218	3.239	3.261	3.284	3.308	3.331	3.356	3.381	3.406	3.432	3.459	3.485	3.511	3.536	3.564	3.589	3.612	3.636	3.661	3.685	3.708	3.729	3.750	3.769	3.789	3.805	3.820	3.836	3.849	3.860	3.870	3.876	3.882	3.888	3.890	3.891	3.889	3.885	3.881	3.874	3.865	3.854	3.841	3.826	3.809	3.790	3.769	3.749	3.724	3.699	3.671	3.644	3.612	3.582	3.550	3.516	3.482	3.448	3.411	3.376	3.339	3.301	3.264	3.226	3.188	3.151	3.114	3.078	3.040	3.004	2.969	2.934	2.901	2.869	2.836	2.805	2.778	2.749	2.722	2.698	2.674	2.651	2.632	2.612	2.596	2.580	2.568	2.555	2.546	2.538	2.531	2.526	2.524	2.522	2.522	2.525	2.528	2.534	2.540	2.549	2.559	2.569	2.581	2.594	2.609	2.624	2.639	2.655	2.674	2.692	2.711	2.731	2.751	2.771	2.792	2.814	2.835	2.855	2.876	2.896	2.916	2.935	2.954	2.974	2.991	3.008	3.024	3.039	3.052	3.066	3.078	3.089	3.099	3.106	3.112	3.118	3.122	3.122	3.124	3.122	3.119	3.115	3.109	3.100	3.090	3.079	3.066	3.049	3.032	3.012	2.991	2.968	2.944	2.918	2.890	2.860	2.829	2.796	2.761	2.726	2.689	2.651	2.611	2.570	2.529	2.485	2.441	2.398	2.351	2.305	2.259	2.211	2.162	2.115	2.066	2.019	1.969	1.920	1.872	1.824	1.775	1.729	1.681	1.635	1.590	1.545	1.500	1.458	1.415	1.375	1.335	1.296	1.259	1.224	1.189	1.156	1.126	1.096	1.069	1.041	1.018	0.995	0.974	0.955	0.938	0.922	0.908	0.896	0.886	0.878	0.871	0.866	0.864	0.862	0.862	0.865	0.869	0.874	0.880	0.889	0.899	0.909	0.921	0.935	0.949	0.964	0.980	0.996	1.015	1.032	1.052	1.072	1.091	1.112	1.132	1.154	1.175	1.196	1.218	1.239	1.259	1.279	1.299	1.319	1.336	1.355	1.372	1.390	1.406	1.422	1.438	1.451	1.464	1.476	1.486	1.496	1.505	1.512	1.520	1.526	1.530	1.535	1.539	1.540	1.540	1.540	1.540	1.538	1.534	1.531	1.526	1.520	1.514	1.508	1.500	1.491	1.484	1.475	1.465	1.456	1.446	1.436	1.425	1.414	1.402	1.394	1.381	1.371	1.361	1.351	1.342	1.332	1.322	1.314	1.306	1.298	1.290	1.284	1.278	1.271	1.266	1.261	1.258	1.254	1.251	1.249	1.248	1.245	1.245	1.246	1.246	1.249	1.251	1.254	1.258	1.261	1.265	1.270	1.275	1.281	1.288	1.295	1.302	1.309	1.318	1.325	1.334	1.344	1.351	1.360	1.369	1.376	1.385	1.395	1.402	1.411	1.420	1.428	1.435	1.442	1.450	1.456	1.462	1.469	1.474	1.479	1.484	1.488	1.490	1.494	1.496	1.496	1.499	1.500	1.499	1.498	1.495	1.492	1.490	1.486	1.481	1.476	1.471	1.464	1.458	1.450	1.442	1.434	1.425	1.415	1.405	1.394	1.384	1.372	1.361	1.349	1.335	1.322	1.310	1.298	1.285	1.272	1.259	1.245	1.232	1.220	1.208	1.194	1.181	1.169	1.156	1.145	1.132	1.121	1.110	1.099	1.088	1.078	1.066	1.056	1.048	1.039	1.029	1.021	1.012	1.005	0.998	0.991	0.984	0.976	0.971	0.965	0.960	0.955	0.951	0.946	0.942	0.938	0.935	0.931	0.928	0.925	0.924	0.921	0.920	0.919	0.918	0.918	0.916	0.916	0.916	0.918	0.919	0.918	0.919	0.921	0.922	0.924	0.926	0.930	0.932	0.936	0.940	0.945	0.950	0.955	0.960	0.966	0.971	0.978	0.985	0.991	0.999	1.008	1.015	1.022	1.031	1.040	1.051	1.060	1.070	1.079	1.089	1.099	1.109	1.120	1.130	1.141	1.154	1.165	1.176	1.186	1.199	1.210	1.221	1.234	1.245	1.258	1.269	1.280	1.292	1.304	1.315	1.328	1.338	1.350	1.361	1.372	1.384	1.395	1.406	1.418	1.429	1.439	1.451	1.461	1.472	1.484	1.495	1.506	1.518	1.528	1.540	1.550	1.561	1.572	1.584	1.596	1.608	1.619	1.631	1.642	1.655	1.668	1.680	1.694	1.706	1.720	1.732	1.748	1.761	1.775	1.789	1.804	1.819	1.835	1.851	1.866	1.881	1.899	1.915	1.932	1.949	1.966	1.984	2.001	2.019	2.035	2.052	2.071	2.088	2.106	2.125	2.142	2.161	2.179	2.196	2.215	2.234	2.251	2.269	2.286	2.302	2.320	2.338	2.352	2.370	2.385	2.400	2.416	2.430	2.445	2.459	2.471	2.482	2.495	2.506	2.518	2.526	2.535	2.545	2.551	2.560	2.568	2.572	2.578	2.582	2.588	2.591	2.594	2.596	2.598	2.599	2.599	2.598	2.598	2.596	2.594	2.590	2.588	2.584	2.580	2.575	2.570	2.564	2.559	2.552	2.548	2.540	2.534	2.528	2.520	2.512	2.508	2.500	2.494	2.486	2.480	2.474	2.468	2.462	2.456	2.451	2.446	2.441	2.439	2.435	2.432	2.430	2.429	2.426	2.425	2.425	2.425	2.426	2.428	2.430	2.432	2.435	2.439	2.444	2.449	2.454	2.460	2.468	2.474	2.482	2.491	2.499	2.508	2.519	2.528	2.536	2.546	2.556	2.568	2.578	2.589	2.599	2.610	2.620	2.630	2.641	2.650	2.660	2.670	2.679	2.688	2.695	2.702	2.710	2.716	2.722	2.728	2.732	2.736	2.740	2.741	2.742	2.742	2.742	2.741	2.740	2.736	2.734	2.729	2.722	2.716	2.709	2.701	2.692	2.682	2.672	2.661	2.649	2.636	2.622	2.609	2.594	2.579	2.564	2.546	2.531	2.514	2.498	2.480	2.461	2.444	2.425	2.406	2.389	2.370	2.351	2.334	2.315	2.299	2.281	2.264	2.248	2.231	2.215	2.200	2.185	2.170	2.155	2.141	2.129	2.116	2.104	2.092	2.081	2.071	2.061	2.052	2.044	2.038	2.030	2.022	2.016	2.011	2.006	2.001	1.998	1.994	1.991	1.989	1.986	1.985	1.984	1.982	1.982	1.982	1.982	1.982	1.984	1.982	1.984	1.984	1.985	1.986	1.986	1.988	1.989	1.989	1.990	1.990	1.990	1.990	1.989	1.989	1.988	1.986	1.985	1.984	1.981	1.978	1.974	1.970	1.965	1.960	1.956	1.950	1.942	1.935	1.926	1.916	1.908	1.896	1.886	1.875	1.862	1.849	1.836	1.821	1.806	1.791	1.775	1.756	1.739	1.721	1.702	1.682	1.664	1.644	1.621	1.600	1.579	1.558	1.534	1.511	1.489	1.465	1.441	1.418	1.395	1.371	1.348	1.324	1.300	1.276	1.252	1.230	1.206	1.184	1.161	1.139	1.116	1.094	1.072	1.052	1.031	1.012	0.992	0.974	0.955	0.938	0.919	0.904	0.888	0.870	0.855	0.841	0.828	0.814	0.801	0.789	0.778	0.765	0.754	0.744	0.734	0.724	0.715	0.708	0.699	0.691	0.684	0.676	0.669	0.662	0.655	0.648	0.641	0.636	0.631	0.625	0.619	0.614	0.609	0.604	0.598	0.592	0.588	0.581	0.576	0.570	0.565	0.559	0.554	0.549	0.542	0.536	0.531	0.525	0.521	0.515	0.509	0.502	0.495	0.489	0.482	0.476	0.469	0.464	0.456	0.450	0.444	0.436	0.430	0.424	0.418	0.410	0.405	0.399	0.392	0.386	0.381	0.375	0.370	0.365	0.359	0.355	0.350	0.346	0.341	0.339	0.334	0.331	0.328	0.325	0.322	0.321	0.320	0.318	0.316	0.316	0.316	0.315	0.316	0.318	0.319	0.320	0.321	0.322	0.326	0.328	0.330	0.332	0.336	0.339	0.342	0.345	0.349	0.352	0.356	0.360	0.364	0.366	0.370	0.372	0.375	0.378	0.380	0.381	0.384	0.384	0.385	0.385	0.384	0.385	0.382	0.381	0.379	0.375	0.370	0.365	0.360	0.354	0.348	0.339	0.330	0.320	0.309	0.298	0.285	0.272	0.259	0.244	0.228	0.211	0.192	0.175	0.156	0.135	0.115	0.092	0.070	0.049	0.025	0.001	-0.024	-0.049	-0.075	-0.101	-0.129	-0.155	-0.182	-0.211	-0.240	-0.268	-0.296	-0.325	-0.354	-0.382	-0.411	-0.440	-0.470	-0.496	-0.526	-0.554	-0.581	-0.609	-0.635	-0.661	-0.686	-0.711	-0.735	-0.759	-0.781	-0.804	-0.825	-0.845	-0.864	-0.882	-0.899	-0.915	-0.930	-0.944	-0.958	-0.969	-0.979	-0.989	-0.996	-1.002	-1.008	-1.012	-1.015	-1.016	-1.016	-1.015	-1.012	-1.008	-1.004	-0.996	-0.989	-0.980	-0.970	-0.958	-0.945	-0.932	-0.918	-0.902	-0.886	-0.869	-0.850	-0.831	-0.811	-0.790	-0.770	-0.749	-0.726	-0.702	-0.679	-0.656	-0.632	-0.609	-0.585	-0.561	-0.538	-0.514	-0.490	-0.468	-0.445	-0.421	-0.399	-0.376	-0.355	-0.335	-0.314	-0.294	-0.274	-0.256	-0.238	-0.221	-0.205	-0.189	-0.174	-0.159	-0.145	-0.134	-0.120	-0.109	-0.096	-0.086	-0.076	-0.069	-0.060	-0.052	-0.045	-0.038	-0.032	-0.026	-0.021	-0.016	-0.011	-0.006	-0.002	0.002	0.005	0.009	0.014	0.018	0.020	0.025	0.029	0.032	0.036	0.041	0.045	0.050	0.055	0.060	0.066	0.072	0.079	0.085	0.091	0.099	0.106	0.115	0.122	0.132	0.141	0.151	0.160	0.170	0.181	0.191	0.202	0.214	0.225	0.238	0.250	0.262	0.275	0.289	0.302	0.316	0.331	0.345	0.360	0.374	0.390	0.405	0.420	0.436	0.452	0.469	0.484	0.500	0.516	0.534	0.550	0.566	0.584	0.600	0.618	0.635	0.652	0.670	0.689	0.705	0.722	0.739	0.756	0.774	0.791	0.809	0.825	0.842	0.859	0.875	0.891	0.908	0.922	0.938	0.952	0.969	0.982	0.996	1.010	1.022	1.035	1.046	1.058	1.069	1.080	1.091	1.099	1.108	1.115	1.122	1.128	1.134	1.139	1.142	1.146	1.149	1.151	1.152	1.155	1.155	1.155	1.154	1.152	1.151	1.149	1.145	1.142	1.138	1.134	1.129	1.124	1.119	1.115	1.109	1.102	1.096	1.091	1.085	1.080	1.075	1.069	1.064	1.059	1.054	1.051	1.048	1.044	1.041	1.039	1.036	1.035	1.035	1.035	1.036	1.038	1.041	1.044	1.049	1.054	1.059	1.066	1.074	1.082	1.092	1.102	1.112	1.125	1.139	1.152	1.166	1.182	1.198	1.214	1.232	1.251	1.270	1.291	1.310	1.332	1.352	1.376	1.399	1.421	1.445	1.468	1.491	1.515	1.539	1.564	1.588	1.611	1.635	1.659	1.682	1.705	1.728	1.750	1.772	1.792	1.815	1.835	1.852	1.872	1.889	1.905	1.921	1.935	1.949	1.961	1.974	1.982	1.992	2.000	2.005	2.011	2.014	2.016	2.018	2.018	2.016	2.013	2.009	2.004	1.996	1.988	1.979	1.969	1.956	1.942	1.929	1.915	1.898	1.881	1.862	1.842	1.824	1.801	1.781	1.759	1.736	1.712	1.689	1.665	1.640	1.616	1.591	1.566	1.542	1.518	1.494	1.469	1.445	1.422	1.399	1.376	1.352	1.331	1.311	1.291	1.272	1.252	1.235	1.218	1.201	1.186	1.171	1.159	1.148	1.136	1.126	1.116	1.109	1.101	1.095	1.091	1.088	1.085	1.082	1.081	1.082	1.082	1.085	1.088	1.091	1.096	1.100	1.106	1.112	1.118	1.124	1.132	1.139	1.148	1.155	1.165	1.172	1.181	1.190	1.199	1.208	1.214	1.222	1.230	1.238	1.244	1.250	1.255	1.261	1.265	1.270	1.272	1.275	1.276	1.279	1.278	1.278	1.276	1.272	1.269	1.264	1.260	1.254	1.246	1.239	1.230	1.221	1.211	1.201	1.190	1.179	1.165	1.154	1.140	1.126	1.111	1.098	1.084	1.069	1.055	1.040	1.025	1.011	0.996	0.982	0.969	0.956	0.942	0.930	0.919	0.908	0.898	0.889	0.880	0.872	0.865	0.860	0.856	0.851	0.849	0.848	0.846	0.846	0.848	0.850	0.854	0.858	0.864	0.870	0.878	0.886	0.895	0.906	0.915	0.928	0.940	0.952	0.966	0.979	0.992	1.008	1.022	1.038	1.052	1.069	1.084	1.098	1.114	1.129	1.144	1.159	1.171	1.186	1.198	1.210	1.221	1.232	1.242	1.252	1.261	1.269	1.276	1.282	1.288	1.290	1.294	1.296	1.298	1.298	1.296	1.295	1.292	1.289	1.284	1.279	1.272	1.265	1.256	1.249	1.239	1.226	1.215	1.202	1.189	1.175	1.160	1.145	1.129	1.114	1.096	1.079	1.060	1.041	1.022	1.002	0.982	0.961	0.940	0.919	0.896	0.874	0.851	0.828	0.804	0.779	0.754	0.729	0.702	0.676	0.649	0.621	0.591	0.562	0.532	0.501	0.470	0.439	0.405	0.370	0.336	0.299	0.262	0.224	0.185	0.145	0.102	0.061	0.016	-0.029	-0.075	-0.124	-0.172	-0.221	-0.274	-0.328	-0.382	-0.438	-0.496	-0.554	-0.614	-0.674	-0.738	-0.801	-0.866	-0.934	-1.001	-1.070	-1.140	-1.211	-1.284	-1.359	-1.432	-1.509	-1.584	-1.661	-1.739	-1.818	-1.900	-1.980	-2.061	-2.144	-2.225	-2.309	-2.392	-2.476	-2.561	-2.646	-2.731	-2.818	-2.904	-2.990	-3.076	-3.162	-3.250	-3.336	-3.424	-3.511	-3.599	-3.686	-3.772	-3.860	-3.949	-4.035	-4.122	-4.211	-4.299	-4.388	-4.476	-4.564	-4.652	-4.742	-4.831	-4.919	-5.009	-5.098	-5.188	-5.278	-5.368	-5.458	-5.549	-5.639	-5.730	-5.821	-5.912	-6.004	-6.095	-6.186	-6.280	-6.371	-6.464	-6.558	-6.650	-6.742	-6.836	-6.928	-7.021	-7.114	-7.206	-7.300	-7.392	-7.482	-7.575	-7.666	-7.758	-7.848	-7.938	-8.026	-8.115	-8.201	-8.289	-8.375	-8.459	-8.544	-8.626	-8.708	-8.788	-8.866	-8.945	-9.020	-9.095	-9.168	-9.240	-9.309	-9.376	-9.441	-9.508	-9.569	-9.630	-9.688	-9.745	-9.800	-9.851	-9.902	-9.951	-9.998	-10.041	-10.085	-10.125	-10.162	-10.200	-10.232	-10.266	-10.298	-10.328	-10.352	-10.378	-10.401	-10.422	-10.442	-10.460	-10.476	-10.490	-10.502	-10.514	-10.522	-10.531	-10.539	-10.544	-10.546	-10.549	-10.550	-10.550	-10.549	-10.546	-10.544	-10.538	-10.530	-10.522	-10.515	-10.506	-10.495	-10.484	-10.471	-10.456	-10.442	-10.426	-10.409	-10.390	-10.372	-10.352	-10.330	-10.308	-10.285	-10.259	-10.234	-10.206	-10.178	-10.148	-10.118	-10.084	-10.050	-10.016	-9.979	-9.941	-9.902	-9.861	-9.820	-9.776	-9.731	-9.685	-9.636	-9.586	-9.535	-9.482	-9.428	-9.371	-9.312	-9.254	-9.192	-9.130	-9.065	-8.999	-8.930	-8.861	-8.789	-8.716	-8.642	-8.565	-8.489	-8.409	-8.328	-8.245	-8.160	-8.075	-7.988	-7.899	-7.810	-7.716	-7.624	-7.530	-7.434	-7.339	-7.240	-7.141	-7.041	-6.940	-6.838	-6.734	-6.630	-6.525	-6.419	-6.312	-6.204	-6.096	-5.988	-5.878	-5.769	-5.658	-5.549	-5.436	-5.325	-5.214	-5.102	-4.990	-4.878	-4.766	-4.654	-4.541	-4.430	-4.318	-4.206	-4.094	-3.984	-3.874	-3.764	-3.654	-3.545	-3.436	-3.329	-3.221	-3.115	-3.008	-2.904	-2.800	-2.698	-2.596	-2.494	-2.394	-2.294	-2.198	-2.099	-2.004	-1.908	-1.814	-1.720	-1.629	-1.538	-1.449	-1.360	-1.272	-1.185	-1.100	-1.016	-0.932	-0.850	-0.769	-0.688	-0.609	-0.531	-0.454	-0.378	-0.301	-0.228	-0.152	-0.079	-0.006	0.065	0.136	0.208	0.276	0.345	0.415	0.482	0.551	0.618	0.685	0.750	0.816	0.881	0.946	1.011	1.075	1.139	1.201	1.264	1.326	1.388	1.449	1.510	1.569	1.630	1.688	1.746	1.804	1.861	1.918	1.972	2.027	2.081	2.134	2.185	2.236	2.286	2.335	2.382	2.429	2.474	2.518	2.560	2.599	2.638	2.675	2.711	2.745	2.778	2.809	2.836	2.864	2.889	2.911	2.934	2.952	2.970	2.985	2.999	3.010	3.021	3.028	3.034	3.038	3.040	3.040	3.038	3.034	3.031	3.025	3.016	3.006	2.995	2.981	2.969	2.954	2.938	2.921	2.904	2.885	2.865	2.845	2.825	2.804	2.784	2.762	2.741	2.720	2.699	2.678	2.656	2.636	2.616	2.598	2.578	2.559	2.541	2.526	2.510	2.495	2.481	2.469	2.458	2.446	2.438	2.429	2.422	2.416	2.412	2.409	2.406	2.406	2.405	2.406	2.409	2.411	2.415	2.420	2.425	2.432	2.439	2.445	2.454	2.461	2.470	2.478	2.486	2.495	2.502	2.511	2.518	2.525	2.531	2.538	2.542	2.546	2.550	2.552	2.554	2.554	2.552	2.551	2.548	2.541	2.536	2.528	2.518	2.506	2.492	2.476	2.460	2.442	2.422	2.401	2.378	2.352	2.326	2.300	2.270	2.239	2.208	2.174	2.139	2.104	2.066	2.029	1.990	1.950	1.909	1.868	1.826	1.785	1.742	1.701	1.658	1.614	1.571	1.528	1.486	1.444	1.401	1.360	1.319	1.279	1.240	1.200	1.162	1.126	1.091	1.056	1.022	0.990	0.958	0.928	0.899	0.870	0.844	0.816	0.792	0.769	0.746	0.725	0.705	0.686	0.669	0.651	0.636	0.621	0.609	0.596	0.584	0.572	0.562	0.554	0.545	0.536	0.529	0.521	0.515	0.509	0.502	0.498	0.491	0.486	0.482	0.478	0.472	0.469	0.462	0.459	0.454	0.448	0.442	0.436	0.431	0.424	0.418	0.411	0.404	0.396	0.388	0.380	0.370	0.360	0.350	0.340	0.328	0.316	0.304	0.291	0.278	0.264	0.249	0.231	0.215	0.198	0.180	0.161	0.142	0.122	0.102	0.080	0.059	0.036	0.012	-0.010	-0.035	-0.060	-0.085	-0.112	-0.139	-0.166	-0.194	-0.222	-0.251	-0.280	-0.310	-0.339	-0.369	-0.400	-0.430	-0.461	-0.492	-0.525	-0.556	-0.588	-0.619	-0.649	-0.679	-0.710	-0.739	-0.769	-0.798	-0.828	-0.855	-0.882	-0.909	-0.934	-0.959	-0.982	-1.006	-1.028	-1.049	-1.069	-1.086	-1.104	-1.120	-1.134	-1.148	-1.159	-1.169	-1.178	-1.184	-1.190	-1.194	-1.196	-1.196	-1.195	-1.192	-1.189	-1.182	-1.175	-1.166	-1.155	-1.142	-1.129	-1.114	-1.096	-1.079	-1.059	-1.036	-1.015	-0.990	-0.965	-0.940	-0.911	-0.884	-0.852	-0.824	-0.791	-0.758	-0.725	-0.691	-0.655	-0.620	-0.584	-0.548	-0.509	-0.471	-0.432	-0.394	-0.355	-0.315	-0.275	-0.234	-0.194	-0.155	-0.116	-0.076	-0.036	0.004	0.044	0.082	0.122	0.161	0.200	0.239	0.276	0.312	0.350	0.386	0.422	0.458	0.492	0.526	0.559	0.591	0.624	0.655	0.685	0.714	0.744	0.771	0.798	0.824	0.848	0.871	0.894	0.915	0.938	0.956	0.975	0.992	1.010	1.026	1.041	1.055	1.069	1.080	1.091	1.102	1.110	1.120	1.128	1.134	1.140	1.146	1.151	1.155	1.159	1.162	1.164	1.166	1.169	1.170	1.171	1.172	1.172	1.174	1.175	1.175	1.176	1.176	1.178	1.179	1.180	1.182	1.184	1.188	1.190	1.194	1.198	1.202	1.209	1.214	1.220	1.228	1.236	1.245	1.254	1.265	1.276	1.288	1.300	1.312	1.328	1.341	1.358	1.374	1.389	1.406	1.425	1.442	1.461	1.480	1.499	1.519	1.539	1.559	1.580	1.599	1.619	1.639	1.659	1.679	1.699	1.720	1.739	1.758	1.778	1.796	1.814	1.831	1.849	1.865	1.881	1.898	1.912	1.926	1.941	1.954	1.966	1.978	1.989	2.000	2.010	2.021	2.029	2.036	2.044	2.051	2.058	2.062	2.069	2.074	2.078	2.082	2.086	2.090	2.092	2.095	2.099	2.101	2.104	2.108	2.110	2.111	2.114	2.116	2.119	2.122	2.125	2.129	2.132	2.136	2.140	2.145	2.149	2.155	2.160	2.165	2.172	2.180	2.186	2.194	2.202	2.211	2.220	2.230	2.240	2.250	2.261	2.272	2.285	2.296	2.309	2.322	2.335	2.350	2.364	2.379	2.395	2.409	2.425	2.442	2.459	2.475	2.491	2.510	2.528	2.544	2.562	2.580	2.598	2.616	2.635	2.652	2.670	2.689	2.706	2.724	2.741	2.760	2.779	2.794	2.811	2.828	2.844	2.860	2.875	2.891	2.905	2.920	2.934	2.948	2.960	2.972	2.985	2.995	3.006	3.015	3.026	3.034	3.042	3.049	3.056	3.062	3.068	3.072	3.078	3.081	3.084	3.085	3.086	3.088	3.089	3.089	3.088	3.086	3.085	3.082	3.080	3.078	3.075	3.071	3.068	3.064	3.061	3.056	3.052	3.049	3.045	3.041	3.038	3.034	3.031	3.028	3.025	3.024	3.021	3.021	3.020	3.020	3.021	3.022	3.024	3.028	3.031	3.035	3.041	3.048	3.054	3.062	3.071	3.081	3.092	3.105	3.118	3.131	3.146	3.162	3.179	3.198	3.216	3.235	3.256	3.278	3.300	3.322	3.348	3.371	3.396	3.422	3.450	3.478	3.506	3.535	3.562	3.592	3.624	3.654	3.685	3.715	3.748	3.779	3.811	3.842	3.875	3.906	3.936	3.968	3.999	4.030	4.061	4.091	4.121	4.150	4.179	4.208	4.235	4.261	4.288	4.312	4.336	4.361	4.382	4.404	4.425	4.444	4.461	4.479	4.495	4.509	4.524	4.536	4.548	4.556	4.565	4.572	4.578	4.582	4.588	4.590	4.590	4.590	4.589	4.588	4.584	4.580	4.574	4.569	4.561	4.552	4.545	4.534	4.524	4.514	4.502	4.490	4.478	4.465	4.451	4.439	4.425	4.412	4.399	4.385	4.371	4.358	4.345	4.332	4.320	4.308	4.296	4.286	4.276	4.266	4.256	4.249	4.241	4.234	4.228	4.222	4.216	4.212	4.210	4.208	4.205	4.205	4.205	4.205	4.206	4.208	4.210	4.214	4.218	4.222	4.226	4.231	4.238	4.242	4.250	4.256	4.264	4.271	4.279	4.286	4.294	4.301	4.310	4.316	4.325	4.332	4.339	4.344	4.350	4.356	4.361	4.365	4.370	4.374	4.376	4.379	4.380	4.380	4.379	4.378	4.375	4.371	4.368	4.362	4.356	4.349	4.340	4.330	4.320	4.308	4.296	4.282	4.268	4.251	4.234	4.215	4.195	4.175	4.154	4.131	4.108	4.082	4.058	4.031	4.004	3.975	3.946	3.918	3.886	3.856	3.825	3.792	3.761	3.728	3.695	3.661	3.628	3.595	3.561	3.528	3.494	3.461	3.428	3.395	3.362	3.330	3.299	3.269	3.238	3.208	3.179	3.151	3.124	3.098	3.072	3.048	3.024	3.002	2.981	2.961	2.944	2.926	2.909	2.894	2.880	2.868	2.855	2.846	2.836	2.828	2.821	2.815	2.810	2.806	2.804	2.804	2.802	2.802	2.804	2.805	2.809	2.811	2.815	2.820	2.825	2.830	2.835	2.842	2.848	2.854	2.859	2.864	2.870	2.875	2.881	2.885	2.890	2.894	2.896	2.900	2.901	2.902	2.902	2.901	2.900	2.898	2.895	2.890	2.885	2.879	2.871	2.862	2.852	2.841	2.830	2.819	2.802	2.788	2.771	2.754	2.735	2.716	2.695	2.674	2.652	2.629	2.605	2.581	2.555	2.530	2.502	2.476	2.449	2.421	2.392	2.365	2.336	2.308	2.279	2.251	2.222	2.195	2.168	2.140	2.115	2.089	2.062	2.038	2.014	1.991	1.968	1.946	1.925	1.905	1.886	1.869	1.852	1.838	1.822	1.810	1.798	1.786	1.778	1.769	1.762	1.756	1.752	1.750	1.749	1.748	1.748	1.749	1.751	1.756	1.760	1.766	1.772	1.780	1.789	1.798	1.808	1.818	1.829	1.840	1.852	1.865	1.876	1.890	1.902	1.915	1.929	1.942	1.955	1.968	1.980	1.991	2.002	2.015	2.026	2.035	2.045	2.054	2.061	2.069	2.075	2.081	2.085	2.090	2.092	2.094	2.095	2.095	2.094	2.091	2.089	2.085	2.079	2.072	2.066	2.059	2.049	2.039	2.029	2.016	2.004	1.990	1.976	1.960	1.944	1.929	1.912	1.894	1.876	1.858	1.839	1.820	1.800	1.781	1.761	1.741	1.721	1.702	1.682	1.662	1.645	1.626	1.608	1.589	1.571	1.555	1.539	1.521	1.506	1.491	1.478	1.464	1.450	1.439	1.428	1.418	1.408	1.399	1.391	1.385	1.379	1.372	1.369	1.365	1.362	1.361	1.360	1.359	1.360	1.361	1.364	1.366	1.370	1.374	1.379	1.384	1.390	1.395	1.402	1.410	1.416	1.424	1.431	1.441	1.450	1.459	1.468	1.478	1.486	1.496	1.506	1.516	1.525	1.536	1.544	1.552	1.562	1.572	1.582	1.590	1.599	1.609	1.618	1.626	1.635	1.642	1.650	1.659	1.666	1.674	1.681	1.689	1.695	1.702	1.709	1.715	1.722	1.729	1.734	1.741	1.746	1.752	1.759	1.764	1.769	1.775	1.779	1.785	1.790	1.795	1.801	1.806	1.811	1.816	1.822	1.828	1.834	1.839	1.846	1.852	1.859	1.865	1.872	1.880	1.886	1.894	1.902	1.910	1.919	1.929	1.938	1.948	1.959	1.970	1.981	1.992	2.006	2.020	2.033	2.049	2.064	2.079	2.096	2.114	2.131	2.150	2.169	2.190	2.210	2.232	2.255	2.279	2.302	2.328	2.352	2.379	2.408	2.434	2.462	2.494	2.522	2.554	2.584	2.616	2.648	2.680	2.712	2.746	2.780	2.814	2.849	2.882	2.918	2.951	2.986	3.021	3.056	3.090	3.124	3.156	3.190	3.222	3.254	3.286	3.318	3.348	3.378	3.406	3.435	3.462	3.489	3.514	3.539	3.562	3.584	3.605	3.626	3.645	3.664	3.681	3.698	3.712	3.726	3.740	3.752	3.761	3.771	3.779	3.786	3.792	3.799	3.802	3.808	3.810	3.811	3.812	3.814	3.814	3.814	3.812	3.811	3.808	3.805	3.802	3.800	3.796	3.791	3.788	3.785	3.780	3.776	3.774	3.769	3.766	3.764	3.761	3.758	3.755	3.755	3.752	3.752	3.752	3.754	3.754	3.756	3.759	3.762	3.768	3.772	3.778	3.785	3.792	3.800	3.809	3.819	3.830	3.842	3.854	3.866	3.881	3.895	3.910	3.926	3.942	3.958	3.975	3.995	4.012	4.031	4.050	4.070	4.090	4.110	4.130	4.151	4.171	4.190	4.210	4.230	4.249	4.268	4.286	4.302	4.320	4.335	4.350	4.365	4.378	4.390	4.401	4.410	4.420	4.426	4.432	4.438	4.440	4.441	4.441	4.440	4.436	4.431	4.424	4.415	4.406	4.394	4.381	4.366	4.351	4.332	4.314	4.291	4.269	4.246	4.220	4.194	4.166	4.138	4.106	4.076	4.045	4.011	3.979	3.945	3.910	3.876	3.841	3.805	3.770	3.734	3.698	3.664	3.628	3.592	3.558	3.525	3.491	3.459	3.428	3.396	3.366	3.338	3.310	3.284	3.259	3.235	3.211	3.191	3.171	3.152	3.135	3.120	3.106	3.095	3.084	3.074	3.066	3.061	3.056	3.052	3.051	3.051	3.052	3.055	3.059	3.064	3.071	3.079	3.088	3.098	3.108	3.120	3.132	3.146	3.160	3.176	3.191	3.208	3.224	3.242	3.260	3.278	3.296	3.314	3.332	3.351	3.371	3.389	3.405	3.421	3.439	3.455	3.471	3.486	3.501	3.514	3.528	3.540	3.551	3.560	3.569	3.578	3.584	3.589	3.592	3.595	3.595	3.596	3.594	3.590	3.586	3.579	3.571	3.562	3.551	3.538	3.521	3.505	3.488	3.468	3.445	3.422	3.398	3.370	3.342	3.312	3.282	3.250	3.216	3.181	3.145	3.108	3.069	3.029	2.989	2.948	2.905	2.862	2.818	2.774	2.728	2.681	2.636	2.590	2.545	2.498	2.452	2.406	2.361	2.315	2.270	2.225	2.181	2.139	2.096	2.055	2.015	1.976	1.939	1.902	1.868	1.834	1.800	1.770	1.741	1.712	1.686	1.662	1.641	1.620	1.601	1.584	1.569	1.556	1.545	1.535	1.529	1.522	1.519	1.516	1.516	1.519	1.522	1.529	1.535	1.542	1.554	1.566	1.579	1.592	1.610	1.626	1.642	1.661	1.681	1.701	1.722	1.745	1.769	1.792	1.816	1.840	1.865	1.889	1.914	1.938	1.962	1.985	2.010	2.033	2.056	2.078	2.100	2.120	2.141	2.160	2.179	2.199	2.214	2.229	2.244	2.256	2.269	2.280	2.290	2.299	2.306	2.312	2.318	2.321	2.324	2.326	2.328	2.326	2.324	2.321	2.316	2.312	2.306	2.299	2.292	2.284	2.275	2.265	2.255	2.244	2.234	2.221	2.209	2.196	2.185	2.171	2.159	2.146	2.135	2.121	2.110	2.098	2.086	2.075	2.065	2.054	2.044	2.036	2.026	2.019	2.013	2.005	1.999	1.995	1.990	1.988	1.984	1.981	1.981	1.980	1.981	1.982	1.985	1.988	1.991	1.998	2.002	2.009	2.015	2.024	2.031	2.040	2.050	2.060	2.071	2.084	2.095	2.106	2.119	2.132	2.144	2.156	2.170	2.184	2.196	2.209	2.222	2.235	2.249	2.261	2.274	2.285	2.298	2.309	2.320	2.330	2.340	2.350	2.358	2.365	2.372	2.380	2.386	2.391	2.396	2.401	2.404	2.406	2.406	2.408	2.408	2.406	2.404	2.401	2.396	2.394	2.388	2.381	2.375	2.366	2.359	2.350	2.340	2.329	2.318	2.305	2.292	2.280	2.266	2.254	2.239	2.222	2.208	2.192	2.178	2.160	2.144	2.128	2.111	2.094	2.078	2.061	2.044	2.026	2.010	1.992	1.976	1.960	1.942	1.926	1.911	1.895	1.879	1.865	1.850	1.835	1.820	1.806	1.792	1.780	1.768	1.754	1.744	1.732	1.721	1.711	1.700	1.691	1.682	1.675	1.666	1.659	1.652	1.646	1.641	1.636	1.631	1.628	1.625	1.624	1.620	1.619	1.620	1.620	1.619	1.619	1.620	1.622	1.625	1.629	1.632	1.636	1.641	1.648	1.652	1.659	1.666	1.672	1.680	1.688	1.696	1.705	1.714	1.724	1.732	1.742	1.751	1.762	1.772	1.785	1.795	1.805	1.816	1.826	1.836	1.848	1.858	1.868	1.879	1.889	1.899	1.909	1.919	1.928	1.938	1.945	1.954	1.962	1.971	1.979	1.986	1.994	2.000	2.006	2.013	2.019	2.025	2.030	2.036	2.041	2.046	2.051	2.056	2.060	2.066	2.070	2.075	2.080	2.084	2.089	2.094	2.099	2.104	2.109	2.115	2.120	2.126	2.134	2.140	2.148	2.155	2.162	2.172	2.180	2.190	2.200	2.210	2.220	2.232	2.244	2.256	2.269	2.282	2.296	2.310	2.325	2.341	2.356	2.372	2.389	2.406	2.424	2.441	2.460	2.479	2.496	2.516	2.536	2.554	2.572	2.592	2.612	2.630	2.650	2.670	2.690	2.708	2.729	2.746	2.765	2.784	2.801	2.819	2.836	2.854	2.870	2.886	2.901	2.915	2.930	2.944	2.958	2.970	2.982	2.995	3.005	3.014	3.024	3.031	3.039	3.046	3.054	3.059	3.065	3.070	3.072	3.078	3.080	3.082	3.084	3.086	3.088	3.088	3.086	3.088	3.086	3.085	3.084	3.081	3.080	3.078	3.075	3.072	3.070	3.066	3.064	3.061	3.059	3.056	3.054	3.050	3.049	3.046	3.045	3.042	3.041	3.040	3.039	3.039	3.039	3.039	3.039	3.040	3.042	3.044	3.045	3.049	3.051	3.055	3.059	3.064	3.068	3.074	3.078	3.085	3.091	3.098	3.105	3.112	3.120	3.128	3.136	3.146	3.154	3.164	3.172	3.182	3.192	3.201	3.211	3.221	3.231	3.240	3.250	3.259	3.269	3.278	3.288	3.295	3.304	3.311	3.320	3.328	3.335	3.341	3.348	3.352	3.358	3.364	3.366	3.370	3.374	3.375	3.376	3.378	3.378	3.376	3.375	3.374	3.369	3.366	3.361	3.356	3.349	3.342	3.334	3.326	3.316	3.306	3.295	3.284	3.271	3.258	3.244	3.230	3.215	3.200	3.184	3.166	3.150	3.132	3.114	3.095	3.076	3.059	3.039	3.020	3.000	2.979	2.959	2.939	2.919	2.899	2.879	2.859	2.839	2.819	2.800	2.781	2.762	2.744	2.725	2.706	2.689	2.672	2.656	2.640	2.624	2.609	2.594	2.579	2.565	2.552	2.540	2.528	2.516	2.505	2.494	2.484	2.474	2.465	2.456	2.448	2.441	2.434	2.428	2.420	2.415	2.409	2.404	2.400	2.396	2.390	2.388	2.384	2.381	2.378	2.374	2.370	2.366	2.365	2.361	2.359	2.356	2.352	2.350	2.346	2.342	2.340	2.336	2.332	2.328	2.324	2.319	2.315	2.309	2.304	2.296	2.290	2.284	2.275	2.269	2.260	2.251	2.241	2.231	2.221	2.210	2.199	2.186	2.174	2.161	2.149	2.135	2.121	2.106	2.091	2.076	2.061	2.045	2.027	2.011	1.995	1.978	1.959	1.941	1.924	1.906	1.888	1.870	1.850	1.832	1.814	1.798	1.779	1.760	1.742	1.725	1.708	1.691	1.674	1.658	1.640	1.625	1.609	1.594	1.579	1.564	1.550	1.536	1.522	1.511	1.498	1.486	1.475	1.462	1.452	1.444	1.434	1.424	1.415	1.408	1.399	1.391	1.384	1.376	1.371	1.362	1.358	1.352	1.346	1.341	1.336	1.331	1.328	1.321	1.318	1.314	1.310	1.305	1.301	1.295	1.291	1.286	1.282	1.279	1.274	1.269	1.264	1.259	1.252	1.248	1.241	1.235	1.228	1.221	1.215	1.206	1.198	1.190	1.181	1.172	1.164	1.152	1.144	1.134	1.124	1.112	1.100	1.089	1.076	1.065	1.051	1.039	1.025	1.011	0.999	0.984	0.970	0.956	0.944	0.929	0.916	0.902	0.889	0.874	0.861	0.848	0.835	0.822	0.810	0.799	0.788	0.775	0.765	0.756	0.746	0.738	0.729	0.721	0.716	0.710	0.705	0.701	0.698	0.695	0.692	0.694	0.692	0.694	0.696	0.699	0.702	0.706	0.712	0.718	0.725	0.732	0.741	0.750	0.760	0.770	0.781	0.792	0.805	0.818	0.830	0.842	0.856	0.870	0.884	0.898	0.910	0.925	0.938	0.950	0.964	0.976	0.988	1.000	1.010	1.021	1.031	1.040	1.049	1.054	1.060	1.065	1.069	1.072	1.075	1.075	1.075	1.075	1.070	1.066	1.062	1.055	1.048	1.038	1.028	1.016	1.004	0.989	0.974	0.958	0.940	0.921	0.901	0.881	0.860	0.838	0.814	0.789	0.762	0.736	0.709	0.682	0.652	0.625	0.596	0.565	0.535	0.506	0.475	0.444	0.412	0.382	0.351	0.320	0.289	0.258	0.228	0.199	0.169	0.140	0.111	0.084	0.056	0.031	0.005	-0.020	-0.044	-0.066	-0.089	-0.110	-0.129	-0.148	-0.166	-0.182	-0.198	-0.211	-0.225	-0.236	-0.246	-0.255	-0.262	-0.269	-0.274	-0.278	-0.280	-0.281	-0.280	-0.280	-0.276	-0.272	-0.269	-0.262	-0.254	-0.246	-0.236	-0.225	-0.214	-0.201	-0.189	-0.175	-0.160	-0.145	-0.128	-0.112	-0.095	-0.078	-0.059	-0.040	-0.021	-0.002	0.018	0.035	0.055	0.074	0.092	0.110	0.129	0.148	0.165	0.182	0.200	0.218	0.234	0.249	0.265	0.280	0.295	0.309	0.321	0.334	0.346	0.359	0.370	0.380	0.390	0.401	0.409	0.419	0.428	0.435	0.442	0.450	0.456	0.464	0.469	0.475	0.480	0.488	0.492	0.498	0.504	0.510	0.514	0.521	0.526	0.532	0.539	0.545	0.552	0.560	0.566	0.574	0.581	0.590	0.600	0.609	0.618	0.628	0.639	0.649	0.660	0.672	0.684	0.695	0.709	0.722	0.735	0.749	0.764	0.778	0.791	0.806	0.821	0.838	0.852	0.869	0.885	0.901	0.918	0.935	0.952	0.968	0.985	1.001	1.019	1.036	1.054	1.071	1.089	1.105	1.122	1.140	1.156	1.174	1.190	1.208	1.224	1.240	1.258	1.274	1.290	1.306	1.322	1.339	1.355	1.371	1.386	1.401	1.418	1.432	1.449	1.464	1.478	1.492	1.508	1.521	1.536	1.549	1.564	1.576	1.589	1.601	1.614	1.626	1.638	1.649	1.659	1.670	1.680	1.690	1.698	1.706	1.715	1.722	1.729	1.735	1.740	1.745	1.749	1.752	1.756	1.759	1.760	1.762	1.762	1.762	1.762	1.760	1.759	1.755	1.752	1.749	1.746	1.740	1.735	1.730	1.725	1.718	1.711	1.704	1.696	1.689	1.681	1.672	1.665	1.658	1.650	1.641	1.632	1.626	1.618	1.611	1.604	1.598	1.591	1.585	1.581	1.576	1.571	1.568	1.565	1.562	1.561	1.561	1.561	1.562	1.565	1.568	1.571	1.576	1.581	1.589	1.595	1.602	1.614	1.624	1.634	1.648	1.660	1.674	1.688	1.704	1.721	1.738	1.756	1.775	1.795	1.815	1.838	1.859	1.881	1.901	1.924	1.946	1.970	1.991	2.015	2.039	2.062	2.086	2.108	2.131	2.152	2.176	2.196	2.218	2.238	2.256	2.275	2.294	2.311	2.326	2.341	2.355	2.369	2.379	2.391	2.400	2.408	2.415	2.419	2.422	2.425	2.426	2.425	2.424	2.421	2.416	2.410	2.402	2.394	2.384	2.372	2.360	2.346	2.331	2.315	2.299	2.280	2.261	2.241	2.221	2.199	2.178	2.154	2.132	2.109	2.084	2.060	2.035	2.011	1.986	1.961	1.936	1.914	1.889	1.866	1.844	1.821	1.800	1.778	1.758	1.739	1.719	1.701	1.684	1.668	1.652	1.639	1.625	1.614	1.601	1.591	1.582	1.575	1.568	1.562	1.558	1.554	1.551	1.551	1.551	1.551	1.552	1.555	1.559	1.562	1.568	1.574	1.579	1.586	1.595	1.602	1.611	1.620	1.628	1.636	1.645	1.655	1.664	1.674	1.684	1.691	1.701	1.710	1.719	1.726	1.734	1.741	1.748	1.752	1.759	1.762	1.766	1.770	1.771	1.772	1.774	1.772	1.772	1.771	1.769	1.764	1.759	1.754	1.746	1.738	1.730	1.721	1.711	1.700	1.690	1.678	1.664	1.651	1.638	1.622	1.609	1.594	1.579	1.562	1.548	1.531	1.515	1.500	1.484	1.469	1.452	1.438	1.422	1.410	1.396	1.384	1.370	1.359	1.348	1.339	1.329	1.320	1.314	1.308	1.301	1.298	1.295	1.292	1.291	1.291	1.292	1.294	1.298	1.301	1.308	1.312	1.320	1.328	1.336	1.346	1.358	1.368	1.379	1.391	1.404	1.418	1.430	1.444	1.458	1.472	1.486	1.500	1.515	1.529	1.541	1.555	1.569	1.581	1.594	1.606	1.616	1.626	1.635	1.642	1.650	1.658	1.662	1.666	1.670	1.672	1.675	1.675	1.674	1.671	1.669	1.664	1.659	1.651	1.644	1.635	1.625	1.615	1.602	1.589	1.575	1.560	1.545	1.529	1.512	1.494	1.474	1.455	1.434	1.414	1.392	1.371	1.349	1.328	1.304	1.281	1.259	1.235	1.210	1.186	1.162	1.139	1.114	1.090	1.065	1.041	1.015	0.991	0.966	0.940	0.915	0.889	0.862	0.836	0.810	0.782	0.755	0.726	0.699	0.670	0.640	0.610	0.579	0.549	0.516	0.482	0.449	0.414	0.378	0.341	0.302	0.262	0.221	0.180	0.136	0.090	0.045	-0.002	-0.051	-0.102	-0.155	-0.210	-0.265	-0.321	-0.381	-0.440	-0.502	-0.566	-0.631	-0.698	-0.765	-0.835	-0.905	-0.978	-1.052	-1.128	-1.202	-1.280	-1.360	-1.440	-1.520	-1.601	-1.685	-1.770	-1.854	-1.940	-2.026	-2.112	-2.200	-2.289	-2.378	-2.466	-2.554	-2.645	-2.735	-2.825	-2.916	-3.006	-3.098	-3.189	-3.280	-3.370	-3.462	-3.552	-3.644	-3.735	-3.826	-3.916	-4.008	-4.098	-4.189	-4.279	-4.371	-4.461	-4.551	-4.641	-4.732	-4.822	-4.912	-5.002	-5.094	-5.184	-5.274	-5.364	-5.454	-5.544	-5.635	-5.725	-5.815	-5.906	-5.996	-6.086	-6.178	-6.266	-6.356	-6.448	-6.538	-6.628	-6.718	-6.808	-6.896	-6.986	-7.076	-7.165	-7.254	-7.341	-7.430	-7.518	-7.604	-7.690	-7.775	-7.861	-7.945	-8.028	-8.110	-8.191	-8.272	-8.351	-8.430	-8.508	-8.582	-8.658	-8.730	-8.802	-8.874	-8.941	-9.009	-9.075	-9.140	-9.201	-9.262	-9.321	-9.378	-9.434	-9.488	-9.540	-9.589	-9.636	-9.684	-9.726	-9.770	-9.810	-9.848	-9.884	-9.918	-9.950	-9.982	-10.011	-10.039	-10.064	-10.089	-10.110	-10.130	-10.149	-10.165	-10.180	-10.192	-10.205	-10.214	-10.221	-10.229	-10.234	-10.239	-10.240	-10.241	-10.240	-10.239	-10.235	-10.231	-10.226	-10.219	-10.210	-10.200	-10.189	-10.176	-10.164	-10.150	-10.135	-10.118	-10.100	-10.081	-10.061	-10.040	-10.018	-9.994	-9.969	-9.944	-9.918	-9.890	-9.861	-9.831	-9.799	-9.768	-9.734	-9.700	-9.665	-9.628	-9.589	-9.549	-9.509	-9.468	-9.424	-9.380	-9.334	-9.288	-9.239	-9.189	-9.139	-9.088	-9.032	-8.979	-8.922	-8.864	-8.806	-8.745	-8.684	-8.619	-8.555	-8.488	-8.420	-8.350	-8.280	-8.208	-8.134	-8.059	-7.982	-7.904	-7.824	-7.742	-7.659	-7.575	-7.490	-7.402	-7.314	-7.224	-7.132	-7.040	-6.946	-6.851	-6.755	-6.658	-6.559	-6.459	-6.358	-6.256	-6.154	-6.050	-5.945	-5.839	-5.734	-5.626	-5.519	-5.411	-5.304	-5.195	-5.085	-4.975	-4.866	-4.756	-4.646	-4.536	-4.425	-4.315	-4.205	-4.095	-3.985	-3.876	-3.766	-3.659	-3.551	-3.442	-3.336	-3.230	-3.125	-3.020	-2.915	-2.810	-2.709	-2.608	-2.508	-2.409	-2.309	-2.211	-2.115	-2.020	-1.925	-1.831	-1.739	-1.648	-1.556	-1.466	-1.379	-1.290	-1.204	-1.118	-1.034	-0.950	-0.868	-0.785	-0.704	-0.624	-0.544	-0.465	-0.388	-0.310	-0.232	-0.156	-0.081	-0.006	0.069	0.141	0.215	0.288	0.360	0.432	0.504	0.575	0.646	0.715	0.785	0.855	0.925	0.994	1.061	1.129	1.196	1.264	1.330	1.396	1.461	1.525	1.589	1.652	1.716	1.779	1.840	1.900	1.961	2.019	2.078	2.134	2.190	2.245	2.299	2.351	2.401	2.451	2.499	2.546	2.592	2.636	2.678	2.719	2.759	2.795	2.830	2.864	2.894	2.925	2.951	2.979	3.002	3.025	3.045	3.064	3.080	3.094	3.106	3.118	3.126	3.131	3.136	3.139	3.139	3.139	3.135	3.131	3.125	3.118	3.109	3.099	3.086	3.072	3.059	3.042	3.025	3.008	2.989	2.970	2.950	2.929	2.908	2.885	2.862	2.841	2.819	2.796	2.774	2.751	2.729	2.708	2.686	2.665	2.645	2.625	2.608	2.589	2.571	2.555	2.540	2.525	2.512	2.500	2.489	2.479	2.470	2.462	2.456	2.450	2.446	2.444	2.442	2.442	2.442	2.444	2.446	2.450	2.455	2.459	2.465	2.472	2.479	2.488	2.496	2.502	2.512	2.520	2.529	2.538	2.545	2.554	2.561	2.569	2.575	2.582	2.588	2.591	2.594	2.598	2.598	2.599	2.598	2.596	2.594	2.588	2.582	2.575	2.566	2.556	2.544	2.530	2.514	2.496	2.479	2.458	2.438	2.414	2.390	2.364	2.336	2.309	2.279	2.248	2.215	2.182	2.148	2.112	2.078	2.040	2.004	1.965	1.928	1.889	1.851	1.812	1.774	1.735	1.695	1.656	1.618	1.580	1.542	1.505	1.469	1.435	1.399	1.365	1.332	1.300	1.270	1.240	1.211	1.184	1.158	1.131	1.108	1.085	1.064	1.042	1.022	1.004	0.988	0.972	0.958	0.944	0.931	0.921	0.910	0.901	0.892	0.886	0.879	0.874	0.868	0.865	0.861	0.858	0.854	0.851	0.850	0.849	0.846	0.845	0.845	0.844	0.842	0.841	0.840	0.839	0.836	0.835	0.832	0.830	0.828	0.824	0.819	0.815	0.810	0.804	0.798	0.791	0.782	0.775	0.765	0.756	0.746	0.734	0.722	0.709	0.696	0.682	0.668	0.651	0.634	0.616	0.599	0.579	0.560	0.538	0.516	0.496	0.472	0.450	0.425	0.401	0.376	0.351	0.325	0.298	0.271	0.244	0.215	0.188	0.158	0.129	0.101	0.071	0.042	0.014	-0.016	-0.046	-0.075	-0.105	-0.135	-0.164	-0.192	-0.222	-0.250	-0.279	-0.306	-0.334	-0.360	-0.388	-0.412	-0.438	-0.462	-0.485	-0.509	-0.529	-0.550	-0.571	-0.590	-0.608	-0.625	-0.641	-0.656	-0.670	-0.682	-0.694	-0.704	-0.712	-0.720	-0.726	-0.730	-0.734	-0.735	-0.738	-0.736	-0.735	-0.731	-0.726	-0.721	-0.712	-0.704	-0.694	-0.682	-0.670	-0.656	-0.640	-0.624	-0.605	-0.588	-0.566	-0.545	-0.524	-0.500	-0.475	-0.449	-0.422	-0.395	-0.366	-0.338	-0.308	-0.276	-0.245	-0.212	-0.180	-0.146	-0.111	-0.078	-0.041	-0.006	0.030	0.066	0.104	0.141	0.178	0.215	0.251	0.289	0.328	0.365	0.401	0.440	0.478	0.514	0.550	0.586	0.622	0.659	0.694	0.729	0.764	0.798	0.830	0.862	0.895	0.926	0.956	0.986	1.015	1.042	1.071	1.098	1.122	1.146	1.170	1.192	1.212	1.234	1.254	1.271	1.289	1.305	1.321	1.335	1.349	1.360	1.372	1.384	1.394	1.401	1.409	1.416	1.424	1.429	1.434	1.438	1.442	1.445	1.448	1.450	1.451	1.452	1.455	1.455	1.455	1.456	1.456	1.459	1.459	1.460	1.461	1.462	1.464	1.466	1.468	1.470	1.474	1.478	1.482	1.488	1.492	1.499	1.505	1.512	1.521	1.530	1.540	1.550	1.561	1.572	1.586	1.599	1.612	1.626	1.641	1.658	1.674	1.691	1.708	1.725	1.744	1.762	1.780	1.800	1.819	1.838	1.856	1.878	1.896	1.915	1.932	1.951	1.969	1.988	2.005	2.022	2.039	2.055	2.070	2.085	2.100	2.114	2.128	2.139	2.151	2.161	2.171	2.181	2.190	2.199	2.205	2.211	2.216	2.221	2.226	2.230	2.232	2.234	2.235	2.235	2.236	2.235	2.234	2.232	2.231	2.230	2.226	2.225	2.222	2.219	2.218	2.214	2.210	2.208	2.205	2.202	2.200	2.198	2.196	2.195	2.192	2.192	2.192	2.192	2.192	2.194	2.195	2.198	2.200	2.204	2.209	2.214	2.219	2.225	2.232	2.239	2.248	2.256	2.268	2.278	2.289	2.301	2.312	2.328	2.340	2.355	2.371	2.386	2.402	2.420	2.438	2.456	2.475	2.495	2.514	2.534	2.555	2.576	2.598	2.620	2.641	2.664	2.685	2.708	2.731	2.754	2.775	2.799	2.821	2.844	2.866	2.889	2.911	2.932	2.952	2.974	2.994	3.014	3.034	3.052	3.071	3.090	3.108	3.124	3.139	3.154	3.169	3.182	3.195	3.206	3.216	3.228	3.236	3.244	3.251	3.258	3.262	3.268	3.271	3.275	3.275	3.276	3.276	3.274	3.272	3.269	3.266	3.261	3.256	3.250	3.244	3.236	3.230	3.221	3.214	3.205	3.196	3.189	3.179	3.170	3.161	3.152	3.144	3.136	3.128	3.120	3.112	3.105	3.099	3.092	3.088	3.085	3.080	3.078	3.076	3.075	3.076	3.078	3.080	3.085	3.090	3.096	3.102	3.112	3.121	3.132	3.145	3.159	3.172	3.190	3.206	3.225	3.245	3.265	3.286	3.310	3.334	3.359	3.385	3.411	3.439	3.468	3.495	3.526	3.556	3.586	3.618	3.650	3.681	3.714	3.746	3.779	3.811	3.844	3.878	3.910	3.942	3.974	4.005	4.035	4.066	4.096	4.126	4.156	4.184	4.211	4.238	4.262	4.288	4.311	4.334	4.356	4.376	4.396	4.414	4.431	4.446	4.461	4.475	4.488	4.498	4.506	4.516	4.522	4.528	4.532	4.535	4.538	4.538	4.536	4.535	4.531	4.526	4.522	4.516	4.510	4.501	4.492	4.484	4.472	4.461	4.450	4.439	4.425	4.414	4.400	4.386	4.372	4.358	4.344	4.330	4.316	4.302	4.289	4.276	4.262	4.250	4.238	4.226	4.216	4.206	4.198	4.188	4.180	4.174	4.166	4.162	4.158	4.155	4.152	4.151	4.151	4.151	4.152	4.156	4.160	4.165	4.171	4.178	4.185	4.194	4.204	4.214	4.224	4.235	4.248	4.260	4.274	4.288	4.301	4.316	4.331	4.346	4.362	4.378	4.394	4.409	4.424	4.440	4.455	4.471	4.485	4.498	4.511	4.525	4.538	4.549	4.560	4.570	4.579	4.588	4.596	4.602	4.608	4.612	4.615	4.618	4.619	4.618	4.616	4.612	4.610	4.604	4.596	4.590	4.580	4.570	4.560	4.546	4.532	4.518	4.501	4.484	4.465	4.446	4.425	4.404	4.381	4.358	4.334	4.309	4.282	4.256	4.230	4.202	4.174	4.146	4.116	4.088	4.058	4.029	3.999	3.969	3.940	3.910	3.881	3.852	3.824	3.796	3.768	3.740	3.712	3.688	3.660	3.636	3.611	3.588	3.565	3.542	3.521	3.501	3.481	3.464	3.446	3.430	3.415	3.401	3.389	3.376	3.364	3.355	3.345	3.338	3.330	3.324	3.319	3.314	3.310	3.308	3.305	3.304	3.304	3.304	3.305	3.305	3.308	3.310	3.312	3.315	3.319	3.322	3.325	3.329	3.332	3.336	3.340	3.341	3.345	3.348	3.349	3.350	3.351	3.351	3.350	3.349	3.348	3.345	3.340	3.336	3.330	3.324	3.316	3.308	3.298	3.288	3.276	3.262	3.249	3.235	3.218	3.201	3.184	3.164	3.144	3.122	3.099	3.076	3.052	3.026	3.001	2.974	2.948	2.919	2.891	2.861	2.831	2.802	2.771	2.741	2.710	2.679	2.648	2.616	2.586	2.555	2.524	2.494	2.464	2.435	2.406	2.379	2.351	2.324	2.299	2.272	2.248	2.225	2.202	2.181	2.161	2.141	2.124	2.108	2.091	2.076	2.064	2.051	2.041	2.031	2.024	2.016	2.010	2.006	2.004	2.001	2.001	2.001	2.002	2.005	2.009	2.014	2.019	2.025	2.031	2.040	2.049	2.059	2.068	2.079	2.090	2.101	2.114	2.125	2.138	2.151	2.164	2.176	2.190	2.202	2.216	2.228	2.240	2.251	2.264	2.276	2.286	2.296	2.306	2.315	2.322	2.331	2.339	2.344	2.349	2.354	2.358	2.361	2.364	2.364	2.365	2.365	2.364	2.361	2.359	2.354	2.351	2.345	2.338	2.331	2.321	2.312	2.302	2.292	2.281	2.269	2.256	2.244	2.230	2.215	2.201	2.186	2.170	2.155	2.138	2.122	2.105	2.089	2.072	2.056	2.040	2.022	2.006	1.990	1.975	1.958	1.942	1.928	1.912	1.899	1.884	1.870	1.858	1.845	1.834	1.821	1.811	1.801	1.792	1.784	1.775	1.769	1.762	1.756	1.750	1.748	1.742	1.740	1.738	1.736	1.735	1.735	1.735	1.738	1.739	1.741	1.744	1.748	1.750	1.756	1.760	1.766	1.771	1.778	1.785	1.792	1.799	1.808	1.815	1.825	1.832	1.842	1.851	1.861	1.870	1.879	1.888	1.898	1.908	1.916	1.926	1.935	1.945	1.955	1.965	1.975	1.984	1.994	2.002	2.013	2.021	2.031	2.040	2.047	2.056	2.065	2.074	2.081	2.090	2.098	2.106	2.115	2.120	2.128	2.134	2.140	2.148	2.154	2.159	2.165	2.170	2.175	2.181	2.186	2.190	2.195	2.200	2.205	2.210	2.215	2.219	2.224	2.228	2.232	2.236	2.241	2.246	2.250	2.255	2.260	2.265	2.270	2.276	2.281	2.288	2.292	2.300	2.308	2.316	2.324	2.332	2.341	2.350	2.360	2.371	2.382	2.394	2.408	2.421	2.435	2.450	2.466	2.482	2.500	2.518	2.536	2.556	2.578	2.598	2.620	2.644	2.668	2.691	2.716	2.742	2.769	2.796	2.825	2.852	2.882	2.911	2.941	2.974	3.004	3.036	3.069	3.100	3.132	3.166	3.198	3.230	3.262	3.295	3.326	3.359	3.391	3.422	3.454	3.484	3.514	3.544	3.572	3.601	3.629	3.655	3.681	3.706	3.731	3.754	3.776	3.799	3.819	3.839	3.858	3.876	3.892	3.908	3.922	3.935	3.949	3.960	3.969	3.979	3.988	3.995	4.003	4.008	4.014	4.018	4.021	4.024	4.026	4.029	4.029	4.029	4.029	4.029	4.029	4.028	4.028	4.026	4.025	4.022	4.022	4.021	4.020	4.020	4.020	4.020	4.019	4.020	4.021	4.022	4.024	4.028	4.030	4.035	4.039	4.044	4.050	4.058	4.065	4.074	4.082	4.091	4.102	4.114	4.126	4.139	4.151	4.166	4.181	4.196	4.212	4.229	4.246	4.262	4.280	4.298	4.318	4.335	4.355	4.374	4.392	4.411	4.430	4.450	4.468	4.486	4.505	4.522	4.539	4.556	4.570	4.584	4.599	4.611	4.624	4.635	4.644	4.654	4.662	4.668	4.672	4.678	4.679	4.680	4.680	4.678	4.675	4.670	4.662	4.655	4.645	4.634	4.621	4.606	4.591	4.574	4.558	4.536	4.514	4.491	4.468	4.441	4.415	4.386	4.359	4.329	4.298	4.266	4.234	4.199	4.166	4.131	4.096	4.060	4.024	3.988	3.951	3.914	3.878	3.840	3.804	3.769	3.732	3.696	3.661	3.626	3.592	3.560	3.526	3.495	3.464	3.434	3.405	3.376	3.350	3.324	3.300	3.278	3.255	3.234	3.215	3.198	3.180	3.166	3.152	3.140	3.130	3.120	3.114	3.108	3.102	3.099	3.098	3.096	3.099	3.101	3.104	3.109	3.116	3.124	3.132	3.142	3.155	3.166	3.179	3.192	3.209	3.224	3.241	3.259	3.276	3.295	3.314	3.334	3.354	3.372	3.391	3.412	3.431	3.451	3.470	3.489	3.509	3.526	3.544	3.561	3.578	3.591	3.606	3.619	3.631	3.641	3.651	3.660	3.666	3.671	3.675	3.678	3.679	3.678	3.676	3.670	3.664	3.655	3.645	3.634	3.619	3.602	3.585	3.566	3.545	3.522	3.498	3.471	3.444	3.414	3.382	3.350	3.315	3.280	3.244	3.205	3.166	3.126	3.085	3.042	2.999	2.955	2.911	2.866	2.821	2.776	2.731	2.685	2.640	2.594	2.550	2.505	2.461	2.419	2.375	2.332	2.292	2.251	2.212	2.175	2.139	2.104	2.070	2.038	2.006	1.978	1.950	1.925	1.901	1.879	1.859	1.840	1.824	1.810	1.796	1.786	1.778	1.770	1.766	1.762	1.762	1.762	1.765	1.770	1.775	1.784	1.792	1.804	1.818	1.831	1.848	1.864	1.882	1.901	1.921	1.942	1.965	1.988	2.013	2.036	2.061	2.088	2.112	2.140	2.166	2.194	2.220	2.246	2.271	2.299	2.324	2.350	2.374	2.398	2.421	2.444	2.466	2.488	2.508	2.528	2.545	2.561	2.576	2.591	2.604	2.616	2.628	2.638	2.645	2.652	2.658	2.662	2.666	2.668	2.668	2.666	2.664	2.660	2.656	2.650	2.644	2.635	2.626	2.615	2.605	2.592	2.581	2.566	2.554	2.538	2.522	2.508	2.490	2.474	2.458	2.440	2.422	2.405	2.389	2.371	2.355	2.338	2.321	2.305	2.289	2.274	2.259	2.245	2.231	2.219	2.205	2.194	2.184	2.172	2.162	2.155	2.148	2.141	2.135	2.130	2.126	2.124	2.122	2.121	2.120	2.121	2.124	2.128	2.130	2.135	2.140	2.146	2.154	2.161	2.170	2.179	2.189	2.198	2.208	2.219	2.231	2.242	2.254	2.268	2.279	2.291	2.304	2.316	2.330	2.341	2.354	2.366	2.378	2.389	2.400	2.411	2.420	2.431	2.440	2.448	2.458	2.465	2.471	2.478	2.481	2.486	2.490	2.492	2.495	2.495	2.495	2.494	2.494	2.491	2.488	2.485	2.480	2.475	2.469	2.462	2.454	2.446	2.438	2.428	2.418	2.406	2.395	2.384	2.372	2.360	2.346	2.334	2.321	2.308	2.294	2.280	2.268	2.252	2.239	2.225	2.211	2.199	2.185	2.171	2.159	2.146	2.134	2.121	2.110	2.099	2.088	2.076	2.066	2.056	2.046	2.039	2.030	2.021	2.014	2.007	2.002	1.995	1.990	1.985	1.981	1.976	1.974	1.971	1.969	1.968	1.966	1.966	1.966	1.966	1.968	1.969	1.971	1.974	1.978	1.981	1.985	1.988	1.991	1.998	2.002	2.009	2.015	2.021	2.029	2.035	2.044	2.051	2.060	2.068	2.076	2.085	2.095	2.104	2.114	2.124	2.134	2.144	2.154	2.164	2.174	2.185	2.195	2.206	2.216	2.226	2.236	2.246	2.256	2.266	2.276	2.285	2.295	2.304	2.314	2.322	2.331	2.340	2.349	2.356	2.364	2.371	2.379	2.386	2.392	2.400	2.408	2.414	2.420	2.425	2.430	2.436	2.442	2.448	2.452	2.458	2.462	2.468	2.471	2.478	2.481	2.486	2.491	2.498	2.501	2.508	2.512	2.518	2.525	2.530	2.536	2.542	2.549	2.558	2.564	2.571	2.580	2.588	2.598	2.606	2.616	2.625	2.636	2.648	2.659	2.671	2.682	2.695	2.709	2.722	2.735	2.750	2.765	2.780	2.796	2.812	2.829	2.845	2.861	2.879	2.898	2.914	2.931	2.949	2.968	2.985	3.004	3.022	3.040	3.059	3.076	3.095	3.114	3.130	3.149	3.166	3.182	3.200	3.216	3.234	3.249	3.265	3.279	3.294	3.308	3.322	3.335	3.348	3.359	3.370	3.380	3.390	3.400	3.408	3.416	3.422	3.429	3.435	3.441	3.445	3.449	3.452	3.456	3.458	3.459	3.461	3.461	3.461	3.460	3.460	3.459	3.456	3.455	3.451	3.450	3.446	3.442	3.439	3.435	3.430	3.426	3.422	3.418	3.412	3.409	3.404	3.400	3.395	3.392	3.389	3.385	3.381	3.379	3.376	3.372	3.371	3.370	3.369	3.368	3.368	3.366	3.368	3.369	3.369	3.370	3.374	3.376	3.380	3.382	3.386	3.391	3.396	3.401	3.408	3.414	3.420	3.426	3.434	3.442	3.450	3.459	3.468	3.476	3.485	3.495	3.502	3.512	3.521	3.531	3.540	3.550	3.559	3.569	3.578	3.588	3.595	3.604	3.612	3.619	3.628	3.635	3.640	3.646	3.652	3.658	3.661	3.665	3.669	3.670	3.672	3.674	3.674	3.672	3.671	3.669	3.664	3.660	3.656	3.650	3.642	3.635	3.625	3.616	3.606	3.595	3.582	3.570	3.556	3.541	3.526	3.511	3.494	3.476	3.459	3.440	3.420	3.401	3.381	3.361	3.340	3.319	3.298	3.275	3.255	3.232	3.210	3.189	3.166	3.145	3.124	3.104	3.081	3.062	3.042	3.022	3.002	2.984	2.966	2.949	2.932	2.915	2.899	2.885	2.870	2.856	2.844	2.831	2.820	2.809	2.800	2.790	2.781	2.774	2.766	2.761	2.755	2.749	2.745	2.741	2.738	2.735	2.732	2.731	2.729	2.729	2.729	2.728	2.729	2.728	2.728	2.728	2.728	2.728	2.728	2.728	2.728	2.728	2.726	2.726	2.725	2.724	2.721	2.720	2.718	2.714	2.711	2.708	2.702	2.698	2.691	2.684	2.676	2.669	2.661	2.651	2.642	2.631	2.621	2.609	2.596	2.582	2.570	2.555	2.540	2.525	2.509	2.492	2.476	2.460	2.442	2.424	2.405	2.386	2.369	2.350	2.330	2.311	2.292	2.272	2.252	2.235	2.215	2.196	2.178	2.159	2.141	2.122	2.105	2.088	2.071	2.055	2.039	2.024	2.007	1.994	1.979	1.965	1.952	1.939	1.928	1.916	1.904	1.895	1.885	1.875	1.866	1.858	1.849	1.842	1.835	1.829	1.822	1.816	1.810	1.805	1.800	1.795	1.791	1.788	1.782	1.779	1.775	1.771	1.768	1.764	1.760	1.756	1.752	1.749	1.744	1.740	1.736	1.732	1.726	1.720	1.715	1.709	1.702	1.696	1.689	1.681	1.674	1.665	1.656	1.648	1.638	1.628	1.618	1.605	1.594	1.581	1.569	1.555	1.541	1.526	1.512	1.496	1.481	1.465	1.450	1.432	1.415	1.396	1.379	1.361	1.342	1.324	1.305	1.285	1.266	1.248	1.229	1.209	1.191	1.171	1.152	1.134	1.116	1.099	1.081	1.062	1.046	1.030	1.015	1.000	0.986	0.971	0.958	0.946	0.934	0.924	0.914	0.905	0.896	0.889	0.882	0.878	0.874	0.871	0.868	0.868	0.868	0.868	0.870	0.872	0.876	0.881	0.886	0.894	0.900	0.908	0.916	0.926	0.936	0.948	0.959	0.971	0.984	0.998	1.010	1.025	1.038	1.052	1.068	1.081	1.095	1.110	1.124	1.138	1.151	1.164	1.178	1.190	1.201	1.214	1.224	1.235	1.244	1.251	1.258	1.264	1.270	1.275	1.278	1.280	1.280	1.281	1.280	1.276	1.272	1.269	1.261	1.254	1.246	1.236	1.224	1.212	1.199	1.184	1.168	1.151	1.131	1.112	1.094	1.071	1.049	1.025	1.000	0.975	0.949	0.921	0.892	0.865	0.836	0.806	0.776	0.746	0.715	0.684	0.651	0.620	0.589	0.556	0.524	0.492	0.460	0.429	0.396	0.366	0.335	0.305	0.275	0.246	0.218	0.190	0.162	0.136	0.111	0.088	0.064	0.040	0.019	0.000	-0.020	-0.038	-0.055	-0.070	-0.085	-0.098	-0.110	
