# Supplementary material for: Motion onset VEPs can see through the blur
Source: Sci Rep. 2024 Sep 12;14:21296. doi: 10.1038/s41598-024-72483-z (PMC11393312; doi:10.1038/s41598-024-72483-z)
Supplement: Supplementary file 3 — Supplementary Information 3. [file 41598_2024_72483_MOESM3_ESM.zip › VEP_raw_data/source_data/SourceBlurVEP-S011_VEP_2023-04-17_14-14-56.txt]

0.000	0.000	99999.999	6250.000	50.000	-2193.000	-2061.000	6248.000	7.000	100.000	5.000	2.000	1.000	1.000	0.000	0.000	0.000	0.000	0.000	0.000	0.000	0.000	0.000	0.000	0.000	0.000	0.000	-0.372	-0.354	-0.334	-0.316	-0.296	-0.278	-0.259	-0.240	-0.224	-0.206	-0.189	-0.172	-0.158	-0.142	-0.129	-0.115	-0.102	-0.091	-0.081	-0.070	-0.062	-0.056	-0.049	-0.042	-0.040	-0.036	-0.035	-0.035	-0.035	-0.036	-0.039	-0.042	-0.049	-0.054	-0.061	-0.070	-0.079	-0.089	-0.100	-0.111	-0.124	-0.136	-0.151	-0.166	-0.181	-0.199	-0.214	-0.231	-0.249	-0.266	-0.284	-0.302	-0.320	-0.338	-0.355	-0.372	-0.390	-0.408	-0.425	-0.441	-0.456	-0.472	-0.489	-0.504	-0.519	-0.531	-0.545	-0.558	-0.569	-0.580	-0.590	-0.600	-0.608	-0.616	-0.622	-0.629	-0.635	-0.640	-0.645	-0.649	-0.652	-0.654	-0.656	-0.658	-0.658	-0.659	-0.659	-0.658	-0.658	-0.658	-0.655	-0.654	-0.652	-0.650	-0.649	-0.648	-0.646	-0.645	-0.644	-0.642	-0.641	-0.641	-0.641	-0.642	-0.644	-0.645	-0.646	-0.649	-0.652	-0.658	-0.661	-0.666	-0.674	-0.680	-0.688	-0.696	-0.705	-0.715	-0.725	-0.736	-0.750	-0.762	-0.776	-0.791	-0.806	-0.822	-0.838	-0.856	-0.874	-0.891	-0.910	-0.930	-0.950	-0.970	-0.990	-1.011	-1.032	-1.054	-1.075	-1.096	-1.118	-1.140	-1.161	-1.184	-1.205	-1.226	-1.246	-1.269	-1.289	-1.309	-1.330	-1.349	-1.369	-1.386	-1.405	-1.424	-1.442	-1.459	-1.475	-1.492	-1.508	-1.522	-1.538	-1.552	-1.565	-1.579	-1.592	-1.604	-1.615	-1.626	-1.638	-1.646	-1.658	-1.666	-1.675	-1.684	-1.691	-1.699	-1.706	-1.712	-1.720	-1.726	-1.732	-1.738	-1.744	-1.749	-1.752	-1.756	-1.761	-1.766	-1.770	-1.772	-1.776	-1.780	-1.782	-1.786	-1.789	-1.791	-1.794	-1.796	-1.798	-1.800	-1.801	-1.802	-1.804	-1.805	-1.805	-1.806	-1.806	-1.808	-1.808	-1.808	-1.808	-1.806	-1.805	-1.805	-1.805	-1.804	-1.801	-1.799	-1.798	-1.795	-1.794	-1.791	-1.790	-1.786	-1.784	-1.781	-1.780	-1.778	-1.775	-1.772	-1.770	-1.768	-1.768	-1.765	-1.765	-1.762	-1.762	-1.762	-1.764	-1.764	-1.766	-1.768	-1.770	-1.774	-1.778	-1.782	-1.788	-1.794	-1.801	-1.810	-1.818	-1.828	-1.838	-1.849	-1.861	-1.874	-1.889	-1.904	-1.919	-1.934	-1.951	-1.970	-1.989	-2.007	-2.029	-2.047	-2.070	-2.091	-2.112	-2.135	-2.158	-2.181	-2.204	-2.228	-2.250	-2.274	-2.299	-2.321	-2.344	-2.366	-2.389	-2.410	-2.432	-2.452	-2.472	-2.492	-2.510	-2.528	-2.544	-2.559	-2.574	-2.588	-2.600	-2.610	-2.620	-2.628	-2.634	-2.640	-2.644	-2.646	-2.648	-2.645	-2.642	-2.640	-2.634	-2.626	-2.618	-2.608	-2.595	-2.580	-2.565	-2.548	-2.529	-2.509	-2.489	-2.465	-2.440	-2.414	-2.386	-2.358	-2.326	-2.295	-2.264	-2.229	-2.194	-2.158	-2.120	-2.082	-2.042	-2.002	-1.961	-1.920	-1.879	-1.835	-1.792	-1.749	-1.705	-1.661	-1.616	-1.571	-1.526	-1.482	-1.439	-1.394	-1.351	-1.308	-1.264	-1.220	-1.180	-1.138	-1.096	-1.056	-1.018	-0.979	-0.941	-0.905	-0.869	-0.835	-0.801	-0.770	-0.739	-0.710	-0.682	-0.655	-0.631	-0.606	-0.584	-0.562	-0.542	-0.524	-0.506	-0.491	-0.478	-0.464	-0.451	-0.441	-0.432	-0.424	-0.416	-0.410	-0.405	-0.400	-0.396	-0.395	-0.392	-0.391	-0.391	-0.391	-0.394	-0.395	-0.396	-0.398	-0.401	-0.404	-0.408	-0.410	-0.411	-0.415	-0.418	-0.420	-0.422	-0.424	-0.425	-0.426	-0.426	-0.426	-0.425	-0.424	-0.421	-0.419	-0.415	-0.411	-0.406	-0.400	-0.395	-0.389	-0.380	-0.372	-0.364	-0.355	-0.345	-0.334	-0.322	-0.310	-0.298	-0.285	-0.272	-0.258	-0.244	-0.230	-0.215	-0.200	-0.184	-0.170	-0.154	-0.139	-0.124	-0.108	-0.092	-0.076	-0.062	-0.048	-0.032	-0.019	-0.005	0.008	0.021	0.032	0.045	0.055	0.068	0.076	0.086	0.095	0.102	0.110	0.116	0.122	0.126	0.131	0.132	0.135	0.136	0.136	0.135	0.134	0.131	0.128	0.121	0.116	0.110	0.101	0.094	0.085	0.072	0.061	0.049	0.035	0.020	0.006	-0.010	-0.028	-0.045	-0.064	-0.082	-0.102	-0.122	-0.142	-0.164	-0.185	-0.208	-0.229	-0.251	-0.274	-0.296	-0.319	-0.341	-0.362	-0.385	-0.406	-0.426	-0.446	-0.468	-0.485	-0.504	-0.521	-0.539	-0.554	-0.569	-0.582	-0.595	-0.608	-0.618	-0.626	-0.635	-0.641	-0.646	-0.651	-0.654	-0.655	-0.655	-0.654	-0.652	-0.649	-0.645	-0.640	-0.634	-0.625	-0.618	-0.609	-0.599	-0.588	-0.578	-0.565	-0.554	-0.541	-0.529	-0.516	-0.502	-0.491	-0.479	-0.468	-0.456	-0.445	-0.435	-0.426	-0.419	-0.411	-0.405	-0.400	-0.396	-0.395	-0.394	-0.394	-0.396	-0.399	-0.404	-0.410	-0.419	-0.430	-0.441	-0.454	-0.469	-0.485	-0.504	-0.522	-0.542	-0.566	-0.591	-0.616	-0.642	-0.671	-0.700	-0.729	-0.760	-0.791	-0.825	-0.858	-0.890	-0.925	-0.960	-0.994	-1.028	-1.062	-1.098	-1.130	-1.164	-1.198	-1.230	-1.261	-1.291	-1.321	-1.350	-1.378	-1.404	-1.430	-1.452	-1.475	-1.496	-1.516	-1.532	-1.549	-1.564	-1.575	-1.584	-1.592	-1.600	-1.604	-1.606	-1.608	-1.605	-1.602	-1.598	-1.590	-1.581	-1.570	-1.558	-1.544	-1.528	-1.510	-1.491	-1.470	-1.448	-1.424	-1.398	-1.371	-1.344	-1.314	-1.285	-1.254	-1.222	-1.189	-1.155	-1.122	-1.088	-1.054	-1.018	-0.982	-0.948	-0.911	-0.876	-0.841	-0.805	-0.771	-0.736	-0.704	-0.670	-0.638	-0.605	-0.575	-0.545	-0.518	-0.489	-0.461	-0.436	-0.411	-0.389	-0.366	-0.346	-0.326	-0.310	-0.294	-0.279	-0.265	-0.252	-0.242	-0.234	-0.226	-0.219	-0.214	-0.209	-0.206	-0.205	-0.205	-0.206	-0.208	-0.210	-0.214	-0.219	-0.224	-0.230	-0.236	-0.244	-0.251	-0.260	-0.268	-0.276	-0.286	-0.295	-0.305	-0.314	-0.324	-0.331	-0.341	-0.350	-0.359	-0.365	-0.374	-0.381	-0.386	-0.392	-0.398	-0.402	-0.406	-0.410	-0.411	-0.414	-0.415	-0.415	-0.415	-0.414	-0.411	-0.409	-0.405	-0.401	-0.396	-0.391	-0.386	-0.380	-0.372	-0.365	-0.356	-0.348	-0.340	-0.330	-0.320	-0.310	-0.300	-0.290	-0.279	-0.269	-0.258	-0.246	-0.234	-0.221	-0.210	-0.199	-0.188	-0.175	-0.162	-0.150	-0.139	-0.126	-0.115	-0.102	-0.090	-0.078	-0.066	-0.055	-0.044	-0.031	-0.019	-0.008	0.004	0.016	0.026	0.039	0.049	0.061	0.071	0.081	0.092	0.105	0.115	0.125	0.135	0.145	0.155	0.165	0.175	0.184	0.191	0.200	0.209	0.216	0.224	0.231	0.239	0.245	0.250	0.256	0.261	0.265	0.270	0.272	0.276	0.278	0.279	0.281	0.281	0.281	0.282	0.281	0.281	0.279	0.276	0.275	0.272	0.269	0.265	0.261	0.258	0.254	0.249	0.245	0.240	0.235	0.231	0.226	0.221	0.218	0.214	0.210	0.206	0.204	0.201	0.199	0.199	0.198	0.198	0.199	0.200	0.201	0.204	0.209	0.214	0.219	0.226	0.235	0.242	0.254	0.265	0.278	0.290	0.305	0.321	0.338	0.355	0.374	0.394	0.414	0.436	0.460	0.482	0.507	0.532	0.558	0.585	0.612	0.641	0.669	0.698	0.726	0.756	0.786	0.815	0.845	0.876	0.906	0.936	0.966	0.996	1.025	1.054	1.081	1.110	1.138	1.164	1.189	1.214	1.239	1.261	1.284	1.306	1.326	1.345	1.364	1.381	1.399	1.412	1.429	1.441	1.454	1.464	1.475	1.485	1.494	1.501	1.508	1.514	1.519	1.522	1.526	1.529	1.531	1.534	1.534	1.535	1.534	1.534	1.534	1.534	1.531	1.530	1.530	1.529	1.526	1.525	1.525	1.522	1.521	1.521	1.520	1.520	1.520	1.521	1.522	1.522	1.526	1.529	1.531	1.535	1.540	1.545	1.550	1.558	1.562	1.571	1.579	1.586	1.598	1.606	1.616	1.628	1.639	1.651	1.664	1.676	1.690	1.702	1.718	1.732	1.748	1.762	1.778	1.794	1.810	1.825	1.841	1.858	1.875	1.891	1.908	1.922	1.939	1.955	1.971	1.986	2.001	2.016	2.030	2.044	2.059	2.070	2.084	2.096	2.108	2.119	2.129	2.139	2.148	2.156	2.164	2.171	2.178	2.184	2.190	2.194	2.198	2.200	2.202	2.205	2.205	2.204	2.204	2.202	2.200	2.198	2.194	2.189	2.184	2.178	2.172	2.165	2.158	2.150	2.141	2.132	2.124	2.114	2.104	2.094	2.084	2.074	2.062	2.051	2.040	2.030	2.019	2.007	1.996	1.986	1.976	1.966	1.955	1.946	1.938	1.929	1.920	1.914	1.906	1.900	1.894	1.889	1.885	1.880	1.878	1.876	1.876	1.875	1.875	1.876	1.879	1.882	1.886	1.890	1.895	1.901	1.908	1.915	1.922	1.932	1.942	1.952	1.962	1.974	1.986	1.998	2.010	2.022	2.036	2.050	2.062	2.076	2.090	2.102	2.115	2.128	2.140	2.152	2.162	2.174	2.185	2.194	2.202	2.211	2.218	2.225	2.230	2.235	2.239	2.241	2.242	2.244	2.244	2.242	2.240	2.236	2.232	2.226	2.220	2.212	2.204	2.194	2.182	2.170	2.158	2.144	2.129	2.114	2.096	2.080	2.062	2.044	2.024	2.005	1.984	1.964	1.942	1.921	1.900	1.876	1.854	1.832	1.811	1.789	1.765	1.744	1.721	1.699	1.676	1.654	1.634	1.611	1.590	1.569	1.549	1.528	1.508	1.489	1.469	1.450	1.430	1.412	1.394	1.376	1.358	1.341	1.324	1.306	1.289	1.272	1.255	1.239	1.221	1.205	1.188	1.171	1.154	1.136	1.119	1.101	1.084	1.065	1.046	1.028	1.009	0.989	0.969	0.949	0.928	0.905	0.884	0.862	0.839	0.816	0.792	0.769	0.745	0.720	0.695	0.670	0.645	0.619	0.592	0.566	0.540	0.512	0.485	0.458	0.431	0.404	0.375	0.348	0.320	0.292	0.265	0.240	0.211	0.185	0.159	0.132	0.108	0.080	0.055	0.031	0.006	-0.018	-0.041	-0.064	-0.088	-0.110	-0.132	-0.152	-0.175	-0.195	-0.214	-0.234	-0.252	-0.271	-0.289	-0.306	-0.322	-0.338	-0.354	-0.369	-0.382	-0.395	-0.409	-0.422	-0.434	-0.446	-0.458	-0.468	-0.479	-0.489	-0.498	-0.507	-0.516	-0.525	-0.532	-0.540	-0.548	-0.554	-0.561	-0.568	-0.574	-0.579	-0.585	-0.590	-0.594	-0.599	-0.602	-0.606	-0.610	-0.612	-0.616	-0.619	-0.621	-0.624	-0.626	-0.628	-0.629	-0.630	-0.632	-0.632	-0.632	-0.634	-0.634	-0.634	-0.634	-0.634	-0.632	-0.632	-0.631	-0.630	-0.629	-0.626	-0.625	-0.622	-0.620	-0.616	-0.614	-0.611	-0.608	-0.605	-0.601	-0.598	-0.594	-0.590	-0.586	-0.581	-0.578	-0.572	-0.569	-0.562	-0.558	-0.552	-0.549	-0.542	-0.536	-0.531	-0.526	-0.520	-0.514	-0.509	-0.502	-0.498	-0.490	-0.485	-0.479	-0.472	-0.466	-0.460	-0.455	-0.448	-0.441	-0.436	-0.430	-0.422	-0.416	-0.411	-0.405	-0.399	-0.392	-0.386	-0.380	-0.374	-0.366	-0.360	-0.354	-0.346	-0.340	-0.332	-0.325	-0.319	-0.311	-0.302	-0.295	-0.286	-0.279	-0.271	-0.264	-0.255	-0.246	-0.239	-0.230	-0.220	-0.212	-0.202	-0.195	-0.186	-0.178	-0.169	-0.159	-0.150	-0.142	-0.134	-0.125	-0.116	-0.109	-0.100	-0.091	-0.084	-0.076	-0.070	-0.062	-0.056	-0.050	-0.044	-0.039	-0.036	-0.031	-0.028	-0.024	-0.021	-0.020	-0.019	-0.018	-0.019	-0.019	-0.019	-0.021	-0.025	-0.029	-0.031	-0.036	-0.042	-0.049	-0.055	-0.062	-0.071	-0.080	-0.089	-0.099	-0.110	-0.121	-0.134	-0.145	-0.159	-0.172	-0.186	-0.200	-0.215	-0.230	-0.246	-0.262	-0.278	-0.295	-0.311	-0.329	-0.345	-0.362	-0.380	-0.398	-0.415	-0.431	-0.450	-0.468	-0.484	-0.501	-0.519	-0.536	-0.554	-0.570	-0.588	-0.604	-0.620	-0.638	-0.654	-0.670	-0.686	-0.701	-0.719	-0.734	-0.749	-0.764	-0.779	-0.792	-0.806	-0.821	-0.835	-0.850	-0.862	-0.876	-0.889	-0.901	-0.914	-0.928	-0.939	-0.950	-0.961	-0.972	-0.984	-0.992	-1.004	-1.012	-1.022	-1.030	-1.038	-1.045	-1.052	-1.060	-1.066	-1.071	-1.078	-1.082	-1.085	-1.090	-1.092	-1.095	-1.096	-1.098	-1.099	-1.098	-1.098	-1.096	-1.094	-1.091	-1.089	-1.084	-1.079	-1.074	-1.068	-1.061	-1.052	-1.045	-1.038	-1.028	-1.019	-1.008	-0.996	-0.985	-0.972	-0.960	-0.946	-0.932	-0.916	-0.902	-0.886	-0.870	-0.854	-0.836	-0.819	-0.801	-0.784	-0.764	-0.745	-0.725	-0.706	-0.686	-0.666	-0.646	-0.625	-0.605	-0.584	-0.562	-0.542	-0.520	-0.499	-0.476	-0.455	-0.435	-0.414	-0.392	-0.370	-0.349	-0.329	-0.306	-0.288	-0.266	-0.246	-0.225	-0.205	-0.186	-0.166	-0.146	-0.129	-0.109	-0.090	-0.071	-0.055	-0.036	-0.020	-0.004	0.014	0.030	0.046	0.061	0.076	0.092	0.108	0.121	0.135	0.149	0.162	0.175	0.188	0.201	0.212	0.225	0.236	0.249	0.259	0.270	0.281	0.291	0.301	0.311	0.322	0.331	0.340	0.349	0.359	0.368	0.375	0.382	0.391	0.399	0.406	0.414	0.420	0.426	0.432	0.439	0.444	0.449	0.454	0.458	0.462	0.465	0.468	0.470	0.471	0.474	0.475	0.475	0.475	0.474	0.474	0.471	0.470	0.468	0.465	0.462	0.458	0.452	0.449	0.444	0.439	0.432	0.426	0.420	0.414	0.406	0.400	0.394	0.386	0.380	0.372	0.365	0.358	0.351	0.344	0.338	0.331	0.325	0.320	0.314	0.309	0.305	0.301	0.296	0.294	0.291	0.289	0.288	0.286	0.286	0.286	0.288	0.289	0.290	0.292	0.296	0.299	0.302	0.306	0.310	0.316	0.321	0.328	0.332	0.339	0.345	0.351	0.358	0.364	0.370	0.375	0.381	0.386	0.391	0.396	0.401	0.405	0.409	0.411	0.414	0.415	0.416	0.416	0.416	0.415	0.412	0.410	0.408	0.402	0.398	0.391	0.385	0.379	0.370	0.361	0.351	0.341	0.330	0.319	0.306	0.294	0.281	0.268	0.254	0.240	0.225	0.209	0.194	0.178	0.162	0.146	0.130	0.114	0.098	0.081	0.065	0.049	0.034	0.018	0.004	-0.012	-0.026	-0.041	-0.056	-0.070	-0.082	-0.096	-0.108	-0.121	-0.132	-0.144	-0.155	-0.165	-0.175	-0.184	-0.194	-0.202	-0.210	-0.218	-0.225	-0.231	-0.236	-0.241	-0.246	-0.251	-0.255	-0.258	-0.260	-0.262	-0.264	-0.265	-0.265	-0.265	-0.265	-0.264	-0.262	-0.260	-0.258	-0.256	-0.252	-0.249	-0.244	-0.239	-0.234	-0.228	-0.221	-0.215	-0.208	-0.200	-0.191	-0.182	-0.174	-0.165	-0.154	-0.145	-0.134	-0.122	-0.111	-0.100	-0.088	-0.075	-0.062	-0.051	-0.038	-0.024	-0.010	0.002	0.016	0.030	0.044	0.058	0.071	0.085	0.099	0.111	0.126	0.139	0.151	0.164	0.176	0.188	0.199	0.211	0.222	0.231	0.241	0.251	0.260	0.269	0.276	0.284	0.291	0.296	0.302	0.308	0.311	0.316	0.319	0.321	0.324	0.324	0.326	0.326	0.326	0.326	0.324	0.322	0.321	0.318	0.316	0.312	0.310	0.305	0.301	0.298	0.292	0.289	0.285	0.280	0.274	0.269	0.264	0.259	0.254	0.249	0.244	0.239	0.235	0.230	0.228	0.222	0.218	0.215	0.212	0.209	0.205	0.202	0.200	0.199	0.196	0.194	0.192	0.191	0.189	0.188	0.189	0.186	0.186	0.186	0.186	0.186	0.186	0.188	0.188	0.189	0.189	0.190	0.191	0.194	0.195	0.196	0.199	0.200	0.202	0.202	0.205	0.206	0.210	0.211	0.214	0.216	0.219	0.220	0.222	0.225	0.228	0.230	0.232	0.236	0.240	0.242	0.246	0.249	0.252	0.256	0.260	0.264	0.268	0.271	0.274	0.278	0.282	0.286	0.290	0.294	0.299	0.302	0.308	0.311	0.315	0.319	0.324	0.329	0.331	0.336	0.340	0.344	0.348	0.350	0.354	0.358	0.361	0.362	0.365	0.369	0.370	0.372	0.374	0.375	0.376	0.376	0.378	0.378	0.378	0.376	0.376	0.375	0.372	0.370	0.369	0.365	0.361	0.358	0.355	0.350	0.345	0.340	0.335	0.328	0.322	0.315	0.309	0.300	0.291	0.284	0.275	0.266	0.256	0.248	0.238	0.228	0.218	0.208	0.196	0.185	0.174	0.164	0.152	0.140	0.130	0.118	0.108	0.095	0.085	0.072	0.062	0.050	0.040	0.030	0.018	0.008	-0.002	-0.011	-0.021	-0.030	-0.039	-0.048	-0.055	-0.062	-0.069	-0.076	-0.081	-0.088	-0.092	-0.096	-0.100	-0.104	-0.106	-0.108	-0.110	-0.110	-0.110	-0.110	-0.110	-0.108	-0.106	-0.104	-0.101	-0.099	-0.095	-0.091	-0.086	-0.081	-0.076	-0.071	-0.066	-0.059	-0.054	-0.048	-0.040	-0.034	-0.028	-0.021	-0.015	-0.008	-0.001	0.004	0.011	0.016	0.021	0.026	0.031	0.035	0.039	0.041	0.045	0.046	0.048	0.049	0.049	0.048	0.046	0.046	0.044	0.041	0.036	0.032	0.028	0.021	0.015	0.009	0.001	-0.008	-0.016	-0.025	-0.035	-0.046	-0.058	-0.069	-0.080	-0.092	-0.106	-0.119	-0.132	-0.145	-0.160	-0.174	-0.188	-0.202	-0.218	-0.230	-0.245	-0.260	-0.274	-0.288	-0.302	-0.316	-0.330	-0.342	-0.358	-0.369	-0.381	-0.394	-0.406	-0.418	-0.429	-0.440	-0.450	-0.460	-0.469	-0.478	-0.486	-0.492	-0.500	-0.505	-0.511	-0.516	-0.521	-0.526	-0.530	-0.534	-0.536	-0.539	-0.540	-0.542	-0.542	-0.542	-0.544	-0.544	-0.541	-0.541	-0.540	-0.538	-0.536	-0.534	-0.531	-0.528	-0.526	-0.522	-0.519	-0.515	-0.512	-0.509	-0.505	-0.501	-0.498	-0.494	-0.490	-0.488	-0.485	-0.482	-0.479	-0.478	-0.475	-0.474	-0.471	-0.471	-0.470	-0.470	-0.470	-0.470	-0.470	-0.471	-0.474	-0.476	-0.478	-0.481	-0.484	-0.488	-0.491	-0.496	-0.501	-0.506	-0.511	-0.519	-0.525	-0.532	-0.540	-0.546	-0.554	-0.562	-0.571	-0.581	-0.590	-0.600	-0.611	-0.620	-0.631	-0.642	-0.652	-0.664	-0.675	-0.686	-0.698	-0.709	-0.720	-0.731	-0.742	-0.754	-0.765	-0.776	-0.786	-0.798	-0.808	-0.818	-0.828	-0.838	-0.848	-0.856	-0.865	-0.874	-0.882	-0.889	-0.898	-0.904	-0.910	-0.915	-0.921	-0.925	-0.931	-0.934	-0.938	-0.940	-0.942	-0.944	-0.945	-0.946	-0.945	-0.945	-0.944	-0.942	-0.940	-0.936	-0.934	-0.930	-0.925	-0.920	-0.915	-0.910	-0.904	-0.896	-0.889	-0.881	-0.872	-0.865	-0.856	-0.846	-0.836	-0.828	-0.818	-0.808	-0.796	-0.785	-0.775	-0.764	-0.751	-0.741	-0.729	-0.718	-0.706	-0.694	-0.682	-0.671	-0.659	-0.649	-0.638	-0.626	-0.615	-0.606	-0.596	-0.586	-0.578	-0.569	-0.561	-0.554	-0.546	-0.540	-0.535	-0.529	-0.525	-0.521	-0.520	-0.518	-0.516	-0.518	-0.518	-0.520	-0.524	-0.526	-0.531	-0.538	-0.544	-0.551	-0.560	-0.570	-0.580	-0.591	-0.602	-0.615	-0.630	-0.644	-0.660	-0.674	-0.692	-0.709	-0.726	-0.744	-0.764	-0.782	-0.800	-0.820	-0.839	-0.859	-0.878	-0.898	-0.915	-0.932	-0.950	-0.968	-0.984	-1.000	-1.015	-1.029	-1.041	-1.052	-1.064	-1.074	-1.082	-1.089	-1.094	-1.099	-1.101	-1.104	-1.104	-1.101	-1.099	-1.094	-1.088	-1.080	-1.070	-1.060	-1.048	-1.035	-1.021	-1.005	-0.988	-0.970	-0.950	-0.930	-0.909	-0.888	-0.866	-0.842	-0.819	-0.795	-0.771	-0.748	-0.722	-0.699	-0.676	-0.652	-0.629	-0.608	-0.584	-0.564	-0.542	-0.522	-0.504	-0.488	-0.470	-0.454	-0.441	-0.428	-0.416	-0.405	-0.396	-0.389	-0.381	-0.376	-0.372	-0.370	-0.369	-0.368	-0.369	-0.370	-0.372	-0.376	-0.381	-0.386	-0.391	-0.398	-0.404	-0.412	-0.419	-0.428	-0.434	-0.442	-0.450	-0.456	-0.464	-0.471	-0.476	-0.481	-0.488	-0.490	-0.494	-0.496	-0.496	-0.495	-0.494	-0.491	-0.488	-0.481	-0.474	-0.466	-0.456	-0.444	-0.430	-0.416	-0.400	-0.381	-0.362	-0.341	-0.319	-0.294	-0.269	-0.241	-0.212	-0.182	-0.151	-0.119	-0.085	-0.049	-0.014	0.024	0.062	0.102	0.142	0.182	0.225	0.268	0.309	0.352	0.395	0.440	0.484	0.526	0.571	0.615	0.659	0.701	0.744	0.788	0.829	0.870	0.911	0.951	0.991	1.030	1.066	1.102	1.138	1.171	1.205	1.235	1.266	1.294	1.322	1.346	1.371	1.394	1.415	1.434	1.451	1.469	1.482	1.495	1.506	1.516	1.524	1.529	1.532	1.536	1.536	1.536	1.532	1.529	1.524	1.516	1.509	1.498	1.488	1.474	1.460	1.446	1.430	1.412	1.394	1.376	1.355	1.335	1.314	1.291	1.269	1.246	1.222	1.199	1.174	1.149	1.125	1.099	1.074	1.049	1.024	0.999	0.972	0.949	0.924	0.899	0.876	0.852	0.828	0.805	0.782	0.760	0.738	0.716	0.695	0.675	0.654	0.635	0.615	0.596	0.579	0.560	0.542	0.525	0.509	0.492	0.476	0.461	0.446	0.431	0.416	0.402	0.389	0.375	0.361	0.348	0.334	0.320	0.308	0.294	0.280	0.268	0.254	0.240	0.226	0.212	0.199	0.184	0.170	0.154	0.140	0.124	0.108	0.092	0.076	0.059	0.042	0.025	0.006	-0.011	-0.031	-0.049	-0.069	-0.090	-0.110	-0.130	-0.150	-0.172	-0.195	-0.216	-0.239	-0.262	-0.285	-0.309	-0.332	-0.356	-0.381	-0.406	-0.431	-0.456	-0.481	-0.507	-0.532	-0.560	-0.585	-0.611	-0.639	-0.665	-0.691	-0.719	-0.746	-0.774	-0.800	-0.828	-0.856	-0.884	-0.911	-0.939	-0.969	-0.996	-1.025	-1.054	-1.082	-1.111	-1.141	-1.171	-1.201	-1.231	-1.261	-1.292	-1.322	-1.352	-1.384	-1.416	-1.449	-1.480	-1.512	-1.545	-1.578	-1.611	-1.645	-1.679	-1.714	-1.749	-1.785	-1.820	-1.856	-1.891	-1.929	-1.966	-2.004	-2.041	-2.080	-2.119	-2.158	-2.196	-2.235	-2.274	-2.314	-2.354	-2.394	-2.432	-2.474	-2.512	-2.554	-2.594	-2.634	-2.675	-2.714	-2.755	-2.794	-2.834	-2.872	-2.911	-2.951	-2.989	-3.028	-3.065	-3.101	-3.140	-3.176	-3.211	-3.248	-3.282	-3.316	-3.351	-3.385	-3.418	-3.450	-3.482	-3.514	-3.545	-3.575	-3.605	-3.635	-3.664	-3.692	-3.720	-3.749	-3.776	-3.802	-3.830	-3.856	-3.881	-3.908	-3.934	-3.959	-3.984	-4.009	-4.035	-4.059	-4.084	-4.109	-4.134	-4.159	-4.185	-4.211	-4.238	-4.262	-4.290	-4.318	-4.344	-4.372	-4.400	-4.428	-4.458	-4.486	-4.516	-4.546	-4.578	-4.608	-4.640	-4.671	-4.705	-4.738	-4.771	-4.806	-4.840	-4.875	-4.910	-4.946	-4.984	-5.020	-5.056	-5.094	-5.132	-5.170	-5.209	-5.246	-5.285	-5.324	-5.362	-5.401	-5.439	-5.478	-5.516	-5.554	-5.591	-5.629	-5.665	-5.701	-5.738	-5.774	-5.808	-5.842	-5.876	-5.909	-5.940	-5.971	-6.001	-6.030	-6.059	-6.085	-6.110	-6.134	-6.158	-6.179	-6.199	-6.218	-6.236	-6.251	-6.265	-6.279	-6.289	-6.299	-6.306	-6.314	-6.318	-6.320	-6.322	-6.321	-6.320	-6.316	-6.311	-6.304	-6.296	-6.285	-6.274	-6.260	-6.246	-6.230	-6.211	-6.192	-6.172	-6.150	-6.126	-6.102	-6.076	-6.049	-6.020	-5.991	-5.960	-5.929	-5.898	-5.864	-5.829	-5.794	-5.758	-5.721	-5.684	-5.646	-5.608	-5.569	-5.529	-5.489	-5.448	-5.406	-5.365	-5.322	-5.279	-5.236	-5.192	-5.148	-5.102	-5.059	-5.012	-4.966	-4.920	-4.874	-4.826	-4.779	-4.731	-4.682	-4.632	-4.582	-4.532	-4.482	-4.430	-4.379	-4.326	-4.274	-4.220	-4.165	-4.111	-4.055	-3.999	-3.942	-3.886	-3.828	-3.769	-3.710	-3.650	-3.590	-3.529	-3.468	-3.405	-3.342	-3.280	-3.216	-3.151	-3.086	-3.022	-2.956	-2.890	-2.824	-2.756	-2.690	-2.624	-2.555	-2.489	-2.421	-2.354	-2.286	-2.220	-2.152	-2.085	-2.019	-1.952	-1.886	-1.822	-1.758	-1.694	-1.630	-1.566	-1.505	-1.444	-1.381	-1.321	-1.262	-1.204	-1.148	-1.091	-1.034	-0.980	-0.926	-0.874	-0.821	-0.770	-0.721	-0.671	-0.624	-0.576	-0.530	-0.485	-0.441	-0.398	-0.355	-0.315	-0.274	-0.235	-0.195	-0.159	-0.121	-0.085	-0.050	-0.014	0.020	0.054	0.085	0.118	0.149	0.180	0.210	0.241	0.270	0.299	0.326	0.354	0.382	0.410	0.436	0.462	0.489	0.514	0.539	0.564	0.589	0.612	0.635	0.659	0.681	0.705	0.725	0.748	0.769	0.790	0.810	0.829	0.849	0.866	0.884	0.902	0.919	0.935	0.951	0.966	0.981	0.995	1.009	1.021	1.034	1.044	1.054	1.065	1.072	1.080	1.089	1.095	1.100	1.104	1.109	1.111	1.112	1.114	1.114	1.114	1.110	1.108	1.104	1.100	1.094	1.086	1.079	1.071	1.062	1.051	1.041	1.029	1.016	1.002	0.989	0.972	0.955	0.940	0.921	0.904	0.884	0.865	0.845	0.824	0.801	0.780	0.759	0.735	0.711	0.689	0.664	0.640	0.616	0.591	0.566	0.540	0.514	0.489	0.464	0.438	0.411	0.386	0.360	0.334	0.309	0.282	0.256	0.231	0.205	0.180	0.155	0.129	0.104	0.079	0.052	0.028	0.002	-0.022	-0.046	-0.071	-0.095	-0.120	-0.144	-0.169	-0.192	-0.216	-0.239	-0.262	-0.286	-0.310	-0.332	-0.355	-0.379	-0.402	-0.424	-0.445	-0.468	-0.489	-0.511	-0.532	-0.552	-0.572	-0.592	-0.611	-0.630	-0.649	-0.666	-0.684	-0.700	-0.715	-0.731	-0.745	-0.760	-0.774	-0.785	-0.798	-0.809	-0.819	-0.829	-0.836	-0.845	-0.852	-0.858	-0.862	-0.866	-0.870	-0.872	-0.874	-0.875	-0.875	-0.875	-0.872	-0.871	-0.868	-0.864	-0.859	-0.854	-0.849	-0.840	-0.835	-0.826	-0.819	-0.809	-0.801	-0.791	-0.781	-0.771	-0.761	-0.750	-0.739	-0.728	-0.718	-0.705	-0.694	-0.682	-0.671	-0.659	-0.646	-0.635	-0.624	-0.612	-0.600	-0.588	-0.578	-0.565	-0.552	-0.540	-0.528	-0.516	-0.502	-0.491	-0.479	-0.466	-0.454	-0.440	-0.428	-0.412	-0.400	-0.386	-0.371	-0.356	-0.340	-0.325	-0.309	-0.292	-0.274	-0.256	-0.238	-0.219	-0.201	-0.181	-0.160	-0.140	-0.118	-0.096	-0.074	-0.051	-0.029	-0.005	0.018	0.041	0.066	0.090	0.114	0.138	0.162	0.186	0.211	0.235	0.259	0.282	0.306	0.328	0.350	0.372	0.392	0.412	0.432	0.450	0.468	0.484	0.499	0.512	0.526	0.538	0.548	0.558	0.565	0.571	0.575	0.579	0.582	0.582	0.581	0.580	0.575	0.571	0.564	0.556	0.548	0.536	0.526	0.511	0.498	0.481	0.465	0.449	0.429	0.410	0.390	0.368	0.345	0.322	0.300	0.275	0.251	0.226	0.202	0.178	0.152	0.128	0.101	0.076	0.050	0.026	0.000	-0.024	-0.049	-0.071	-0.095	-0.118	-0.139	-0.161	-0.181	-0.201	-0.220	-0.238	-0.255	-0.272	-0.288	-0.301	-0.316	-0.329	-0.340	-0.351	-0.362	-0.371	-0.379	-0.386	-0.394	-0.399	-0.404	-0.408	-0.410	-0.414	-0.415	-0.416	-0.419	-0.418	-0.419	-0.418	-0.416	-0.416	-0.414	-0.412	-0.411	-0.410	-0.409	-0.406	-0.406	-0.405	-0.404	-0.402	-0.401	-0.402	-0.402	-0.404	-0.406	-0.408	-0.410	-0.415	-0.420	-0.424	-0.431	-0.438	-0.445	-0.454	-0.462	-0.474	-0.484	-0.496	-0.509	-0.522	-0.538	-0.552	-0.569	-0.585	-0.601	-0.619	-0.639	-0.658	-0.676	-0.696	-0.718	-0.739	-0.759	-0.781	-0.804	-0.826	-0.848	-0.870	-0.892	-0.914	-0.936	-0.959	-0.981	-1.002	-1.024	-1.045	-1.065	-1.085	-1.106	-1.125	-1.144	-1.162	-1.180	-1.198	-1.214	-1.231	-1.246	-1.260	-1.275	-1.289	-1.302	-1.315	-1.326	-1.338	-1.349	-1.359	-1.368	-1.376	-1.384	-1.392	-1.399	-1.405	-1.412	-1.418	-1.424	-1.428	-1.432	-1.436	-1.440	-1.444	-1.446	-1.449	-1.452	-1.454	-1.456	-1.458	-1.459	-1.460	-1.461	-1.462	-1.462	-1.462	-1.464	-1.464	-1.464	-1.464	-1.462	-1.462	-1.462	-1.461	-1.460	-1.460	-1.459	-1.458	-1.456	-1.454	-1.451	-1.450	-1.448	-1.445	-1.442	-1.440	-1.438	-1.434	-1.431	-1.428	-1.424	-1.421	-1.418	-1.415	-1.410	-1.408	-1.405	-1.401	-1.398	-1.395	-1.391	-1.389	-1.386	-1.384	-1.381	-1.380	-1.380	-1.379	-1.378	-1.378	-1.380	-1.381	-1.382	-1.386	-1.389	-1.394	-1.399	-1.404	-1.410	-1.418	-1.426	-1.435	-1.445	-1.455	-1.466	-1.478	-1.490	-1.504	-1.519	-1.534	-1.549	-1.566	-1.582	-1.601	-1.620	-1.639	-1.658	-1.678	-1.699	-1.720	-1.740	-1.760	-1.781	-1.802	-1.825	-1.845	-1.868	-1.888	-1.909	-1.929	-1.949	-1.969	-1.988	-2.005	-2.024	-2.040	-2.055	-2.071	-2.085	-2.098	-2.111	-2.121	-2.132	-2.140	-2.149	-2.154	-2.160	-2.162	-2.165	-2.166	-2.165	-2.164	-2.160	-2.155	-2.148	-2.140	-2.130	-2.119	-2.108	-2.092	-2.078	-2.061	-2.041	-2.022	-2.001	-1.979	-1.954	-1.929	-1.902	-1.875	-1.846	-1.816	-1.786	-1.755	-1.721	-1.686	-1.652	-1.618	-1.580	-1.542	-1.506	-1.469	-1.429	-1.390	-1.351	-1.311	-1.271	-1.231	-1.192	-1.152	-1.111	-1.072	-1.032	-0.994	-0.954	-0.915	-0.878	-0.840	-0.802	-0.766	-0.731	-0.696	-0.661	-0.629	-0.596	-0.564	-0.535	-0.505	-0.476	-0.450	-0.424	-0.400	-0.376	-0.352	-0.332	-0.311	-0.292	-0.275	-0.258	-0.242	-0.228	-0.214	-0.201	-0.190	-0.179	-0.169	-0.161	-0.154	-0.146	-0.140	-0.136	-0.132	-0.128	-0.124	-0.122	-0.120	-0.119	-0.118	-0.118	-0.118	-0.118	-0.118	-0.119	-0.119	-0.119	-0.120	-0.120	-0.120	-0.121	-0.122	-0.121	-0.120	-0.120	-0.119	-0.118	-0.115	-0.112	-0.110	-0.106	-0.102	-0.098	-0.092	-0.086	-0.080	-0.074	-0.068	-0.059	-0.050	-0.042	-0.031	-0.022	-0.011	-0.001	0.010	0.021	0.035	0.046	0.060	0.072	0.086	0.100	0.114	0.129	0.142	0.156	0.171	0.185	0.200	0.215	0.230	0.245	0.259	0.274	0.286	0.301	0.314	0.328	0.341	0.354	0.365	0.378	0.389	0.399	0.409	0.419	0.428	0.435	0.441	0.449	0.454	0.459	0.461	0.465	0.468	0.468	0.469	0.468	0.466	0.464	0.460	0.455	0.449	0.441	0.434	0.425	0.415	0.404	0.391	0.378	0.362	0.348	0.332	0.314	0.296	0.278	0.258	0.238	0.216	0.194	0.172	0.151	0.128	0.105	0.081	0.058	0.035	0.011	-0.012	-0.035	-0.058	-0.080	-0.101	-0.122	-0.142	-0.162	-0.181	-0.201	-0.219	-0.234	-0.249	-0.264	-0.276	-0.288	-0.298	-0.306	-0.315	-0.321	-0.326	-0.330	-0.332	-0.332	-0.332	-0.331	-0.329	-0.325	-0.320	-0.314	-0.308	-0.300	-0.290	-0.281	-0.270	-0.259	-0.249	-0.236	-0.225	-0.212	-0.200	-0.189	-0.176	-0.165	-0.154	-0.144	-0.135	-0.125	-0.118	-0.110	-0.104	-0.100	-0.096	-0.095	-0.094	-0.095	-0.098	-0.101	-0.108	-0.115	-0.125	-0.138	-0.150	-0.164	-0.181	-0.200	-0.219	-0.241	-0.265	-0.290	-0.316	-0.344	-0.374	-0.404	-0.436	-0.470	-0.504	-0.538	-0.574	-0.611	-0.649	-0.685	-0.722	-0.761	-0.799	-0.835	-0.872	-0.910	-0.945	-0.981	-1.016	-1.049	-1.082	-1.114	-1.144	-1.172	-1.200	-1.225	-1.249	-1.271	-1.291	-1.309	-1.325	-1.339	-1.350	-1.359	-1.366	-1.371	-1.372	-1.372	-1.371	-1.366	-1.359	-1.350	-1.339	-1.325	-1.310	-1.292	-1.272	-1.250	-1.228	-1.201	-1.175	-1.145	-1.115	-1.084	-1.050	-1.016	-0.981	-0.945	-0.906	-0.869	-0.830	-0.791	-0.752	-0.712	-0.674	-0.634	-0.594	-0.554	-0.516	-0.479	-0.440	-0.402	-0.368	-0.332	-0.298	-0.266	-0.235	-0.205	-0.175	-0.149	-0.124	-0.099	-0.076	-0.056	-0.039	-0.021	-0.006	0.008	0.019	0.029	0.036	0.042	0.045	0.049	0.049	0.049	0.045	0.041	0.038	0.029	0.021	0.012	0.001	-0.010	-0.022	-0.036	-0.051	-0.065	-0.081	-0.096	-0.112	-0.129	-0.146	-0.164	-0.180	-0.198	-0.214	-0.230	-0.248	-0.264	-0.279	-0.295	-0.310	-0.322	-0.335	-0.349	-0.361	-0.370	-0.381	-0.389	-0.398	-0.404	-0.410	-0.416	-0.420	-0.424	-0.425	-0.428	-0.430	-0.429	-0.428	-0.428	-0.425	-0.422	-0.420	-0.416	-0.412	-0.408	-0.401	-0.395	-0.390	-0.382	-0.376	-0.370	-0.362	-0.356	-0.348	-0.340	-0.332	-0.324	-0.316	-0.309	-0.301	-0.291	-0.282	-0.276	-0.266	-0.259	-0.250	-0.241	-0.232	-0.224	-0.215	-0.206	-0.198	-0.188	-0.179	-0.170	-0.160	-0.151	-0.140	-0.130	-0.119	-0.109	-0.099	-0.088	-0.076	-0.065	-0.054	-0.042	-0.030	-0.018	-0.005	0.008	0.020	0.034	0.046	0.059	0.072	0.085	0.099	0.111	0.124	0.138	0.150	0.162	0.175	0.186	0.199	0.210	0.221	0.232	0.242	0.251	0.261	0.270	0.278	0.288	0.294	0.300	0.308	0.314	0.319	0.322	0.328	0.331	0.335	0.338	0.340	0.342	0.344	0.345	0.345	0.346	0.346	0.348	0.348	0.346	0.348	0.348	0.348	0.348	0.349	0.350	0.350	0.351	0.352	0.356	0.358	0.361	0.365	0.370	0.375	0.380	0.386	0.395	0.402	0.412	0.422	0.434	0.446	0.459	0.474	0.489	0.504	0.521	0.540	0.558	0.578	0.599	0.620	0.642	0.666	0.690	0.715	0.741	0.768	0.794	0.822	0.850	0.880	0.909	0.940	0.969	0.999	1.030	1.062	1.094	1.125	1.156	1.188	1.220	1.251	1.281	1.312	1.342	1.374	1.404	1.432	1.460	1.488	1.515	1.540	1.566	1.591	1.614	1.638	1.659	1.679	1.699	1.718	1.736	1.754	1.769	1.782	1.796	1.810	1.821	1.831	1.840	1.849	1.856	1.862	1.868	1.872	1.876	1.879	1.881	1.882	1.884	1.882	1.882	1.881	1.878	1.876	1.874	1.871	1.866	1.864	1.859	1.856	1.852	1.848	1.844	1.840	1.836	1.832	1.830	1.828	1.825	1.824	1.824	1.824	1.822	1.824	1.826	1.829	1.831	1.835	1.839	1.845	1.851	1.859	1.866	1.874	1.882	1.894	1.905	1.918	1.930	1.944	1.958	1.972	1.988	2.004	2.020	2.036	2.055	2.074	2.091	2.110	2.131	2.150	2.169	2.189	2.209	2.229	2.250	2.268	2.288	2.308	2.326	2.345	2.362	2.381	2.396	2.414	2.429	2.444	2.459	2.472	2.485	2.498	2.509	2.518	2.528	2.535	2.542	2.549	2.554	2.559	2.561	2.562	2.565	2.564	2.562	2.561	2.558	2.554	2.549	2.542	2.535	2.528	2.519	2.510	2.500	2.490	2.478	2.466	2.454	2.441	2.430	2.418	2.402	2.390	2.378	2.365	2.351	2.339	2.326	2.314	2.301	2.290	2.280	2.269	2.259	2.251	2.244	2.235	2.228	2.224	2.218	2.214	2.211	2.210	2.209	2.209	2.210	2.212	2.216	2.220	2.226	2.231	2.240	2.248	2.256	2.268	2.279	2.290	2.302	2.318	2.331	2.346	2.362	2.379	2.395	2.412	2.430	2.446	2.464	2.481	2.500	2.516	2.534	2.551	2.568	2.584	2.600	2.615	2.631	2.644	2.658	2.670	2.681	2.692	2.702	2.710	2.718	2.725	2.730	2.734	2.736	2.738	2.739	2.739	2.738	2.734	2.729	2.724	2.718	2.709	2.699	2.689	2.678	2.665	2.651	2.638	2.621	2.605	2.589	2.570	2.551	2.532	2.511	2.490	2.469	2.446	2.424	2.400	2.378	2.352	2.330	2.306	2.281	2.256	2.232	2.208	2.184	2.159	2.135	2.111	2.088	2.064	2.040	2.018	1.994	1.970	1.949	1.926	1.904	1.882	1.862	1.841	1.820	1.800	1.780	1.760	1.740	1.721	1.704	1.684	1.665	1.646	1.629	1.610	1.591	1.574	1.555	1.538	1.518	1.500	1.481	1.461	1.442	1.424	1.404	1.384	1.362	1.342	1.321	1.300	1.279	1.256	1.232	1.210	1.185	1.161	1.136	1.111	1.085	1.059	1.031	1.005	0.978	0.949	0.919	0.891	0.861	0.831	0.800	0.770	0.739	0.708	0.676	0.645	0.612	0.581	0.549	0.518	0.485	0.451	0.420	0.389	0.356	0.324	0.292	0.260	0.230	0.198	0.168	0.138	0.108	0.078	0.049	0.021	-0.006	-0.035	-0.060	-0.085	-0.110	-0.135	-0.160	-0.181	-0.204	-0.226	-0.246	-0.266	-0.286	-0.304	-0.321	-0.338	-0.354	-0.369	-0.382	-0.396	-0.409	-0.420	-0.431	-0.442	-0.451	-0.460	-0.468	-0.476	-0.482	-0.488	-0.494	-0.499	-0.504	-0.506	-0.510	-0.514	-0.515	-0.516	-0.518	-0.520	-0.521	-0.521	-0.522	-0.521	-0.522	-0.522	-0.522	-0.521	-0.521	-0.520	-0.520	-0.520	-0.519	-0.518	-0.518	-0.518	-0.516	-0.515	-0.515	-0.515	-0.514	-0.512	-0.514	-0.514	-0.511	-0.511	-0.511	-0.510	-0.510	-0.510	-0.509	-0.509	-0.507	-0.506	-0.505	-0.504	-0.501	-0.499	-0.496	-0.492	-0.490	-0.486	-0.482	-0.478	-0.474	-0.468	-0.462	-0.456	-0.449	-0.442	-0.434	-0.426	-0.418	-0.409	-0.399	-0.389	-0.378	-0.366	-0.355	-0.342	-0.330	-0.316	-0.302	-0.289	-0.275	-0.260	-0.244	-0.229	-0.215	-0.198	-0.181	-0.165	-0.148	-0.131	-0.114	-0.096	-0.079	-0.062	-0.045	-0.029	-0.010	0.006	0.025	0.041	0.058	0.074	0.090	0.106	0.121	0.138	0.151	0.166	0.181	0.194	0.208	0.220	0.234	0.246	0.258	0.268	0.278	0.288	0.298	0.305	0.315	0.321	0.329	0.335	0.341	0.345	0.350	0.354	0.358	0.360	0.361	0.362	0.364	0.364	0.362	0.362	0.361	0.359	0.355	0.354	0.349	0.344	0.340	0.334	0.329	0.321	0.315	0.308	0.300	0.291	0.282	0.274	0.265	0.254	0.244	0.234	0.221	0.210	0.199	0.186	0.174	0.161	0.149	0.136	0.122	0.108	0.094	0.081	0.068	0.052	0.039	0.025	0.010	-0.005	-0.019	-0.034	-0.049	-0.064	-0.078	-0.092	-0.108	-0.122	-0.135	-0.150	-0.165	-0.180	-0.194	-0.210	-0.224	-0.238	-0.251	-0.266	-0.280	-0.295	-0.308	-0.322	-0.336	-0.350	-0.362	-0.376	-0.389	-0.404	-0.415	-0.429	-0.442	-0.455	-0.468	-0.479	-0.491	-0.504	-0.515	-0.528	-0.538	-0.549	-0.561	-0.570	-0.581	-0.591	-0.600	-0.610	-0.619	-0.629	-0.636	-0.645	-0.652	-0.660	-0.668	-0.675	-0.680	-0.685	-0.692	-0.698	-0.701	-0.706	-0.709	-0.712	-0.714	-0.716	-0.719	-0.719	-0.719	-0.720	-0.719	-0.718	-0.715	-0.714	-0.710	-0.708	-0.701	-0.698	-0.692	-0.686	-0.679	-0.672	-0.665	-0.656	-0.646	-0.636	-0.625	-0.614	-0.602	-0.589	-0.576	-0.562	-0.548	-0.532	-0.518	-0.500	-0.484	-0.468	-0.449	-0.431	-0.412	-0.394	-0.374	-0.354	-0.335	-0.314	-0.294	-0.271	-0.250	-0.229	-0.208	-0.186	-0.164	-0.141	-0.121	-0.099	-0.078	-0.056	-0.034	-0.012	0.009	0.029	0.050	0.069	0.089	0.109	0.126	0.146	0.164	0.182	0.199	0.216	0.232	0.249	0.264	0.279	0.292	0.308	0.321	0.334	0.348	0.360	0.371	0.382	0.395	0.406	0.418	0.428	0.438	0.449	0.459	0.469	0.479	0.489	0.499	0.509	0.519	0.529	0.539	0.549	0.560	0.570	0.579	0.590	0.601	0.611	0.622	0.634	0.645	0.656	0.669	0.680	0.692	0.704	0.714	0.726	0.739	0.749	0.760	0.771	0.782	0.792	0.804	0.814	0.824	0.832	0.841	0.850	0.856	0.864	0.871	0.878	0.882	0.889	0.892	0.896	0.899	0.901	0.904	0.905	0.905	0.905	0.904	0.902	0.901	0.898	0.895	0.890	0.886	0.880	0.874	0.868	0.861	0.855	0.849	0.841	0.834	0.826	0.819	0.810	0.802	0.795	0.788	0.780	0.772	0.765	0.759	0.752	0.745	0.739	0.734	0.728	0.722	0.719	0.715	0.711	0.708	0.706	0.704	0.702	0.701	0.701	0.700	0.700	0.700	0.701	0.701	0.702	0.705	0.706	0.709	0.710	0.712	0.715	0.716	0.719	0.719	0.721	0.722	0.724	0.724	0.725	0.724	0.725	0.724	0.724	0.721	0.720	0.718	0.712	0.710	0.705	0.701	0.695	0.689	0.684	0.676	0.668	0.660	0.651	0.642	0.634	0.622	0.612	0.601	0.589	0.576	0.564	0.551	0.538	0.525	0.510	0.498	0.484	0.469	0.455	0.441	0.426	0.412	0.399	0.384	0.370	0.356	0.344	0.330	0.316	0.304	0.291	0.279	0.268	0.256	0.245	0.234	0.224	0.215	0.205	0.196	0.188	0.180	0.174	0.168	0.161	0.156	0.150	0.145	0.142	0.140	0.136	0.134	0.132	0.132	0.131	0.131	0.132	0.132	0.134	0.138	0.140	0.142	0.146	0.150	0.155	0.160	0.165	0.171	0.176	0.184	0.191	0.198	0.206	0.214	0.221	0.231	0.239	0.249	0.259	0.269	0.279	0.289	0.299	0.310	0.321	0.331	0.342	0.352	0.364	0.375	0.388	0.399	0.409	0.420	0.432	0.444	0.455	0.465	0.476	0.488	0.498	0.507	0.518	0.528	0.536	0.546	0.556	0.565	0.572	0.581	0.590	0.598	0.605	0.612	0.619	0.625	0.630	0.636	0.641	0.646	0.650	0.655	0.659	0.661	0.665	0.669	0.670	0.672	0.674	0.675	0.676	0.679	0.679	0.680	0.681	0.681	0.681	0.681	0.681	0.680	0.681	0.681	0.680	0.679	0.679	0.678	0.678	0.678	0.676	0.675	0.675	0.674	0.674	0.672	0.672	0.671	0.670	0.670	0.669	0.669	0.668	0.666	0.665	0.665	0.664	0.661	0.660	0.660	0.659	0.656	0.655	0.654	0.651	0.649	0.646	0.644	0.642	0.639	0.636	0.634	0.631	0.628	0.624	0.621	0.618	0.614	0.610	0.606	0.602	0.599	0.595	0.591	0.588	0.582	0.580	0.576	0.572	0.569	0.565	0.562	0.558	0.555	0.552	0.550	0.548	0.545	0.544	0.541	0.539	0.538	0.536	0.535	0.535	0.535	0.535	0.535	0.535	0.536	0.536	0.538	0.539	0.540	0.542	0.542	0.545	0.548	0.550	0.551	0.554	0.558	0.559	0.561	0.564	0.565	0.569	0.570	0.574	0.575	0.578	0.579	0.581	0.582	0.584	0.586	0.586	0.588	0.589	0.588	0.589	0.590	0.589	0.589	0.588	0.588	0.585	0.585	0.584	0.581	0.580	0.578	0.575	0.571	0.569	0.568	0.564	0.561	0.558	0.554	0.551	0.546	0.544	0.540	0.536	0.531	0.526	0.524	0.520	0.515	0.511	0.509	0.504	0.500	0.496	0.492	0.489	0.484	0.481	0.479	0.475	0.471	0.469	0.465	0.461	0.459	0.456	0.454	0.451	0.450	0.448	0.446	0.445	0.444	0.442	0.441	0.440	0.441	0.441	0.441	0.441	0.441	0.442	0.444	0.445	0.446	0.448	0.449	0.451	0.454	0.455	0.458	0.461	0.464	0.466	0.469	0.471	0.475	0.479	0.481	0.484	0.488	0.490	0.494	0.496	0.499	0.501	0.504	0.506	0.507	0.509	0.510	0.510	0.511	0.511	0.510	0.509	0.507	0.505	0.504	0.501	0.498	0.494	0.489	0.485	0.480	0.474	0.468	0.461	0.454	0.445	0.436	0.428	0.419	0.408	0.399	0.388	0.375	0.364	0.351	0.339	0.326	0.314	0.299	0.286	0.271	0.258	0.242	0.228	0.211	0.198	0.181	0.166	0.150	0.135	0.119	0.102	0.086	0.071	0.056	0.040	0.024	0.009	-0.006	-0.024	-0.039	-0.052	-0.069	-0.084	-0.098	-0.111	-0.125	-0.139	-0.152	-0.165	-0.179	-0.191	-0.204	-0.215	-0.225	-0.238	-0.248	-0.259	-0.268	-0.278	-0.286	-0.294	-0.302	-0.311	-0.319	-0.325	-0.332	-0.338	-0.345	-0.350	-0.356	-0.360	-0.364	-0.368	-0.372	-0.375	-0.379	-0.381	-0.384	-0.385	-0.385	-0.388	-0.389	-0.390	-0.389	-0.390	-0.390	-0.390	-0.391	-0.390	-0.390	-0.390	-0.389	-0.389	-0.388	-0.388	-0.386	-0.388	-0.386	-0.386	-0.386	-0.386	-0.386	-0.388	-0.389	-0.389	-0.391	-0.392	-0.395	-0.398	-0.399	-0.402	-0.406	-0.410	-0.414	-0.418	-0.422	-0.428	-0.434	-0.440	-0.446	-0.452	-0.461	-0.468	-0.476	-0.485	-0.494	-0.502	-0.511	-0.521	-0.531	-0.541	-0.551	-0.562	-0.572	-0.582	-0.594	-0.605	-0.615	-0.626	-0.639	-0.649	-0.659	-0.670	-0.680	-0.690	-0.700	-0.711	-0.720	-0.730	-0.739	-0.748	-0.756	-0.764	-0.771	-0.779	-0.784	-0.790	-0.795	-0.800	-0.804	-0.809	-0.811	-0.814	-0.815	-0.818	-0.818	-0.818	-0.816	-0.815	-0.812	-0.809	-0.806	-0.801	-0.796	-0.791	-0.785	-0.779	-0.771	-0.762	-0.754	-0.744	-0.735	-0.724	-0.712	-0.700	-0.689	-0.676	-0.662	-0.649	-0.635	-0.620	-0.605	-0.590	-0.574	-0.558	-0.541	-0.524	-0.507	-0.490	-0.474	-0.458	-0.440	-0.422	-0.405	-0.388	-0.371	-0.355	-0.339	-0.324	-0.308	-0.292	-0.278	-0.265	-0.251	-0.240	-0.228	-0.216	-0.206	-0.198	-0.190	-0.182	-0.176	-0.171	-0.168	-0.165	-0.164	-0.162	-0.164	-0.166	-0.169	-0.172	-0.178	-0.185	-0.191	-0.201	-0.210	-0.220	-0.232	-0.246	-0.259	-0.272	-0.288	-0.304	-0.320	-0.338	-0.354	-0.371	-0.389	-0.408	-0.425	-0.444	-0.461	-0.478	-0.495	-0.511	-0.529	-0.544	-0.559	-0.572	-0.586	-0.599	-0.610	-0.619	-0.628	-0.636	-0.642	-0.648	-0.650	-0.654	-0.655	-0.654	-0.651	-0.649	-0.642	-0.638	-0.628	-0.620	-0.610	-0.598	-0.584	-0.570	-0.555	-0.539	-0.521	-0.504	-0.485	-0.465	-0.445	-0.425	-0.404	-0.384	-0.362	-0.341	-0.321	-0.300	-0.280	-0.262	-0.242	-0.224	-0.208	-0.190	-0.175	-0.160	-0.146	-0.134	-0.122	-0.112	-0.104	-0.098	-0.090	-0.086	-0.084	-0.082	-0.081	-0.081	-0.084	-0.088	-0.091	-0.098	-0.105	-0.112	-0.121	-0.131	-0.141	-0.151	-0.162	-0.175	-0.188	-0.199	-0.211	-0.224	-0.236	-0.248	-0.259	-0.270	-0.281	-0.291	-0.300	-0.310	-0.318	-0.322	-0.328	-0.331	-0.334	-0.335	-0.334	-0.332	-0.328	-0.321	-0.315	-0.306	-0.295	-0.282	-0.268	-0.251	-0.232	-0.212	-0.190	-0.168	-0.140	-0.114	-0.085	-0.052	-0.020	0.014	0.049	0.088	0.126	0.166	0.209	0.251	0.295	0.340	0.386	0.434	0.481	0.530	0.579	0.629	0.679	0.729	0.779	0.830	0.880	0.931	0.981	1.031	1.081	1.130	1.178	1.226	1.274	1.320	1.366	1.411	1.454	1.495	1.538	1.578	1.614	1.651	1.685	1.719	1.750	1.780	1.809	1.835	1.859	1.882	1.902	1.921	1.938	1.952	1.966	1.976	1.986	1.992	1.998	2.001	2.001	2.000	1.998	1.992	1.986	1.979	1.969	1.958	1.945	1.930	1.914	1.896	1.878	1.859	1.838	1.816	1.792	1.769	1.745	1.719	1.691	1.666	1.638	1.610	1.581	1.552	1.522	1.494	1.465	1.435	1.406	1.376	1.348	1.319	1.290	1.262	1.234	1.206	1.178	1.152	1.125	1.099	1.072	1.048	1.024	1.000	0.975	0.952	0.930	0.908	0.885	0.865	0.845	0.824	0.805	0.785	0.766	0.748	0.730	0.712	0.695	0.679	0.662	0.646	0.630	0.615	0.599	0.585	0.569	0.554	0.539	0.524	0.507	0.494	0.478	0.462	0.446	0.430	0.415	0.400	0.382	0.368	0.351	0.335	0.316	0.301	0.284	0.266	0.249	0.230	0.211	0.192	0.174	0.154	0.134	0.114	0.094	0.074	0.051	0.030	0.009	-0.014	-0.036	-0.060	-0.082	-0.105	-0.130	-0.154	-0.180	-0.204	-0.230	-0.255	-0.282	-0.308	-0.334	-0.362	-0.390	-0.418	-0.445	-0.475	-0.504	-0.534	-0.564	-0.594	-0.625	-0.655	-0.688	-0.719	-0.751	-0.784	-0.816	-0.849	-0.882	-0.916	-0.951	-0.985	-1.020	-1.056	-1.090	-1.126	-1.161	-1.198	-1.234	-1.270	-1.305	-1.342	-1.379	-1.415	-1.452	-1.489	-1.525	-1.561	-1.598	-1.634	-1.671	-1.706	-1.742	-1.778	-1.814	-1.850	-1.885	-1.920	-1.954	-1.989	-2.022	-2.056	-2.091	-2.124	-2.156	-2.189	-2.221	-2.252	-2.285	-2.316	-2.346	-2.376	-2.408	-2.438	-2.466	-2.496	-2.525	-2.554	-2.582	-2.610	-2.639	-2.668	-2.694	-2.721	-2.748	-2.775	-2.802	-2.828	-2.856	-2.881	-2.908	-2.934	-2.959	-2.985	-3.011	-3.039	-3.065	-3.091	-3.118	-3.144	-3.171	-3.198	-3.225	-3.251	-3.279	-3.305	-3.332	-3.360	-3.388	-3.415	-3.444	-3.471	-3.499	-3.528	-3.556	-3.585	-3.614	-3.642	-3.672	-3.701	-3.731	-3.761	-3.792	-3.822	-3.852	-3.884	-3.916	-3.948	-3.978	-4.009	-4.043	-4.074	-4.105	-4.138	-4.170	-4.204	-4.238	-4.271	-4.305	-4.338	-4.372	-4.406	-4.442	-4.476	-4.511	-4.546	-4.582	-4.619	-4.655	-4.692	-4.729	-4.765	-4.801	-4.840	-4.878	-4.915	-4.952	-4.990	-5.028	-5.064	-5.102	-5.140	-5.178	-5.214	-5.251	-5.289	-5.326	-5.362	-5.399	-5.435	-5.469	-5.504	-5.539	-5.571	-5.604	-5.636	-5.666	-5.696	-5.726	-5.755	-5.781	-5.806	-5.831	-5.854	-5.876	-5.898	-5.916	-5.934	-5.951	-5.965	-5.978	-5.989	-6.000	-6.006	-6.012	-6.018	-6.020	-6.021	-6.020	-6.018	-6.012	-6.008	-5.998	-5.989	-5.978	-5.965	-5.950	-5.932	-5.915	-5.894	-5.874	-5.851	-5.826	-5.801	-5.774	-5.746	-5.716	-5.685	-5.652	-5.620	-5.585	-5.550	-5.514	-5.476	-5.439	-5.399	-5.359	-5.319	-5.278	-5.235	-5.194	-5.151	-5.106	-5.064	-5.019	-4.974	-4.928	-4.881	-4.835	-4.788	-4.740	-4.691	-4.644	-4.595	-4.545	-4.496	-4.446	-4.395	-4.344	-4.294	-4.241	-4.190	-4.138	-4.084	-4.031	-3.976	-3.924	-3.869	-3.814	-3.758	-3.701	-3.645	-3.588	-3.530	-3.472	-3.412	-3.354	-3.294	-3.235	-3.174	-3.112	-3.051	-2.990	-2.928	-2.865	-2.802	-2.739	-2.676	-2.611	-2.548	-2.484	-2.418	-2.354	-2.288	-2.222	-2.156	-2.090	-2.025	-1.959	-1.894	-1.826	-1.761	-1.696	-1.631	-1.566	-1.501	-1.438	-1.372	-1.310	-1.246	-1.184	-1.121	-1.059	-0.998	-0.936	-0.876	-0.816	-0.758	-0.699	-0.640	-0.582	-0.526	-0.470	-0.414	-0.361	-0.308	-0.254	-0.201	-0.150	-0.099	-0.050	-0.001	0.048	0.092	0.140	0.185	0.229	0.271	0.315	0.356	0.396	0.435	0.475	0.512	0.549	0.584	0.619	0.652	0.685	0.716	0.748	0.776	0.806	0.834	0.861	0.886	0.912	0.936	0.960	0.982	1.005	1.025	1.045	1.064	1.081	1.100	1.116	1.131	1.146	1.161	1.175	1.188	1.200	1.211	1.222	1.231	1.241	1.251	1.259	1.266	1.274	1.280	1.286	1.291	1.296	1.300	1.304	1.306	1.309	1.311	1.311	1.312	1.312	1.311	1.311	1.310	1.308	1.304	1.300	1.296	1.291	1.285	1.279	1.272	1.265	1.256	1.246	1.238	1.229	1.218	1.205	1.194	1.181	1.168	1.154	1.139	1.122	1.108	1.091	1.074	1.056	1.039	1.021	1.002	0.982	0.964	0.945	0.925	0.904	0.885	0.864	0.842	0.822	0.801	0.780	0.759	0.738	0.716	0.696	0.675	0.654	0.634	0.612	0.592	0.572	0.552	0.534	0.512	0.494	0.475	0.455	0.436	0.418	0.399	0.380	0.361	0.344	0.325	0.306	0.289	0.270	0.251	0.234	0.215	0.195	0.176	0.158	0.138	0.119	0.100	0.080	0.060	0.040	0.019	-0.001	-0.022	-0.044	-0.065	-0.088	-0.109	-0.129	-0.151	-0.172	-0.195	-0.216	-0.238	-0.260	-0.281	-0.301	-0.322	-0.344	-0.362	-0.382	-0.402	-0.421	-0.440	-0.459	-0.476	-0.492	-0.507	-0.522	-0.538	-0.550	-0.564	-0.575	-0.585	-0.595	-0.604	-0.610	-0.616	-0.621	-0.625	-0.629	-0.631	-0.632	-0.631	-0.630	-0.629	-0.625	-0.620	-0.616	-0.610	-0.602	-0.595	-0.586	-0.578	-0.568	-0.556	-0.546	-0.535	-0.522	-0.510	-0.498	-0.484	-0.471	-0.458	-0.444	-0.429	-0.415	-0.401	-0.386	-0.372	-0.359	-0.344	-0.330	-0.315	-0.302	-0.288	-0.274	-0.260	-0.246	-0.234	-0.220	-0.206	-0.192	-0.180	-0.168	-0.155	-0.141	-0.128	-0.115	-0.102	-0.089	-0.076	-0.062	-0.049	-0.035	-0.022	-0.008	0.005	0.020	0.035	0.050	0.064	0.080	0.095	0.110	0.126	0.142	0.158	0.175	0.191	0.206	0.222	0.240	0.256	0.272	0.290	0.306	0.322	0.339	0.354	0.370	0.386	0.401	0.416	0.430	0.444	0.456	0.469	0.480	0.491	0.501	0.511	0.520	0.526	0.534	0.539	0.544	0.548	0.550	0.551	0.551	0.551	0.549	0.545	0.541	0.536	0.530	0.524	0.515	0.505	0.495	0.484	0.471	0.458	0.444	0.428	0.412	0.395	0.378	0.361	0.342	0.324	0.304	0.285	0.264	0.244	0.222	0.202	0.182	0.162	0.141	0.121	0.100	0.080	0.061	0.042	0.022	0.005	-0.014	-0.031	-0.048	-0.064	-0.079	-0.095	-0.109	-0.121	-0.134	-0.145	-0.158	-0.168	-0.176	-0.185	-0.192	-0.199	-0.205	-0.209	-0.212	-0.216	-0.219	-0.220	-0.221	-0.220	-0.220	-0.220	-0.218	-0.216	-0.214	-0.210	-0.206	-0.202	-0.198	-0.194	-0.189	-0.184	-0.180	-0.175	-0.171	-0.166	-0.161	-0.158	-0.154	-0.150	-0.148	-0.144	-0.141	-0.140	-0.139	-0.139	-0.139	-0.141	-0.144	-0.146	-0.149	-0.154	-0.159	-0.165	-0.172	-0.180	-0.189	-0.198	-0.210	-0.220	-0.232	-0.246	-0.260	-0.275	-0.291	-0.306	-0.324	-0.341	-0.360	-0.379	-0.398	-0.418	-0.438	-0.459	-0.480	-0.501	-0.522	-0.544	-0.566	-0.588	-0.609	-0.631	-0.652	-0.675	-0.696	-0.718	-0.739	-0.758	-0.778	-0.798	-0.816	-0.835	-0.854	-0.870	-0.888	-0.902	-0.918	-0.934	-0.948	-0.960	-0.974	-0.985	-0.996	-1.006	-1.016	-1.025	-1.034	-1.040	-1.048	-1.052	-1.058	-1.062	-1.066	-1.071	-1.074	-1.075	-1.076	-1.078	-1.078	-1.078	-1.076	-1.075	-1.074	-1.070	-1.068	-1.066	-1.062	-1.058	-1.054	-1.050	-1.044	-1.039	-1.034	-1.028	-1.021	-1.016	-1.009	-1.004	-0.998	-0.990	-0.984	-0.976	-0.970	-0.964	-0.955	-0.948	-0.940	-0.932	-0.925	-0.918	-0.910	-0.902	-0.895	-0.888	-0.880	-0.872	-0.865	-0.858	-0.850	-0.844	-0.836	-0.830	-0.824	-0.816	-0.811	-0.805	-0.800	-0.795	-0.790	-0.786	-0.782	-0.780	-0.776	-0.774	-0.774	-0.772	-0.772	-0.772	-0.774	-0.775	-0.778	-0.781	-0.786	-0.790	-0.796	-0.802	-0.810	-0.818	-0.826	-0.838	-0.848	-0.859	-0.871	-0.885	-0.898	-0.912	-0.929	-0.944	-0.961	-0.978	-0.996	-1.015	-1.032	-1.051	-1.071	-1.092	-1.111	-1.132	-1.154	-1.175	-1.196	-1.218	-1.239	-1.260	-1.280	-1.301	-1.321	-1.341	-1.360	-1.380	-1.399	-1.415	-1.432	-1.449	-1.465	-1.480	-1.494	-1.508	-1.519	-1.530	-1.539	-1.548	-1.556	-1.562	-1.568	-1.571	-1.575	-1.575	-1.575	-1.574	-1.571	-1.568	-1.561	-1.554	-1.546	-1.535	-1.524	-1.511	-1.498	-1.481	-1.465	-1.448	-1.428	-1.406	-1.384	-1.360	-1.336	-1.310	-1.282	-1.255	-1.225	-1.195	-1.165	-1.132	-1.099	-1.066	-1.031	-0.998	-0.961	-0.925	-0.889	-0.852	-0.815	-0.779	-0.741	-0.704	-0.666	-0.630	-0.592	-0.555	-0.519	-0.482	-0.446	-0.411	-0.378	-0.344	-0.311	-0.279	-0.246	-0.218	-0.188	-0.160	-0.132	-0.108	-0.082	-0.058	-0.036	-0.015	0.005	0.022	0.040	0.055	0.070	0.082	0.094	0.105	0.114	0.121	0.128	0.132	0.138	0.140	0.141	0.142	0.141	0.141	0.138	0.135	0.131	0.126	0.120	0.114	0.108	0.100	0.091	0.082	0.075	0.065	0.055	0.046	0.036	0.026	0.016	0.008	-0.002	-0.011	-0.020	-0.029	-0.036	-0.044	-0.051	-0.058	-0.062	-0.068	-0.072	-0.076	-0.080	-0.081	-0.084	-0.084	-0.084	-0.082	-0.080	-0.076	-0.074	-0.069	-0.064	-0.056	-0.050	-0.041	-0.031	-0.022	-0.012	0.000	0.011	0.024	0.038	0.051	0.066	0.082	0.098	0.114	0.130	0.146	0.164	0.181	0.199	0.216	0.235	0.252	0.270	0.289	0.306	0.324	0.341	0.358	0.374	0.389	0.405	0.420	0.434	0.446	0.459	0.470	0.480	0.490	0.499	0.506	0.512	0.518	0.521	0.524	0.526	0.528	0.525	0.524	0.519	0.515	0.507	0.500	0.492	0.481	0.470	0.458	0.444	0.429	0.412	0.395	0.378	0.358	0.338	0.318	0.295	0.274	0.251	0.228	0.205	0.181	0.156	0.134	0.110	0.086	0.062	0.040	0.018	-0.005	-0.025	-0.045	-0.065	-0.084	-0.100	-0.116	-0.132	-0.145	-0.158	-0.169	-0.179	-0.188	-0.194	-0.198	-0.201	-0.204	-0.204	-0.202	-0.199	-0.195	-0.189	-0.181	-0.172	-0.162	-0.151	-0.139	-0.125	-0.111	-0.095	-0.080	-0.062	-0.045	-0.028	-0.009	0.009	0.028	0.044	0.061	0.079	0.096	0.112	0.128	0.142	0.156	0.169	0.179	0.188	0.196	0.202	0.208	0.211	0.214	0.212	0.210	0.206	0.200	0.192	0.182	0.171	0.159	0.142	0.124	0.105	0.084	0.060	0.036	0.009	-0.019	-0.048	-0.078	-0.110	-0.144	-0.178	-0.212	-0.248	-0.285	-0.321	-0.359	-0.398	-0.435	-0.474	-0.512	-0.550	-0.588	-0.624	-0.660	-0.696	-0.731	-0.765	-0.798	-0.829	-0.860	-0.889	-0.916	-0.941	-0.968	-0.990	-1.010	-1.030	-1.048	-1.064	-1.076	-1.088	-1.098	-1.105	-1.111	-1.115	-1.116	-1.116	-1.112	-1.110	-1.104	-1.096	-1.086	-1.075	-1.061	-1.048	-1.031	-1.012	-0.995	-0.972	-0.952	-0.929	-0.906	-0.880	-0.855	-0.829	-0.801	-0.772	-0.744	-0.716	-0.688	-0.658	-0.629	-0.600	-0.570	-0.540	-0.512	-0.482	-0.455	-0.428	-0.400	-0.374	-0.348	-0.322	-0.298	-0.274	-0.251	-0.230	-0.209	-0.190	-0.171	-0.154	-0.139	-0.124	-0.109	-0.096	-0.086	-0.076	-0.066	-0.059	-0.052	-0.046	-0.041	-0.039	-0.038	-0.035	-0.035	-0.035	-0.036	-0.039	-0.041	-0.045	-0.049	-0.054	-0.059	-0.064	-0.069	-0.075	-0.082	-0.089	-0.095	-0.101	-0.109	-0.115	-0.121	-0.129	-0.136	-0.141	-0.148	-0.154	-0.159	-0.164	-0.169	-0.172	-0.176	-0.180	-0.182	-0.185	-0.188	-0.189	-0.189	-0.190	-0.189	-0.189	-0.188	-0.186	-0.185	-0.182	-0.179	-0.178	-0.174	-0.170	-0.168	-0.164	-0.159	-0.155	-0.150	-0.145	-0.140	-0.136	-0.131	-0.126	-0.121	-0.116	-0.111	-0.106	-0.102	-0.096	-0.091	-0.088	-0.082	-0.078	-0.072	-0.069	-0.064	-0.059	-0.054	-0.050	-0.045	-0.040	-0.036	-0.031	-0.026	-0.021	-0.016	-0.011	-0.006	0.000	0.006	0.011	0.018	0.024	0.030	0.036	0.044	0.050	0.058	0.066	0.074	0.081	0.090	0.099	0.106	0.115	0.125	0.135	0.145	0.154	0.164	0.174	0.185	0.194	0.204	0.215	0.226	0.236	0.248	0.259	0.269	0.279	0.290	0.300	0.310	0.320	0.330	0.340	0.350	0.359	0.370	0.379	0.388	0.396	0.406	0.415	0.424	0.432	0.441	0.450	0.459	0.468	0.475	0.484	0.491	0.500	0.509	0.516	0.524	0.532	0.541	0.549	0.558	0.566	0.575	0.584	0.592	0.602	0.611	0.622	0.631	0.644	0.654	0.665	0.676	0.689	0.701	0.714	0.728	0.742	0.756	0.771	0.786	0.802	0.819	0.835	0.854	0.871	0.889	0.909	0.929	0.948	0.968	0.989	1.009	1.030	1.052	1.075	1.098	1.120	1.142	1.165	1.190	1.212	1.236	1.260	1.285	1.309	1.331	1.356	1.379	1.402	1.425	1.448	1.470	1.491	1.514	1.534	1.555	1.574	1.594	1.612	1.631	1.649	1.665	1.682	1.698	1.712	1.725	1.739	1.751	1.762	1.774	1.784	1.792	1.802	1.810	1.818	1.824	1.830	1.836	1.841	1.844	1.848	1.851	1.854	1.855	1.858	1.859	1.859	1.859	1.860	1.861	1.860	1.860	1.859	1.859	1.858	1.858	1.858	1.858	1.858	1.858	1.858	1.858	1.859	1.860	1.861	1.864	1.868	1.870	1.874	1.879	1.882	1.888	1.894	1.900	1.908	1.915	1.922	1.931	1.941	1.951	1.961	1.974	1.984	1.998	2.010	2.024	2.038	2.052	2.066	2.082	2.098	2.115	2.130	2.148	2.165	2.182	2.201	2.219	2.236	2.255	2.274	2.291	2.311	2.329	2.348	2.366	2.385	2.402	2.420	2.439	2.455	2.472	2.489	2.505	2.520	2.535	2.550	2.564	2.579	2.591	2.604	2.614	2.626	2.636	2.645	2.654	2.661	2.669	2.674	2.680	2.685	2.689	2.691	2.694	2.695	2.696	2.696	2.695	2.694	2.690	2.688	2.682	2.679	2.674	2.668	2.662	2.655	2.649	2.641	2.634	2.626	2.618	2.610	2.602	2.594	2.586	2.579	2.571	2.562	2.554	2.548	2.540	2.534	2.528	2.522	2.518	2.512	2.508	2.504	2.501	2.500	2.499	2.499	2.499	2.500	2.501	2.504	2.508	2.512	2.518	2.524	2.530	2.538	2.545	2.555	2.564	2.574	2.585	2.598	2.609	2.621	2.635	2.648	2.661	2.675	2.690	2.704	2.718	2.732	2.746	2.760	2.775	2.788	2.801	2.814	2.825	2.838	2.849	2.859	2.868	2.878	2.885	2.890	2.896	2.901	2.905	2.906	2.909	2.909	2.908	2.905	2.902	2.899	2.892	2.886	2.878	2.870	2.859	2.848	2.835	2.821	2.806	2.790	2.774	2.756	2.738	2.718	2.698	2.676	2.654	2.631	2.610	2.586	2.561	2.538	2.512	2.486	2.462	2.436	2.410	2.385	2.359	2.332	2.309	2.281	2.256	2.231	2.206	2.181	2.156	2.131	2.108	2.084	2.060	2.038	2.014	1.991	1.970	1.948	1.926	1.905	1.882	1.862	1.842	1.821	1.801	1.781	1.761	1.741	1.721	1.701	1.681	1.661	1.641	1.621	1.600	1.580	1.560	1.538	1.516	1.496	1.474	1.451	1.428	1.405	1.382	1.358	1.334	1.310	1.285	1.260	1.234	1.209	1.182	1.156	1.130	1.102	1.075	1.048	1.020	0.992	0.966	0.938	0.909	0.880	0.852	0.824	0.796	0.768	0.740	0.711	0.685	0.658	0.630	0.602	0.576	0.550	0.524	0.499	0.474	0.449	0.422	0.399	0.375	0.352	0.329	0.306	0.284	0.262	0.241	0.220	0.200	0.180	0.161	0.142	0.122	0.105	0.088	0.071	0.052	0.038	0.021	0.005	-0.009	-0.024	-0.038	-0.052	-0.065	-0.079	-0.091	-0.104	-0.116	-0.129	-0.140	-0.151	-0.161	-0.172	-0.182	-0.192	-0.202	-0.212	-0.221	-0.231	-0.240	-0.248	-0.255	-0.264	-0.271	-0.279	-0.286	-0.292	-0.299	-0.305	-0.310	-0.316	-0.322	-0.329	-0.332	-0.338	-0.342	-0.348	-0.351	-0.355	-0.359	-0.361	-0.365	-0.369	-0.371	-0.374	-0.376	-0.379	-0.381	-0.382	-0.385	-0.386	-0.388	-0.389	-0.390	-0.391	-0.392	-0.392	-0.392	-0.394	-0.394	-0.392	-0.392	-0.391	-0.391	-0.390	-0.389	-0.386	-0.385	-0.382	-0.379	-0.376	-0.374	-0.370	-0.366	-0.361	-0.358	-0.352	-0.349	-0.342	-0.338	-0.331	-0.326	-0.320	-0.312	-0.305	-0.299	-0.290	-0.282	-0.275	-0.266	-0.258	-0.249	-0.240	-0.231	-0.221	-0.211	-0.201	-0.191	-0.180	-0.170	-0.160	-0.149	-0.138	-0.126	-0.116	-0.104	-0.092	-0.081	-0.070	-0.059	-0.046	-0.035	-0.024	-0.011	0.000	0.012	0.024	0.034	0.046	0.058	0.069	0.081	0.092	0.102	0.114	0.125	0.136	0.146	0.156	0.168	0.178	0.188	0.198	0.208	0.218	0.226	0.235	0.242	0.250	0.259	0.266	0.274	0.280	0.286	0.292	0.300	0.304	0.309	0.314	0.319	0.322	0.325	0.329	0.330	0.331	0.331	0.332	0.334	0.332	0.331	0.330	0.328	0.325	0.321	0.318	0.312	0.308	0.302	0.296	0.289	0.281	0.274	0.264	0.255	0.246	0.235	0.224	0.212	0.200	0.188	0.175	0.162	0.148	0.135	0.119	0.105	0.090	0.075	0.059	0.045	0.029	0.012	-0.004	-0.020	-0.036	-0.052	-0.069	-0.084	-0.100	-0.116	-0.132	-0.149	-0.164	-0.180	-0.195	-0.211	-0.225	-0.239	-0.255	-0.269	-0.281	-0.296	-0.310	-0.321	-0.334	-0.348	-0.359	-0.370	-0.381	-0.392	-0.401	-0.411	-0.421	-0.430	-0.439	-0.446	-0.454	-0.462	-0.469	-0.475	-0.481	-0.486	-0.491	-0.496	-0.501	-0.505	-0.509	-0.514	-0.518	-0.520	-0.522	-0.525	-0.528	-0.530	-0.531	-0.534	-0.535	-0.536	-0.536	-0.538	-0.539	-0.538	-0.538	-0.538	-0.538	-0.536	-0.534	-0.534	-0.532	-0.530	-0.528	-0.526	-0.522	-0.520	-0.516	-0.511	-0.507	-0.502	-0.496	-0.490	-0.485	-0.478	-0.470	-0.461	-0.452	-0.442	-0.432	-0.421	-0.410	-0.398	-0.384	-0.371	-0.356	-0.340	-0.325	-0.308	-0.291	-0.272	-0.254	-0.235	-0.214	-0.192	-0.171	-0.149	-0.126	-0.102	-0.079	-0.055	-0.030	-0.005	0.021	0.048	0.074	0.100	0.126	0.154	0.180	0.208	0.234	0.261	0.290	0.316	0.342	0.370	0.396	0.422	0.449	0.475	0.500	0.526	0.551	0.575	0.600	0.622	0.646	0.670	0.691	0.714	0.736	0.756	0.778	0.799	0.819	0.839	0.856	0.875	0.894	0.912	0.930	0.948	0.965	0.982	0.998	1.014	1.031	1.046	1.062	1.076	1.091	1.105	1.119	1.132	1.146	1.160	1.172	1.186	1.196	1.209	1.219	1.230	1.240	1.250	1.259	1.268	1.276	1.284	1.290	1.296	1.302	1.308	1.311	1.315	1.319	1.320	1.320	1.321	1.321	1.320	1.318	1.316	1.314	1.309	1.305	1.300	1.295	1.289	1.281	1.274	1.266	1.258	1.248	1.239	1.228	1.218	1.208	1.195	1.184	1.171	1.160	1.146	1.135	1.122	1.110	1.098	1.086	1.074	1.062	1.050	1.038	1.026	1.016	1.004	0.994	0.982	0.972	0.962	0.951	0.942	0.934	0.924	0.915	0.908	0.900	0.891	0.884	0.878	0.870	0.864	0.856	0.850	0.844	0.838	0.832	0.826	0.820	0.814	0.809	0.802	0.796	0.791	0.785	0.779	0.772	0.766	0.760	0.752	0.748	0.740	0.732	0.725	0.718	0.711	0.704	0.696	0.688	0.680	0.672	0.665	0.656	0.649	0.641	0.632	0.624	0.615	0.606	0.599	0.590	0.581	0.572	0.565	0.556	0.546	0.538	0.529	0.520	0.512	0.502	0.494	0.485	0.476	0.468	0.458	0.449	0.439	0.430	0.421	0.411	0.401	0.392	0.382	0.371	0.361	0.351	0.340	0.330	0.319	0.308	0.296	0.285	0.274	0.262	0.250	0.239	0.226	0.214	0.202	0.190	0.178	0.165	0.154	0.141	0.130	0.116	0.105	0.094	0.082	0.072	0.061	0.050	0.040	0.030	0.021	0.012	0.004	-0.004	-0.012	-0.019	-0.025	-0.031	-0.036	-0.041	-0.045	-0.048	-0.051	-0.052	-0.054	-0.054	-0.052	-0.052	-0.050	-0.048	-0.044	-0.041	-0.035	-0.030	-0.024	-0.018	-0.011	-0.002	0.006	0.014	0.024	0.034	0.044	0.054	0.065	0.076	0.088	0.099	0.111	0.122	0.134	0.146	0.159	0.170	0.182	0.194	0.206	0.218	0.230	0.241	0.251	0.262	0.274	0.284	0.295	0.304	0.312	0.321	0.331	0.339	0.346	0.354	0.361	0.368	0.374	0.380	0.386	0.391	0.396	0.402	0.406	0.410	0.415	0.419	0.424	0.428	0.430	0.434	0.436	0.439	0.442	0.445	0.449	0.450	0.454	0.458	0.460	0.464	0.466	0.469	0.472	0.475	0.479	0.481	0.484	0.489	0.491	0.495	0.499	0.502	0.506	0.510	0.512	0.518	0.520	0.524	0.528	0.531	0.534	0.538	0.541	0.544	0.546	0.550	0.552	0.556	0.559	0.560	0.564	0.566	0.569	0.570	0.572	0.574	0.576	0.576	0.579	0.580	0.581	0.582	0.584	0.586	0.586	0.586	0.589	0.589	0.590	0.592	0.592	0.595	0.596	0.599	0.600	0.601	0.604	0.606	0.609	0.612	0.615	0.616	0.621	0.625	0.629	0.632	0.636	0.641	0.648	0.652	0.658	0.662	0.669	0.676	0.682	0.688	0.695	0.702	0.709	0.715	0.721	0.729	0.736	0.742	0.749	0.756	0.761	0.768	0.775	0.780	0.786	0.791	0.798	0.802	0.806	0.811	0.816	0.819	0.822	0.825	0.828	0.829	0.831	0.831	0.831	0.831	0.831	0.830	0.829	0.826	0.824	0.821	0.818	0.814	0.810	0.806	0.800	0.795	0.790	0.785	0.779	0.772	0.766	0.760	0.752	0.746	0.739	0.732	0.726	0.719	0.711	0.706	0.699	0.692	0.686	0.680	0.675	0.669	0.662	0.658	0.651	0.648	0.642	0.638	0.634	0.630	0.626	0.624	0.620	0.616	0.614	0.612	0.610	0.609	0.608	0.608	0.605	0.605	0.605	0.604	0.604	0.604	0.604	0.602	0.602	0.604	0.604	0.604	0.604	0.604	0.605	0.604	0.604	0.604	0.602	0.604	0.602	0.602	0.600	0.599	0.599	0.598	0.595	0.594	0.591	0.590	0.588	0.585	0.582	0.579	0.575	0.571	0.569	0.565	0.560	0.555	0.551	0.546	0.541	0.536	0.531	0.526	0.520	0.515	0.510	0.504	0.498	0.491	0.486	0.480	0.474	0.468	0.462	0.455	0.449	0.442	0.436	0.430	0.424	0.418	0.411	0.405	0.399	0.392	0.386	0.379	0.374	0.366	0.361	0.355	0.349	0.342	0.336	0.329	0.322	0.316	0.309	0.301	0.295	0.289	0.281	0.274	100.000	5.000	2.000	1.000	2.000	0.000	0.000	0.000	0.000	0.000	0.000	0.000	0.000	0.000	0.000	0.000	0.000	0.000	-0.159	-0.144	-0.129	-0.115	-0.101	-0.089	-0.076	-0.064	-0.052	-0.042	-0.032	-0.025	-0.018	-0.011	-0.005	-0.002	0.000	0.002	0.002	0.000	-0.002	-0.008	-0.014	-0.020	-0.030	-0.040	-0.052	-0.068	-0.082	-0.099	-0.116	-0.138	-0.158	-0.180	-0.204	-0.229	-0.255	-0.281	-0.310	-0.341	-0.371	-0.402	-0.434	-0.466	-0.500	-0.534	-0.568	-0.602	-0.638	-0.671	-0.706	-0.740	-0.775	-0.809	-0.841	-0.875	-0.908	-0.939	-0.970	-1.000	-1.029	-1.058	-1.085	-1.111	-1.136	-1.160	-1.184	-1.205	-1.224	-1.242	-1.260	-1.276	-1.291	-1.304	-1.315	-1.325	-1.335	-1.342	-1.349	-1.352	-1.356	-1.358	-1.360	-1.359	-1.358	-1.356	-1.352	-1.348	-1.342	-1.336	-1.330	-1.322	-1.314	-1.306	-1.298	-1.288	-1.280	-1.270	-1.261	-1.251	-1.241	-1.232	-1.222	-1.214	-1.205	-1.198	-1.190	-1.182	-1.176	-1.171	-1.165	-1.160	-1.158	-1.155	-1.152	-1.152	-1.152	-1.154	-1.156	-1.160	-1.165	-1.170	-1.176	-1.184	-1.192	-1.201	-1.212	-1.225	-1.238	-1.250	-1.264	-1.280	-1.296	-1.311	-1.330	-1.348	-1.368	-1.385	-1.406	-1.426	-1.446	-1.468	-1.490	-1.512	-1.534	-1.558	-1.579	-1.602	-1.625	-1.648	-1.670	-1.692	-1.714	-1.736	-1.758	-1.779	-1.800	-1.821	-1.841	-1.861	-1.881	-1.900	-1.918	-1.936	-1.952	-1.970	-1.986	-2.002	-2.016	-2.031	-2.045	-2.058	-2.070	-2.081	-2.092	-2.102	-2.112	-2.121	-2.130	-2.138	-2.145	-2.151	-2.158	-2.162	-2.166	-2.170	-2.172	-2.175	-2.176	-2.178	-2.178	-2.178	-2.176	-2.175	-2.172	-2.170	-2.168	-2.164	-2.159	-2.154	-2.148	-2.142	-2.135	-2.128	-2.120	-2.112	-2.104	-2.095	-2.085	-2.076	-2.065	-2.055	-2.044	-2.033	-2.021	-2.010	-1.998	-1.985	-1.972	-1.961	-1.949	-1.936	-1.922	-1.911	-1.899	-1.886	-1.875	-1.864	-1.852	-1.841	-1.830	-1.821	-1.811	-1.802	-1.795	-1.788	-1.781	-1.775	-1.770	-1.766	-1.764	-1.761	-1.761	-1.762	-1.761	-1.765	-1.769	-1.774	-1.782	-1.789	-1.799	-1.810	-1.821	-1.834	-1.849	-1.865	-1.881	-1.900	-1.920	-1.940	-1.961	-1.982	-2.007	-2.031	-2.056	-2.084	-2.110	-2.138	-2.165	-2.194	-2.222	-2.252	-2.281	-2.311	-2.340	-2.370	-2.398	-2.426	-2.455	-2.482	-2.510	-2.536	-2.561	-2.585	-2.609	-2.631	-2.652	-2.672	-2.690	-2.708	-2.722	-2.736	-2.749	-2.759	-2.768	-2.774	-2.779	-2.781	-2.782	-2.781	-2.779	-2.772	-2.765	-2.758	-2.746	-2.732	-2.718	-2.700	-2.681	-2.659	-2.636	-2.611	-2.585	-2.556	-2.526	-2.494	-2.460	-2.425	-2.388	-2.350	-2.310	-2.270	-2.226	-2.184	-2.141	-2.095	-2.049	-2.002	-1.955	-1.906	-1.858	-1.808	-1.758	-1.708	-1.658	-1.606	-1.555	-1.506	-1.455	-1.405	-1.355	-1.305	-1.256	-1.208	-1.160	-1.112	-1.066	-1.021	-0.975	-0.931	-0.890	-0.848	-0.806	-0.766	-0.729	-0.692	-0.656	-0.622	-0.589	-0.558	-0.528	-0.499	-0.472	-0.446	-0.421	-0.399	-0.378	-0.359	-0.339	-0.322	-0.308	-0.292	-0.279	-0.268	-0.258	-0.248	-0.240	-0.232	-0.226	-0.222	-0.216	-0.214	-0.210	-0.208	-0.206	-0.205	-0.202	-0.202	-0.201	-0.202	-0.202	-0.202	-0.201	-0.201	-0.201	-0.200	-0.199	-0.198	-0.196	-0.192	-0.190	-0.188	-0.182	-0.178	-0.171	-0.164	-0.156	-0.146	-0.138	-0.126	-0.114	-0.101	-0.088	-0.072	-0.058	-0.041	-0.022	-0.005	0.014	0.035	0.055	0.078	0.099	0.122	0.145	0.170	0.195	0.219	0.244	0.269	0.295	0.320	0.346	0.372	0.398	0.424	0.449	0.475	0.500	0.524	0.549	0.571	0.594	0.615	0.638	0.658	0.678	0.696	0.714	0.730	0.746	0.760	0.774	0.786	0.796	0.806	0.815	0.821	0.826	0.830	0.834	0.835	0.834	0.831	0.829	0.824	0.818	0.809	0.800	0.789	0.776	0.762	0.746	0.731	0.712	0.694	0.672	0.650	0.628	0.602	0.576	0.549	0.521	0.492	0.462	0.432	0.401	0.369	0.338	0.304	0.271	0.239	0.204	0.170	0.138	0.104	0.070	0.036	0.004	-0.028	-0.060	-0.090	-0.119	-0.149	-0.176	-0.202	-0.228	-0.252	-0.275	-0.296	-0.316	-0.335	-0.352	-0.368	-0.380	-0.392	-0.402	-0.411	-0.418	-0.421	-0.426	-0.426	-0.425	-0.424	-0.420	-0.415	-0.408	-0.400	-0.391	-0.380	-0.369	-0.356	-0.344	-0.329	-0.314	-0.299	-0.282	-0.266	-0.250	-0.234	-0.218	-0.201	-0.186	-0.171	-0.158	-0.144	-0.131	-0.120	-0.111	-0.102	-0.096	-0.090	-0.086	-0.085	-0.085	-0.086	-0.088	-0.095	-0.101	-0.112	-0.124	-0.138	-0.155	-0.172	-0.192	-0.215	-0.240	-0.265	-0.294	-0.324	-0.355	-0.389	-0.422	-0.461	-0.498	-0.536	-0.576	-0.616	-0.659	-0.700	-0.744	-0.788	-0.830	-0.874	-0.918	-0.960	-1.002	-1.045	-1.086	-1.126	-1.165	-1.204	-1.241	-1.278	-1.311	-1.344	-1.374	-1.405	-1.431	-1.456	-1.479	-1.500	-1.519	-1.535	-1.549	-1.560	-1.569	-1.575	-1.579	-1.580	-1.579	-1.575	-1.570	-1.560	-1.550	-1.536	-1.521	-1.504	-1.484	-1.461	-1.436	-1.410	-1.381	-1.351	-1.320	-1.286	-1.250	-1.215	-1.176	-1.138	-1.096	-1.055	-1.014	-0.970	-0.926	-0.884	-0.840	-0.795	-0.750	-0.706	-0.661	-0.618	-0.575	-0.531	-0.489	-0.446	-0.406	-0.368	-0.328	-0.290	-0.255	-0.221	-0.188	-0.155	-0.126	-0.099	-0.071	-0.048	-0.025	-0.004	0.015	0.031	0.045	0.058	0.068	0.075	0.082	0.085	0.088	0.088	0.086	0.084	0.079	0.071	0.062	0.052	0.041	0.029	0.014	-0.001	-0.019	-0.036	-0.055	-0.074	-0.092	-0.114	-0.134	-0.155	-0.176	-0.198	-0.219	-0.239	-0.261	-0.281	-0.300	-0.321	-0.340	-0.358	-0.374	-0.390	-0.405	-0.420	-0.432	-0.445	-0.455	-0.464	-0.471	-0.479	-0.484	-0.486	-0.489	-0.489	-0.489	-0.486	-0.482	-0.479	-0.474	-0.466	-0.458	-0.448	-0.438	-0.426	-0.414	-0.401	-0.386	-0.371	-0.356	-0.340	-0.322	-0.305	-0.288	-0.269	-0.251	-0.232	-0.214	-0.194	-0.175	-0.156	-0.138	-0.118	-0.100	-0.082	-0.064	-0.046	-0.028	-0.011	0.005	0.021	0.038	0.052	0.068	0.081	0.095	0.108	0.120	0.132	0.144	0.155	0.164	0.174	0.182	0.191	0.199	0.206	0.212	0.219	0.224	0.229	0.232	0.236	0.240	0.242	0.244	0.246	0.248	0.248	0.249	0.248	0.246	0.246	0.245	0.242	0.240	0.238	0.235	0.230	0.226	0.224	0.218	0.214	0.209	0.204	0.198	0.194	0.188	0.182	0.176	0.170	0.165	0.159	0.154	0.149	0.144	0.139	0.135	0.130	0.128	0.122	0.120	0.118	0.115	0.114	0.112	0.112	0.114	0.115	0.118	0.120	0.125	0.129	0.135	0.141	0.149	0.159	0.169	0.179	0.191	0.205	0.219	0.235	0.251	0.270	0.289	0.308	0.329	0.352	0.375	0.399	0.424	0.451	0.479	0.507	0.535	0.565	0.595	0.625	0.656	0.689	0.721	0.754	0.788	0.821	0.855	0.888	0.920	0.954	0.988	1.020	1.051	1.085	1.116	1.148	1.176	1.208	1.236	1.262	1.290	1.315	1.340	1.364	1.386	1.408	1.429	1.446	1.462	1.479	1.494	1.505	1.518	1.529	1.538	1.544	1.550	1.555	1.558	1.560	1.561	1.560	1.558	1.555	1.552	1.548	1.541	1.535	1.529	1.520	1.510	1.501	1.491	1.480	1.470	1.459	1.448	1.436	1.425	1.414	1.401	1.389	1.379	1.368	1.356	1.346	1.336	1.328	1.319	1.310	1.302	1.295	1.289	1.284	1.279	1.276	1.274	1.271	1.270	1.271	1.271	1.274	1.276	1.281	1.285	1.290	1.298	1.306	1.315	1.324	1.335	1.346	1.359	1.370	1.384	1.398	1.414	1.429	1.446	1.462	1.479	1.498	1.516	1.535	1.554	1.574	1.592	1.614	1.632	1.655	1.675	1.694	1.714	1.735	1.755	1.774	1.792	1.812	1.832	1.849	1.868	1.885	1.902	1.919	1.935	1.950	1.964	1.979	1.992	2.004	2.016	2.026	2.036	2.046	2.054	2.062	2.069	2.075	2.080	2.082	2.088	2.089	2.091	2.090	2.091	2.090	2.089	2.086	2.082	2.078	2.074	2.068	2.061	2.055	2.046	2.039	2.030	2.022	2.013	2.004	1.994	1.984	1.974	1.964	1.954	1.944	1.935	1.925	1.915	1.905	1.898	1.889	1.881	1.872	1.865	1.859	1.855	1.849	1.844	1.841	1.838	1.836	1.835	1.835	1.835	1.838	1.839	1.842	1.846	1.851	1.859	1.866	1.874	1.882	1.892	1.902	1.914	1.925	1.939	1.951	1.965	1.980	1.996	2.011	2.026	2.044	2.059	2.075	2.091	2.108	2.125	2.140	2.156	2.171	2.186	2.201	2.214	2.228	2.240	2.251	2.262	2.272	2.281	2.289	2.294	2.300	2.305	2.308	2.309	2.309	2.308	2.306	2.304	2.298	2.291	2.282	2.275	2.264	2.252	2.239	2.225	2.209	2.191	2.174	2.155	2.134	2.112	2.090	2.068	2.044	2.018	1.992	1.966	1.939	1.911	1.884	1.858	1.828	1.800	1.771	1.742	1.714	1.685	1.658	1.630	1.601	1.575	1.549	1.522	1.496	1.470	1.445	1.422	1.398	1.375	1.354	1.332	1.311	1.292	1.274	1.255	1.239	1.221	1.206	1.190	1.175	1.160	1.148	1.134	1.121	1.109	1.098	1.085	1.074	1.064	1.052	1.042	1.031	1.020	1.010	0.999	0.988	0.978	0.966	0.954	0.942	0.930	0.918	0.905	0.892	0.878	0.862	0.848	0.832	0.816	0.800	0.782	0.765	0.746	0.728	0.709	0.689	0.669	0.648	0.626	0.604	0.581	0.558	0.535	0.511	0.486	0.461	0.438	0.412	0.388	0.362	0.338	0.311	0.285	0.260	0.234	0.208	0.181	0.156	0.130	0.105	0.080	0.055	0.031	0.005	-0.019	-0.042	-0.066	-0.089	-0.112	-0.134	-0.155	-0.176	-0.198	-0.218	-0.236	-0.256	-0.275	-0.292	-0.310	-0.326	-0.344	-0.359	-0.372	-0.389	-0.402	-0.414	-0.428	-0.440	-0.450	-0.460	-0.471	-0.480	-0.490	-0.498	-0.506	-0.514	-0.520	-0.526	-0.531	-0.538	-0.541	-0.546	-0.550	-0.552	-0.556	-0.558	-0.560	-0.561	-0.562	-0.564	-0.564	-0.564	-0.564	-0.564	-0.564	-0.562	-0.561	-0.561	-0.560	-0.559	-0.556	-0.555	-0.552	-0.550	-0.548	-0.546	-0.542	-0.541	-0.539	-0.536	-0.534	-0.532	-0.529	-0.528	-0.525	-0.521	-0.519	-0.518	-0.515	-0.512	-0.510	-0.509	-0.505	-0.504	-0.502	-0.500	-0.498	-0.495	-0.494	-0.491	-0.490	-0.488	-0.486	-0.484	-0.482	-0.480	-0.480	-0.478	-0.476	-0.475	-0.474	-0.472	-0.470	-0.469	-0.468	-0.465	-0.464	-0.462	-0.461	-0.458	-0.456	-0.454	-0.452	-0.450	-0.448	-0.444	-0.442	-0.439	-0.435	-0.430	-0.426	-0.422	-0.418	-0.412	-0.406	-0.400	-0.394	-0.386	-0.380	-0.371	-0.365	-0.356	-0.348	-0.336	-0.328	-0.319	-0.308	-0.298	-0.286	-0.274	-0.261	-0.250	-0.238	-0.225	-0.212	-0.198	-0.185	-0.172	-0.159	-0.144	-0.130	-0.116	-0.101	-0.088	-0.075	-0.061	-0.048	-0.034	-0.021	-0.009	0.001	0.014	0.025	0.035	0.044	0.054	0.062	0.070	0.076	0.084	0.089	0.094	0.096	0.098	0.100	0.101	0.100	0.099	0.096	0.092	0.088	0.082	0.075	0.066	0.058	0.048	0.036	0.024	0.010	-0.005	-0.020	-0.036	-0.054	-0.072	-0.091	-0.111	-0.132	-0.154	-0.175	-0.199	-0.222	-0.248	-0.271	-0.298	-0.324	-0.349	-0.375	-0.402	-0.429	-0.456	-0.484	-0.511	-0.540	-0.568	-0.595	-0.622	-0.651	-0.679	-0.706	-0.734	-0.761	-0.789	-0.815	-0.841	-0.868	-0.894	-0.920	-0.944	-0.969	-0.994	-1.018	-1.041	-1.064	-1.086	-1.108	-1.130	-1.151	-1.171	-1.190	-1.209	-1.228	-1.245	-1.264	-1.279	-1.295	-1.310	-1.325	-1.338	-1.350	-1.364	-1.375	-1.385	-1.395	-1.405	-1.414	-1.421	-1.429	-1.435	-1.441	-1.446	-1.450	-1.454	-1.456	-1.459	-1.459	-1.461	-1.460	-1.459	-1.458	-1.455	-1.452	-1.449	-1.442	-1.439	-1.434	-1.426	-1.420	-1.414	-1.406	-1.399	-1.389	-1.381	-1.371	-1.361	-1.350	-1.340	-1.328	-1.316	-1.305	-1.292	-1.279	-1.265	-1.252	-1.239	-1.225	-1.211	-1.198	-1.182	-1.169	-1.154	-1.139	-1.125	-1.109	-1.092	-1.079	-1.064	-1.048	-1.032	-1.016	-1.001	-0.986	-0.971	-0.954	-0.939	-0.924	-0.908	-0.892	-0.875	-0.859	-0.844	-0.828	-0.810	-0.794	-0.778	-0.762	-0.745	-0.729	-0.711	-0.695	-0.678	-0.660	-0.644	-0.626	-0.609	-0.591	-0.572	-0.555	-0.536	-0.519	-0.500	-0.480	-0.461	-0.442	-0.422	-0.404	-0.384	-0.362	-0.342	-0.322	-0.302	-0.281	-0.260	-0.239	-0.218	-0.196	-0.174	-0.152	-0.130	-0.109	-0.086	-0.065	-0.044	-0.021	0.001	0.024	0.045	0.066	0.088	0.109	0.130	0.151	0.171	0.191	0.212	0.231	0.250	0.268	0.286	0.304	0.320	0.336	0.351	0.365	0.379	0.392	0.404	0.416	0.426	0.436	0.445	0.454	0.460	0.466	0.472	0.476	0.480	0.484	0.485	0.486	0.486	0.486	0.485	0.484	0.481	0.478	0.475	0.472	0.468	0.461	0.456	0.450	0.444	0.436	0.429	0.422	0.415	0.408	0.401	0.394	0.386	0.381	0.374	0.368	0.361	0.355	0.350	0.345	0.340	0.336	0.331	0.329	0.325	0.322	0.320	0.319	0.316	0.316	0.315	0.315	0.316	0.316	0.318	0.319	0.321	0.322	0.325	0.326	0.330	0.332	0.334	0.336	0.339	0.341	0.344	0.346	0.349	0.349	0.350	0.350	0.351	0.351	0.350	0.348	0.346	0.344	0.341	0.338	0.332	0.328	0.322	0.315	0.309	0.301	0.292	0.284	0.274	0.264	0.254	0.242	0.230	0.219	0.205	0.192	0.179	0.165	0.150	0.135	0.120	0.102	0.088	0.072	0.055	0.039	0.022	0.006	-0.011	-0.028	-0.044	-0.060	-0.076	-0.094	-0.109	-0.125	-0.141	-0.158	-0.172	-0.188	-0.202	-0.216	-0.231	-0.245	-0.260	-0.272	-0.285	-0.299	-0.312	-0.325	-0.335	-0.348	-0.359	-0.369	-0.379	-0.389	-0.398	-0.406	-0.415	-0.422	-0.429	-0.436	-0.442	-0.449	-0.454	-0.459	-0.461	-0.466	-0.469	-0.472	-0.474	-0.476	-0.476	-0.475	-0.476	-0.474	-0.472	-0.470	-0.468	-0.464	-0.460	-0.454	-0.449	-0.441	-0.435	-0.428	-0.420	-0.410	-0.400	-0.390	-0.381	-0.370	-0.358	-0.345	-0.332	-0.319	-0.306	-0.291	-0.278	-0.261	-0.248	-0.231	-0.216	-0.200	-0.184	-0.169	-0.152	-0.138	-0.120	-0.106	-0.090	-0.074	-0.059	-0.045	-0.030	-0.016	-0.002	0.011	0.024	0.036	0.048	0.059	0.069	0.078	0.086	0.095	0.102	0.109	0.115	0.120	0.124	0.128	0.130	0.132	0.132	0.134	0.134	0.131	0.131	0.128	0.125	0.121	0.118	0.112	0.108	0.102	0.096	0.091	0.084	0.078	0.070	0.062	0.055	0.048	0.040	0.032	0.024	0.016	0.010	0.002	-0.005	-0.010	-0.016	-0.024	-0.028	-0.034	-0.039	-0.042	-0.048	-0.050	-0.054	-0.058	-0.059	-0.061	-0.061	-0.062	-0.064	-0.062	-0.061	-0.061	-0.059	-0.056	-0.052	-0.050	-0.046	-0.041	-0.038	-0.031	-0.025	-0.020	-0.012	-0.005	0.001	0.010	0.018	0.026	0.035	0.044	0.052	0.062	0.072	0.081	0.091	0.102	0.112	0.124	0.135	0.145	0.156	0.169	0.179	0.191	0.202	0.214	0.225	0.238	0.249	0.261	0.272	0.285	0.296	0.306	0.319	0.330	0.340	0.351	0.362	0.374	0.384	0.394	0.404	0.414	0.424	0.432	0.442	0.451	0.459	0.468	0.475	0.482	0.489	0.495	0.502	0.507	0.511	0.518	0.521	0.524	0.526	0.530	0.532	0.535	0.535	0.536	0.536	0.535	0.532	0.531	0.529	0.526	0.524	0.520	0.516	0.510	0.505	0.499	0.494	0.486	0.479	0.471	0.464	0.455	0.446	0.438	0.429	0.419	0.409	0.400	0.390	0.380	0.369	0.360	0.349	0.338	0.328	0.316	0.306	0.294	0.284	0.274	0.262	0.252	0.242	0.232	0.221	0.212	0.204	0.194	0.185	0.176	0.168	0.159	0.150	0.144	0.136	0.129	0.121	0.116	0.110	0.104	0.099	0.094	0.089	0.086	0.082	0.079	0.075	0.072	0.072	0.071	0.069	0.068	0.068	0.069	0.069	0.069	0.070	0.072	0.072	0.074	0.076	0.078	0.080	0.081	0.084	0.086	0.088	0.090	0.094	0.095	0.098	0.099	0.101	0.102	0.104	0.104	0.105	0.105	0.105	0.104	0.104	0.101	0.099	0.096	0.092	0.089	0.084	0.078	0.071	0.064	0.055	0.046	0.038	0.026	0.016	0.005	-0.008	-0.020	-0.032	-0.048	-0.062	-0.078	-0.094	-0.111	-0.128	-0.145	-0.164	-0.182	-0.201	-0.220	-0.239	-0.259	-0.279	-0.299	-0.319	-0.339	-0.359	-0.379	-0.399	-0.419	-0.439	-0.458	-0.476	-0.494	-0.511	-0.529	-0.546	-0.562	-0.579	-0.592	-0.608	-0.622	-0.635	-0.648	-0.659	-0.670	-0.680	-0.689	-0.698	-0.706	-0.712	-0.718	-0.722	-0.726	-0.729	-0.731	-0.732	-0.732	-0.732	-0.731	-0.729	-0.725	-0.721	-0.718	-0.711	-0.708	-0.700	-0.692	-0.685	-0.676	-0.668	-0.658	-0.649	-0.638	-0.626	-0.618	-0.605	-0.592	-0.581	-0.569	-0.556	-0.545	-0.532	-0.520	-0.507	-0.496	-0.484	-0.472	-0.460	-0.450	-0.438	-0.428	-0.416	-0.408	-0.398	-0.390	-0.382	-0.374	-0.368	-0.361	-0.355	-0.350	-0.346	-0.344	-0.341	-0.339	-0.339	-0.339	-0.339	-0.340	-0.344	-0.346	-0.350	-0.354	-0.360	-0.366	-0.374	-0.381	-0.391	-0.400	-0.410	-0.421	-0.434	-0.445	-0.458	-0.471	-0.485	-0.500	-0.515	-0.530	-0.548	-0.564	-0.580	-0.596	-0.615	-0.631	-0.649	-0.666	-0.684	-0.702	-0.719	-0.736	-0.754	-0.770	-0.786	-0.804	-0.820	-0.835	-0.850	-0.865	-0.879	-0.892	-0.905	-0.918	-0.929	-0.941	-0.951	-0.960	-0.968	-0.975	-0.982	-0.989	-0.992	-0.996	-1.000	-1.002	-1.004	-1.004	-1.002	-1.001	-1.000	-0.995	-0.991	-0.988	-0.980	-0.974	-0.966	-0.956	-0.948	-0.938	-0.929	-0.916	-0.905	-0.894	-0.880	-0.866	-0.852	-0.838	-0.822	-0.808	-0.791	-0.778	-0.761	-0.745	-0.730	-0.714	-0.698	-0.681	-0.665	-0.650	-0.634	-0.619	-0.604	-0.590	-0.574	-0.561	-0.549	-0.536	-0.525	-0.512	-0.502	-0.494	-0.484	-0.475	-0.469	-0.462	-0.456	-0.451	-0.449	-0.446	-0.445	-0.444	-0.445	-0.448	-0.451	-0.455	-0.461	-0.468	-0.476	-0.484	-0.496	-0.506	-0.519	-0.532	-0.548	-0.562	-0.578	-0.596	-0.614	-0.634	-0.652	-0.672	-0.695	-0.716	-0.739	-0.761	-0.785	-0.808	-0.832	-0.856	-0.881	-0.904	-0.929	-0.952	-0.975	-0.998	-1.020	-1.042	-1.064	-1.084	-1.102	-1.121	-1.138	-1.154	-1.169	-1.184	-1.195	-1.206	-1.216	-1.224	-1.230	-1.235	-1.239	-1.241	-1.240	-1.240	-1.236	-1.231	-1.225	-1.218	-1.208	-1.196	-1.184	-1.171	-1.156	-1.139	-1.122	-1.105	-1.085	-1.065	-1.045	-1.024	-1.001	-0.980	-0.956	-0.934	-0.911	-0.889	-0.869	-0.846	-0.825	-0.805	-0.784	-0.766	-0.748	-0.731	-0.715	-0.701	-0.686	-0.675	-0.666	-0.658	-0.649	-0.645	-0.641	-0.639	-0.638	-0.640	-0.642	-0.648	-0.654	-0.661	-0.670	-0.680	-0.692	-0.706	-0.721	-0.735	-0.752	-0.770	-0.789	-0.808	-0.825	-0.845	-0.865	-0.885	-0.905	-0.924	-0.945	-0.962	-0.981	-1.000	-1.016	-1.032	-1.049	-1.062	-1.075	-1.086	-1.096	-1.104	-1.109	-1.114	-1.115	-1.116	-1.115	-1.111	-1.105	-1.099	-1.088	-1.076	-1.062	-1.045	-1.026	-1.005	-0.982	-0.958	-0.930	-0.899	-0.869	-0.834	-0.799	-0.760	-0.721	-0.680	-0.636	-0.591	-0.545	-0.499	-0.449	-0.399	-0.348	-0.294	-0.240	-0.185	-0.130	-0.074	-0.016	0.040	0.098	0.156	0.214	0.272	0.331	0.390	0.448	0.505	0.564	0.621	0.678	0.735	0.791	0.846	0.900	0.952	1.005	1.058	1.106	1.156	1.205	1.251	1.298	1.341	1.386	1.429	1.469	1.508	1.546	1.581	1.618	1.652	1.684	1.715	1.745	1.774	1.801	1.828	1.851	1.875	1.898	1.919	1.939	1.958	1.975	1.992	2.009	2.025	2.040	2.054	2.068	2.081	2.094	2.104	2.118	2.129	2.139	2.149	2.161	2.171	2.180	2.191	2.201	2.211	2.222	2.231	2.242	2.254	2.265	2.275	2.286	2.298	2.309	2.321	2.332	2.345	2.358	2.369	2.381	2.394	2.405	2.418	2.430	2.441	2.452	2.464	2.476	2.486	2.496	2.506	2.516	2.525	2.534	2.542	2.550	2.556	2.562	2.566	2.571	2.574	2.576	2.578	2.578	2.575	2.571	2.568	2.562	2.555	2.546	2.536	2.525	2.511	2.498	2.481	2.462	2.444	2.422	2.401	2.376	2.350	2.322	2.294	2.262	2.231	2.198	2.161	2.124	2.086	2.045	2.004	1.960	1.915	1.869	1.821	1.771	1.721	1.670	1.616	1.562	1.508	1.451	1.392	1.334	1.276	1.215	1.152	1.091	1.028	0.964	0.899	0.834	0.768	0.700	0.632	0.564	0.496	0.426	0.356	0.286	0.215	0.144	0.072	0.000	-0.072	-0.146	-0.221	-0.295	-0.369	-0.445	-0.520	-0.596	-0.674	-0.750	-0.829	-0.906	-0.985	-1.065	-1.144	-1.224	-1.306	-1.388	-1.470	-1.552	-1.635	-1.720	-1.805	-1.891	-1.978	-2.065	-2.154	-2.242	-2.332	-2.424	-2.515	-2.609	-2.704	-2.798	-2.894	-2.990	-3.088	-3.186	-3.285	-3.386	-3.488	-3.589	-3.691	-3.795	-3.900	-4.006	-4.111	-4.219	-4.326	-4.435	-4.544	-4.652	-4.762	-4.872	-4.984	-5.095	-5.206	-5.318	-5.429	-5.542	-5.654	-5.766	-5.878	-5.990	-6.101	-6.212	-6.325	-6.435	-6.545	-6.655	-6.764	-6.874	-6.982	-7.090	-7.198	-7.305	-7.410	-7.515	-7.620	-7.724	-7.826	-7.928	-8.029	-8.130	-8.229	-8.326	-8.424	-8.520	-8.615	-8.710	-8.802	-8.895	-8.986	-9.078	-9.166	-9.254	-9.342	-9.429	-9.516	-9.600	-9.684	-9.769	-9.850	-9.932	-10.012	-10.091	-10.171	-10.249	-10.326	-10.401	-10.478	-10.552	-10.626	-10.698	-10.770	-10.841	-10.911	-10.980	-11.049	-11.115	-11.181	-11.248	-11.311	-11.375	-11.436	-11.498	-11.559	-11.618	-11.675	-11.732	-11.788	-11.842	-11.896	-11.948	-11.999	-12.048	-12.096	-12.142	-12.185	-12.230	-12.271	-12.311	-12.350	-12.388	-12.422	-12.456	-12.486	-12.518	-12.546	-12.574	-12.598	-12.620	-12.641	-12.660	-12.678	-12.692	-12.704	-12.715	-12.722	-12.730	-12.734	-12.735	-12.736	-12.734	-12.729	-12.722	-12.712	-12.702	-12.689	-12.671	-12.654	-12.634	-12.611	-12.585	-12.559	-12.529	-12.498	-12.464	-12.428	-12.390	-12.350	-12.306	-12.261	-12.214	-12.165	-12.114	-12.061	-12.005	-11.948	-11.889	-11.828	-11.762	-11.698	-11.631	-11.562	-11.491	-11.418	-11.345	-11.269	-11.191	-11.112	-11.030	-10.949	-10.865	-10.779	-10.692	-10.602	-10.512	-10.422	-10.330	-10.236	-10.141	-10.045	-9.946	-9.848	-9.746	-9.645	-9.542	-9.439	-9.332	-9.226	-9.119	-9.009	-8.900	-8.789	-8.676	-8.562	-8.449	-8.334	-8.218	-8.100	-7.981	-7.862	-7.742	-7.621	-7.500	-7.376	-7.252	-7.128	-7.004	-6.878	-6.751	-6.624	-6.496	-6.369	-6.239	-6.110	-5.981	-5.851	-5.720	-5.590	-5.459	-5.328	-5.198	-5.068	-4.936	-4.806	-4.675	-4.546	-4.416	-4.288	-4.159	-4.031	-3.905	-3.778	-3.651	-3.528	-3.404	-3.281	-3.160	-3.040	-2.920	-2.802	-2.686	-2.572	-2.460	-2.348	-2.238	-2.130	-2.022	-1.919	-1.816	-1.715	-1.616	-1.519	-1.422	-1.329	-1.238	-1.146	-1.059	-0.972	-0.888	-0.804	-0.722	-0.644	-0.565	-0.489	-0.415	-0.341	-0.270	-0.200	-0.132	-0.064	0.001	0.066	0.129	0.190	0.251	0.311	0.370	0.428	0.484	0.539	0.595	0.649	0.701	0.755	0.808	0.858	0.909	0.959	1.008	1.058	1.106	1.154	1.201	1.249	1.294	1.340	1.386	1.431	1.476	1.520	1.562	1.605	1.649	1.690	1.731	1.771	1.811	1.850	1.889	1.925	1.962	1.998	2.033	2.066	2.100	2.132	2.164	2.194	2.222	2.251	2.279	2.304	2.329	2.351	2.374	2.392	2.412	2.430	2.448	2.461	2.475	2.486	2.498	2.506	2.512	2.519	2.522	2.525	2.525	2.525	2.524	2.519	2.514	2.508	2.500	2.489	2.479	2.465	2.452	2.436	2.420	2.402	2.382	2.362	2.341	2.318	2.294	2.269	2.244	2.216	2.189	2.161	2.132	2.102	2.074	2.042	2.013	1.981	1.950	1.918	1.886	1.854	1.821	1.789	1.758	1.725	1.692	1.661	1.630	1.599	1.568	1.536	1.508	1.476	1.448	1.419	1.390	1.361	1.334	1.306	1.280	1.254	1.228	1.201	1.176	1.151	1.128	1.104	1.080	1.058	1.034	1.012	0.990	0.968	0.945	0.924	0.902	0.881	0.861	0.841	0.820	0.800	0.781	0.761	0.741	0.722	0.702	0.684	0.665	0.646	0.628	0.610	0.592	0.575	0.558	0.541	0.525	0.509	0.492	0.475	0.460	0.445	0.430	0.416	0.402	0.389	0.375	0.362	0.350	0.339	0.328	0.316	0.306	0.296	0.286	0.276	0.269	0.261	0.252	0.245	0.239	0.231	0.226	0.220	0.214	0.209	0.204	0.199	0.194	0.189	0.185	0.180	0.176	0.174	0.169	0.166	0.162	0.159	0.155	0.151	0.149	0.146	0.142	0.140	0.136	0.134	0.131	0.128	0.126	0.124	0.120	0.119	0.118	0.116	0.115	0.115	0.115	0.115	0.115	0.116	0.118	0.120	0.122	0.125	0.129	0.132	0.139	0.145	0.151	0.159	0.166	0.176	0.186	0.196	0.208	0.220	0.232	0.245	0.260	0.274	0.289	0.305	0.321	0.338	0.354	0.372	0.389	0.406	0.425	0.442	0.460	0.478	0.496	0.514	0.531	0.546	0.562	0.579	0.592	0.606	0.619	0.631	0.642	0.651	0.660	0.668	0.674	0.676	0.680	0.681	0.680	0.679	0.675	0.669	0.662	0.652	0.641	0.629	0.615	0.598	0.580	0.560	0.539	0.516	0.491	0.465	0.436	0.408	0.378	0.345	0.311	0.275	0.240	0.204	0.165	0.125	0.086	0.046	0.005	-0.036	-0.078	-0.119	-0.162	-0.205	-0.245	-0.288	-0.331	-0.371	-0.412	-0.452	-0.494	-0.532	-0.570	-0.608	-0.645	-0.680	-0.714	-0.749	-0.780	-0.810	-0.839	-0.868	-0.894	-0.918	-0.940	-0.962	-0.982	-1.000	-1.016	-1.032	-1.045	-1.056	-1.066	-1.075	-1.081	-1.086	-1.090	-1.092	-1.092	-1.092	-1.090	-1.086	-1.081	-1.076	-1.070	-1.062	-1.052	-1.044	-1.032	-1.022	-1.010	-0.998	-0.985	-0.972	-0.960	-0.948	-0.934	-0.920	-0.906	-0.894	-0.881	-0.869	-0.856	-0.845	-0.835	-0.825	-0.816	-0.810	-0.802	-0.795	-0.791	-0.788	-0.785	-0.782	-0.782	-0.784	-0.785	-0.788	-0.792	-0.799	-0.805	-0.814	-0.822	-0.834	-0.845	-0.858	-0.871	-0.886	-0.902	-0.919	-0.938	-0.955	-0.974	-0.995	-1.016	-1.039	-1.060	-1.082	-1.108	-1.130	-1.152	-1.178	-1.201	-1.225	-1.249	-1.272	-1.298	-1.321	-1.344	-1.368	-1.391	-1.412	-1.435	-1.456	-1.478	-1.498	-1.518	-1.536	-1.556	-1.572	-1.590	-1.608	-1.622	-1.636	-1.650	-1.664	-1.676	-1.688	-1.699	-1.709	-1.718	-1.725	-1.732	-1.740	-1.746	-1.750	-1.755	-1.758	-1.761	-1.762	-1.765	-1.765	-1.764	-1.765	-1.762	-1.760	-1.758	-1.755	-1.751	-1.746	-1.740	-1.735	-1.729	-1.721	-1.715	-1.708	-1.700	-1.690	-1.681	-1.671	-1.662	-1.652	-1.641	-1.631	-1.620	-1.608	-1.596	-1.584	-1.571	-1.559	-1.548	-1.535	-1.521	-1.509	-1.496	-1.484	-1.470	-1.459	-1.445	-1.434	-1.421	-1.410	-1.399	-1.389	-1.378	-1.369	-1.360	-1.351	-1.344	-1.338	-1.331	-1.326	-1.322	-1.319	-1.318	-1.316	-1.316	-1.318	-1.321	-1.325	-1.330	-1.338	-1.346	-1.354	-1.365	-1.378	-1.391	-1.405	-1.421	-1.439	-1.456	-1.475	-1.496	-1.518	-1.540	-1.564	-1.588	-1.612	-1.639	-1.666	-1.694	-1.722	-1.750	-1.778	-1.808	-1.836	-1.866	-1.895	-1.924	-1.952	-1.980	-2.009	-2.036	-2.064	-2.089	-2.114	-2.139	-2.161	-2.182	-2.204	-2.222	-2.241	-2.256	-2.271	-2.286	-2.298	-2.306	-2.316	-2.322	-2.326	-2.329	-2.330	-2.329	-2.325	-2.321	-2.312	-2.305	-2.294	-2.280	-2.266	-2.249	-2.230	-2.209	-2.188	-2.162	-2.136	-2.109	-2.080	-2.049	-2.016	-1.981	-1.945	-1.909	-1.870	-1.831	-1.792	-1.750	-1.708	-1.665	-1.620	-1.575	-1.530	-1.484	-1.436	-1.390	-1.342	-1.294	-1.248	-1.200	-1.150	-1.104	-1.056	-1.009	-0.962	-0.915	-0.870	-0.825	-0.780	-0.735	-0.691	-0.650	-0.609	-0.568	-0.528	-0.490	-0.452	-0.416	-0.381	-0.346	-0.314	-0.282	-0.252	-0.224	-0.196	-0.170	-0.145	-0.121	-0.100	-0.078	-0.059	-0.041	-0.024	-0.008	0.008	0.020	0.034	0.045	0.056	0.066	0.074	0.082	0.089	0.095	0.101	0.106	0.111	0.115	0.119	0.122	0.125	0.128	0.131	0.134	0.136	0.139	0.142	0.145	0.148	0.151	0.155	0.160	0.165	0.169	0.175	0.182	0.189	0.196	0.206	0.215	0.224	0.235	0.248	0.260	0.274	0.288	0.302	0.319	0.335	0.351	0.370	0.389	0.409	0.429	0.450	0.471	0.494	0.516	0.540	0.562	0.585	0.610	0.634	0.659	0.684	0.708	0.732	0.756	0.781	0.805	0.830	0.852	0.878	0.900	0.922	0.945	0.966	0.988	1.008	1.026	1.046	1.065	1.081	1.098	1.114	1.128	1.141	1.152	1.164	1.174	1.181	1.188	1.194	1.198	1.200	1.202	1.202	1.201	1.198	1.195	1.189	1.182	1.174	1.165	1.152	1.140	1.126	1.110	1.094	1.075	1.056	1.035	1.014	0.990	0.965	0.939	0.912	0.885	0.856	0.826	0.796	0.765	0.735	0.701	0.670	0.636	0.605	0.572	0.539	0.505	0.472	0.440	0.409	0.378	0.346	0.318	0.288	0.259	0.232	0.206	0.181	0.158	0.136	0.115	0.095	0.078	0.061	0.046	0.034	0.022	0.014	0.006	0.000	-0.004	-0.006	-0.008	-0.006	-0.002	0.002	0.008	0.015	0.024	0.035	0.045	0.056	0.070	0.084	0.099	0.114	0.131	0.148	0.164	0.180	0.196	0.212	0.229	0.245	0.259	0.272	0.286	0.298	0.309	0.318	0.325	0.331	0.336	0.338	0.338	0.339	0.334	0.329	0.320	0.311	0.298	0.284	0.266	0.249	0.226	0.202	0.178	0.150	0.120	0.089	0.054	0.019	-0.019	-0.058	-0.098	-0.139	-0.182	-0.226	-0.270	-0.316	-0.362	-0.409	-0.456	-0.504	-0.550	-0.596	-0.642	-0.688	-0.732	-0.778	-0.819	-0.861	-0.900	-0.939	-0.976	-1.010	-1.044	-1.074	-1.102	-1.129	-1.152	-1.174	-1.191	-1.208	-1.221	-1.230	-1.238	-1.242	-1.244	-1.242	-1.238	-1.231	-1.221	-1.208	-1.192	-1.175	-1.154	-1.130	-1.105	-1.078	-1.046	-1.014	-0.979	-0.942	-0.904	-0.864	-0.821	-0.778	-0.732	-0.686	-0.640	-0.592	-0.544	-0.495	-0.445	-0.396	-0.348	-0.299	-0.250	-0.201	-0.152	-0.106	-0.061	-0.015	0.029	0.070	0.112	0.151	0.189	0.224	0.258	0.290	0.320	0.348	0.372	0.395	0.415	0.432	0.449	0.462	0.472	0.481	0.488	0.490	0.490	0.489	0.485	0.479	0.469	0.459	0.446	0.431	0.416	0.398	0.378	0.356	0.334	0.309	0.284	0.259	0.230	0.202	0.174	0.146	0.116	0.086	0.058	0.029	-0.002	-0.030	-0.060	-0.088	-0.116	-0.142	-0.168	-0.194	-0.218	-0.239	-0.261	-0.281	-0.300	-0.318	-0.334	-0.348	-0.360	-0.371	-0.381	-0.390	-0.396	-0.401	-0.404	-0.406	-0.406	-0.405	-0.404	-0.400	-0.395	-0.390	-0.382	-0.375	-0.365	-0.356	-0.346	-0.334	-0.321	-0.309	-0.295	-0.281	-0.266	-0.251	-0.236	-0.221	-0.205	-0.189	-0.174	-0.156	-0.141	-0.125	-0.109	-0.094	-0.078	-0.062	-0.048	-0.032	-0.018	-0.004	0.010	0.025	0.038	0.050	0.062	0.076	0.086	0.099	0.111	0.121	0.131	0.141	0.152	0.162	0.171	0.180	0.189	0.198	0.206	0.214	0.221	0.229	0.234	0.240	0.246	0.254	0.259	0.265	0.270	0.275	0.279	0.282	0.289	0.291	0.295	0.298	0.302	0.305	0.306	0.309	0.310	0.310	0.311	0.314	0.315	0.314	0.315	0.315	0.315	0.316	0.316	0.316	0.316	0.315	0.316	0.316	0.315	0.316	0.316	0.318	0.319	0.321	0.322	0.325	0.328	0.331	0.334	0.340	0.344	0.349	0.356	0.364	0.371	0.380	0.389	0.401	0.411	0.424	0.438	0.451	0.468	0.484	0.501	0.520	0.540	0.560	0.581	0.604	0.628	0.651	0.679	0.704	0.731	0.760	0.789	0.819	0.849	0.880	0.911	0.942	0.975	1.010	1.041	1.076	1.110	1.145	1.179	1.212	1.246	1.282	1.315	1.349	1.384	1.416	1.450	1.482	1.514	1.545	1.575	1.604	1.632	1.661	1.689	1.714	1.739	1.762	1.784	1.805	1.824	1.842	1.860	1.875	1.889	1.901	1.914	1.922	1.932	1.939	1.944	1.950	1.952	1.955	1.955	1.955	1.952	1.950	1.945	1.940	1.934	1.926	1.918	1.909	1.900	1.889	1.879	1.866	1.855	1.841	1.829	1.815	1.801	1.789	1.775	1.761	1.748	1.735	1.721	1.708	1.696	1.684	1.672	1.661	1.650	1.641	1.632	1.625	1.616	1.611	1.605	1.601	1.598	1.596	1.594	1.594	1.595	1.598	1.601	1.605	1.611	1.618	1.626	1.634	1.644	1.656	1.669	1.681	1.695	1.711	1.728	1.744	1.762	1.780	1.800	1.820	1.841	1.862	1.885	1.909	1.930	1.955	1.979	2.002	2.026	2.051	2.076	2.099	2.124	2.148	2.171	2.195	2.218	2.240	2.261	2.284	2.305	2.324	2.342	2.362	2.379	2.396	2.411	2.425	2.439	2.451	2.464	2.474	2.482	2.490	2.498	2.502	2.506	2.510	2.512	2.514	2.512	2.511	2.509	2.506	2.500	2.495	2.489	2.480	2.472	2.464	2.454	2.444	2.432	2.420	2.409	2.396	2.385	2.372	2.360	2.348	2.335	2.324	2.311	2.300	2.289	2.279	2.269	2.259	2.251	2.242	2.236	2.230	2.224	2.221	2.218	2.215	2.215	2.215	2.218	2.219	2.222	2.228	2.234	2.241	2.250	2.259	2.270	2.282	2.295	2.309	2.324	2.340	2.356	2.374	2.392	2.412	2.431	2.451	2.474	2.494	2.516	2.536	2.558	2.579	2.600	2.621	2.642	2.662	2.682	2.702	2.721	2.739	2.756	2.774	2.790	2.804	2.818	2.830	2.841	2.851	2.860	2.866	2.872	2.878	2.881	2.881	2.884	2.882	2.879	2.875	2.869	2.862	2.854	2.844	2.832	2.820	2.808	2.792	2.776	2.759	2.741	2.721	2.701	2.680	2.658	2.635	2.610	2.586	2.561	2.535	2.509	2.482	2.454	2.428	2.400	2.371	2.344	2.316	2.289	2.260	2.232	2.205	2.178	2.151	2.124	2.098	2.072	2.047	2.021	1.998	1.974	1.950	1.928	1.905	1.884	1.862	1.841	1.822	1.802	1.784	1.766	1.750	1.731	1.715	1.699	1.684	1.669	1.652	1.639	1.624	1.610	1.598	1.582	1.570	1.556	1.541	1.529	1.515	1.501	1.488	1.472	1.459	1.444	1.429	1.415	1.398	1.381	1.365	1.348	1.329	1.311	1.292	1.272	1.252	1.231	1.209	1.188	1.165	1.141	1.118	1.092	1.066	1.041	1.014	0.988	0.960	0.931	0.902	0.874	0.842	0.814	0.784	0.752	0.720	0.689	0.655	0.624	0.591	0.559	0.526	0.494	0.459	0.428	0.394	0.362	0.329	0.296	0.266	0.234	0.202	0.172	0.142	0.111	0.084	0.054	0.026	0.000	-0.028	-0.052	-0.078	-0.102	-0.125	-0.148	-0.170	-0.190	-0.210	-0.230	-0.249	-0.266	-0.282	-0.298	-0.312	-0.328	-0.339	-0.351	-0.362	-0.372	-0.384	-0.391	-0.401	-0.408	-0.415	-0.420	-0.426	-0.431	-0.435	-0.439	-0.441	-0.445	-0.446	-0.449	-0.451	-0.452	-0.454	-0.455	-0.455	-0.456	-0.456	-0.456	-0.456	-0.456	-0.456	-0.456	-0.456	-0.456	-0.456	-0.458	-0.458	-0.456	-0.458	-0.459	-0.460	-0.460	-0.461	-0.461	-0.461	-0.462	-0.464	-0.465	-0.464	-0.465	-0.465	-0.466	-0.466	-0.466	-0.466	-0.466	-0.466	-0.464	-0.464	-0.461	-0.460	-0.458	-0.456	-0.452	-0.448	-0.445	-0.440	-0.436	-0.430	-0.426	-0.419	-0.412	-0.406	-0.399	-0.390	-0.381	-0.372	-0.362	-0.352	-0.341	-0.330	-0.319	-0.308	-0.292	-0.280	-0.266	-0.254	-0.240	-0.224	-0.209	-0.194	-0.178	-0.162	-0.146	-0.129	-0.112	-0.095	-0.078	-0.060	-0.042	-0.026	-0.009	0.010	0.028	0.045	0.062	0.080	0.098	0.114	0.132	0.150	0.166	0.182	0.199	0.216	0.231	0.248	0.262	0.279	0.292	0.308	0.321	0.335	0.348	0.360	0.372	0.385	0.395	0.405	0.415	0.425	0.432	0.441	0.449	0.456	0.461	0.468	0.472	0.476	0.480	0.482	0.484	0.486	0.484	0.484	0.484	0.481	0.478	0.474	0.470	0.465	0.459	0.452	0.444	0.435	0.425	0.415	0.404	0.391	0.379	0.365	0.351	0.336	0.320	0.304	0.286	0.268	0.251	0.232	0.212	0.191	0.171	0.151	0.129	0.108	0.084	0.061	0.038	0.015	-0.009	-0.032	-0.058	-0.081	-0.105	-0.131	-0.155	-0.181	-0.205	-0.230	-0.256	-0.280	-0.305	-0.329	-0.354	-0.379	-0.402	-0.426	-0.450	-0.474	-0.496	-0.520	-0.542	-0.564	-0.588	-0.609	-0.630	-0.650	-0.670	-0.691	-0.710	-0.728	-0.746	-0.764	-0.782	-0.799	-0.815	-0.830	-0.845	-0.859	-0.874	-0.888	-0.900	-0.911	-0.924	-0.935	-0.945	-0.955	-0.962	-0.972	-0.980	-0.988	-0.995	-1.000	-1.006	-1.011	-1.016	-1.020	-1.022	-1.025	-1.026	-1.029	-1.030	-1.030	-1.030	-1.029	-1.026	-1.025	-1.024	-1.021	-1.019	-1.015	-1.010	-1.005	-1.000	-0.995	-0.988	-0.981	-0.974	-0.966	-0.959	-0.950	-0.941	-0.931	-0.921	-0.911	-0.901	-0.890	-0.879	-0.868	-0.855	-0.842	-0.830	-0.816	-0.802	-0.790	-0.776	-0.761	-0.748	-0.732	-0.718	-0.702	-0.688	-0.671	-0.656	-0.640	-0.624	-0.608	-0.591	-0.575	-0.560	-0.542	-0.526	-0.510	-0.494	-0.476	-0.460	-0.444	-0.426	-0.411	-0.395	-0.378	-0.361	-0.345	-0.329	-0.312	-0.296	-0.280	-0.264	-0.249	-0.231	-0.215	-0.199	-0.182	-0.166	-0.149	-0.132	-0.116	-0.100	-0.082	-0.065	-0.049	-0.030	-0.012	0.006	0.025	0.044	0.062	0.081	0.101	0.122	0.142	0.162	0.184	0.205	0.226	0.248	0.271	0.294	0.316	0.339	0.362	0.386	0.410	0.434	0.458	0.481	0.506	0.530	0.554	0.578	0.600	0.622	0.645	0.668	0.689	0.711	0.732	0.751	0.771	0.790	0.809	0.825	0.841	0.858	0.872	0.886	0.899	0.911	0.922	0.932	0.940	0.948	0.955	0.960	0.965	0.969	0.972	0.972	0.972	0.972	0.970	0.968	0.964	0.959	0.952	0.948	0.940	0.932	0.925	0.916	0.908	0.899	0.888	0.878	0.869	0.858	0.846	0.836	0.826	0.815	0.805	0.795	0.785	0.774	0.764	0.755	0.746	0.738	0.730	0.722	0.716	0.710	0.704	0.698	0.692	0.689	0.684	0.680	0.678	0.675	0.672	0.671	0.669	0.668	0.668	0.666	0.666	0.665	0.665	0.665	0.664	0.664	0.662	0.661	0.661	0.660	0.659	0.658	0.656	0.652	0.650	0.648	0.644	0.640	0.636	0.630	0.625	0.619	0.614	0.606	0.598	0.590	0.582	0.574	0.562	0.552	0.541	0.530	0.518	0.505	0.492	0.479	0.465	0.449	0.436	0.420	0.405	0.390	0.374	0.358	0.341	0.326	0.309	0.294	0.278	0.261	0.246	0.229	0.214	0.198	0.184	0.169	0.154	0.139	0.125	0.109	0.096	0.082	0.070	0.058	0.046	0.034	0.024	0.011	0.002	-0.006	-0.016	-0.024	-0.031	-0.039	-0.045	-0.051	-0.056	-0.061	-0.068	-0.070	-0.072	-0.075	-0.078	-0.079	-0.079	-0.080	-0.080	-0.079	-0.078	-0.075	-0.072	-0.069	-0.065	-0.060	-0.055	-0.050	-0.044	-0.038	-0.030	-0.022	-0.015	-0.008	0.002	0.011	0.021	0.031	0.042	0.054	0.065	0.075	0.088	0.100	0.112	0.124	0.138	0.149	0.162	0.175	0.189	0.201	0.215	0.226	0.240	0.252	0.265	0.276	0.289	0.301	0.312	0.325	0.335	0.346	0.358	0.368	0.375	0.384	0.392	0.400	0.409	0.416	0.421	0.428	0.434	0.438	0.442	0.446	0.449	0.451	0.452	0.455	0.455	0.456	0.456	0.455	0.455	0.452	0.451	0.449	0.448	0.445	0.441	0.439	0.435	0.430	0.426	0.422	0.419	0.414	0.409	0.404	0.400	0.396	0.391	0.388	0.382	0.379	0.375	0.371	0.368	0.364	0.361	0.358	0.355	0.351	0.350	0.348	0.345	0.344	0.342	0.341	0.340	0.339	0.339	0.339	0.339	0.339	0.339	0.339	0.340	0.341	0.344	0.345	0.346	0.349	0.351	0.354	0.356	0.360	0.364	0.366	0.371	0.375	0.379	0.384	0.388	0.392	0.399	0.402	0.410	0.416	0.421	0.429	0.435	0.441	0.449	0.456	0.465	0.471	0.480	0.488	0.496	0.506	0.514	0.524	0.531	0.541	0.550	0.560	0.569	0.580	0.589	0.599	0.609	0.618	0.626	0.638	0.646	0.655	0.664	0.674	0.681	0.689	0.698	0.705	0.711	0.719	0.725	0.731	0.736	0.741	0.746	0.751	0.755	0.759	0.761	0.764	0.765	0.766	0.766	0.766	0.766	0.765	0.764	0.762	0.760	0.758	0.755	0.751	0.748	0.742	0.739	0.735	0.729	0.724	0.719	0.714	0.708	0.702	0.696	0.691	0.685	0.680	0.674	0.668	0.664	0.658	0.652	0.648	0.642	0.638	0.632	0.628	0.625	0.620	0.618	0.615	0.611	0.609	0.606	0.604	0.601	0.600	0.599	0.598	0.596	0.596	0.596	0.595	0.595	0.596	0.595	0.596	0.598	0.598	0.599	0.601	0.601	0.604	0.605	0.606	0.609	0.611	0.612	0.614	0.616	0.618	0.619	0.621	0.624	0.625	0.626	0.628	0.628	0.628	0.629	0.629	0.630	0.630	0.630	0.630	0.629	0.628	0.625	0.624	0.622	0.620	0.616	0.612	0.610	0.605	0.600	0.595	0.589	0.581	0.575	0.568	0.560	0.551	0.540	0.530	0.520	0.506	0.495	0.482	0.469	0.455	0.441	0.426	0.410	0.395	0.379	0.361	0.344	0.326	0.308	0.289	0.270	0.249	0.230	0.210	0.189	0.170	0.149	0.128	0.106	0.085	0.065	0.044	0.022	0.001	-0.020	-0.040	-0.060	-0.081	-0.101	-0.121	-0.141	-0.160	-0.179	-0.198	-0.216	-0.234	-0.250	-0.268	-0.284	-0.300	-0.315	-0.330	-0.344	-0.358	-0.371	-0.382	-0.395	-0.405	-0.416	-0.426	-0.435	-0.442	-0.451	-0.458	-0.464	-0.470	-0.475	-0.480	-0.484	-0.486	-0.489	-0.490	-0.491	-0.491	-0.490	-0.490	-0.489	-0.486	-0.484	-0.481	-0.479	-0.476	-0.471	-0.466	-0.461	-0.456	-0.449	-0.442	-0.436	-0.430	-0.422	-0.415	-0.408	-0.400	-0.391	-0.382	-0.375	-0.368	-0.360	-0.351	-0.344	-0.336	-0.329	-0.321	-0.314	-0.308	-0.300	-0.295	-0.290	-0.285	-0.279	-0.275	-0.272	-0.269	-0.266	-0.264	-0.264	-0.262	-0.264	-0.265	-0.266	-0.269	-0.271	-0.275	-0.280	-0.284	-0.291	-0.298	-0.305	-0.314	-0.322	-0.332	-0.344	-0.354	-0.368	-0.380	-0.392	-0.406	-0.422	-0.438	-0.452	-0.468	-0.484	-0.500	-0.518	-0.534	-0.551	-0.569	-0.586	-0.604	-0.620	-0.639	-0.656	-0.672	-0.690	-0.706	-0.722	-0.739	-0.754	-0.769	-0.782	-0.798	-0.811	-0.824	-0.835	-0.848	-0.858	-0.866	-0.875	-0.884	-0.891	-0.898	-0.902	-0.908	-0.910	-0.912	-0.915	-0.914	-0.914	-0.912	-0.910	-0.906	-0.900	-0.895	-0.890	-0.882	-0.875	-0.865	-0.855	-0.845	-0.832	-0.821	-0.808	-0.794	-0.780	-0.764	-0.749	-0.732	-0.715	-0.699	-0.681	-0.664	-0.645	-0.626	-0.608	-0.589	-0.570	-0.550	-0.532	-0.512	-0.494	-0.475	-0.456	-0.439	-0.420	-0.402	-0.386	-0.370	-0.354	-0.340	-0.325	-0.311	-0.299	-0.286	-0.276	-0.266	-0.256	-0.249	-0.241	-0.236	-0.232	-0.229	-0.228	-0.226	-0.228	-0.229	-0.232	-0.236	-0.242	-0.249	-0.258	-0.266	-0.278	-0.289	-0.301	-0.315	-0.330	-0.345	-0.361	-0.379	-0.398	-0.416	-0.435	-0.455	-0.476	-0.496	-0.518	-0.538	-0.559	-0.581	-0.601	-0.621	-0.641	-0.661	-0.681	-0.700	-0.718	-0.735	-0.751	-0.766	-0.780	-0.792	-0.804	-0.815	-0.824	-0.830	-0.836	-0.842	-0.844	-0.845	-0.846	-0.845	-0.841	-0.838	-0.831	-0.822	-0.814	-0.802	-0.791	-0.779	-0.765	-0.750	-0.732	-0.716	-0.699	-0.680	-0.660	-0.640	-0.620	-0.600	-0.580	-0.560	-0.540	-0.520	-0.501	-0.482	-0.464	-0.448	-0.431	-0.418	-0.402	-0.390	-0.379	-0.368	-0.359	-0.352	-0.349	-0.345	-0.342	-0.342	-0.346	-0.349	-0.355	-0.362	-0.370	-0.381	-0.392	-0.406	-0.422	-0.438	-0.456	-0.476	-0.495	-0.516	-0.538	-0.561	-0.585	-0.609	-0.634	-0.658	-0.681	-0.706	-0.730	-0.755	-0.778	-0.800	-0.822	-0.842	-0.862	-0.881	-0.899	-0.914	-0.928	-0.941	-0.951	-0.960	-0.966	-0.970	-0.972	-0.972	-0.969	-0.965	-0.958	-0.948	-0.935	-0.920	-0.904	-0.884	-0.860	-0.838	-0.809	-0.780	-0.748	-0.712	-0.676	-0.638	-0.595	-0.552	-0.506	-0.459	-0.410	-0.359	-0.305	-0.250	-0.195	-0.138	-0.079	-0.019	0.042	0.104	0.168	0.231	0.294	0.358	0.424	0.489	0.555	0.620	0.685	0.750	0.815	0.880	0.945	1.009	1.072	1.135	1.198	1.258	1.319	1.378	1.434	1.491	1.546	1.600	1.652	1.704	1.754	1.802	1.851	1.895	1.939	1.981	2.021	2.059	2.098	2.134	2.168	2.199	2.230	2.260	2.288	2.314	2.340	2.362	2.385	2.406	2.426	2.444	2.461	2.478	2.492	2.508	2.520	2.531	2.544	2.554	2.565	2.574	2.584	2.592	2.601	2.609	2.616	2.624	2.630	2.639	2.645	2.652	2.658	2.665	2.672	2.680	2.686	2.694	2.702	2.710	2.718	2.725	2.734	2.741	2.749	2.758	2.765	2.772	2.780	2.789	2.798	2.805	2.811	2.819	2.826	2.832	2.838	2.844	2.850	2.854	2.858	2.861	2.864	2.865	2.866	2.868	2.866	2.865	2.862	2.860	2.854	2.846	2.840	2.832	2.821	2.810	2.798	2.784	2.768	2.751	2.732	2.712	2.691	2.668	2.644	2.618	2.591	2.561	2.531	2.500	2.466	2.432	2.396	2.359	2.320	2.280	2.239	2.195	2.151	2.105	2.058	2.009	1.961	1.910	1.858	1.805	1.751	1.696	1.640	1.582	1.525	1.465	1.405	1.344	1.282	1.219	1.154	1.091	1.025	0.958	0.891	0.822	0.754	0.684	0.612	0.541	0.469	0.396	0.322	0.249	0.174	0.098	0.020	-0.058	-0.135	-0.214	-0.294	-0.374	-0.455	-0.536	-0.619	-0.701	-0.786	-0.870	-0.955	-1.040	-1.126	-1.214	-1.302	-1.390	-1.478	-1.568	-1.656	-1.746	-1.838	-1.930	-2.021	-2.112	-2.206	-2.300	-2.394	-2.488	-2.582	-2.678	-2.774	-2.869	-2.965	-3.062	-3.159	-3.255	-3.352	-3.450	-3.549	-3.646	-3.746	-3.845	-3.944	-4.044	-4.142	-4.242	-4.342	-4.442	-4.542	-4.642	-4.744	-4.845	-4.945	-5.046	-5.148	-5.250	-5.351	-5.451	-5.552	-5.654	-5.755	-5.858	-5.958	-6.059	-6.160	-6.260	-6.361	-6.462	-6.562	-6.664	-6.765	-6.865	-6.965	-7.065	-7.166	-7.265	-7.364	-7.462	-7.561	-7.659	-7.756	-7.854	-7.951	-8.046	-8.142	-8.238	-8.331	-8.426	-8.519	-8.610	-8.704	-8.794	-8.885	-8.975	-9.062	-9.151	-9.238	-9.325	-9.410	-9.495	-9.579	-9.661	-9.744	-9.822	-9.904	-9.981	-10.059	-10.135	-10.210	-10.285	-10.359	-10.430	-10.500	-10.571	-10.639	-10.705	-10.771	-10.836	-10.900	-10.962	-11.024	-11.084	-11.144	-11.200	-11.258	-11.312	-11.368	-11.420	-11.471	-11.521	-11.571	-11.619	-11.665	-11.709	-11.751	-11.795	-11.836	-11.875	-11.914	-11.950	-11.985	-12.019	-12.050	-12.082	-12.111	-12.140	-12.165	-12.190	-12.214	-12.234	-12.254	-12.271	-12.288	-12.300	-12.312	-12.324	-12.331	-12.336	-12.341	-12.344	-12.344	-12.341	-12.338	-12.330	-12.322	-12.311	-12.298	-12.284	-12.265	-12.245	-12.222	-12.198	-12.171	-12.141	-12.111	-12.076	-12.040	-12.001	-11.961	-11.918	-11.872	-11.824	-11.775	-11.722	-11.668	-11.610	-11.552	-11.491	-11.426	-11.362	-11.295	-11.226	-11.155	-11.081	-11.006	-10.930	-10.851	-10.770	-10.689	-10.604	-10.519	-10.432	-10.344	-10.252	-10.161	-10.069	-9.975	-9.879	-9.781	-9.684	-9.582	-9.482	-9.380	-9.276	-9.171	-9.064	-8.958	-8.849	-8.740	-8.629	-8.518	-8.405	-8.291	-8.178	-8.061	-7.945	-7.828	-7.710	-7.592	-7.472	-7.352	-7.231	-7.110	-6.988	-6.864	-6.740	-6.616	-6.491	-6.366	-6.241	-6.114	-5.988	-5.860	-5.734	-5.606	-5.479	-5.351	-5.224	-5.096	-4.970	-4.842	-4.714	-4.588	-4.460	-4.335	-4.208	-4.082	-3.956	-3.831	-3.708	-3.584	-3.461	-3.338	-3.216	-3.096	-2.975	-2.856	-2.739	-2.621	-2.506	-2.392	-2.279	-2.168	-2.056	-1.946	-1.839	-1.731	-1.625	-1.522	-1.420	-1.319	-1.219	-1.121	-1.024	-0.929	-0.835	-0.742	-0.651	-0.561	-0.474	-0.388	-0.301	-0.218	-0.136	-0.055	0.024	0.102	0.179	0.254	0.328	0.399	0.469	0.539	0.606	0.674	0.739	0.802	0.865	0.928	0.986	1.045	1.104	1.160	1.215	1.270	1.322	1.374	1.425	1.475	1.524	1.571	1.618	1.664	1.708	1.751	1.794	1.835	1.875	1.914	1.952	1.990	2.026	2.061	2.096	2.130	2.162	2.195	2.225	2.255	2.284	2.311	2.338	2.365	2.389	2.412	2.436	2.459	2.479	2.500	2.519	2.536	2.554	2.570	2.584	2.598	2.610	2.621	2.631	2.640	2.649	2.655	2.661	2.665	2.669	2.670	2.670	2.669	2.666	2.664	2.659	2.651	2.644	2.636	2.628	2.615	2.604	2.590	2.575	2.560	2.542	2.525	2.505	2.485	2.462	2.441	2.418	2.394	2.370	2.345	2.319	2.291	2.265	2.238	2.209	2.181	2.154	2.125	2.095	2.066	2.039	2.010	1.980	1.951	1.924	1.895	1.868	1.840	1.814	1.788	1.761	1.736	1.711	1.686	1.662	1.639	1.616	1.594	1.572	1.550	1.531	1.510	1.490	1.470	1.452	1.432	1.414	1.396	1.380	1.361	1.344	1.326	1.310	1.291	1.275	1.259	1.241	1.224	1.206	1.190	1.171	1.154	1.135	1.119	1.099	1.081	1.064	1.045	1.026	1.008	0.989	0.969	0.949	0.931	0.911	0.891	0.872	0.854	0.832	0.814	0.795	0.775	0.756	0.738	0.719	0.701	0.684	0.666	0.650	0.634	0.618	0.602	0.588	0.575	0.561	0.548	0.535	0.525	0.514	0.504	0.494	0.485	0.476	0.469	0.462	0.456	0.450	0.444	0.440	0.436	0.431	0.429	0.426	0.424	0.421	0.419	0.419	0.416	0.416	0.415	0.415	0.415	0.414	0.415	0.414	0.414	0.415	0.415	0.416	0.416	0.416	0.418	0.418	0.419	0.420	0.421	0.422	0.424	0.425	0.428	0.428	0.429	0.431	0.435	0.436	0.439	0.441	0.445	0.450	0.452	0.458	0.461	0.466	0.471	0.478	0.484	0.489	0.495	0.501	0.509	0.516	0.524	0.531	0.539	0.548	0.554	0.564	0.571	0.580	0.588	0.595	0.604	0.610	0.619	0.625	0.631	0.638	0.644	0.650	0.654	0.658	0.661	0.662	0.664	0.664	0.664	0.661	0.658	0.654	0.649	0.642	0.634	0.625	0.615	0.602	0.590	0.575	0.559	0.542	0.522	0.502	0.481	0.459	0.435	0.409	0.382	0.355	0.326	0.296	0.266	0.232	0.201	0.168	0.132	0.096	0.060	0.024	-0.012	-0.049	-0.086	-0.124	-0.161	-0.200	-0.238	-0.274	-0.312	-0.350	-0.385	-0.421	-0.456	-0.490	-0.525	-0.558	-0.589	-0.620	-0.650	-0.679	-0.706	-0.734	-0.758	-0.781	-0.804	-0.825	-0.844	-0.861	-0.878	-0.891	-0.905	-0.918	-0.926	-0.935	-0.941	-0.946	-0.950	-0.952	-0.954	-0.951	-0.950	-0.945	-0.940	-0.934	-0.928	-0.919	-0.909	-0.899	-0.886	-0.874	-0.861	-0.848	-0.834	-0.819	-0.802	-0.788	-0.771	-0.756	-0.740	-0.724	-0.708	-0.692	-0.678	-0.662	-0.648	-0.634	-0.621	-0.609	-0.596	-0.586	-0.578	-0.569	-0.560	-0.554	-0.549	-0.544	-0.540	-0.539	-0.539	-0.539	-0.540	-0.542	-0.548	-0.554	-0.560	-0.569	-0.578	-0.589	-0.600	-0.614	-0.628	-0.642	-0.658	-0.675	-0.692	-0.711	-0.731	-0.752	-0.774	-0.795	-0.816	-0.840	-0.862	-0.885	-0.909	-0.931	-0.955	-0.979	-1.002	-1.025	-1.049	-1.071	-1.095	-1.116	-1.139	-1.160	-1.181	-1.201	-1.220	-1.240	-1.258	-1.275	-1.292	-1.309	-1.324	-1.338	-1.351	-1.364	-1.375	-1.386	-1.396	-1.405	-1.412	-1.420	-1.426	-1.431	-1.436	-1.439	-1.442	-1.445	-1.445	-1.445	-1.444	-1.442	-1.440	-1.436	-1.434	-1.429	-1.424	-1.416	-1.409	-1.402	-1.394	-1.385	-1.376	-1.366	-1.355	-1.345	-1.332	-1.321	-1.309	-1.296	-1.284	-1.270	-1.258	-1.242	-1.229	-1.214	-1.200	-1.184	-1.169	-1.154	-1.138	-1.122	-1.108	-1.092	-1.076	-1.060	-1.045	-1.030	-1.015	-1.001	-0.986	-0.971	-0.959	-0.945	-0.932	-0.920	-0.908	-0.898	-0.886	-0.878	-0.869	-0.861	-0.854	-0.849	-0.842	-0.839	-0.835	-0.834	-0.831	-0.834	-0.835	-0.836	-0.841	-0.846	-0.854	-0.861	-0.870	-0.880	-0.891	-0.904	-0.919	-0.934	-0.949	-0.966	-0.985	-1.004	-1.024	-1.045	-1.069	-1.090	-1.114	-1.139	-1.162	-1.189	-1.215	-1.240	-1.268	-1.294	-1.321	-1.346	-1.374	-1.400	-1.426	-1.452	-1.478	-1.502	-1.526	-1.550	-1.572	-1.594	-1.614	-1.634	-1.651	-1.669	-1.684	-1.698	-1.710	-1.722	-1.732	-1.740	-1.746	-1.751	-1.755	-1.756	-1.755	-1.752	-1.749	-1.742	-1.735	-1.725	-1.714	-1.701	-1.685	-1.669	-1.650	-1.629	-1.606	-1.582	-1.556	-1.529	-1.499	-1.469	-1.438	-1.404	-1.369	-1.334	-1.296	-1.259	-1.219	-1.179	-1.138	-1.095	-1.052	-1.009	-0.965	-0.920	-0.875	-0.831	-0.785	-0.740	-0.694	-0.649	-0.604	-0.559	-0.514	-0.470	-0.425	-0.381	-0.340	-0.298	-0.256	-0.215	-0.176	-0.139	-0.101	-0.066	-0.031	0.002	0.034	0.064	0.092	0.121	0.146	0.172	0.195	0.216	0.238	0.255	0.271	0.286	0.300	0.312	0.322	0.332	0.340	0.346	0.350	0.354	0.358	0.359	0.359	0.358	0.356	0.354	0.349	0.345	0.339	0.334	0.328	0.321	0.314	0.306	0.298	0.290	0.281	0.274	0.265	0.258	0.250	0.244	0.235	0.229	0.224	0.218	0.214	0.210	0.206	0.204	0.204	0.202	0.204	0.205	0.208	0.211	0.216	0.222	0.230	0.238	0.248	0.258	0.271	0.282	0.298	0.312	0.329	0.346	0.365	0.384	0.406	0.426	0.448	0.470	0.494	0.518	0.542	0.569	0.594	0.620	0.646	0.674	0.700	0.726	0.754	0.781	0.809	0.834	0.861	0.888	0.912	0.939	0.962	0.986	1.010	1.032	1.055	1.076	1.095	1.114	1.130	1.146	1.161	1.172	1.186	1.196	1.204	1.211	1.216	1.221	1.222	1.224	1.222	1.219	1.215	1.209	1.201	1.191	1.180	1.166	1.152	1.136	1.116	1.099	1.076	1.055	1.031	1.006	0.979	0.952	0.924	0.894	0.865	0.834	0.802	0.770	0.738	0.705	0.671	0.639	0.606	0.574	0.542	0.510	0.479	0.448	0.420	0.391	0.362	0.338	0.312	0.289	0.268	0.246	0.228	0.210	0.195	0.181	0.169	0.159	0.151	0.146	0.142	0.141	0.141	0.144	0.149	0.154	0.161	0.171	0.184	0.196	0.211	0.228	0.245	0.262	0.282	0.302	0.324	0.345	0.366	0.390	0.411	0.434	0.456	0.479	0.500	0.520	0.541	0.560	0.578	0.595	0.609	0.622	0.634	0.644	0.651	0.658	0.661	0.662	0.664	0.660	0.655	0.646	0.636	0.622	0.608	0.590	0.570	0.548	0.521	0.495	0.466	0.435	0.401	0.365	0.329	0.289	0.249	0.208	0.164	0.119	0.072	0.028	-0.020	-0.068	-0.115	-0.164	-0.211	-0.260	-0.308	-0.355	-0.400	-0.446	-0.491	-0.534	-0.576	-0.616	-0.655	-0.692	-0.728	-0.762	-0.792	-0.822	-0.850	-0.875	-0.896	-0.916	-0.932	-0.948	-0.960	-0.970	-0.976	-0.980	-0.982	-0.980	-0.978	-0.970	-0.961	-0.951	-0.938	-0.921	-0.902	-0.882	-0.860	-0.835	-0.808	-0.781	-0.751	-0.719	-0.685	-0.652	-0.618	-0.580	-0.542	-0.504	-0.465	-0.425	-0.386	-0.346	-0.306	-0.265	-0.226	-0.188	-0.146	-0.109	-0.071	-0.032	0.002	0.039	0.072	0.106	0.138	0.169	0.198	0.225	0.251	0.275	0.298	0.319	0.338	0.355	0.370	0.382	0.395	0.405	0.411	0.418	0.420	0.422	0.421	0.420	0.418	0.411	0.405	0.398	0.388	0.375	0.364	0.350	0.335	0.318	0.301	0.285	0.265	0.246	0.226	0.208	0.188	0.166	0.145	0.125	0.104	0.082	0.062	0.044	0.024	0.005	-0.014	-0.031	-0.049	-0.065	-0.080	-0.095	-0.109	-0.121	-0.131	-0.142	-0.152	-0.160	-0.166	-0.171	-0.176	-0.180	-0.181	-0.181	-0.182	-0.180	-0.178	-0.174	-0.170	-0.164	-0.158	-0.150	-0.142	-0.134	-0.124	-0.114	-0.104	-0.091	-0.079	-0.068	-0.055	-0.041	-0.028	-0.015	-0.001	0.012	0.028	0.041	0.056	0.070	0.084	0.098	0.111	0.124	0.136	0.150	0.161	0.175	0.185	0.198	0.209	0.219	0.229	0.239	0.249	0.259	0.266	0.276	0.284	0.291	0.298	0.305	0.311	0.318	0.321	0.328	0.332	0.338	0.341	0.345	0.349	0.351	0.354	0.358	0.359	0.361	0.364	0.366	0.368	0.369	0.370	0.372	0.372	0.375	0.376	0.379	0.379	0.380	0.381	0.384	0.384	0.385	0.386	0.389	0.390	0.394	0.395	0.399	0.401	0.404	0.409	0.412	0.418	0.421	0.428	0.432	0.439	0.445	0.452	0.460	0.468	0.478	0.486	0.496	0.506	0.519	0.530	0.541	0.554	0.569	0.582	0.598	0.612	0.629	0.646	0.664	0.681	0.701	0.720	0.739	0.760	0.781	0.804	0.826	0.849	0.872	0.896	0.921	0.948	0.972	0.999	1.026	1.054	1.080	1.108	1.136	1.165	1.192	1.220	1.249	1.279	1.308	1.336	1.365	1.394	1.421	1.449	1.476	1.505	1.531	1.559	1.585	1.611	1.635	1.660	1.684	1.706	1.728	1.750	1.769	1.789	1.808	1.824	1.840	1.855	1.869	1.880	1.892	1.904	1.912	1.920	1.928	1.931	1.936	1.940	1.941	1.944	1.942	1.941	1.939	1.936	1.931	1.928	1.921	1.914	1.906	1.899	1.890	1.880	1.870	1.860	1.850	1.839	1.826	1.816	1.804	1.792	1.780	1.770	1.759	1.748	1.736	1.726	1.718	1.708	1.699	1.690	1.681	1.675	1.669	1.664	1.659	1.654	1.652	1.650	1.649	1.649	1.650	1.651	1.654	1.658	1.662	1.669	1.675	1.684	1.692	1.702	1.712	1.725	1.738	1.751	1.765	1.781	1.798	1.814	1.831	1.849	1.870	1.889	1.909	1.930	1.951	1.972	1.995	2.019	2.041	2.064	2.089	2.112	2.135	2.160	2.184	2.210	2.232	2.258	2.281	2.305	2.329	2.352	2.375	2.398	2.419	2.441	2.461	2.481	2.502	2.522	2.540	2.559	2.574	2.590	2.606	2.620	2.634	2.646	2.659	2.669	2.679	2.688	2.695	2.701	2.706	2.712	2.715	2.718	2.719	2.720	2.720	2.719	2.716	2.712	2.709	2.704	2.699	2.694	2.688	2.680	2.674	2.666	2.658	2.649	2.641	2.632	2.625	2.615	2.608	2.599	2.589	2.581	2.572	2.566	2.559	2.551	2.545	2.540	2.536	2.531	2.529	2.526	2.524	2.522	2.524	2.525	2.526	2.530	2.534	2.539	2.545	2.551	2.560	2.568	2.576	2.588	2.599	2.610	2.624	2.638	2.651	2.666	2.681	2.698	2.715	2.731	2.749	2.765	2.782	2.800	2.818	2.834	2.851	2.869	2.884	2.900	2.916	2.930	2.945	2.958	2.969	2.980	2.991	3.000	3.008	3.014	3.021	3.025	3.028	3.029	3.029	3.028	3.025	3.022	3.016	3.009	3.000	2.990	2.979	2.966	2.952	2.936	2.920	2.901	2.881	2.861	2.840	2.818	2.794	2.769	2.742	2.716	2.690	2.661	2.632	2.602	2.574	2.545	2.514	2.484	2.452	2.422	2.391	2.361	2.330	2.301	2.271	2.241	2.212	2.182	2.154	2.128	2.099	2.072	2.046	2.021	1.996	1.972	1.950	1.928	1.905	1.884	1.862	1.844	1.825	1.805	1.789	1.770	1.754	1.736	1.721	1.706	1.691	1.676	1.661	1.646	1.634	1.619	1.605	1.591	1.578	1.562	1.549	1.534	1.520	1.505	1.490	1.475	1.459	1.444	1.428	1.410	1.392	1.375	1.358	1.339	1.320	1.300	1.281	1.260	1.240	1.219	1.198	1.176	1.152	1.130	1.106	1.082	1.059	1.035	1.011	0.986	0.961	0.936	0.911	0.885	0.860	0.835	0.810	0.784	0.759	0.732	0.708	0.681	0.656	0.631	0.606	0.581	0.556	0.531	0.509	0.484	0.460	0.436	0.412	0.390	0.368	0.345	0.324	0.302	0.281	0.260	0.240	0.220	0.200	0.181	0.162	0.145	0.128	0.109	0.091	0.075	0.059	0.044	0.028	0.012	-0.001	-0.016	-0.031	-0.045	-0.056	-0.070	-0.082	-0.095	-0.106	-0.118	-0.129	-0.140	-0.149	-0.160	-0.170	-0.179	-0.188	-0.196	-0.205	-0.212	-0.220	-0.228	-0.235	-0.242	-0.250	-0.256	-0.261	-0.268	-0.272	-0.279	-0.284	-0.289	-0.294	-0.298	-0.302	-0.306	-0.310	-0.315	-0.319	-0.321	-0.326	-0.330	-0.332	-0.335	-0.339	-0.341	-0.344	-0.346	-0.349	-0.350	-0.352	-0.355	-0.356	-0.356	-0.359	-0.360	-0.360	-0.360	-0.360	-0.360	-0.360	-0.359	-0.358	-0.359	-0.356	-0.354	-0.352	-0.350	-0.348	-0.345	-0.342	-0.339	-0.336	-0.331	-0.328	-0.324	-0.319	-0.312	-0.309	-0.304	-0.298	-0.290	-0.284	-0.276	-0.269	-0.261	-0.255	-0.246	-0.238	-0.229	-0.219	-0.210	-0.200	-0.189	-0.180	-0.169	-0.156	-0.145	-0.134	-0.122	-0.110	-0.098	-0.085	-0.070	-0.058	-0.044	-0.030	-0.015	0.000	0.014	0.028	0.044	0.059	0.074	0.090	0.106	0.122	0.138	0.154	0.171	0.188	0.204	0.219	0.236	0.251	0.268	0.284	0.299	0.314	0.329	0.344	0.358	0.371	0.385	0.399	0.411	0.424	0.435	0.448	0.459	0.468	0.478	0.486	0.494	0.501	0.506	0.512	0.516	0.520	0.524	0.525	0.526	0.526	0.525	0.524	0.519	0.516	0.511	0.505	0.498	0.489	0.479	0.469	0.458	0.445	0.430	0.416	0.400	0.384	0.366	0.349	0.329	0.309	0.288	0.266	0.244	0.221	0.198	0.172	0.149	0.124	0.099	0.071	0.045	0.019	-0.008	-0.035	-0.061	-0.089	-0.115	-0.142	-0.169	-0.196	-0.222	-0.250	-0.276	-0.301	-0.328	-0.351	-0.376	-0.400	-0.424	-0.448	-0.470	-0.491	-0.514	-0.534	-0.554	-0.572	-0.591	-0.608	-0.625	-0.640	-0.656	-0.671	-0.684	-0.696	-0.709	-0.720	-0.730	-0.740	-0.749	-0.758	-0.764	-0.771	-0.778	-0.784	-0.789	-0.792	-0.796	-0.800	-0.802	-0.806	-0.808	-0.809	-0.810	-0.811	-0.811	-0.811	-0.811	-0.811	-0.810	-0.809	-0.808	-0.806	-0.805	-0.802	-0.801	-0.800	-0.799	-0.795	-0.794	-0.790	-0.788	-0.785	-0.782	-0.778	-0.775	-0.770	-0.766	-0.762	-0.758	-0.751	-0.746	-0.741	-0.735	-0.728	-0.721	-0.714	-0.705	-0.698	-0.689	-0.678	-0.668	-0.658	-0.645	-0.634	-0.621	-0.609	-0.595	-0.581	-0.566	-0.551	-0.534	-0.518	-0.501	-0.484	-0.464	-0.446	-0.426	-0.405	-0.385	-0.364	-0.342	-0.320	-0.298	-0.275	-0.251	-0.229	-0.205	-0.180	-0.155	-0.131	-0.105	-0.080	-0.055	-0.030	-0.004	0.022	0.048	0.074	0.101	0.128	0.154	0.180	0.206	0.232	0.259	0.286	0.312	0.340	0.366	0.394	0.421	0.446	0.474	0.500	0.528	0.554	0.581	0.609	0.635	0.662	0.689	0.716	0.742	0.769	0.795	0.821	0.846	0.872	0.898	0.924	0.949	0.974	0.996	1.021	1.045	1.066	1.090	1.111	1.132	1.151	1.171	1.190	1.208	1.224	1.241	1.256	1.271	1.284	1.298	1.308	1.318	1.326	1.335	1.341	1.348	1.351	1.356	1.359	1.360	1.361	1.360	1.358	1.355	1.352	1.348	1.342	1.335	1.329	1.319	1.310	1.300	1.289	1.278	1.265	1.252	1.240	1.228	1.212	1.199	1.185	1.170	1.156	1.141	1.125	1.111	1.095	1.081	1.066	1.051	1.036	1.022	1.009	0.995	0.981	0.968	0.955	0.941	0.929	0.918	0.905	0.894	0.885	0.874	0.864	0.854	0.845	0.836	0.828	0.818	0.809	0.801	0.794	0.786	0.779	0.772	0.765	0.758	0.751	0.745	0.738	0.731	0.725	0.718	0.711	0.705	0.699	0.691	0.685	0.678	0.671	0.665	0.658	0.651	0.644	0.636	0.629	0.622	0.615	0.608	0.601	0.594	0.586	0.579	0.570	0.561	0.554	0.545	0.536	0.528	0.519	0.509	0.500	0.491	0.481	0.471	0.462	0.451	0.440	0.430	0.418	0.408	0.395	0.384	0.371	0.360	0.346	0.334	0.321	0.308	0.294	0.279	0.265	0.249	0.235	0.219	0.204	0.188	0.171	0.155	0.140	0.122	0.105	0.089	0.072	0.056	0.039	0.021	0.006	-0.011	-0.028	-0.042	-0.060	-0.075	-0.090	-0.104	-0.119	-0.132	-0.146	-0.159	-0.170	-0.182	-0.192	-0.204	-0.212	-0.221	-0.229	-0.236	-0.241	-0.248	-0.251	-0.254	-0.256	-0.258	-0.259	-0.258	-0.256	-0.254	-0.250	-0.245	-0.240	-0.234	-0.226	-0.219	-0.210	-0.199	-0.189	-0.179	-0.168	-0.155	-0.142	-0.130	-0.116	-0.101	-0.088	-0.072	-0.059	-0.042	-0.029	-0.012	0.002	0.018	0.032	0.046	0.061	0.076	0.090	0.104	0.118	0.130	0.142	0.154	0.165	0.178	0.186	0.196	0.205	0.214	0.221	0.228	0.234	0.240	0.245	0.250	0.252	0.258	0.259	0.260	0.262	0.265	0.265	0.265	0.265	0.265	0.264	0.264	0.261	0.260	0.258	0.255	0.254	0.251	0.249	0.246	0.245	0.242	0.240	0.240	0.238	0.236	0.235	0.234	0.232	0.232	0.231	0.232	0.232	0.232	0.234	0.236	0.238	0.239	0.240	0.242	0.245	0.248	0.252	0.255	0.260	0.262	0.269	0.272	0.279	0.284	0.289	0.295	0.300	0.308	0.314	0.320	0.326	0.332	0.341	0.348	0.355	0.364	0.370	0.379	0.386	0.395	0.404	0.412	0.421	0.430	0.439	0.449	0.459	0.468	0.479	0.489	0.499	0.510	0.521	0.531	0.544	0.554	0.566	0.578	0.590	0.602	0.615	0.628	0.640	0.654	0.666	0.679	0.692	0.706	0.719	0.732	0.746	0.761	0.774	0.786	0.800	0.812	0.825	0.838	0.850	0.862	0.874	0.884	0.895	0.905	0.915	0.924	0.932	0.941	0.950	0.956	0.962	0.969	0.974	0.979	0.984	0.986	0.989	0.991	0.991	0.992	0.992	0.992	0.990	0.989	0.986	0.984	0.980	0.975	0.971	0.966	0.960	0.954	0.949	0.941	0.935	0.929	0.921	0.914	0.906	0.899	0.892	0.885	0.879	0.871	0.865	0.858	0.851	0.845	0.839	0.834	0.828	0.822	0.818	0.814	0.809	0.806	0.802	0.800	0.798	0.796	0.794	0.792	0.791	0.791	0.791	0.790	0.790	0.792	0.792	0.792	0.794	0.796	0.798	0.799	0.800	0.801	0.804	0.804	0.806	0.809	0.809	0.810	0.810	0.811	0.811	0.811	0.811	0.809	0.806	0.805	0.802	0.799	0.796	0.792	0.788	0.782	0.778	0.771	0.765	0.758	0.750	0.742	0.734	0.724	0.715	0.705	0.694	0.682	0.671	0.659	0.646	0.632	0.619	0.605	0.590	0.575	0.560	0.545	0.529	0.514	0.499	0.482	0.466	0.450	0.435	0.418	0.402	0.385	0.370	0.354	0.338	0.322	0.306	0.291	0.275	0.261	0.246	0.231	0.218	0.202	0.190	0.176	0.164	0.151	0.140	0.128	0.115	0.105	0.094	0.084	0.074	0.064	0.055	0.045	0.036	0.029	0.020	0.011	0.005	100.000	5.000	2.000	1.000	3.000	0.000	0.000	0.000	0.000	0.000	0.000	0.000	0.000	0.000	0.000	0.000	0.000	0.000	0.990	0.989	0.988	0.988	0.986	0.985	0.985	0.984	0.982	0.980	0.978	0.975	0.970	0.966	0.961	0.956	0.949	0.941	0.934	0.925	0.915	0.904	0.894	0.880	0.865	0.851	0.836	0.818	0.799	0.780	0.761	0.739	0.718	0.695	0.671	0.646	0.621	0.595	0.568	0.540	0.511	0.481	0.452	0.420	0.390	0.358	0.326	0.294	0.262	0.229	0.198	0.165	0.131	0.099	0.066	0.035	0.002	-0.030	-0.060	-0.092	-0.122	-0.152	-0.182	-0.211	-0.240	-0.268	-0.296	-0.322	-0.349	-0.374	-0.399	-0.422	-0.445	-0.469	-0.490	-0.510	-0.530	-0.549	-0.568	-0.585	-0.601	-0.618	-0.634	-0.648	-0.661	-0.675	-0.689	-0.699	-0.711	-0.721	-0.732	-0.742	-0.752	-0.761	-0.769	-0.778	-0.786	-0.794	-0.801	-0.809	-0.816	-0.824	-0.831	-0.839	-0.845	-0.851	-0.859	-0.866	-0.874	-0.881	-0.888	-0.895	-0.904	-0.911	-0.919	-0.928	-0.936	-0.946	-0.955	-0.965	-0.976	-0.986	-0.996	-1.009	-1.019	-1.031	-1.042	-1.055	-1.068	-1.080	-1.092	-1.106	-1.120	-1.132	-1.146	-1.161	-1.175	-1.189	-1.204	-1.218	-1.231	-1.245	-1.261	-1.276	-1.290	-1.305	-1.319	-1.335	-1.349	-1.364	-1.376	-1.391	-1.405	-1.419	-1.431	-1.445	-1.459	-1.472	-1.485	-1.498	-1.510	-1.522	-1.535	-1.548	-1.559	-1.570	-1.581	-1.592	-1.604	-1.614	-1.625	-1.635	-1.645	-1.655	-1.665	-1.674	-1.685	-1.692	-1.702	-1.711	-1.720	-1.728	-1.736	-1.744	-1.752	-1.760	-1.766	-1.772	-1.780	-1.786	-1.791	-1.798	-1.804	-1.809	-1.812	-1.816	-1.821	-1.825	-1.829	-1.831	-1.834	-1.835	-1.836	-1.838	-1.838	-1.838	-1.836	-1.836	-1.835	-1.834	-1.830	-1.828	-1.824	-1.821	-1.815	-1.810	-1.805	-1.799	-1.792	-1.785	-1.779	-1.770	-1.762	-1.752	-1.745	-1.735	-1.725	-1.715	-1.705	-1.694	-1.685	-1.675	-1.664	-1.654	-1.644	-1.634	-1.624	-1.615	-1.605	-1.598	-1.588	-1.581	-1.572	-1.566	-1.560	-1.554	-1.550	-1.546	-1.544	-1.541	-1.540	-1.540	-1.541	-1.542	-1.546	-1.550	-1.554	-1.560	-1.566	-1.575	-1.584	-1.594	-1.604	-1.616	-1.629	-1.642	-1.658	-1.672	-1.689	-1.705	-1.724	-1.741	-1.760	-1.779	-1.799	-1.819	-1.839	-1.859	-1.880	-1.901	-1.920	-1.941	-1.962	-1.982	-2.002	-2.021	-2.041	-2.060	-2.079	-2.095	-2.112	-2.126	-2.142	-2.156	-2.170	-2.181	-2.192	-2.202	-2.210	-2.219	-2.224	-2.229	-2.232	-2.232	-2.235	-2.234	-2.231	-2.226	-2.222	-2.215	-2.206	-2.196	-2.185	-2.172	-2.159	-2.142	-2.126	-2.108	-2.088	-2.065	-2.044	-2.019	-1.992	-1.966	-1.940	-1.911	-1.881	-1.850	-1.819	-1.785	-1.751	-1.716	-1.681	-1.644	-1.609	-1.571	-1.532	-1.495	-1.456	-1.419	-1.379	-1.340	-1.300	-1.261	-1.221	-1.182	-1.145	-1.108	-1.069	-1.031	-0.994	-0.958	-0.921	-0.886	-0.852	-0.819	-0.786	-0.754	-0.724	-0.695	-0.666	-0.640	-0.614	-0.589	-0.566	-0.544	-0.524	-0.504	-0.488	-0.470	-0.456	-0.442	-0.430	-0.420	-0.411	-0.402	-0.396	-0.392	-0.388	-0.385	-0.384	-0.384	-0.384	-0.385	-0.389	-0.394	-0.399	-0.402	-0.409	-0.418	-0.425	-0.434	-0.442	-0.452	-0.461	-0.472	-0.481	-0.492	-0.504	-0.514	-0.525	-0.536	-0.545	-0.555	-0.565	-0.572	-0.581	-0.588	-0.595	-0.601	-0.606	-0.610	-0.614	-0.616	-0.618	-0.619	-0.618	-0.618	-0.614	-0.610	-0.606	-0.600	-0.594	-0.585	-0.576	-0.566	-0.554	-0.542	-0.530	-0.515	-0.500	-0.484	-0.465	-0.448	-0.429	-0.410	-0.389	-0.366	-0.346	-0.324	-0.299	-0.276	-0.252	-0.229	-0.205	-0.180	-0.155	-0.131	-0.106	-0.080	-0.058	-0.032	-0.009	0.015	0.038	0.059	0.080	0.100	0.120	0.138	0.156	0.172	0.188	0.201	0.214	0.224	0.232	0.241	0.248	0.251	0.254	0.256	0.254	0.251	0.246	0.240	0.231	0.220	0.208	0.194	0.176	0.158	0.136	0.114	0.089	0.062	0.035	0.005	-0.026	-0.060	-0.094	-0.129	-0.166	-0.205	-0.244	-0.284	-0.325	-0.366	-0.409	-0.450	-0.494	-0.536	-0.579	-0.621	-0.664	-0.705	-0.746	-0.788	-0.826	-0.865	-0.901	-0.936	-0.971	-1.005	-1.035	-1.065	-1.092	-1.118	-1.140	-1.161	-1.180	-1.196	-1.210	-1.222	-1.232	-1.240	-1.245	-1.248	-1.249	-1.245	-1.241	-1.236	-1.228	-1.218	-1.206	-1.192	-1.178	-1.159	-1.141	-1.121	-1.100	-1.078	-1.055	-1.032	-1.008	-0.982	-0.959	-0.934	-0.910	-0.885	-0.862	-0.839	-0.815	-0.794	-0.772	-0.754	-0.734	-0.718	-0.701	-0.689	-0.675	-0.664	-0.656	-0.649	-0.644	-0.640	-0.639	-0.640	-0.642	-0.648	-0.655	-0.664	-0.674	-0.686	-0.701	-0.718	-0.735	-0.755	-0.776	-0.799	-0.821	-0.848	-0.872	-0.900	-0.929	-0.958	-0.988	-1.016	-1.046	-1.076	-1.108	-1.138	-1.168	-1.198	-1.226	-1.255	-1.284	-1.311	-1.338	-1.364	-1.388	-1.410	-1.431	-1.452	-1.471	-1.488	-1.504	-1.516	-1.529	-1.539	-1.548	-1.554	-1.559	-1.561	-1.562	-1.561	-1.558	-1.552	-1.545	-1.536	-1.526	-1.514	-1.499	-1.484	-1.465	-1.446	-1.425	-1.402	-1.378	-1.352	-1.326	-1.300	-1.270	-1.239	-1.209	-1.178	-1.145	-1.112	-1.080	-1.045	-1.010	-0.975	-0.941	-0.908	-0.872	-0.838	-0.804	-0.770	-0.735	-0.704	-0.670	-0.639	-0.609	-0.580	-0.551	-0.522	-0.496	-0.471	-0.448	-0.424	-0.402	-0.381	-0.365	-0.346	-0.331	-0.319	-0.306	-0.295	-0.285	-0.278	-0.271	-0.266	-0.262	-0.261	-0.261	-0.261	-0.264	-0.268	-0.274	-0.279	-0.286	-0.295	-0.305	-0.315	-0.326	-0.339	-0.351	-0.365	-0.379	-0.394	-0.409	-0.425	-0.440	-0.455	-0.472	-0.488	-0.504	-0.520	-0.536	-0.551	-0.566	-0.582	-0.596	-0.611	-0.624	-0.636	-0.649	-0.660	-0.671	-0.681	-0.691	-0.699	-0.708	-0.715	-0.721	-0.726	-0.732	-0.736	-0.740	-0.744	-0.745	-0.746	-0.748	-0.749	-0.749	-0.746	-0.745	-0.744	-0.741	-0.738	-0.735	-0.731	-0.728	-0.722	-0.718	-0.712	-0.708	-0.701	-0.695	-0.689	-0.682	-0.676	-0.669	-0.662	-0.654	-0.645	-0.639	-0.630	-0.621	-0.612	-0.606	-0.598	-0.586	-0.578	-0.569	-0.560	-0.550	-0.540	-0.530	-0.520	-0.510	-0.499	-0.490	-0.479	-0.466	-0.456	-0.445	-0.434	-0.424	-0.412	-0.400	-0.390	-0.379	-0.369	-0.358	-0.346	-0.336	-0.325	-0.315	-0.304	-0.295	-0.285	-0.275	-0.266	-0.259	-0.251	-0.244	-0.236	-0.229	-0.224	-0.219	-0.214	-0.209	-0.205	-0.202	-0.200	-0.199	-0.196	-0.196	-0.195	-0.196	-0.196	-0.199	-0.200	-0.202	-0.206	-0.209	-0.212	-0.216	-0.221	-0.225	-0.231	-0.238	-0.241	-0.246	-0.252	-0.258	-0.262	-0.266	-0.272	-0.276	-0.281	-0.284	-0.288	-0.290	-0.291	-0.294	-0.294	-0.294	-0.292	-0.290	-0.288	-0.284	-0.279	-0.272	-0.266	-0.258	-0.249	-0.239	-0.228	-0.214	-0.201	-0.186	-0.171	-0.152	-0.135	-0.118	-0.096	-0.075	-0.054	-0.030	-0.006	0.018	0.044	0.070	0.096	0.125	0.152	0.181	0.210	0.239	0.269	0.299	0.329	0.358	0.388	0.418	0.448	0.476	0.505	0.534	0.561	0.589	0.615	0.641	0.666	0.690	0.715	0.738	0.760	0.781	0.801	0.819	0.838	0.855	0.870	0.885	0.899	0.911	0.924	0.934	0.944	0.952	0.959	0.966	0.971	0.975	0.980	0.982	0.984	0.985	0.986	0.985	0.984	0.981	0.979	0.976	0.972	0.968	0.964	0.959	0.954	0.948	0.941	0.935	0.928	0.921	0.915	0.908	0.902	0.895	0.889	0.882	0.876	0.870	0.865	0.860	0.855	0.851	0.846	0.842	0.840	0.838	0.835	0.834	0.832	0.834	0.832	0.834	0.836	0.839	0.841	0.845	0.850	0.855	0.860	0.866	0.874	0.882	0.891	0.900	0.911	0.921	0.932	0.945	0.959	0.972	0.985	1.000	1.015	1.031	1.046	1.062	1.079	1.096	1.114	1.130	1.149	1.168	1.185	1.204	1.221	1.240	1.258	1.276	1.294	1.311	1.329	1.345	1.361	1.379	1.395	1.409	1.425	1.439	1.452	1.465	1.478	1.489	1.500	1.510	1.519	1.528	1.535	1.541	1.548	1.551	1.555	1.558	1.560	1.560	1.560	1.560	1.559	1.555	1.552	1.548	1.542	1.538	1.531	1.524	1.516	1.508	1.499	1.490	1.480	1.470	1.459	1.449	1.438	1.425	1.415	1.402	1.391	1.380	1.369	1.358	1.346	1.336	1.326	1.316	1.308	1.298	1.289	1.281	1.274	1.268	1.262	1.256	1.251	1.248	1.244	1.242	1.240	1.240	1.240	1.240	1.241	1.244	1.248	1.250	1.255	1.260	1.265	1.270	1.278	1.285	1.292	1.299	1.308	1.315	1.324	1.332	1.342	1.350	1.359	1.368	1.376	1.384	1.392	1.400	1.409	1.416	1.422	1.429	1.435	1.441	1.445	1.450	1.455	1.458	1.461	1.462	1.464	1.465	1.465	1.465	1.464	1.462	1.460	1.458	1.454	1.449	1.444	1.439	1.432	1.425	1.418	1.411	1.402	1.394	1.384	1.376	1.365	1.355	1.345	1.335	1.324	1.312	1.301	1.290	1.279	1.268	1.256	1.245	1.232	1.221	1.209	1.198	1.185	1.174	1.161	1.150	1.139	1.128	1.116	1.104	1.091	1.080	1.069	1.056	1.044	1.032	1.020	1.008	0.994	0.981	0.969	0.955	0.941	0.929	0.912	0.899	0.885	0.869	0.854	0.838	0.821	0.805	0.788	0.771	0.754	0.736	0.719	0.700	0.681	0.664	0.644	0.624	0.605	0.585	0.565	0.545	0.525	0.505	0.484	0.465	0.445	0.425	0.404	0.385	0.365	0.346	0.326	0.308	0.288	0.270	0.250	0.234	0.216	0.198	0.181	0.166	0.150	0.135	0.120	0.105	0.090	0.076	0.062	0.050	0.039	0.025	0.015	0.002	-0.008	-0.019	-0.028	-0.038	-0.048	-0.056	-0.064	-0.072	-0.080	-0.088	-0.095	-0.102	-0.109	-0.115	-0.121	-0.128	-0.134	-0.139	-0.144	-0.150	-0.155	-0.160	-0.166	-0.171	-0.176	-0.181	-0.186	-0.190	-0.196	-0.201	-0.205	-0.210	-0.216	-0.221	-0.226	-0.231	-0.236	-0.241	-0.246	-0.251	-0.256	-0.261	-0.266	-0.272	-0.278	-0.282	-0.289	-0.292	-0.299	-0.304	-0.310	-0.316	-0.320	-0.326	-0.331	-0.339	-0.344	-0.349	-0.356	-0.361	-0.366	-0.372	-0.379	-0.384	-0.389	-0.394	-0.401	-0.405	-0.411	-0.416	-0.421	-0.426	-0.430	-0.435	-0.440	-0.444	-0.448	-0.451	-0.455	-0.458	-0.461	-0.464	-0.468	-0.469	-0.471	-0.472	-0.472	-0.474	-0.474	-0.474	-0.472	-0.471	-0.471	-0.469	-0.468	-0.464	-0.460	-0.458	-0.454	-0.449	-0.444	-0.439	-0.432	-0.426	-0.419	-0.412	-0.404	-0.396	-0.388	-0.379	-0.369	-0.360	-0.349	-0.339	-0.328	-0.315	-0.305	-0.292	-0.279	-0.266	-0.252	-0.239	-0.225	-0.210	-0.196	-0.181	-0.166	-0.151	-0.136	-0.120	-0.105	-0.090	-0.075	-0.059	-0.044	-0.030	-0.015	0.000	0.015	0.029	0.042	0.056	0.070	0.082	0.095	0.108	0.119	0.129	0.140	0.150	0.159	0.166	0.174	0.181	0.185	0.191	0.195	0.199	0.199	0.201	0.201	0.200	0.196	0.194	0.190	0.184	0.178	0.171	0.161	0.151	0.140	0.128	0.116	0.100	0.085	0.070	0.052	0.034	0.015	-0.005	-0.026	-0.049	-0.071	-0.094	-0.119	-0.144	-0.169	-0.195	-0.221	-0.249	-0.275	-0.304	-0.330	-0.359	-0.388	-0.415	-0.444	-0.472	-0.500	-0.529	-0.558	-0.585	-0.614	-0.640	-0.668	-0.694	-0.721	-0.746	-0.771	-0.796	-0.821	-0.845	-0.868	-0.890	-0.912	-0.934	-0.956	-0.975	-0.995	-1.014	-1.032	-1.050	-1.068	-1.084	-1.100	-1.115	-1.130	-1.144	-1.158	-1.170	-1.182	-1.195	-1.206	-1.218	-1.228	-1.239	-1.248	-1.258	-1.265	-1.274	-1.281	-1.290	-1.298	-1.304	-1.311	-1.318	-1.322	-1.329	-1.335	-1.341	-1.346	-1.351	-1.356	-1.361	-1.366	-1.370	-1.375	-1.379	-1.384	-1.388	-1.391	-1.395	-1.399	-1.401	-1.405	-1.408	-1.411	-1.414	-1.418	-1.419	-1.422	-1.425	-1.426	-1.430	-1.432	-1.434	-1.435	-1.439	-1.440	-1.441	-1.441	-1.442	-1.444	-1.444	-1.444	-1.445	-1.444	-1.442	-1.442	-1.441	-1.440	-1.438	-1.436	-1.434	-1.431	-1.426	-1.424	-1.420	-1.414	-1.409	-1.404	-1.398	-1.391	-1.384	-1.376	-1.368	-1.359	-1.350	-1.341	-1.330	-1.319	-1.308	-1.295	-1.282	-1.270	-1.256	-1.241	-1.226	-1.210	-1.194	-1.176	-1.159	-1.141	-1.124	-1.104	-1.085	-1.064	-1.044	-1.022	-1.001	-0.979	-0.956	-0.934	-0.910	-0.886	-0.862	-0.839	-0.812	-0.789	-0.764	-0.738	-0.711	-0.686	-0.660	-0.634	-0.608	-0.581	-0.556	-0.529	-0.502	-0.476	-0.450	-0.424	-0.398	-0.371	-0.345	-0.319	-0.294	-0.269	-0.242	-0.219	-0.194	-0.170	-0.146	-0.122	-0.100	-0.078	-0.055	-0.032	-0.012	0.009	0.029	0.049	0.066	0.084	0.102	0.119	0.135	0.150	0.164	0.178	0.191	0.204	0.215	0.225	0.235	0.244	0.252	0.260	0.266	0.272	0.279	0.282	0.285	0.289	0.291	0.292	0.294	0.292	0.294	0.291	0.291	0.289	0.288	0.284	0.280	0.278	0.274	0.269	0.264	0.259	0.254	0.249	0.244	0.238	0.234	0.228	0.222	0.219	0.212	0.208	0.202	0.198	0.192	0.189	0.184	0.180	0.175	0.171	0.169	0.165	0.161	0.158	0.155	0.151	0.148	0.144	0.141	0.138	0.134	0.131	0.128	0.124	0.119	0.115	0.110	0.105	0.099	0.095	0.088	0.081	0.074	0.066	0.059	0.050	0.039	0.029	0.019	0.006	-0.006	-0.019	-0.032	-0.046	-0.061	-0.076	-0.094	-0.110	-0.126	-0.144	-0.162	-0.181	-0.201	-0.220	-0.240	-0.260	-0.280	-0.300	-0.321	-0.341	-0.361	-0.384	-0.402	-0.424	-0.444	-0.465	-0.485	-0.505	-0.524	-0.541	-0.560	-0.578	-0.594	-0.610	-0.626	-0.641	-0.655	-0.669	-0.681	-0.694	-0.704	-0.714	-0.724	-0.731	-0.740	-0.746	-0.754	-0.758	-0.761	-0.766	-0.769	-0.770	-0.772	-0.774	-0.772	-0.772	-0.771	-0.770	-0.768	-0.764	-0.760	-0.755	-0.750	-0.745	-0.740	-0.732	-0.725	-0.719	-0.712	-0.704	-0.696	-0.688	-0.680	-0.670	-0.661	-0.652	-0.644	-0.634	-0.624	-0.614	-0.604	-0.595	-0.585	-0.575	-0.565	-0.555	-0.544	-0.534	-0.522	-0.511	-0.501	-0.491	-0.481	-0.469	-0.459	-0.449	-0.439	-0.426	-0.416	-0.406	-0.395	-0.385	-0.374	-0.364	-0.352	-0.342	-0.332	-0.322	-0.312	-0.302	-0.294	-0.282	-0.274	-0.264	-0.256	-0.248	-0.239	-0.230	-0.224	-0.216	-0.209	-0.201	-0.195	-0.190	-0.184	-0.178	-0.172	-0.169	-0.164	-0.160	-0.156	-0.152	-0.150	-0.146	-0.144	-0.144	-0.141	-0.140	-0.140	-0.139	-0.138	-0.138	-0.138	-0.138	-0.138	-0.136	-0.138	-0.138	-0.138	-0.136	-0.138	-0.136	-0.136	-0.136	-0.135	-0.135	-0.135	-0.134	-0.131	-0.130	-0.129	-0.126	-0.122	-0.119	-0.115	-0.112	-0.106	-0.101	-0.096	-0.091	-0.084	-0.079	-0.071	-0.065	-0.058	-0.049	-0.041	-0.034	-0.025	-0.015	-0.006	0.002	0.011	0.021	0.030	0.040	0.050	0.058	0.068	0.079	0.088	0.096	0.105	0.115	0.124	0.131	0.140	0.148	0.156	0.162	0.170	0.178	0.184	0.189	0.195	0.200	0.204	0.210	0.214	0.216	0.221	0.224	0.225	0.229	0.230	0.232	0.235	0.236	0.236	0.238	0.239	0.239	0.240	0.239	0.240	0.240	0.240	0.240	0.240	0.240	0.240	0.240	0.241	0.241	0.241	0.242	0.244	0.245	0.246	0.249	0.250	0.252	0.255	0.258	0.261	0.264	0.268	0.271	0.275	0.278	0.282	0.288	0.292	0.298	0.302	0.309	0.315	0.320	0.326	0.332	0.338	0.344	0.350	0.356	0.362	0.369	0.375	0.381	0.388	0.392	0.399	0.404	0.410	0.415	0.420	0.425	0.429	0.434	0.438	0.441	0.444	0.446	0.450	0.451	0.452	0.454	0.454	0.454	0.454	0.452	0.451	0.449	0.446	0.444	0.439	0.435	0.430	0.425	0.419	0.411	0.405	0.398	0.389	0.380	0.370	0.361	0.351	0.340	0.328	0.318	0.305	0.291	0.279	0.265	0.251	0.238	0.224	0.210	0.195	0.180	0.166	0.151	0.138	0.122	0.109	0.094	0.080	0.066	0.052	0.039	0.025	0.012	0.000	-0.012	-0.024	-0.036	-0.049	-0.059	-0.070	-0.080	-0.090	-0.099	-0.108	-0.115	-0.122	-0.130	-0.136	-0.142	-0.149	-0.154	-0.159	-0.164	-0.168	-0.172	-0.176	-0.179	-0.182	-0.186	-0.189	-0.191	-0.195	-0.196	-0.199	-0.201	-0.205	-0.209	-0.210	-0.214	-0.216	-0.219	-0.221	-0.224	-0.229	-0.231	-0.235	-0.240	-0.244	-0.249	-0.254	-0.259	-0.265	-0.270	-0.276	-0.282	-0.290	-0.296	-0.304	-0.311	-0.319	-0.328	-0.335	-0.344	-0.352	-0.361	-0.370	-0.379	-0.388	-0.396	-0.406	-0.416	-0.425	-0.432	-0.442	-0.451	-0.461	-0.470	-0.478	-0.486	-0.494	-0.502	-0.511	-0.519	-0.526	-0.532	-0.540	-0.546	-0.551	-0.558	-0.562	-0.568	-0.571	-0.575	-0.579	-0.582	-0.584	-0.586	-0.589	-0.590	-0.590	-0.590	-0.591	-0.590	-0.588	-0.588	-0.585	-0.584	-0.580	-0.578	-0.574	-0.569	-0.565	-0.561	-0.555	-0.551	-0.545	-0.539	-0.532	-0.525	-0.519	-0.511	-0.505	-0.498	-0.490	-0.481	-0.475	-0.466	-0.460	-0.451	-0.442	-0.435	-0.429	-0.420	-0.412	-0.406	-0.398	-0.391	-0.384	-0.378	-0.372	-0.366	-0.360	-0.355	-0.350	-0.346	-0.342	-0.339	-0.336	-0.332	-0.330	-0.329	-0.328	-0.328	-0.328	-0.328	-0.329	-0.331	-0.334	-0.336	-0.341	-0.345	-0.350	-0.356	-0.362	-0.370	-0.378	-0.386	-0.395	-0.405	-0.415	-0.426	-0.439	-0.450	-0.464	-0.476	-0.490	-0.504	-0.519	-0.534	-0.549	-0.564	-0.580	-0.596	-0.612	-0.629	-0.646	-0.662	-0.680	-0.698	-0.714	-0.731	-0.748	-0.764	-0.780	-0.795	-0.811	-0.826	-0.841	-0.855	-0.869	-0.882	-0.895	-0.906	-0.918	-0.929	-0.939	-0.948	-0.956	-0.965	-0.970	-0.976	-0.981	-0.986	-0.989	-0.990	-0.992	-0.992	-0.992	-0.990	-0.988	-0.985	-0.980	-0.975	-0.969	-0.961	-0.954	-0.945	-0.935	-0.924	-0.912	-0.900	-0.888	-0.874	-0.860	-0.845	-0.829	-0.812	-0.795	-0.779	-0.761	-0.744	-0.725	-0.708	-0.689	-0.671	-0.652	-0.635	-0.616	-0.599	-0.581	-0.564	-0.548	-0.531	-0.516	-0.501	-0.486	-0.472	-0.460	-0.449	-0.439	-0.430	-0.421	-0.415	-0.409	-0.405	-0.401	-0.400	-0.399	-0.400	-0.402	-0.406	-0.411	-0.418	-0.426	-0.435	-0.445	-0.458	-0.471	-0.486	-0.502	-0.519	-0.538	-0.558	-0.579	-0.600	-0.624	-0.646	-0.670	-0.695	-0.720	-0.746	-0.771	-0.798	-0.824	-0.850	-0.876	-0.901	-0.928	-0.951	-0.976	-1.000	-1.022	-1.045	-1.065	-1.085	-1.104	-1.120	-1.138	-1.152	-1.165	-1.178	-1.188	-1.196	-1.204	-1.209	-1.214	-1.215	-1.216	-1.214	-1.212	-1.209	-1.204	-1.196	-1.189	-1.179	-1.168	-1.156	-1.144	-1.129	-1.115	-1.099	-1.082	-1.065	-1.048	-1.030	-1.012	-0.995	-0.976	-0.959	-0.940	-0.922	-0.905	-0.889	-0.872	-0.856	-0.841	-0.829	-0.815	-0.804	-0.794	-0.784	-0.775	-0.766	-0.760	-0.755	-0.751	-0.749	-0.745	-0.745	-0.745	-0.745	-0.746	-0.750	-0.752	-0.756	-0.761	-0.768	-0.771	-0.778	-0.784	-0.790	-0.795	-0.800	-0.806	-0.811	-0.816	-0.821	-0.825	-0.828	-0.829	-0.831	-0.831	-0.830	-0.826	-0.822	-0.818	-0.811	-0.801	-0.791	-0.781	-0.768	-0.752	-0.735	-0.716	-0.696	-0.674	-0.649	-0.622	-0.594	-0.565	-0.532	-0.499	-0.462	-0.426	-0.388	-0.348	-0.305	-0.261	-0.218	-0.170	-0.122	-0.074	-0.025	0.026	0.079	0.131	0.185	0.239	0.294	0.349	0.404	0.461	0.518	0.572	0.629	0.686	0.742	0.799	0.855	0.910	0.965	1.019	1.074	1.128	1.180	1.231	1.282	1.331	1.381	1.428	1.476	1.520	1.565	1.608	1.650	1.690	1.729	1.766	1.802	1.838	1.871	1.902	1.934	1.962	1.991	2.016	2.042	2.065	2.088	2.108	2.128	2.146	2.161	2.178	2.191	2.204	2.216	2.226	2.236	2.245	2.252	2.260	2.265	2.270	2.275	2.279	2.281	2.284	2.285	2.286	2.286	2.286	2.285	2.285	2.282	2.279	2.278	2.274	2.270	2.266	2.261	2.256	2.250	2.245	2.239	2.232	2.225	2.216	2.210	2.200	2.191	2.181	2.170	2.160	2.148	2.135	2.121	2.108	2.091	2.075	2.059	2.040	2.021	2.002	1.980	1.958	1.935	1.911	1.885	1.859	1.831	1.801	1.771	1.740	1.706	1.671	1.636	1.599	1.559	1.519	1.476	1.434	1.390	1.345	1.298	1.249	1.199	1.149	1.095	1.041	0.988	0.931	0.874	0.815	0.756	0.698	0.636	0.572	0.511	0.448	0.382	0.316	0.252	0.185	0.119	0.051	-0.018	-0.086	-0.155	-0.222	-0.291	-0.361	-0.430	-0.499	-0.568	-0.636	-0.706	-0.774	-0.841	-0.909	-0.978	-1.044	-1.110	-1.176	-1.241	-1.306	-1.370	-1.434	-1.498	-1.559	-1.620	-1.681	-1.741	-1.800	-1.859	-1.916	-1.972	-2.029	-2.084	-2.138	-2.191	-2.245	-2.296	-2.350	-2.401	-2.451	-2.501	-2.550	-2.599	-2.648	-2.696	-2.744	-2.791	-2.838	-2.885	-2.931	-2.976	-3.024	-3.070	-3.116	-3.162	-3.210	-3.256	-3.302	-3.350	-3.398	-3.445	-3.494	-3.541	-3.590	-3.640	-3.690	-3.740	-3.791	-3.842	-3.894	-3.946	-4.000	-4.052	-4.105	-4.159	-4.214	-4.269	-4.324	-4.380	-4.435	-4.491	-4.549	-4.605	-4.662	-4.719	-4.775	-4.832	-4.890	-4.946	-5.002	-5.060	-5.118	-5.172	-5.229	-5.284	-5.339	-5.392	-5.446	-5.501	-5.554	-5.604	-5.656	-5.708	-5.756	-5.808	-5.856	-5.904	-5.951	-5.996	-6.042	-6.088	-6.130	-6.174	-6.216	-6.258	-6.299	-6.338	-6.378	-6.415	-6.454	-6.491	-6.526	-6.562	-6.598	-6.632	-6.668	-6.700	-6.734	-6.768	-6.800	-6.832	-6.865	-6.898	-6.929	-6.960	-6.991	-7.022	-7.055	-7.085	-7.116	-7.148	-7.178	-7.209	-7.239	-7.269	-7.300	-7.329	-7.360	-7.390	-7.419	-7.449	-7.478	-7.506	-7.535	-7.564	-7.591	-7.620	-7.646	-7.674	-7.700	-7.726	-7.751	-7.776	-7.800	-7.824	-7.845	-7.868	-7.889	-7.909	-7.926	-7.945	-7.962	-7.978	-7.992	-8.006	-8.019	-8.029	-8.040	-8.049	-8.056	-8.062	-8.068	-8.071	-8.072	-8.072	-8.072	-8.070	-8.066	-8.061	-8.055	-8.046	-8.036	-8.025	-8.012	-7.999	-7.982	-7.965	-7.946	-7.926	-7.904	-7.880	-7.855	-7.829	-7.801	-7.772	-7.741	-7.709	-7.675	-7.641	-7.604	-7.568	-7.528	-7.488	-7.446	-7.402	-7.358	-7.312	-7.266	-7.218	-7.168	-7.119	-7.066	-7.014	-6.960	-6.905	-6.849	-6.792	-6.735	-6.675	-6.616	-6.555	-6.494	-6.431	-6.369	-6.305	-6.239	-6.175	-6.109	-6.041	-5.975	-5.906	-5.838	-5.769	-5.699	-5.629	-5.558	-5.486	-5.415	-5.342	-5.269	-5.196	-5.122	-5.048	-4.972	-4.898	-4.822	-4.746	-4.669	-4.592	-4.515	-4.438	-4.359	-4.280	-4.201	-4.121	-4.041	-3.960	-3.880	-3.800	-3.718	-3.636	-3.554	-3.471	-3.389	-3.305	-3.222	-3.138	-3.054	-2.970	-2.885	-2.800	-2.715	-2.630	-2.545	-2.461	-2.375	-2.290	-2.204	-2.119	-2.035	-1.949	-1.865	-1.779	-1.696	-1.612	-1.529	-1.446	-1.364	-1.282	-1.201	-1.121	-1.042	-0.964	-0.885	-0.810	-0.735	-0.660	-0.588	-0.515	-0.445	-0.375	-0.308	-0.241	-0.176	-0.112	-0.050	0.010	0.069	0.126	0.181	0.236	0.290	0.341	0.390	0.438	0.485	0.530	0.574	0.615	0.656	0.695	0.732	0.769	0.804	0.836	0.870	0.900	0.930	0.958	0.985	1.012	1.038	1.062	1.086	1.109	1.131	1.152	1.174	1.194	1.214	1.232	1.251	1.269	1.286	1.305	1.321	1.339	1.356	1.372	1.389	1.405	1.421	1.438	1.454	1.470	1.488	1.502	1.520	1.535	1.552	1.569	1.586	1.602	1.620	1.636	1.655	1.672	1.690	1.706	1.725	1.744	1.762	1.781	1.799	1.819	1.838	1.856	1.875	1.894	1.912	1.931	1.951	1.970	1.988	2.006	2.025	2.044	2.061	2.080	2.098	2.115	2.131	2.149	2.165	2.181	2.195	2.211	2.226	2.239	2.252	2.266	2.279	2.290	2.301	2.311	2.321	2.330	2.338	2.345	2.352	2.358	2.362	2.366	2.370	2.371	2.374	2.374	2.374	2.372	2.372	2.369	2.366	2.362	2.358	2.351	2.345	2.338	2.329	2.322	2.312	2.302	2.292	2.282	2.270	2.258	2.245	2.232	2.220	2.206	2.192	2.176	2.161	2.148	2.131	2.116	2.100	2.084	2.068	2.052	2.035	2.019	2.002	1.986	1.969	1.952	1.938	1.920	1.904	1.888	1.871	1.855	1.840	1.825	1.810	1.794	1.780	1.765	1.752	1.739	1.725	1.712	1.700	1.689	1.678	1.668	1.658	1.648	1.639	1.630	1.622	1.615	1.609	1.602	1.598	1.592	1.588	1.585	1.582	1.580	1.579	1.578	1.578	1.578	1.579	1.579	1.581	1.584	1.588	1.590	1.592	1.598	1.602	1.606	1.611	1.616	1.622	1.626	1.634	1.639	1.644	1.649	1.654	1.658	1.664	1.668	1.671	1.675	1.679	1.681	1.682	1.685	1.688	1.686	1.686	1.686	1.686	1.684	1.681	1.678	1.675	1.670	1.665	1.660	1.654	1.648	1.640	1.634	1.625	1.618	1.610	1.600	1.591	1.581	1.572	1.562	1.552	1.541	1.532	1.522	1.512	1.504	1.494	1.485	1.475	1.468	1.460	1.451	1.444	1.436	1.430	1.424	1.419	1.414	1.409	1.405	1.401	1.398	1.394	1.392	1.390	1.389	1.388	1.385	1.385	1.384	1.384	1.382	1.382	1.384	1.382	1.381	1.381	1.380	1.380	1.379	1.376	1.374	1.370	1.366	1.362	1.358	1.351	1.345	1.336	1.329	1.319	1.308	1.296	1.284	1.269	1.254	1.239	1.220	1.202	1.182	1.161	1.140	1.116	1.091	1.065	1.039	1.011	0.984	0.952	0.921	0.890	0.856	0.822	0.788	0.751	0.715	0.679	0.641	0.602	0.565	0.525	0.486	0.446	0.408	0.368	0.328	0.288	0.246	0.208	0.168	0.128	0.089	0.049	0.011	-0.028	-0.064	-0.100	-0.138	-0.172	-0.208	-0.240	-0.272	-0.305	-0.336	-0.366	-0.395	-0.422	-0.449	-0.475	-0.500	-0.522	-0.545	-0.566	-0.585	-0.605	-0.621	-0.639	-0.654	-0.669	-0.681	-0.692	-0.704	-0.715	-0.724	-0.731	-0.739	-0.746	-0.751	-0.755	-0.760	-0.762	-0.768	-0.769	-0.771	-0.772	-0.774	-0.775	-0.776	-0.776	-0.776	-0.776	-0.778	-0.778	-0.778	-0.779	-0.780	-0.781	-0.784	-0.786	-0.788	-0.791	-0.795	-0.800	-0.804	-0.809	-0.815	-0.821	-0.829	-0.836	-0.844	-0.852	-0.862	-0.871	-0.882	-0.894	-0.905	-0.919	-0.930	-0.944	-0.958	-0.971	-0.985	-1.000	-1.016	-1.032	-1.048	-1.064	-1.080	-1.096	-1.111	-1.128	-1.144	-1.160	-1.176	-1.192	-1.208	-1.224	-1.239	-1.254	-1.269	-1.282	-1.296	-1.311	-1.325	-1.339	-1.351	-1.364	-1.375	-1.388	-1.399	-1.410	-1.420	-1.430	-1.441	-1.450	-1.459	-1.469	-1.476	-1.486	-1.492	-1.501	-1.508	-1.516	-1.522	-1.530	-1.536	-1.542	-1.548	-1.554	-1.560	-1.565	-1.570	-1.575	-1.580	-1.585	-1.589	-1.592	-1.598	-1.600	-1.602	-1.606	-1.609	-1.611	-1.614	-1.614	-1.615	-1.616	-1.618	-1.618	-1.618	-1.615	-1.615	-1.614	-1.611	-1.608	-1.605	-1.600	-1.596	-1.591	-1.585	-1.581	-1.572	-1.566	-1.559	-1.551	-1.541	-1.532	-1.522	-1.512	-1.502	-1.492	-1.481	-1.470	-1.460	-1.448	-1.438	-1.428	-1.415	-1.405	-1.395	-1.384	-1.374	-1.365	-1.356	-1.348	-1.339	-1.332	-1.326	-1.321	-1.318	-1.314	-1.311	-1.310	-1.310	-1.310	-1.312	-1.314	-1.319	-1.325	-1.330	-1.338	-1.346	-1.356	-1.368	-1.379	-1.392	-1.406	-1.422	-1.438	-1.455	-1.474	-1.492	-1.512	-1.532	-1.554	-1.575	-1.598	-1.620	-1.644	-1.666	-1.690	-1.714	-1.738	-1.761	-1.782	-1.806	-1.829	-1.851	-1.874	-1.895	-1.915	-1.934	-1.952	-1.971	-1.989	-2.004	-2.019	-2.033	-2.046	-2.056	-2.068	-2.076	-2.082	-2.088	-2.094	-2.096	-2.096	-2.096	-2.095	-2.091	-2.085	-2.079	-2.071	-2.061	-2.050	-2.038	-2.024	-2.006	-1.990	-1.971	-1.951	-1.929	-1.905	-1.882	-1.856	-1.829	-1.802	-1.772	-1.742	-1.711	-1.679	-1.646	-1.612	-1.578	-1.541	-1.508	-1.470	-1.434	-1.396	-1.359	-1.320	-1.281	-1.244	-1.205	-1.166	-1.129	-1.091	-1.054	-1.014	-0.978	-0.940	-0.905	-0.869	-0.834	-0.799	-0.765	-0.732	-0.701	-0.671	-0.640	-0.611	-0.582	-0.556	-0.531	-0.506	-0.484	-0.462	-0.441	-0.421	-0.404	-0.389	-0.372	-0.359	-0.345	-0.334	-0.324	-0.315	-0.306	-0.301	-0.296	-0.291	-0.289	-0.286	-0.285	-0.285	-0.288	-0.288	-0.291	-0.295	-0.300	-0.305	-0.309	-0.316	-0.324	-0.330	-0.338	-0.345	-0.355	-0.362	-0.371	-0.380	-0.388	-0.396	-0.404	-0.412	-0.419	-0.426	-0.432	-0.440	-0.444	-0.449	-0.452	-0.456	-0.459	-0.460	-0.461	-0.461	-0.460	-0.459	-0.455	-0.451	-0.446	-0.441	-0.434	-0.426	-0.416	-0.406	-0.396	-0.385	-0.371	-0.358	-0.344	-0.328	-0.311	-0.294	-0.275	-0.256	-0.236	-0.218	-0.196	-0.175	-0.151	-0.129	-0.106	-0.084	-0.059	-0.035	-0.011	0.014	0.038	0.061	0.085	0.110	0.132	0.155	0.178	0.200	0.220	0.240	0.260	0.279	0.295	0.311	0.326	0.341	0.352	0.364	0.375	0.382	0.389	0.392	0.396	0.399	0.398	0.395	0.390	0.385	0.378	0.366	0.355	0.341	0.324	0.306	0.288	0.265	0.240	0.215	0.188	0.159	0.128	0.095	0.062	0.026	-0.010	-0.048	-0.085	-0.126	-0.166	-0.206	-0.249	-0.290	-0.332	-0.374	-0.416	-0.459	-0.500	-0.541	-0.582	-0.621	-0.661	-0.699	-0.735	-0.770	-0.804	-0.836	-0.868	-0.896	-0.922	-0.948	-0.971	-0.991	-1.010	-1.025	-1.040	-1.051	-1.060	-1.066	-1.072	-1.074	-1.074	-1.072	-1.068	-1.062	-1.054	-1.042	-1.030	-1.016	-1.000	-0.984	-0.965	-0.945	-0.924	-0.902	-0.879	-0.855	-0.831	-0.808	-0.782	-0.758	-0.734	-0.710	-0.688	-0.664	-0.642	-0.622	-0.602	-0.584	-0.566	-0.551	-0.538	-0.526	-0.516	-0.506	-0.500	-0.495	-0.494	-0.492	-0.494	-0.498	-0.504	-0.511	-0.521	-0.532	-0.548	-0.564	-0.581	-0.600	-0.621	-0.644	-0.669	-0.695	-0.721	-0.751	-0.780	-0.810	-0.841	-0.872	-0.906	-0.938	-0.971	-1.004	-1.035	-1.069	-1.101	-1.131	-1.161	-1.191	-1.220	-1.248	-1.274	-1.299	-1.322	-1.344	-1.364	-1.382	-1.399	-1.412	-1.426	-1.438	-1.446	-1.451	-1.455	-1.458	-1.458	-1.454	-1.450	-1.444	-1.435	-1.424	-1.411	-1.396	-1.380	-1.360	-1.340	-1.318	-1.292	-1.266	-1.239	-1.210	-1.179	-1.148	-1.114	-1.080	-1.045	-1.009	-0.972	-0.935	-0.898	-0.861	-0.822	-0.785	-0.746	-0.709	-0.671	-0.634	-0.596	-0.560	-0.525	-0.490	-0.458	-0.424	-0.392	-0.361	-0.332	-0.305	-0.279	-0.254	-0.231	-0.210	-0.189	-0.172	-0.155	-0.141	-0.128	-0.118	-0.108	-0.101	-0.096	-0.092	-0.090	-0.090	-0.091	-0.094	-0.100	-0.105	-0.114	-0.124	-0.134	-0.146	-0.159	-0.174	-0.189	-0.206	-0.222	-0.241	-0.260	-0.279	-0.300	-0.320	-0.341	-0.362	-0.384	-0.406	-0.428	-0.449	-0.471	-0.491	-0.514	-0.532	-0.554	-0.572	-0.592	-0.610	-0.628	-0.645	-0.661	-0.678	-0.691	-0.705	-0.718	-0.730	-0.741	-0.752	-0.761	-0.770	-0.778	-0.785	-0.791	-0.798	-0.802	-0.808	-0.811	-0.815	-0.818	-0.819	-0.820	-0.821	-0.822	-0.821	-0.821	-0.820	-0.819	-0.816	-0.815	-0.812	-0.810	-0.806	-0.802	-0.799	-0.796	-0.791	-0.788	-0.782	-0.778	-0.771	-0.765	-0.760	-0.754	-0.748	-0.741	-0.734	-0.728	-0.719	-0.711	-0.702	-0.694	-0.685	-0.676	-0.666	-0.656	-0.646	-0.635	-0.625	-0.614	-0.600	-0.589	-0.576	-0.565	-0.551	-0.539	-0.525	-0.512	-0.499	-0.485	-0.472	-0.458	-0.444	-0.430	-0.416	-0.402	-0.388	-0.375	-0.362	-0.348	-0.335	-0.325	-0.311	-0.301	-0.290	-0.279	-0.269	-0.259	-0.250	-0.242	-0.234	-0.226	-0.221	-0.215	-0.209	-0.205	-0.201	-0.198	-0.194	-0.191	-0.190	-0.189	-0.188	-0.188	-0.189	-0.189	-0.190	-0.191	-0.194	-0.196	-0.198	-0.200	-0.202	-0.204	-0.206	-0.209	-0.211	-0.214	-0.215	-0.216	-0.218	-0.219	-0.218	-0.219	-0.216	-0.214	-0.212	-0.209	-0.204	-0.199	-0.192	-0.186	-0.178	-0.169	-0.159	-0.146	-0.135	-0.121	-0.108	-0.091	-0.075	-0.059	-0.040	-0.020	0.001	0.022	0.045	0.069	0.092	0.119	0.145	0.172	0.200	0.229	0.259	0.288	0.319	0.350	0.381	0.412	0.444	0.476	0.509	0.541	0.572	0.605	0.638	0.669	0.701	0.731	0.761	0.790	0.820	0.848	0.876	0.902	0.929	0.954	0.976	1.001	1.021	1.042	1.062	1.081	1.099	1.114	1.129	1.142	1.154	1.166	1.176	1.184	1.191	1.198	1.204	1.208	1.209	1.211	1.211	1.210	1.208	1.206	1.202	1.198	1.191	1.185	1.178	1.170	1.161	1.154	1.144	1.132	1.124	1.112	1.101	1.090	1.079	1.069	1.056	1.045	1.034	1.024	1.014	1.004	0.994	0.985	0.978	0.969	0.961	0.955	0.950	0.944	0.941	0.938	0.935	0.934	0.934	0.934	0.935	0.938	0.941	0.946	0.952	0.959	0.966	0.976	0.985	0.996	1.009	1.022	1.036	1.051	1.068	1.084	1.101	1.120	1.139	1.159	1.179	1.200	1.221	1.242	1.265	1.288	1.310	1.332	1.355	1.378	1.401	1.425	1.448	1.470	1.490	1.511	1.532	1.554	1.572	1.592	1.610	1.628	1.645	1.660	1.675	1.690	1.702	1.714	1.725	1.736	1.744	1.751	1.758	1.762	1.766	1.769	1.771	1.771	1.770	1.769	1.766	1.762	1.759	1.752	1.748	1.740	1.731	1.724	1.715	1.705	1.695	1.684	1.674	1.662	1.650	1.639	1.628	1.615	1.604	1.592	1.581	1.571	1.560	1.550	1.540	1.530	1.521	1.515	1.506	1.500	1.494	1.489	1.484	1.480	1.478	1.476	1.475	1.474	1.476	1.478	1.479	1.482	1.486	1.491	1.498	1.504	1.511	1.519	1.528	1.539	1.548	1.558	1.568	1.579	1.590	1.602	1.614	1.626	1.639	1.650	1.664	1.675	1.688	1.700	1.712	1.724	1.734	1.745	1.756	1.766	1.776	1.785	1.794	1.801	1.809	1.816	1.822	1.828	1.831	1.836	1.840	1.842	1.845	1.845	1.846	1.846	1.845	1.845	1.842	1.840	1.836	1.832	1.828	1.822	1.816	1.810	1.802	1.795	1.786	1.778	1.768	1.759	1.748	1.736	1.725	1.714	1.701	1.690	1.676	1.664	1.650	1.636	1.622	1.609	1.595	1.580	1.565	1.550	1.535	1.520	1.505	1.488	1.472	1.456	1.440	1.424	1.408	1.392	1.374	1.359	1.341	1.325	1.308	1.290	1.274	1.256	1.238	1.221	1.204	1.186	1.168	1.150	1.132	1.114	1.095	1.076	1.059	1.040	1.021	1.002	0.985	0.965	0.948	0.929	0.910	0.890	0.871	0.851	0.832	0.812	0.794	0.775	0.755	0.735	0.716	0.698	0.678	0.660	0.640	0.621	0.602	0.582	0.564	0.545	0.526	0.506	0.488	0.469	0.449	0.431	0.414	0.396	0.376	0.358	0.340	0.322	0.304	0.286	0.269	0.250	0.232	0.215	0.198	0.181	0.164	0.149	0.131	0.115	0.099	0.084	0.068	0.052	0.038	0.024	0.009	-0.005	-0.019	-0.032	-0.045	-0.059	-0.071	-0.082	-0.095	-0.106	-0.119	-0.129	-0.139	-0.149	-0.159	-0.169	-0.178	-0.186	-0.195	-0.202	-0.211	-0.219	-0.226	-0.234	-0.241	-0.248	-0.254	-0.260	-0.266	-0.272	-0.279	-0.284	-0.290	-0.295	-0.300	-0.306	-0.311	-0.318	-0.322	-0.329	-0.335	-0.340	-0.346	-0.352	-0.360	-0.365	-0.371	-0.378	-0.385	-0.391	-0.399	-0.405	-0.412	-0.420	-0.428	-0.436	-0.444	-0.452	-0.459	-0.468	-0.475	-0.481	-0.490	-0.498	-0.505	-0.511	-0.519	-0.525	-0.531	-0.536	-0.541	-0.546	-0.550	-0.554	-0.558	-0.560	-0.562	-0.564	-0.564	-0.564	-0.562	-0.561	-0.558	-0.555	-0.551	-0.546	-0.540	-0.532	-0.525	-0.518	-0.509	-0.498	-0.488	-0.475	-0.462	-0.448	-0.434	-0.418	-0.402	-0.385	-0.368	-0.351	-0.332	-0.311	-0.292	-0.271	-0.251	-0.229	-0.208	-0.186	-0.162	-0.140	-0.118	-0.095	-0.071	-0.049	-0.025	-0.004	0.019	0.042	0.064	0.086	0.108	0.129	0.150	0.170	0.190	0.210	0.229	0.246	0.264	0.281	0.296	0.311	0.326	0.339	0.351	0.364	0.374	0.384	0.391	0.399	0.406	0.411	0.415	0.419	0.421	0.422	0.422	0.422	0.420	0.416	0.414	0.409	0.401	0.394	0.386	0.378	0.368	0.355	0.344	0.331	0.316	0.301	0.286	0.270	0.252	0.234	0.215	0.196	0.176	0.156	0.135	0.112	0.090	0.068	0.045	0.021	-0.004	-0.028	-0.051	-0.075	-0.101	-0.126	-0.149	-0.175	-0.200	-0.225	-0.250	-0.275	-0.299	-0.324	-0.346	-0.371	-0.395	-0.419	-0.441	-0.464	-0.486	-0.507	-0.530	-0.551	-0.572	-0.591	-0.611	-0.631	-0.650	-0.669	-0.686	-0.704	-0.721	-0.736	-0.754	-0.769	-0.784	-0.799	-0.812	-0.826	-0.840	-0.854	-0.866	-0.879	-0.891	-0.902	-0.914	-0.925	-0.936	-0.946	-0.956	-0.965	-0.975	-0.984	-0.994	-1.002	-1.011	-1.020	-1.029	-1.035	-1.042	-1.052	-1.060	-1.068	-1.074	-1.081	-1.090	-1.096	-1.104	-1.111	-1.119	-1.125	-1.131	-1.139	-1.145	-1.151	-1.159	-1.165	-1.171	-1.176	-1.184	-1.189	-1.195	-1.200	-1.206	-1.211	-1.218	-1.221	-1.226	-1.231	-1.235	-1.240	-1.242	-1.246	-1.249	-1.251	-1.254	-1.254	-1.256	-1.256	-1.258	-1.258	-1.255	-1.254	-1.252	-1.250	-1.246	-1.244	-1.240	-1.234	-1.228	-1.222	-1.215	-1.208	-1.199	-1.190	-1.181	-1.171	-1.160	-1.149	-1.136	-1.124	-1.111	-1.096	-1.082	-1.068	-1.051	-1.035	-1.019	-1.001	-0.982	-0.965	-0.946	-0.928	-0.909	-0.889	-0.869	-0.849	-0.828	-0.808	-0.786	-0.765	-0.744	-0.722	-0.701	-0.679	-0.656	-0.634	-0.612	-0.590	-0.569	-0.546	-0.522	-0.501	-0.479	-0.456	-0.432	-0.411	-0.388	-0.365	-0.341	-0.319	-0.296	-0.272	-0.250	-0.228	-0.204	-0.180	-0.156	-0.134	-0.110	-0.086	-0.062	-0.039	-0.015	0.009	0.032	0.056	0.080	0.104	0.129	0.151	0.175	0.199	0.221	0.245	0.269	0.291	0.314	0.336	0.358	0.379	0.399	0.420	0.440	0.460	0.479	0.496	0.514	0.531	0.548	0.564	0.579	0.591	0.605	0.616	0.629	0.640	0.649	0.658	0.665	0.671	0.678	0.682	0.688	0.690	0.692	0.692	0.694	0.692	0.691	0.689	0.685	0.681	0.676	0.671	0.665	0.658	0.651	0.644	0.634	0.625	0.616	0.608	0.596	0.586	0.575	0.565	0.552	0.541	0.531	0.519	0.506	0.494	0.482	0.471	0.459	0.446	0.436	0.424	0.411	0.400	0.389	0.378	0.366	0.355	0.344	0.332	0.321	0.310	0.300	0.288	0.276	0.265	0.254	0.241	0.230	0.219	0.206	0.194	0.182	0.170	0.158	0.144	0.131	0.118	0.104	0.089	0.076	0.061	0.046	0.031	0.018	0.002	-0.012	-0.029	-0.044	-0.060	-0.075	-0.090	-0.106	-0.121	-0.139	-0.155	-0.170	-0.186	-0.202	-0.218	-0.232	-0.249	-0.265	-0.279	-0.294	-0.308	-0.321	-0.335	-0.348	-0.361	-0.374	-0.384	-0.395	-0.405	-0.414	-0.422	-0.432	-0.440	-0.448	-0.452	-0.459	-0.464	-0.469	-0.471	-0.475	-0.479	-0.480	-0.481	-0.481	-0.481	-0.480	-0.480	-0.478	-0.476	-0.472	-0.469	-0.465	-0.460	-0.456	-0.450	-0.444	-0.438	-0.431	-0.425	-0.418	-0.410	-0.402	-0.395	-0.386	-0.379	-0.370	-0.361	-0.352	-0.344	-0.336	-0.328	-0.319	-0.309	-0.300	-0.291	-0.281	-0.274	-0.265	-0.256	-0.246	-0.238	-0.230	-0.221	-0.212	-0.204	-0.196	-0.189	-0.180	-0.171	-0.164	-0.156	-0.148	-0.141	-0.132	-0.126	-0.119	-0.111	-0.105	-0.098	-0.091	-0.084	-0.079	-0.072	-0.065	-0.060	-0.054	-0.049	-0.042	-0.038	-0.032	-0.026	-0.021	-0.016	-0.011	-0.006	-0.001	0.004	0.008	0.012	0.016	0.020	0.024	0.028	0.032	0.035	0.039	0.042	0.046	0.049	0.052	0.056	0.059	0.061	0.065	0.069	0.072	0.075	0.080	0.082	0.086	0.090	0.094	0.099	0.101	0.105	0.109	0.114	0.118	0.122	0.128	0.131	0.136	0.142	0.148	0.152	0.158	0.164	0.170	0.176	0.181	0.188	0.194	0.199	0.205	0.211	0.218	0.221	0.228	0.234	0.239	0.244	0.250	0.255	0.260	0.262	0.269	0.272	0.276	0.279	0.282	0.286	0.289	0.292	0.294	0.296	0.299	0.299	0.300	0.301	0.302	0.301	0.302	0.302	0.302	0.301	0.301	0.299	0.299	0.298	0.296	0.295	0.294	0.292	0.291	0.290	0.289	0.288	0.286	0.288	0.286	0.285	0.285	0.286	0.286	0.286	0.288	0.289	0.290	0.292	0.295	0.296	0.300	0.302	0.308	0.311	0.316	0.321	0.326	0.332	0.338	0.345	0.351	0.359	0.365	0.372	0.380	0.388	0.395	0.404	0.411	0.420	0.429	0.436	0.446	0.455	0.464	0.472	0.481	0.489	0.498	0.506	0.515	0.522	0.531	0.539	0.546	0.554	0.561	0.569	0.575	0.582	0.589	0.595	0.600	0.606	0.611	0.616	0.621	0.626	0.631	0.634	0.638	0.642	0.645	0.648	0.649	0.652	0.654	0.654	0.655	0.655	0.655	0.654	0.654	0.652	0.651	0.650	0.648	0.645	0.642	0.639	0.635	0.631	0.626	0.621	0.615	0.610	0.604	0.596	0.590	0.582	0.575	0.566	0.559	0.550	0.541	0.531	0.524	0.512	0.504	0.494	0.484	0.474	0.462	0.452	0.441	0.430	0.420	0.409	0.399	0.389	0.378	0.368	0.356	0.346	0.335	0.326	0.315	0.306	0.296	0.288	0.279	0.269	0.260	0.251	0.244	0.236	0.228	0.220	0.214	0.205	0.199	0.192	0.184	0.178	0.171	0.164	0.158	0.151	0.144	0.138	0.131	0.124	0.118	0.111	0.104	0.098	0.090	0.084	0.076	0.070	0.062	0.055	0.046	0.040	0.032	0.024	0.014	0.008	-0.002	-0.011	-0.021	-0.030	-0.040	-0.049	-0.059	-0.070	-0.079	-0.090	-0.101	-0.110	-0.121	-0.134	-0.145	-0.155	-0.168	-0.179	-0.191	-0.201	-0.215	-0.226	-0.238	-0.249	-0.261	-0.274	-0.285	-0.296	-0.308	-0.320	-0.331	-0.342	-0.354	-0.364	-0.375	-0.386	-0.396	-0.405	-0.415	-0.425	-0.435	-0.442	-0.451	-0.460	-0.468	-0.475	-0.481	-0.489	-0.495	-0.500	-0.505	-0.510	-0.515	-0.519	-0.522	-0.525	-0.526	-0.530	-0.531	-0.532	-0.532	-0.532	-0.531	-0.530	-0.529	-0.526	-0.522	-0.520	-0.515	-0.511	-0.506	-0.501	-0.495	-0.489	-0.481	-0.474	-0.466	-0.458	-0.449	-0.441	-0.431	-0.422	-0.412	-0.401	-0.391	-0.382	-0.372	-0.362	-0.352	-0.342	-0.332	-0.322	-0.312	-0.304	-0.295	-0.286	-0.276	-0.270	-0.261	-0.255	-0.249	-0.242	-0.238	-0.232	-0.229	-0.226	-0.224	-0.221	-0.221	-0.221	-0.222	-0.224	-0.226	-0.231	-0.236	-0.242	-0.249	-0.256	-0.265	-0.274	-0.285	-0.295	-0.308	-0.321	-0.335	-0.349	-0.365	-0.380	-0.398	-0.415	-0.432	-0.451	-0.471	-0.490	-0.511	-0.531	-0.552	-0.574	-0.595	-0.615	-0.638	-0.659	-0.679	-0.700	-0.721	-0.742	-0.762	-0.782	-0.801	-0.820	-0.839	-0.856	-0.874	-0.890	-0.906	-0.920	-0.935	-0.946	-0.958	-0.969	-0.979	-0.988	-0.996	-1.002	-1.008	-1.011	-1.014	-1.016	-1.016	-1.015	-1.014	-1.009	-1.005	-0.998	-0.991	-0.982	-0.972	-0.961	-0.950	-0.938	-0.922	-0.906	-0.890	-0.874	-0.855	-0.835	-0.816	-0.794	-0.772	-0.751	-0.728	-0.705	-0.681	-0.659	-0.634	-0.610	-0.586	-0.562	-0.539	-0.515	-0.492	-0.469	-0.448	-0.426	-0.406	-0.386	-0.368	-0.350	-0.332	-0.318	-0.305	-0.291	-0.280	-0.270	-0.261	-0.255	-0.251	-0.248	-0.245	-0.244	-0.245	-0.249	-0.252	-0.259	-0.268	-0.276	-0.286	-0.299	-0.312	-0.329	-0.345	-0.362	-0.381	-0.401	-0.422	-0.445	-0.466	-0.490	-0.514	-0.539	-0.564	-0.589	-0.614	-0.638	-0.662	-0.686	-0.711	-0.735	-0.758	-0.780	-0.801	-0.821	-0.840	-0.859	-0.878	-0.894	-0.908	-0.921	-0.932	-0.942	-0.951	-0.958	-0.964	-0.969	-0.970	-0.971	-0.971	-0.969	-0.965	-0.960	-0.954	-0.946	-0.939	-0.928	-0.918	-0.905	-0.892	-0.880	-0.866	-0.851	-0.836	-0.821	-0.808	-0.791	-0.776	-0.761	-0.748	-0.732	-0.719	-0.706	-0.695	-0.682	-0.671	-0.661	-0.654	-0.646	-0.639	-0.634	-0.630	-0.628	-0.626	-0.625	-0.625	-0.628	-0.630	-0.635	-0.640	-0.645	-0.652	-0.661	-0.669	-0.678	-0.688	-0.698	-0.708	-0.719	-0.730	-0.740	-0.751	-0.761	-0.771	-0.781	-0.790	-0.798	-0.805	-0.812	-0.816	-0.821	-0.824	-0.825	-0.825	-0.822	-0.820	-0.815	-0.808	-0.798	-0.788	-0.774	-0.759	-0.741	-0.721	-0.700	-0.676	-0.650	-0.622	-0.591	-0.560	-0.525	-0.489	-0.450	-0.409	-0.366	-0.322	-0.276	-0.229	-0.180	-0.129	-0.076	-0.021	0.032	0.090	0.148	0.206	0.266	0.326	0.388	0.449	0.510	0.574	0.638	0.700	0.761	0.825	0.888	0.951	1.014	1.076	1.139	1.200	1.260	1.321	1.379	1.438	1.495	1.551	1.606	1.660	1.714	1.765	1.816	1.864	1.911	1.958	2.002	2.045	2.088	2.128	2.164	2.201	2.235	2.269	2.300	2.330	2.359	2.385	2.410	2.432	2.454	2.474	2.494	2.510	2.526	2.539	2.552	2.564	2.571	2.580	2.588	2.592	2.598	2.602	2.604	2.606	2.608	2.606	2.605	2.602	2.600	2.596	2.592	2.586	2.580	2.574	2.566	2.559	2.550	2.541	2.531	2.522	2.512	2.500	2.490	2.478	2.466	2.452	2.441	2.426	2.411	2.398	2.382	2.368	2.350	2.332	2.316	2.296	2.278	2.256	2.236	2.214	2.191	2.168	2.144	2.119	2.091	2.064	2.035	2.006	1.975	1.944	1.911	1.876	1.841	1.804	1.768	1.728	1.686	1.645	1.601	1.558	1.511	1.465	1.415	1.366	1.315	1.264	1.209	1.155	1.099	1.042	0.984	0.926	0.866	0.806	0.745	0.682	0.619	0.555	0.491	0.426	0.361	0.296	0.228	0.161	0.095	0.026	-0.041	-0.110	-0.178	-0.246	-0.314	-0.382	-0.449	-0.518	-0.585	-0.652	-0.720	-0.788	-0.854	-0.920	-0.985	-1.051	-1.115	-1.179	-1.244	-1.306	-1.369	-1.431	-1.494	-1.555	-1.616	-1.675	-1.735	-1.795	-1.852	-1.911	-1.969	-2.025	-2.081	-2.136	-2.192	-2.249	-2.302	-2.356	-2.411	-2.464	-2.516	-2.569	-2.621	-2.674	-2.725	-2.776	-2.828	-2.879	-2.928	-2.979	-3.029	-3.078	-3.128	-3.176	-3.226	-3.274	-3.324	-3.372	-3.421	-3.470	-3.519	-3.568	-3.616	-3.665	-3.711	-3.760	-3.810	-3.856	-3.905	-3.952	-4.000	-4.049	-4.095	-4.144	-4.191	-4.238	-4.286	-4.334	-4.380	-4.426	-4.475	-4.521	-4.568	-4.615	-4.661	-4.708	-4.754	-4.799	-4.846	-4.891	-4.936	-4.981	-5.026	-5.071	-5.116	-5.159	-5.204	-5.248	-5.290	-5.334	-5.376	-5.420	-5.462	-5.505	-5.546	-5.589	-5.630	-5.671	-5.711	-5.752	-5.794	-5.834	-5.874	-5.912	-5.952	-5.992	-6.030	-6.069	-6.108	-6.145	-6.182	-6.220	-6.258	-6.295	-6.331	-6.369	-6.404	-6.441	-6.476	-6.512	-6.549	-6.584	-6.619	-6.654	-6.689	-6.722	-6.755	-6.790	-6.822	-6.856	-6.888	-6.921	-6.954	-6.984	-7.016	-7.046	-7.078	-7.108	-7.136	-7.165	-7.195	-7.222	-7.250	-7.278	-7.304	-7.330	-7.355	-7.380	-7.404	-7.428	-7.450	-7.472	-7.494	-7.515	-7.534	-7.552	-7.570	-7.588	-7.604	-7.620	-7.634	-7.648	-7.660	-7.671	-7.682	-7.692	-7.700	-7.709	-7.716	-7.720	-7.725	-7.729	-7.731	-7.731	-7.731	-7.730	-7.726	-7.721	-7.716	-7.711	-7.701	-7.692	-7.682	-7.670	-7.656	-7.641	-7.626	-7.608	-7.588	-7.569	-7.546	-7.524	-7.498	-7.471	-7.444	-7.415	-7.384	-7.351	-7.318	-7.282	-7.245	-7.209	-7.169	-7.128	-7.086	-7.042	-6.998	-6.951	-6.902	-6.855	-6.804	-6.751	-6.699	-6.645	-6.590	-6.532	-6.475	-6.418	-6.356	-6.295	-6.234	-6.172	-6.108	-6.044	-5.978	-5.911	-5.845	-5.776	-5.709	-5.639	-5.570	-5.499	-5.429	-5.356	-5.284	-5.210	-5.138	-5.062	-4.989	-4.914	-4.839	-4.764	-4.686	-4.611	-4.534	-4.458	-4.380	-4.304	-4.225	-4.148	-4.070	-3.991	-3.914	-3.834	-3.755	-3.676	-3.598	-3.518	-3.438	-3.358	-3.278	-3.196	-3.116	-3.036	-2.956	-2.874	-2.794	-2.712	-2.631	-2.550	-2.469	-2.388	-2.308	-2.226	-2.145	-2.064	-1.982	-1.901	-1.821	-1.740	-1.659	-1.578	-1.499	-1.418	-1.338	-1.259	-1.179	-1.100	-1.022	-0.944	-0.866	-0.790	-0.714	-0.640	-0.565	-0.492	-0.419	-0.346	-0.275	-0.205	-0.136	-0.069	-0.002	0.064	0.129	0.192	0.255	0.318	0.376	0.435	0.494	0.549	0.605	0.658	0.710	0.760	0.810	0.856	0.904	0.949	0.991	1.034	1.075	1.114	1.151	1.188	1.222	1.255	1.288	1.319	1.349	1.376	1.402	1.429	1.454	1.476	1.499	1.520	1.540	1.560	1.578	1.594	1.611	1.626	1.642	1.656	1.670	1.684	1.695	1.708	1.719	1.730	1.740	1.750	1.761	1.770	1.781	1.790	1.799	1.809	1.819	1.828	1.838	1.846	1.856	1.868	1.876	1.888	1.898	1.909	1.919	1.930	1.942	1.954	1.966	1.978	1.991	2.002	2.018	2.030	2.044	2.058	2.070	2.085	2.099	2.114	2.128	2.141	2.155	2.169	2.182	2.198	2.210	2.224	2.238	2.250	2.264	2.275	2.286	2.299	2.309	2.320	2.330	2.340	2.349	2.356	2.364	2.370	2.376	2.381	2.388	2.392	2.396	2.399	2.401	2.404	2.405	2.405	2.406	2.405	2.402	2.401	2.399	2.398	2.392	2.389	2.384	2.380	2.374	2.369	2.362	2.356	2.349	2.342	2.335	2.326	2.319	2.311	2.302	2.292	2.282	2.275	2.265	2.255	2.244	2.234	2.225	2.214	2.201	2.191	2.180	2.169	2.156	2.145	2.134	2.121	2.110	2.098	2.084	2.071	2.059	2.046	2.034	2.020	2.006	1.994	1.981	1.969	1.956	1.944	1.931	1.919	1.906	1.895	1.882	1.872	1.862	1.850	1.841	1.831	1.822	1.812	1.804	1.795	1.788	1.781	1.775	1.769	1.762	1.759	1.755	1.751	1.750	1.746	1.746	1.745	1.745	1.745	1.746	1.749	1.750	1.752	1.755	1.759	1.762	1.768	1.771	1.776	1.780	1.786	1.791	1.796	1.801	1.808	1.812	1.816	1.821	1.826	1.830	1.834	1.836	1.840	1.844	1.845	1.846	1.848	1.849	1.848	1.848	1.848	1.844	1.842	1.839	1.835	1.832	1.828	1.822	1.816	1.810	1.804	1.796	1.789	1.781	1.772	1.764	1.755	1.745	1.735	1.726	1.716	1.705	1.695	1.686	1.675	1.665	1.654	1.642	1.632	1.622	1.612	1.602	1.592	1.582	1.572	1.564	1.554	1.544	1.535	1.525	1.516	1.506	1.498	1.489	1.479	1.470	1.461	1.451	1.441	1.432	1.422	1.414	1.404	1.392	1.382	1.371	1.360	1.348	1.335	1.322	1.309	1.295	1.279	1.264	1.248	1.231	1.214	1.195	1.175	1.155	1.135	1.114	1.090	1.068	1.044	1.019	0.994	0.966	0.940	0.911	0.884	0.855	0.824	0.792	0.761	0.729	0.696	0.662	0.630	0.596	0.561	0.528	0.492	0.458	0.422	0.386	0.351	0.316	0.280	0.245	0.210	0.175	0.141	0.106	0.072	0.039	0.005	-0.028	-0.059	-0.090	-0.121	-0.151	-0.180	-0.208	-0.236	-0.262	-0.288	-0.311	-0.335	-0.359	-0.379	-0.400	-0.420	-0.438	-0.456	-0.472	-0.488	-0.501	-0.514	-0.526	-0.538	-0.546	-0.555	-0.562	-0.570	-0.575	-0.579	-0.584	-0.588	-0.590	-0.591	-0.592	-0.594	-0.592	-0.592	-0.592	-0.591	-0.589	-0.589	-0.586	-0.585	-0.582	-0.580	-0.578	-0.576	-0.574	-0.571	-0.571	-0.569	-0.569	-0.570	-0.570	-0.570	-0.572	-0.575	-0.578	-0.581	-0.585	-0.589	-0.595	-0.600	-0.606	-0.614	-0.622	-0.630	-0.640	-0.651	-0.661	-0.672	-0.684	-0.696	-0.709	-0.722	-0.738	-0.750	-0.765	-0.781	-0.796	-0.812	-0.829	-0.845	-0.861	-0.879	-0.895	-0.910	-0.926	-0.942	-0.959	-0.975	-0.991	-1.006	-1.022	-1.038	-1.052	-1.066	-1.081	-1.095	-1.108	-1.121	-1.132	-1.146	-1.158	-1.169	-1.180	-1.190	-1.199	-1.209	-1.219	-1.226	-1.235	-1.242	-1.250	-1.259	-1.264	-1.271	-1.278	-1.284	-1.289	-1.294	-1.299	-1.304	-1.308	-1.311	-1.316	-1.320	-1.322	-1.326	-1.329	-1.330	-1.332	-1.335	-1.336	-1.338	-1.338	-1.339	-1.338	-1.338	-1.338	-1.338	-1.335	-1.334	-1.332	-1.329	-1.326	-1.324	-1.320	-1.315	-1.311	-1.306	-1.300	-1.292	-1.286	-1.279	-1.270	-1.262	-1.254	-1.244	-1.232	-1.222	-1.211	-1.200	-1.188	-1.175	-1.162	-1.149	-1.135	-1.121	-1.109	-1.094	-1.080	-1.066	-1.052	-1.039	-1.024	-1.011	-0.999	-0.985	-0.974	-0.960	-0.949	-0.939	-0.930	-0.919	-0.911	-0.904	-0.898	-0.891	-0.888	-0.885	-0.881	-0.880	-0.880	-0.881	-0.884	-0.886	-0.891	-0.898	-0.904	-0.914	-0.922	-0.934	-0.945	-0.959	-0.972	-0.988	-1.004	-1.020	-1.039	-1.058	-1.078	-1.096	-1.118	-1.140	-1.162	-1.185	-1.208	-1.231	-1.255	-1.278	-1.301	-1.324	-1.348	-1.370	-1.392	-1.414	-1.435	-1.456	-1.476	-1.495	-1.514	-1.531	-1.548	-1.562	-1.578	-1.591	-1.604	-1.614	-1.624	-1.631	-1.639	-1.642	-1.646	-1.648	-1.649	-1.648	-1.645	-1.641	-1.635	-1.629	-1.619	-1.609	-1.596	-1.582	-1.568	-1.551	-1.532	-1.512	-1.492	-1.470	-1.446	-1.422	-1.396	-1.368	-1.340	-1.310	-1.279	-1.248	-1.216	-1.184	-1.149	-1.115	-1.080	-1.045	-1.010	-0.972	-0.936	-0.901	-0.864	-0.826	-0.791	-0.755	-0.719	-0.682	-0.648	-0.612	-0.579	-0.545	-0.511	-0.480	-0.449	-0.419	-0.390	-0.361	-0.334	-0.308	-0.284	-0.261	-0.239	-0.219	-0.199	-0.182	-0.166	-0.150	-0.139	-0.128	-0.118	-0.109	-0.102	-0.096	-0.094	-0.091	-0.090	-0.091	-0.094	-0.099	-0.102	-0.109	-0.118	-0.125	-0.136	-0.146	-0.160	-0.172	-0.188	-0.202	-0.218	-0.235	-0.254	-0.271	-0.289	-0.308	-0.328	-0.346	-0.366	-0.386	-0.406	-0.425	-0.444	-0.462	-0.481	-0.498	-0.515	-0.531	-0.546	-0.561	-0.575	-0.588	-0.600	-0.610	-0.619	-0.628	-0.635	-0.640	-0.644	-0.648	-0.648	-0.646	-0.645	-0.641	-0.636	-0.629	-0.621	-0.612	-0.601	-0.588	-0.574	-0.558	-0.541	-0.522	-0.502	-0.481	-0.460	-0.436	-0.412	-0.386	-0.359	-0.331	-0.304	-0.274	-0.244	-0.215	-0.184	-0.152	-0.121	-0.090	-0.059	-0.026	0.005	0.035	0.065	0.095	0.122	0.150	0.178	0.204	0.229	0.252	0.274	0.295	0.315	0.331	0.348	0.361	0.372	0.384	0.391	0.398	0.401	0.404	0.402	0.400	0.395	0.388	0.378	0.366	0.352	0.336	0.319	0.298	0.275	0.250	0.224	0.195	0.165	0.134	0.100	0.065	0.030	-0.008	-0.045	-0.085	-0.124	-0.164	-0.205	-0.248	-0.289	-0.329	-0.370	-0.411	-0.451	-0.490	-0.529	-0.566	-0.604	-0.638	-0.672	-0.705	-0.736	-0.764	-0.791	-0.816	-0.840	-0.860	-0.879	-0.895	-0.909	-0.920	-0.930	-0.936	-0.940	-0.941	-0.941	-0.939	-0.934	-0.925	-0.916	-0.906	-0.892	-0.878	-0.860	-0.842	-0.822	-0.800	-0.778	-0.755	-0.730	-0.705	-0.680	-0.652	-0.626	-0.600	-0.575	-0.549	-0.524	-0.499	-0.475	-0.451	-0.430	-0.410	-0.390	-0.371	-0.355	-0.340	-0.326	-0.316	-0.306	-0.300	-0.295	-0.291	-0.290	-0.291	-0.294	-0.299	-0.305	-0.315	-0.326	-0.340	-0.355	-0.371	-0.389	-0.410	-0.432	-0.455	-0.480	-0.505	-0.532	-0.561	-0.589	-0.619	-0.649	-0.680	-0.711	-0.742	-0.774	-0.805	-0.835	-0.866	-0.896	-0.925	-0.954	-0.982	-1.009	-1.034	-1.058	-1.081	-1.104	-1.124	-1.142	-1.160	-1.175	-1.190	-1.201	-1.211	-1.220	-1.226	-1.231	-1.234	-1.236	-1.234	-1.231	-1.228	-1.221	-1.212	-1.202	-1.191	-1.179	-1.165	-1.149	-1.131	-1.112	-1.092	-1.071	-1.049	-1.025	-1.000	-0.975	-0.949	-0.921	-0.895	-0.868	-0.839	-0.810	-0.781	-0.752	-0.722	-0.694	-0.664	-0.635	-0.606	-0.578	-0.550	-0.522	-0.494	-0.468	-0.442	-0.418	-0.392	-0.369	-0.346	-0.325	-0.305	-0.285	-0.268	-0.250	-0.234	-0.219	-0.205	-0.194	-0.182	-0.172	-0.164	-0.158	-0.151	-0.146	-0.144	-0.141	-0.139	-0.140	-0.140	-0.144	-0.146	-0.151	-0.156	-0.161	-0.169	-0.178	-0.186	-0.195	-0.205	-0.216	-0.226	-0.239	-0.250	-0.264	-0.276	-0.290	-0.304	-0.318	-0.332	-0.345	-0.360	-0.374	-0.389	-0.402	-0.416	-0.430	-0.444	-0.456	-0.470	-0.481	-0.494	-0.506	-0.518	-0.528	-0.538	-0.548	-0.558	-0.566	-0.574	-0.584	-0.591	-0.599	-0.605	-0.611	-0.619	-0.622	-0.628	-0.632	-0.638	-0.641	-0.645	-0.648	-0.651	-0.654	-0.656	-0.659	-0.660	-0.661	-0.661	-0.662	-0.664	-0.662	-0.662	-0.662	-0.661	-0.661	-0.660	-0.659	-0.658	-0.654	-0.652	-0.650	-0.648	-0.644	-0.640	-0.636	-0.632	-0.629	-0.624	-0.620	-0.614	-0.609	-0.602	-0.596	-0.590	-0.582	-0.576	-0.568	-0.561	-0.552	-0.545	-0.535	-0.526	-0.518	-0.509	-0.499	-0.488	-0.479	-0.469	-0.458	-0.446	-0.436	-0.425	-0.414	-0.402	-0.391	-0.380	-0.369	-0.358	-0.346	-0.335	-0.324	-0.312	-0.301	-0.290	-0.280	-0.270	-0.259	-0.249	-0.239	-0.229	-0.219	-0.210	-0.201	-0.192	-0.182	-0.175	-0.168	-0.159	-0.151	-0.145	-0.138	-0.130	-0.124	-0.118	-0.111	-0.106	-0.100	-0.095	-0.089	-0.084	-0.079	-0.074	-0.069	-0.064	-0.059	-0.054	-0.050	-0.045	-0.039	-0.035	-0.030	-0.024	-0.019	-0.011	-0.006	0.001	0.009	0.016	0.025	0.032	0.041	0.051	0.060	0.071	0.082	0.095	0.106	0.119	0.134	0.148	0.162	0.178	0.192	0.210	0.226	0.244	0.262	0.281	0.301	0.321	0.341	0.361	0.382	0.405	0.426	0.449	0.470	0.492	0.515	0.538	0.560	0.582	0.605	0.628	0.650	0.671	0.691	0.711	0.732	0.752	0.772	0.790	0.809	0.826	0.842	0.859	0.875	0.889	0.902	0.915	0.928	0.938	0.949	0.959	0.966	0.975	0.981	0.988	0.992	0.998	1.001	1.004	1.006	1.008	1.008	1.008	1.008	1.006	1.005	1.001	0.999	0.995	0.992	0.989	0.984	0.980	0.974	0.969	0.964	0.959	0.954	0.949	0.944	0.939	0.934	0.929	0.924	0.920	0.918	0.914	0.911	0.909	0.908	0.906	0.906	0.906	0.908	0.908	0.910	0.914	0.916	0.920	0.925	0.931	0.939	0.945	0.954	0.962	0.972	0.984	0.995	1.008	1.020	1.034	1.049	1.064	1.080	1.096	1.115	1.134	1.152	1.172	1.192	1.214	1.235	1.256	1.280	1.301	1.325	1.348	1.372	1.395	1.419	1.442	1.466	1.491	1.515	1.539	1.562	1.585	1.608	1.630	1.652	1.674	1.694	1.715	1.734	1.752	1.770	1.788	1.804	1.819	1.834	1.848	1.859	1.870	1.881	1.889	1.898	1.904	1.910	1.914	1.918	1.920	1.920	1.921	1.920	1.918	1.916	1.911	1.908	1.902	1.896	1.889	1.882	1.874	1.865	1.855	1.845	1.835	1.824	1.814	1.802	1.791	1.779	1.768	1.756	1.745	1.735	1.724	1.714	1.704	1.695	1.685	1.676	1.669	1.661	1.654	1.648	1.644	1.639	1.635	1.632	1.629	1.629	1.628	1.628	1.629	1.630	1.632	1.636	1.640	1.645	1.651	1.658	1.664	1.670	1.679	1.686	1.695	1.704	1.712	1.722	1.734	1.742	1.751	1.762	1.772	1.782	1.791	1.800	1.810	1.819	1.826	1.834	1.841	1.848	1.852	1.859	1.864	1.868	1.871	1.874	1.876	1.878	1.878	1.878	1.876	1.874	1.871	1.869	1.864	1.859	1.854	1.846	1.839	1.831	1.822	1.814	1.804	1.792	1.782	1.770	1.758	1.745	1.732	1.719	1.705	1.690	1.675	1.660	1.646	1.630	1.615	1.599	1.584	1.569	1.552	1.536	1.520	1.505	1.489	1.474	1.458	1.442	1.428	1.411	1.396	1.382	1.366	1.351	1.336	1.322	1.306	1.291	1.278	1.261	1.246	1.232	1.219	1.204	1.188	1.172	1.158	1.142	1.126	1.110	1.095	1.079	1.062	1.046	1.029	1.012	0.995	0.976	0.959	0.941	0.922	0.906	0.889	0.869	0.850	0.832	0.812	0.795	0.775	0.756	0.738	0.719	0.700	0.681	0.662	0.644	0.625	0.608	0.589	0.571	0.552	0.536	0.519	0.501	0.486	0.469	0.454	0.438	0.424	0.409	0.395	0.380	0.368	0.354	0.341	0.329	0.316	0.306	0.294	0.284	0.274	0.262	0.252	0.242	0.232	0.224	0.215	0.206	0.196	0.189	0.180	0.172	0.164	0.156	0.149	0.140	0.132	0.125	0.116	0.109	0.101	0.092	0.084	0.076	0.068	0.059	0.050	0.041	0.032	0.022	0.014	0.005	-0.006	-0.016	-0.026	-0.036	-0.048	-0.059	-0.070	-0.081	-0.092	-0.104	-0.115	-0.128	-0.139	-0.151	-0.164	-0.175	-0.188	-0.200	-0.212	-0.225	-0.239	-0.251	-0.264	-0.276	-0.289	-0.301	-0.314	-0.326	-0.339	-0.350	-0.362	-0.374	-0.386	-0.398	-0.409	-0.421	-0.432	-0.442	-0.452	-0.464	-0.472	-0.481	-0.492	-0.501	-0.509	-0.516	-0.524	-0.531	-0.536	-0.541	-0.548	-0.552	-0.556	-0.559	-0.561	-0.564	-0.565	-0.565	-0.566	-0.564	-0.562	-0.560	-0.559	-0.554	-0.550	-0.545	-0.539	-0.532	-0.526	-0.518	-0.509	-0.500	-0.490	-0.479	-0.468	-0.455	-0.442	-0.429	-0.415	-0.400	-0.385	-0.370	-0.354	-0.338	-0.320	-0.302	-0.284	-0.266	-0.248	-0.229	-0.210	-0.189	-0.169	-0.149	-0.130	-0.109	-0.090	-0.070	-0.049	-0.028	-0.009	0.011	0.031	0.051	0.070	0.090	0.109	0.128	0.145	0.162	0.180	0.198	0.214	0.229	0.245	0.259	0.272	0.286	0.299	0.310	0.321	0.331	0.341	0.349	0.356	0.362	0.369	0.374	0.378	0.381	0.385	0.384	0.385	0.384	0.382	0.381	0.378	0.372	0.368	0.360	0.352	0.344	0.335	0.325	0.312	0.302	0.288	0.275	0.260	0.245	0.230	0.212	0.195	0.176	0.158	0.138	0.118	0.096	0.075	0.054	0.031	0.009	-0.015	-0.039	-0.061	-0.086	-0.111	-0.135	-0.160	-0.185	-0.210	-0.234	-0.259	-0.282	-0.309	-0.332	-0.356	-0.380	-0.405	-0.428	-0.451	-0.474	-0.495	-0.518	-0.539	-0.560	-0.581	-0.601	-0.620	-0.641	-0.660	-0.676	-0.695	-0.711	-0.729	-0.744	-0.759	-0.774	-0.788	-0.801	-0.815	-0.828	-0.839	-0.850	-0.861	-0.871	-0.879	-0.889	-0.896	-0.905	-0.912	-0.919	-0.926	-0.932	-0.939	-0.944	-0.949	-0.952	-0.958	-0.962	-0.966	-0.970	-0.975	-0.978	-0.982	-0.985	-0.988	-0.992	-0.996	-1.000	-1.002	-1.008	-1.011	-1.015	-1.020	-1.022	-1.028	-1.031	-1.038	-1.041	-1.046	-1.051	-1.056	-1.062	-1.068	-1.072	-1.079	-1.085	-1.091	-1.096	-1.101	-1.106	-1.111	-1.116	-1.121	-1.125	-1.130	-1.134	-1.136	-1.140	-1.142	-1.144	-1.145	-1.146	-1.146	-1.146	-1.144	-1.141	-1.138	-1.135	-1.130	-1.125	-1.119	-1.111	-1.104	-1.095	-1.085	-1.074	-1.062	-1.049	-1.036	-1.021	-1.005	-0.989	-0.971	-0.952	-0.934	-0.914	-0.892	-0.871	-0.849	-0.826	-0.804	-0.779	-0.754	-0.729	-0.702	-0.676	-0.651	-0.624	-0.596	-0.568	-0.539	-0.511	-0.482	-0.454	-0.425	-0.396	-0.366	-0.338	-0.308	-0.279	-0.250	-0.220	-0.190	-0.161	-0.131	-0.102	-0.074	-0.044	-0.015	0.012	0.041	0.070	0.099	0.126	0.155	0.184	0.210	0.239	0.266	0.292	0.320	0.348	0.372	0.399	0.425	0.450	0.475	0.500	0.524	0.549	0.571	0.595	0.618	0.639	0.660	0.680	0.700	0.719	0.738	0.754	0.772	0.788	0.804	0.818	0.831	0.844	0.856	0.866	0.878	0.885	0.894	0.901	0.908	0.912	0.918	0.921	0.922	0.925	0.926	0.925	0.926	0.924	0.920	0.918	0.912	0.906	0.901	0.894	0.886	0.879	0.869	0.860	0.851	0.840	0.829	0.819	0.808	0.795	0.781	0.769	0.756	0.742	0.729	0.715	0.701	0.685	0.671	0.656	0.641	0.626	0.611	0.596	0.580	0.565	0.549	0.534	0.519	0.502	0.486	0.470	0.454	0.438	0.422	0.405	0.388	0.371	0.355	0.338	0.320	0.302	0.286	0.268	0.250	0.232	0.214	0.196	0.178	0.160	0.142	0.124	0.105	0.088	0.069	0.049	0.032	0.014	-0.005	-0.022	-0.041	-0.059	-0.076	-0.094	-0.110	-0.126	-0.142	-0.159	-0.175	-0.189	-0.204	-0.219	-0.232	-0.246	-0.260	-0.272	-0.285	-0.296	-0.309	-0.319	-0.329	-0.339	-0.348	-0.356	-0.365	-0.372	-0.380	-0.388	-0.392	-0.400	-0.406	-0.411	-0.415	-0.420	-0.424	-0.429	-0.430	-0.435	-0.438	-0.440	-0.442	-0.446	-0.449	-0.450	-0.452	-0.455	-0.456	-0.458	-0.460	-0.461	-0.462	-0.464	-0.465	-0.466	-0.468	-0.469	-0.470	-0.470	-0.472	-0.472	-0.472	-0.474	-0.475	-0.474	-0.475	-0.474	-0.475	-0.474	-0.474	-0.474	-0.472	-0.471	-0.471	-0.469	-0.468	-0.465	-0.462	-0.460	-0.456	-0.454	-0.449	-0.445	-0.441	-0.438	-0.432	-0.426	-0.421	-0.415	-0.408	-0.401	-0.395	-0.388	-0.381	-0.374	-0.366	-0.358	-0.350	-0.342	-0.332	-0.325	-0.318	-0.308	-0.300	-0.292	-0.284	-0.275	-0.268	-0.259	-0.250	-0.242	-0.235	-0.228	-0.219	-0.211	-0.205	-0.198	-0.190	-0.184	-0.178	-0.171	-0.165	-0.159	-0.155	-0.149	-0.144	-0.139	-0.135	-0.130	-0.125	-0.121	-0.116	-0.114	-0.109	-0.105	-0.101	-0.096	-0.094	-0.090	-0.085	-0.080	-0.075	-0.071	-0.068	-0.062	-0.058	-0.052	-0.048	-0.042	-0.038	-0.031	-0.025	-0.019	-0.012	-0.005	0.002	0.010	0.016	0.025	0.032	0.041	0.050	0.059	0.068	0.076	0.084	0.094	0.102	0.111	0.120	0.128	0.138	0.146	0.154	0.162	0.170	0.178	0.185	0.192	0.199	0.205	0.212	0.219	0.225	0.230	0.235	0.240	0.244	0.246	0.250	0.254	0.255	0.258	0.259	0.261	0.262	0.264	0.264	0.265	0.265	0.264	0.266	0.265	0.265	0.265	0.265	0.266	0.266	0.265	0.266	0.268	0.268	0.269	0.270	0.272	0.274	0.276	0.281	0.284	0.289	0.292	0.296	0.302	0.310	0.316	0.324	0.331	0.340	0.349	0.359	0.369	0.379	0.390	0.402	0.414	0.426	0.439	0.451	0.464	0.478	0.491	0.505	0.519	0.532	0.546	0.561	0.575	0.590	0.604	0.616	0.630	0.642	0.656	0.669	0.680	0.692	0.704	0.715	0.725	0.735	0.744	0.751	0.760	0.768	0.774	0.780	0.785	0.790	0.795	0.799	0.801	0.804	0.806	0.808	0.808	0.808	0.806	0.805	0.804	0.802	0.799	0.796	0.792	0.789	0.784	0.779	0.774	0.769	0.762	0.756	0.750	0.742	0.735	0.728	0.720	0.712	0.704	0.696	0.686	0.679	0.670	0.660	0.651	0.641	0.632	0.622	0.612	0.602	0.591	0.582	0.572	0.561	0.550	0.540	0.529	0.518	0.506	0.496	0.484	0.474	0.461	0.450	0.439	0.426	0.415	0.401	0.389	0.376	0.364	0.351	0.338	0.325	0.311	0.299	0.285	0.272	0.260	0.246	0.234	0.220	0.209	0.195	0.181	0.169	0.158	0.144	0.132	0.120	0.106	0.095	0.084	0.071	0.059	0.049	0.038	0.028	0.016	0.006	-0.004	-0.012	-0.022	-0.031	-0.040	-0.048	-0.055	-0.064	-0.070	-0.076	-0.084	-0.090	-0.095	-0.100	-0.106	-0.111	-0.116	-0.119	-0.122	-0.126	-0.130	-0.132	-0.135	-0.138	-0.140	-0.141	-0.144	-0.144	-0.145	-0.148	-0.149	-0.150	-0.150	-0.151	-0.152	-0.154	-0.154	-0.155	-0.156	100.000	5.000	2.000	1.000	4.000	0.000	0.000	0.000	0.000	0.000	0.000	0.000	0.000	0.000	0.000	0.000	0.000	0.000	-0.851	-0.840	-0.828	-0.818	-0.805	-0.794	-0.781	-0.770	-0.759	-0.749	-0.740	-0.731	-0.724	-0.715	-0.709	-0.702	-0.699	-0.695	-0.692	-0.691	-0.691	-0.692	-0.695	-0.699	-0.705	-0.712	-0.720	-0.729	-0.740	-0.754	-0.766	-0.782	-0.799	-0.816	-0.836	-0.856	-0.878	-0.900	-0.925	-0.951	-0.978	-1.004	-1.032	-1.061	-1.091	-1.122	-1.152	-1.185	-1.218	-1.250	-1.282	-1.315	-1.349	-1.382	-1.416	-1.448	-1.481	-1.514	-1.546	-1.579	-1.610	-1.640	-1.671	-1.702	-1.731	-1.760	-1.789	-1.815	-1.840	-1.866	-1.891	-1.914	-1.936	-1.958	-1.978	-1.996	-2.015	-2.033	-2.049	-2.065	-2.079	-2.091	-2.104	-2.116	-2.126	-2.135	-2.144	-2.151	-2.159	-2.165	-2.170	-2.175	-2.179	-2.182	-2.186	-2.188	-2.189	-2.191	-2.191	-2.191	-2.191	-2.192	-2.191	-2.191	-2.190	-2.189	-2.188	-2.186	-2.185	-2.184	-2.182	-2.181	-2.180	-2.179	-2.176	-2.178	-2.178	-2.178	-2.178	-2.178	-2.180	-2.181	-2.182	-2.185	-2.188	-2.191	-2.194	-2.199	-2.202	-2.208	-2.214	-2.220	-2.226	-2.234	-2.241	-2.250	-2.259	-2.269	-2.279	-2.290	-2.300	-2.311	-2.325	-2.339	-2.351	-2.366	-2.380	-2.395	-2.411	-2.428	-2.445	-2.461	-2.479	-2.496	-2.515	-2.534	-2.552	-2.572	-2.592	-2.611	-2.632	-2.654	-2.675	-2.695	-2.716	-2.738	-2.759	-2.780	-2.800	-2.822	-2.844	-2.864	-2.886	-2.906	-2.926	-2.946	-2.968	-2.986	-3.006	-3.025	-3.044	-3.062	-3.080	-3.099	-3.114	-3.131	-3.148	-3.161	-3.176	-3.191	-3.204	-3.218	-3.230	-3.241	-3.251	-3.262	-3.271	-3.279	-3.288	-3.295	-3.301	-3.306	-3.311	-3.315	-3.320	-3.322	-3.325	-3.326	-3.326	-3.328	-3.328	-3.325	-3.325	-3.321	-3.319	-3.315	-3.311	-3.306	-3.302	-3.296	-3.291	-3.285	-3.279	-3.271	-3.264	-3.256	-3.249	-3.241	-3.232	-3.226	-3.218	-3.210	-3.201	-3.194	-3.186	-3.180	-3.172	-3.166	-3.160	-3.155	-3.150	-3.146	-3.142	-3.139	-3.135	-3.134	-3.134	-3.134	-3.135	-3.138	-3.140	-3.145	-3.149	-3.156	-3.162	-3.171	-3.181	-3.191	-3.201	-3.215	-3.228	-3.242	-3.259	-3.276	-3.292	-3.312	-3.331	-3.352	-3.374	-3.396	-3.420	-3.442	-3.466	-3.491	-3.516	-3.541	-3.566	-3.592	-3.619	-3.645	-3.671	-3.696	-3.722	-3.748	-3.772	-3.798	-3.822	-3.845	-3.866	-3.889	-3.910	-3.929	-3.949	-3.966	-3.982	-3.996	-4.011	-4.022	-4.034	-4.044	-4.051	-4.058	-4.062	-4.065	-4.066	-4.066	-4.062	-4.059	-4.054	-4.046	-4.036	-4.025	-4.012	-3.998	-3.981	-3.962	-3.944	-3.921	-3.899	-3.874	-3.848	-3.819	-3.789	-3.759	-3.729	-3.695	-3.659	-3.625	-3.588	-3.550	-3.510	-3.471	-3.430	-3.390	-3.348	-3.305	-3.262	-3.219	-3.176	-3.132	-3.088	-3.045	-3.000	-2.958	-2.914	-2.870	-2.828	-2.786	-2.744	-2.701	-2.661	-2.622	-2.582	-2.544	-2.506	-2.470	-2.435	-2.400	-2.368	-2.334	-2.304	-2.274	-2.246	-2.218	-2.192	-2.168	-2.145	-2.122	-2.102	-2.084	-2.065	-2.050	-2.034	-2.020	-2.007	-1.996	-1.985	-1.976	-1.970	-1.964	-1.958	-1.952	-1.949	-1.945	-1.942	-1.941	-1.940	-1.940	-1.940	-1.941	-1.942	-1.944	-1.946	-1.949	-1.951	-1.954	-1.956	-1.960	-1.962	-1.966	-1.968	-1.970	-1.972	-1.975	-1.975	-1.976	-1.976	-1.975	-1.975	-1.972	-1.970	-1.968	-1.964	-1.960	-1.955	-1.949	-1.944	-1.936	-1.928	-1.920	-1.911	-1.901	-1.890	-1.879	-1.868	-1.855	-1.840	-1.829	-1.814	-1.799	-1.784	-1.769	-1.752	-1.736	-1.719	-1.702	-1.685	-1.668	-1.649	-1.632	-1.614	-1.596	-1.579	-1.561	-1.545	-1.528	-1.510	-1.494	-1.478	-1.461	-1.446	-1.431	-1.415	-1.401	-1.389	-1.376	-1.365	-1.355	-1.345	-1.335	-1.328	-1.320	-1.314	-1.309	-1.305	-1.302	-1.301	-1.301	-1.301	-1.304	-1.308	-1.312	-1.318	-1.326	-1.334	-1.345	-1.356	-1.370	-1.385	-1.400	-1.416	-1.435	-1.454	-1.475	-1.498	-1.521	-1.545	-1.569	-1.595	-1.621	-1.649	-1.678	-1.705	-1.734	-1.765	-1.794	-1.825	-1.854	-1.885	-1.912	-1.942	-1.974	-2.001	-2.029	-2.056	-2.084	-2.109	-2.132	-2.155	-2.178	-2.199	-2.218	-2.235	-2.251	-2.265	-2.278	-2.289	-2.296	-2.304	-2.308	-2.310	-2.311	-2.309	-2.305	-2.299	-2.291	-2.281	-2.270	-2.256	-2.240	-2.224	-2.205	-2.185	-2.162	-2.140	-2.115	-2.090	-2.062	-2.036	-2.007	-1.979	-1.950	-1.920	-1.890	-1.860	-1.831	-1.804	-1.775	-1.748	-1.720	-1.695	-1.670	-1.648	-1.625	-1.605	-1.586	-1.569	-1.554	-1.540	-1.530	-1.521	-1.514	-1.509	-1.508	-1.506	-1.510	-1.514	-1.521	-1.530	-1.541	-1.555	-1.571	-1.588	-1.609	-1.630	-1.654	-1.680	-1.708	-1.736	-1.766	-1.799	-1.831	-1.865	-1.900	-1.935	-1.971	-2.007	-2.045	-2.082	-2.120	-2.156	-2.194	-2.229	-2.265	-2.300	-2.334	-2.368	-2.399	-2.430	-2.459	-2.486	-2.512	-2.536	-2.560	-2.580	-2.599	-2.616	-2.630	-2.642	-2.652	-2.661	-2.666	-2.671	-2.671	-2.671	-2.668	-2.661	-2.654	-2.644	-2.632	-2.619	-2.601	-2.582	-2.562	-2.540	-2.516	-2.490	-2.462	-2.434	-2.402	-2.370	-2.338	-2.304	-2.268	-2.231	-2.194	-2.158	-2.119	-2.079	-2.041	-2.001	-1.961	-1.921	-1.882	-1.842	-1.802	-1.765	-1.726	-1.689	-1.651	-1.616	-1.581	-1.546	-1.514	-1.482	-1.452	-1.424	-1.395	-1.369	-1.345	-1.321	-1.299	-1.279	-1.260	-1.244	-1.229	-1.216	-1.204	-1.194	-1.185	-1.179	-1.174	-1.170	-1.168	-1.168	-1.169	-1.170	-1.175	-1.180	-1.185	-1.192	-1.201	-1.210	-1.220	-1.232	-1.244	-1.256	-1.270	-1.284	-1.298	-1.312	-1.326	-1.341	-1.356	-1.371	-1.386	-1.401	-1.416	-1.431	-1.442	-1.456	-1.470	-1.481	-1.494	-1.504	-1.514	-1.522	-1.531	-1.539	-1.545	-1.550	-1.554	-1.559	-1.560	-1.561	-1.561	-1.561	-1.560	-1.558	-1.554	-1.550	-1.545	-1.538	-1.531	-1.524	-1.515	-1.505	-1.496	-1.485	-1.474	-1.460	-1.449	-1.435	-1.421	-1.408	-1.392	-1.376	-1.361	-1.344	-1.329	-1.311	-1.295	-1.278	-1.260	-1.241	-1.224	-1.205	-1.188	-1.168	-1.150	-1.131	-1.112	-1.094	-1.075	-1.058	-1.039	-1.019	-1.000	-0.982	-0.965	-0.946	-0.928	-0.910	-0.892	-0.875	-0.856	-0.840	-0.824	-0.808	-0.791	-0.776	-0.761	-0.746	-0.732	-0.719	-0.705	-0.692	-0.680	-0.669	-0.658	-0.648	-0.638	-0.629	-0.620	-0.611	-0.605	-0.599	-0.592	-0.588	-0.584	-0.580	-0.578	-0.575	-0.574	-0.574	-0.574	-0.574	-0.575	-0.576	-0.578	-0.581	-0.584	-0.586	-0.590	-0.594	-0.598	-0.601	-0.605	-0.610	-0.614	-0.618	-0.621	-0.625	-0.629	-0.631	-0.632	-0.635	-0.634	-0.635	-0.634	-0.632	-0.629	-0.626	-0.620	-0.615	-0.608	-0.599	-0.589	-0.579	-0.564	-0.550	-0.535	-0.518	-0.499	-0.479	-0.458	-0.434	-0.408	-0.381	-0.354	-0.325	-0.292	-0.260	-0.226	-0.192	-0.156	-0.119	-0.080	-0.040	0.001	0.042	0.085	0.129	0.172	0.216	0.262	0.308	0.354	0.400	0.445	0.492	0.536	0.582	0.628	0.672	0.716	0.760	0.802	0.845	0.886	0.925	0.965	1.001	1.039	1.072	1.108	1.139	1.169	1.199	1.226	1.251	1.276	1.299	1.320	1.340	1.358	1.374	1.388	1.401	1.412	1.422	1.431	1.439	1.444	1.448	1.450	1.452	1.452	1.451	1.450	1.448	1.444	1.440	1.434	1.428	1.421	1.414	1.406	1.398	1.389	1.381	1.371	1.361	1.352	1.342	1.334	1.325	1.316	1.309	1.300	1.291	1.285	1.278	1.272	1.268	1.261	1.258	1.255	1.251	1.249	1.249	1.248	1.248	1.250	1.251	1.255	1.259	1.264	1.269	1.275	1.281	1.289	1.298	1.306	1.316	1.328	1.339	1.351	1.362	1.376	1.389	1.404	1.418	1.432	1.448	1.464	1.479	1.495	1.510	1.525	1.542	1.558	1.574	1.589	1.604	1.619	1.634	1.648	1.661	1.675	1.688	1.700	1.712	1.724	1.735	1.744	1.752	1.760	1.768	1.774	1.780	1.784	1.786	1.790	1.791	1.791	1.791	1.790	1.788	1.784	1.779	1.774	1.768	1.759	1.751	1.741	1.730	1.718	1.706	1.692	1.678	1.662	1.648	1.631	1.614	1.595	1.578	1.559	1.539	1.520	1.500	1.480	1.459	1.439	1.419	1.399	1.379	1.358	1.338	1.316	1.298	1.280	1.261	1.242	1.225	1.209	1.194	1.178	1.164	1.151	1.139	1.128	1.118	1.109	1.100	1.092	1.088	1.082	1.079	1.076	1.076	1.076	1.078	1.080	1.084	1.090	1.096	1.102	1.111	1.120	1.131	1.142	1.154	1.166	1.180	1.194	1.209	1.224	1.239	1.254	1.270	1.285	1.301	1.318	1.334	1.349	1.364	1.379	1.394	1.406	1.420	1.431	1.442	1.452	1.462	1.471	1.479	1.486	1.491	1.495	1.499	1.499	1.500	1.500	1.498	1.492	1.489	1.481	1.474	1.465	1.455	1.444	1.430	1.416	1.400	1.384	1.366	1.346	1.328	1.308	1.286	1.262	1.241	1.218	1.192	1.169	1.144	1.119	1.094	1.068	1.041	1.016	0.990	0.965	0.939	0.912	0.888	0.862	0.838	0.814	0.790	0.766	0.744	0.721	0.699	0.679	0.658	0.638	0.618	0.599	0.580	0.562	0.545	0.529	0.511	0.495	0.480	0.465	0.450	0.435	0.421	0.408	0.392	0.380	0.366	0.354	0.340	0.326	0.314	0.300	0.288	0.274	0.261	0.248	0.232	0.220	0.204	0.189	0.174	0.159	0.142	0.128	0.111	0.092	0.076	0.058	0.041	0.022	0.004	-0.015	-0.035	-0.055	-0.076	-0.096	-0.118	-0.140	-0.161	-0.184	-0.205	-0.229	-0.251	-0.274	-0.298	-0.320	-0.345	-0.370	-0.392	-0.418	-0.442	-0.466	-0.491	-0.515	-0.540	-0.565	-0.589	-0.614	-0.638	-0.661	-0.686	-0.710	-0.734	-0.758	-0.781	-0.804	-0.826	-0.850	-0.872	-0.894	-0.915	-0.938	-0.958	-0.979	-0.999	-1.018	-1.036	-1.055	-1.072	-1.090	-1.108	-1.124	-1.140	-1.154	-1.169	-1.182	-1.196	-1.208	-1.221	-1.231	-1.242	-1.252	-1.261	-1.270	-1.278	-1.284	-1.291	-1.296	-1.301	-1.305	-1.308	-1.311	-1.314	-1.315	-1.315	-1.316	-1.315	-1.314	-1.311	-1.310	-1.308	-1.304	-1.301	-1.298	-1.292	-1.288	-1.282	-1.278	-1.270	-1.265	-1.258	-1.251	-1.245	-1.240	-1.232	-1.225	-1.219	-1.214	-1.206	-1.200	-1.194	-1.186	-1.181	-1.175	-1.168	-1.162	-1.159	-1.152	-1.149	-1.144	-1.140	-1.136	-1.132	-1.130	-1.128	-1.125	-1.124	-1.121	-1.120	-1.118	-1.119	-1.119	-1.119	-1.119	-1.121	-1.121	-1.122	-1.124	-1.126	-1.129	-1.131	-1.132	-1.136	-1.138	-1.141	-1.142	-1.145	-1.148	-1.151	-1.154	-1.155	-1.158	-1.160	-1.161	-1.162	-1.162	-1.162	-1.162	-1.161	-1.160	-1.159	-1.158	-1.155	-1.151	-1.148	-1.144	-1.139	-1.134	-1.128	-1.121	-1.114	-1.106	-1.099	-1.090	-1.080	-1.071	-1.061	-1.050	-1.040	-1.028	-1.018	-1.005	-0.992	-0.980	-0.968	-0.955	-0.942	-0.929	-0.916	-0.904	-0.891	-0.879	-0.868	-0.856	-0.844	-0.834	-0.822	-0.812	-0.802	-0.794	-0.786	-0.779	-0.772	-0.766	-0.760	-0.755	-0.751	-0.750	-0.748	-0.745	-0.746	-0.746	-0.748	-0.750	-0.752	-0.758	-0.761	-0.768	-0.774	-0.781	-0.790	-0.798	-0.809	-0.819	-0.829	-0.840	-0.852	-0.866	-0.879	-0.892	-0.906	-0.920	-0.934	-0.949	-0.965	-0.981	-0.996	-1.011	-1.026	-1.042	-1.059	-1.074	-1.090	-1.105	-1.121	-1.135	-1.150	-1.165	-1.180	-1.194	-1.208	-1.221	-1.235	-1.249	-1.261	-1.274	-1.285	-1.299	-1.309	-1.320	-1.330	-1.340	-1.350	-1.360	-1.369	-1.378	-1.385	-1.394	-1.401	-1.408	-1.415	-1.421	-1.428	-1.432	-1.439	-1.442	-1.448	-1.450	-1.455	-1.458	-1.460	-1.462	-1.464	-1.465	-1.466	-1.466	-1.466	-1.465	-1.465	-1.464	-1.462	-1.460	-1.458	-1.454	-1.451	-1.448	-1.444	-1.439	-1.434	-1.428	-1.421	-1.415	-1.408	-1.400	-1.394	-1.385	-1.378	-1.368	-1.360	-1.350	-1.340	-1.332	-1.322	-1.311	-1.300	-1.290	-1.279	-1.268	-1.258	-1.246	-1.234	-1.222	-1.210	-1.198	-1.185	-1.174	-1.161	-1.149	-1.136	-1.124	-1.111	-1.099	-1.086	-1.074	-1.062	-1.050	-1.036	-1.024	-1.012	-1.000	-0.989	-0.978	-0.965	-0.954	-0.941	-0.930	-0.919	-0.908	-0.896	-0.885	-0.874	-0.862	-0.851	-0.840	-0.830	-0.819	-0.808	-0.796	-0.786	-0.775	-0.764	-0.754	-0.742	-0.732	-0.721	-0.710	-0.700	-0.689	-0.678	-0.666	-0.655	-0.644	-0.632	-0.621	-0.611	-0.599	-0.586	-0.575	-0.562	-0.550	-0.539	-0.526	-0.512	-0.500	-0.488	-0.474	-0.461	-0.448	-0.434	-0.419	-0.405	-0.391	-0.378	-0.362	-0.346	-0.332	-0.316	-0.301	-0.286	-0.271	-0.256	-0.240	-0.224	-0.209	-0.192	-0.178	-0.162	-0.146	-0.131	-0.116	-0.101	-0.086	-0.070	-0.056	-0.042	-0.029	-0.016	-0.002	0.010	0.021	0.032	0.045	0.055	0.064	0.074	0.084	0.091	0.099	0.106	0.112	0.119	0.122	0.128	0.131	0.132	0.135	0.136	0.138	0.138	0.138	0.136	0.135	0.132	0.130	0.126	0.121	0.116	0.112	0.108	0.100	0.095	0.088	0.081	0.074	0.068	0.060	0.052	0.042	0.035	0.028	0.020	0.010	0.002	-0.006	-0.015	-0.024	-0.031	-0.040	-0.050	-0.059	-0.066	-0.076	-0.085	-0.094	-0.102	-0.110	-0.120	-0.130	-0.138	-0.148	-0.156	-0.166	-0.175	-0.185	-0.196	-0.206	-0.216	-0.228	-0.238	-0.250	-0.261	-0.274	-0.286	-0.298	-0.311	-0.324	-0.339	-0.352	-0.366	-0.381	-0.396	-0.411	-0.426	-0.442	-0.458	-0.474	-0.490	-0.506	-0.521	-0.539	-0.555	-0.570	-0.586	-0.601	-0.618	-0.632	-0.648	-0.661	-0.676	-0.691	-0.706	-0.719	-0.731	-0.744	-0.756	-0.768	-0.779	-0.789	-0.798	-0.806	-0.814	-0.822	-0.829	-0.835	-0.841	-0.845	-0.850	-0.854	-0.856	-0.859	-0.861	-0.862	-0.862	-0.862	-0.861	-0.861	-0.861	-0.860	-0.858	-0.856	-0.852	-0.850	-0.846	-0.844	-0.840	-0.835	-0.831	-0.826	-0.822	-0.818	-0.812	-0.809	-0.802	-0.798	-0.792	-0.788	-0.782	-0.776	-0.772	-0.766	-0.761	-0.755	-0.750	-0.745	-0.740	-0.734	-0.729	-0.722	-0.716	-0.711	-0.705	-0.699	-0.691	-0.685	-0.679	-0.672	-0.665	-0.658	-0.650	-0.642	-0.635	-0.628	-0.620	-0.611	-0.604	-0.595	-0.586	-0.578	-0.569	-0.560	-0.550	-0.541	-0.532	-0.524	-0.514	-0.504	-0.495	-0.485	-0.476	-0.466	-0.456	-0.449	-0.438	-0.430	-0.420	-0.411	-0.404	-0.396	-0.388	-0.380	-0.372	-0.365	-0.358	-0.352	-0.345	-0.340	-0.335	-0.329	-0.325	-0.320	-0.315	-0.312	-0.309	-0.305	-0.304	-0.302	-0.299	-0.298	-0.296	-0.296	-0.295	-0.294	-0.294	-0.294	-0.294	-0.294	-0.294	-0.295	-0.294	-0.295	-0.296	-0.296	-0.298	-0.299	-0.300	-0.301	-0.301	-0.302	-0.304	-0.304	-0.305	-0.305	-0.305	-0.305	-0.305	-0.305	-0.305	-0.304	-0.304	-0.304	-0.302	-0.301	-0.300	-0.299	-0.298	-0.295	-0.294	-0.292	-0.291	-0.289	-0.286	-0.285	-0.282	-0.279	-0.278	-0.275	-0.270	-0.268	-0.264	-0.261	-0.256	-0.254	-0.250	-0.246	-0.242	-0.238	-0.234	-0.229	-0.222	-0.219	-0.214	-0.208	-0.204	-0.198	-0.191	-0.184	-0.179	-0.171	-0.165	-0.156	-0.150	-0.141	-0.132	-0.124	-0.115	-0.105	-0.096	-0.085	-0.075	-0.064	-0.052	-0.041	-0.030	-0.016	-0.004	0.009	0.022	0.035	0.049	0.064	0.078	0.091	0.106	0.122	0.138	0.152	0.169	0.184	0.200	0.216	0.231	0.248	0.262	0.279	0.294	0.310	0.325	0.339	0.354	0.368	0.381	0.395	0.409	0.422	0.434	0.445	0.456	0.466	0.476	0.485	0.495	0.502	0.509	0.516	0.521	0.526	0.531	0.534	0.536	0.538	0.539	0.539	0.538	0.536	0.534	0.530	0.525	0.520	0.515	0.507	0.500	0.492	0.484	0.474	0.462	0.452	0.440	0.426	0.414	0.400	0.386	0.370	0.355	0.340	0.325	0.308	0.290	0.274	0.256	0.240	0.221	0.205	0.186	0.169	0.152	0.134	0.116	0.100	0.082	0.068	0.050	0.035	0.019	0.004	-0.010	-0.024	-0.036	-0.049	-0.060	-0.072	-0.082	-0.092	-0.101	-0.110	-0.116	-0.122	-0.130	-0.134	-0.139	-0.142	-0.145	-0.148	-0.150	-0.151	-0.151	-0.150	-0.148	-0.148	-0.145	-0.140	-0.138	-0.134	-0.130	-0.124	-0.119	-0.114	-0.109	-0.101	-0.096	-0.091	-0.084	-0.078	-0.072	-0.066	-0.061	-0.056	-0.051	-0.046	-0.042	-0.039	-0.038	-0.035	-0.032	-0.031	-0.030	-0.031	-0.030	-0.031	-0.035	-0.038	-0.040	-0.045	-0.050	-0.056	-0.062	-0.070	-0.079	-0.086	-0.098	-0.106	-0.118	-0.129	-0.141	-0.155	-0.168	-0.181	-0.196	-0.210	-0.225	-0.241	-0.256	-0.272	-0.289	-0.305	-0.320	-0.336	-0.352	-0.368	-0.385	-0.400	-0.415	-0.431	-0.446	-0.460	-0.474	-0.489	-0.501	-0.515	-0.526	-0.539	-0.550	-0.561	-0.571	-0.580	-0.590	-0.598	-0.604	-0.611	-0.616	-0.622	-0.626	-0.630	-0.634	-0.636	-0.636	-0.638	-0.639	-0.638	-0.636	-0.635	-0.632	-0.630	-0.626	-0.621	-0.618	-0.612	-0.608	-0.601	-0.595	-0.588	-0.580	-0.572	-0.564	-0.556	-0.546	-0.539	-0.529	-0.520	-0.510	-0.501	-0.491	-0.481	-0.471	-0.461	-0.452	-0.442	-0.434	-0.425	-0.416	-0.406	-0.399	-0.390	-0.382	-0.375	-0.368	-0.361	-0.354	-0.349	-0.344	-0.338	-0.332	-0.329	-0.325	-0.322	-0.320	-0.316	-0.316	-0.314	-0.314	-0.314	-0.315	-0.316	-0.319	-0.321	-0.325	-0.329	-0.332	-0.338	-0.345	-0.350	-0.358	-0.366	-0.374	-0.382	-0.391	-0.401	-0.411	-0.422	-0.434	-0.445	-0.458	-0.470	-0.482	-0.495	-0.509	-0.522	-0.536	-0.551	-0.565	-0.579	-0.594	-0.609	-0.622	-0.636	-0.650	-0.665	-0.679	-0.692	-0.705	-0.719	-0.730	-0.741	-0.754	-0.765	-0.775	-0.785	-0.795	-0.804	-0.811	-0.819	-0.825	-0.831	-0.836	-0.840	-0.844	-0.848	-0.849	-0.849	-0.849	-0.848	-0.848	-0.844	-0.841	-0.836	-0.831	-0.825	-0.819	-0.810	-0.802	-0.794	-0.784	-0.771	-0.760	-0.749	-0.736	-0.722	-0.709	-0.692	-0.679	-0.661	-0.646	-0.630	-0.612	-0.596	-0.579	-0.561	-0.542	-0.525	-0.509	-0.491	-0.474	-0.458	-0.441	-0.425	-0.408	-0.392	-0.378	-0.362	-0.349	-0.336	-0.324	-0.311	-0.301	-0.292	-0.282	-0.276	-0.269	-0.265	-0.260	-0.258	-0.255	-0.255	-0.256	-0.258	-0.261	-0.266	-0.271	-0.278	-0.286	-0.296	-0.306	-0.319	-0.331	-0.346	-0.360	-0.378	-0.395	-0.412	-0.431	-0.451	-0.471	-0.492	-0.512	-0.535	-0.558	-0.580	-0.601	-0.625	-0.646	-0.669	-0.690	-0.711	-0.732	-0.752	-0.772	-0.791	-0.809	-0.825	-0.841	-0.856	-0.870	-0.882	-0.892	-0.902	-0.911	-0.918	-0.921	-0.926	-0.929	-0.929	-0.929	-0.926	-0.922	-0.918	-0.910	-0.902	-0.894	-0.884	-0.871	-0.859	-0.844	-0.829	-0.812	-0.796	-0.779	-0.760	-0.742	-0.724	-0.704	-0.685	-0.665	-0.646	-0.628	-0.609	-0.590	-0.572	-0.554	-0.536	-0.521	-0.505	-0.490	-0.476	-0.465	-0.454	-0.444	-0.434	-0.425	-0.419	-0.412	-0.408	-0.404	-0.402	-0.400	-0.400	-0.400	-0.401	-0.404	-0.406	-0.410	-0.414	-0.419	-0.425	-0.430	-0.435	-0.441	-0.449	-0.452	-0.458	-0.464	-0.469	-0.472	-0.476	-0.479	-0.481	-0.482	-0.482	-0.481	-0.479	-0.476	-0.470	-0.464	-0.456	-0.446	-0.434	-0.420	-0.405	-0.388	-0.369	-0.349	-0.326	-0.301	-0.275	-0.248	-0.216	-0.184	-0.150	-0.115	-0.076	-0.038	0.004	0.045	0.090	0.135	0.182	0.231	0.281	0.332	0.384	0.438	0.491	0.546	0.601	0.659	0.715	0.772	0.830	0.889	0.949	1.005	1.064	1.121	1.181	1.238	1.296	1.354	1.410	1.466	1.521	1.578	1.631	1.684	1.735	1.786	1.836	1.884	1.931	1.979	2.022	2.065	2.106	2.148	2.185	2.221	2.258	2.291	2.322	2.352	2.380	2.406	2.431	2.455	2.475	2.495	2.511	2.526	2.541	2.552	2.562	2.572	2.579	2.584	2.588	2.589	2.590	2.588	2.585	2.580	2.575	2.568	2.559	2.550	2.540	2.529	2.515	2.501	2.486	2.470	2.452	2.435	2.416	2.395	2.375	2.354	2.331	2.309	2.285	2.261	2.236	2.211	2.185	2.159	2.131	2.105	2.076	2.049	2.018	1.989	1.959	1.928	1.896	1.865	1.832	1.800	1.766	1.732	1.698	1.664	1.628	1.591	1.555	1.518	1.479	1.441	1.402	1.362	1.322	1.281	1.241	1.198	1.156	1.112	1.069	1.022	0.976	0.930	0.884	0.836	0.788	0.740	0.690	0.639	0.588	0.536	0.485	0.431	0.379	0.325	0.271	0.216	0.161	0.106	0.050	-0.006	-0.062	-0.120	-0.178	-0.235	-0.291	-0.350	-0.409	-0.466	-0.525	-0.584	-0.642	-0.700	-0.759	-0.816	-0.874	-0.931	-0.989	-1.045	-1.102	-1.159	-1.215	-1.271	-1.325	-1.380	-1.435	-1.488	-1.541	-1.594	-1.645	-1.695	-1.746	-1.796	-1.845	-1.894	-1.940	-1.986	-2.034	-2.079	-2.122	-2.166	-2.210	-2.252	-2.294	-2.335	-2.375	-2.414	-2.452	-2.491	-2.529	-2.565	-2.602	-2.638	-2.672	-2.708	-2.741	-2.775	-2.809	-2.842	-2.874	-2.906	-2.939	-2.971	-3.002	-3.034	-3.065	-3.096	-3.128	-3.160	-3.191	-3.224	-3.255	-3.286	-3.319	-3.351	-3.382	-3.415	-3.449	-3.481	-3.514	-3.548	-3.581	-3.614	-3.648	-3.682	-3.716	-3.751	-3.788	-3.822	-3.856	-3.891	-3.928	-3.962	-3.998	-4.034	-4.069	-4.104	-4.140	-4.176	-4.211	-4.245	-4.280	-4.315	-4.350	-4.384	-4.416	-4.450	-4.484	-4.516	-4.548	-4.579	-4.611	-4.642	-4.672	-4.704	-4.734	-4.761	-4.791	-4.819	-4.846	-4.875	-4.900	-4.928	-4.954	-4.979	-5.004	-5.029	-5.052	-5.076	-5.100	-5.124	-5.148	-5.169	-5.191	-5.214	-5.235	-5.258	-5.279	-5.300	-5.322	-5.342	-5.365	-5.388	-5.408	-5.429	-5.450	-5.472	-5.494	-5.514	-5.536	-5.558	-5.579	-5.601	-5.622	-5.644	-5.665	-5.688	-5.708	-5.730	-5.750	-5.771	-5.792	-5.814	-5.834	-5.855	-5.875	-5.896	-5.916	-5.935	-5.955	-5.974	-5.994	-6.011	-6.029	-6.045	-6.062	-6.079	-6.095	-6.109	-6.124	-6.138	-6.150	-6.162	-6.174	-6.184	-6.194	-6.202	-6.210	-6.219	-6.225	-6.231	-6.235	-6.240	-6.241	-6.244	-6.245	-6.245	-6.242	-6.241	-6.239	-6.232	-6.228	-6.221	-6.214	-6.205	-6.195	-6.184	-6.172	-6.160	-6.146	-6.131	-6.115	-6.098	-6.080	-6.059	-6.040	-6.018	-5.995	-5.974	-5.949	-5.922	-5.896	-5.868	-5.840	-5.810	-5.780	-5.748	-5.715	-5.682	-5.648	-5.612	-5.575	-5.538	-5.500	-5.461	-5.421	-5.380	-5.339	-5.295	-5.252	-5.208	-5.162	-5.116	-5.070	-5.022	-4.975	-4.926	-4.878	-4.826	-4.776	-4.725	-4.672	-4.619	-4.566	-4.511	-4.456	-4.401	-4.345	-4.288	-4.230	-4.172	-4.114	-4.054	-3.994	-3.934	-3.872	-3.811	-3.749	-3.686	-3.622	-3.559	-3.495	-3.429	-3.364	-3.298	-3.231	-3.164	-3.096	-3.029	-2.960	-2.892	-2.822	-2.752	-2.682	-2.612	-2.541	-2.470	-2.398	-2.325	-2.254	-2.180	-2.108	-2.035	-1.962	-1.889	-1.816	-1.742	-1.669	-1.596	-1.522	-1.450	-1.378	-1.305	-1.232	-1.161	-1.089	-1.018	-0.949	-0.879	-0.810	-0.741	-0.675	-0.608	-0.542	-0.478	-0.415	-0.351	-0.290	-0.230	-0.171	-0.114	-0.058	-0.004	0.050	0.104	0.154	0.202	0.251	0.298	0.342	0.386	0.429	0.470	0.509	0.546	0.584	0.619	0.652	0.684	0.715	0.745	0.774	0.800	0.826	0.851	0.874	0.898	0.920	0.940	0.959	0.979	0.998	1.014	1.031	1.048	1.064	1.078	1.092	1.106	1.121	1.135	1.148	1.160	1.174	1.186	1.199	1.211	1.224	1.236	1.249	1.261	1.274	1.286	1.299	1.312	1.325	1.338	1.350	1.364	1.376	1.390	1.402	1.418	1.430	1.444	1.456	1.470	1.482	1.496	1.510	1.522	1.535	1.548	1.561	1.572	1.585	1.596	1.606	1.618	1.628	1.636	1.645	1.654	1.661	1.668	1.674	1.679	1.682	1.686	1.689	1.690	1.691	1.690	1.689	1.686	1.682	1.678	1.672	1.665	1.656	1.646	1.636	1.625	1.611	1.598	1.581	1.565	1.546	1.528	1.506	1.486	1.462	1.439	1.414	1.390	1.364	1.336	1.308	1.279	1.249	1.218	1.186	1.155	1.122	1.090	1.056	1.022	0.988	0.955	0.920	0.885	0.851	0.816	0.780	0.746	0.712	0.678	0.642	0.610	0.576	0.542	0.510	0.478	0.446	0.414	0.382	0.354	0.324	0.294	0.266	0.239	0.211	0.184	0.159	0.134	0.110	0.086	0.062	0.041	0.020	-0.001	-0.021	-0.039	-0.058	-0.075	-0.092	-0.108	-0.122	-0.139	-0.151	-0.165	-0.176	-0.189	-0.200	-0.209	-0.219	-0.228	-0.235	-0.242	-0.249	-0.255	-0.261	-0.266	-0.270	-0.275	-0.278	-0.280	-0.282	-0.285	-0.285	-0.288	-0.288	-0.288	-0.286	-0.286	-0.286	-0.285	-0.284	-0.282	-0.281	-0.279	-0.278	-0.275	-0.274	-0.272	-0.270	-0.268	-0.265	-0.264	-0.262	-0.262	-0.262	-0.260	-0.261	-0.261	-0.262	-0.262	-0.264	-0.265	-0.266	-0.270	-0.272	-0.276	-0.279	-0.282	-0.288	-0.292	-0.298	-0.302	-0.309	-0.315	-0.321	-0.328	-0.335	-0.341	-0.348	-0.355	-0.361	-0.369	-0.375	-0.381	-0.388	-0.395	-0.400	-0.406	-0.411	-0.416	-0.421	-0.425	-0.428	-0.430	-0.431	-0.434	-0.435	-0.434	-0.432	-0.431	-0.429	-0.425	-0.421	-0.418	-0.410	-0.404	-0.398	-0.390	-0.380	-0.371	-0.361	-0.351	-0.340	-0.329	-0.318	-0.305	-0.294	-0.280	-0.268	-0.255	-0.241	-0.229	-0.216	-0.204	-0.190	-0.179	-0.168	-0.156	-0.145	-0.136	-0.128	-0.121	-0.114	-0.108	-0.104	-0.099	-0.098	-0.096	-0.098	-0.099	-0.102	-0.108	-0.112	-0.120	-0.129	-0.140	-0.151	-0.165	-0.181	-0.198	-0.216	-0.235	-0.258	-0.279	-0.302	-0.328	-0.355	-0.382	-0.412	-0.442	-0.474	-0.506	-0.539	-0.572	-0.608	-0.644	-0.680	-0.716	-0.754	-0.792	-0.830	-0.868	-0.908	-0.945	-0.984	-1.022	-1.061	-1.098	-1.135	-1.172	-1.210	-1.246	-1.282	-1.318	-1.351	-1.385	-1.418	-1.450	-1.481	-1.511	-1.540	-1.568	-1.594	-1.619	-1.644	-1.668	-1.689	-1.709	-1.729	-1.748	-1.765	-1.780	-1.796	-1.810	-1.821	-1.832	-1.842	-1.851	-1.859	-1.866	-1.871	-1.875	-1.879	-1.881	-1.885	-1.886	-1.885	-1.885	-1.884	-1.881	-1.879	-1.876	-1.874	-1.870	-1.865	-1.861	-1.858	-1.852	-1.846	-1.842	-1.839	-1.834	-1.830	-1.825	-1.822	-1.819	-1.816	-1.814	-1.811	-1.810	-1.810	-1.810	-1.810	-1.812	-1.814	-1.818	-1.821	-1.826	-1.831	-1.838	-1.845	-1.854	-1.861	-1.872	-1.884	-1.895	-1.908	-1.921	-1.935	-1.951	-1.968	-1.984	-2.002	-2.020	-2.040	-2.060	-2.081	-2.102	-2.124	-2.146	-2.169	-2.191	-2.216	-2.240	-2.264	-2.288	-2.314	-2.338	-2.362	-2.388	-2.414	-2.438	-2.462	-2.489	-2.512	-2.536	-2.561	-2.585	-2.609	-2.632	-2.655	-2.679	-2.700	-2.721	-2.742	-2.762	-2.784	-2.802	-2.822	-2.841	-2.858	-2.875	-2.891	-2.908	-2.922	-2.938	-2.951	-2.965	-2.976	-2.988	-3.000	-3.010	-3.019	-3.028	-3.036	-3.044	-3.050	-3.056	-3.062	-3.066	-3.070	-3.072	-3.075	-3.078	-3.079	-3.080	-3.080	-3.078	-3.078	-3.075	-3.072	-3.069	-3.065	-3.061	-3.056	-3.049	-3.044	-3.039	-3.031	-3.022	-3.015	-3.008	-2.999	-2.990	-2.981	-2.972	-2.961	-2.952	-2.942	-2.934	-2.924	-2.914	-2.905	-2.895	-2.886	-2.878	-2.869	-2.861	-2.852	-2.846	-2.840	-2.834	-2.829	-2.825	-2.822	-2.819	-2.819	-2.818	-2.819	-2.820	-2.822	-2.826	-2.831	-2.838	-2.844	-2.852	-2.862	-2.874	-2.884	-2.898	-2.911	-2.926	-2.944	-2.960	-2.979	-2.999	-3.019	-3.041	-3.064	-3.085	-3.109	-3.135	-3.160	-3.184	-3.211	-3.238	-3.264	-3.290	-3.318	-3.345	-3.371	-3.399	-3.425	-3.451	-3.476	-3.501	-3.526	-3.550	-3.572	-3.595	-3.616	-3.635	-3.655	-3.674	-3.689	-3.705	-3.718	-3.730	-3.741	-3.751	-3.758	-3.765	-3.769	-3.771	-3.771	-3.771	-3.770	-3.764	-3.758	-3.750	-3.740	-3.729	-3.715	-3.700	-3.682	-3.665	-3.645	-3.622	-3.599	-3.574	-3.548	-3.521	-3.491	-3.460	-3.429	-3.395	-3.361	-3.326	-3.290	-3.252	-3.215	-3.176	-3.136	-3.098	-3.056	-3.015	-2.974	-2.932	-2.891	-2.849	-2.808	-2.766	-2.725	-2.684	-2.642	-2.600	-2.560	-2.520	-2.482	-2.444	-2.406	-2.369	-2.334	-2.298	-2.262	-2.229	-2.198	-2.166	-2.135	-2.108	-2.080	-2.052	-2.027	-2.004	-1.981	-1.959	-1.938	-1.919	-1.901	-1.885	-1.869	-1.854	-1.840	-1.829	-1.818	-1.808	-1.799	-1.790	-1.782	-1.776	-1.771	-1.766	-1.762	-1.759	-1.756	-1.755	-1.752	-1.752	-1.751	-1.751	-1.752	-1.752	-1.752	-1.754	-1.755	-1.755	-1.756	-1.756	-1.759	-1.759	-1.760	-1.759	-1.760	-1.759	-1.759	-1.758	-1.755	-1.752	-1.749	-1.746	-1.742	-1.739	-1.732	-1.728	-1.721	-1.714	-1.706	-1.698	-1.690	-1.679	-1.670	-1.659	-1.648	-1.635	-1.622	-1.611	-1.598	-1.584	-1.570	-1.555	-1.540	-1.525	-1.509	-1.494	-1.478	-1.460	-1.444	-1.426	-1.409	-1.391	-1.375	-1.358	-1.340	-1.322	-1.306	-1.290	-1.272	-1.256	-1.240	-1.224	-1.208	-1.194	-1.180	-1.166	-1.155	-1.141	-1.130	-1.121	-1.110	-1.101	-1.095	-1.088	-1.081	-1.078	-1.074	-1.071	-1.070	-1.070	-1.071	-1.074	-1.078	-1.084	-1.090	-1.099	-1.109	-1.119	-1.131	-1.145	-1.160	-1.178	-1.195	-1.214	-1.235	-1.256	-1.279	-1.302	-1.329	-1.354	-1.380	-1.408	-1.435	-1.465	-1.494	-1.524	-1.555	-1.584	-1.615	-1.645	-1.675	-1.705	-1.734	-1.762	-1.790	-1.819	-1.845	-1.870	-1.894	-1.918	-1.939	-1.960	-1.980	-1.996	-2.013	-2.026	-2.038	-2.047	-2.056	-2.062	-2.066	-2.066	-2.066	-2.065	-2.059	-2.052	-2.045	-2.034	-2.021	-2.005	-1.990	-1.974	-1.954	-1.931	-1.909	-1.885	-1.860	-1.834	-1.806	-1.779	-1.750	-1.721	-1.694	-1.664	-1.634	-1.606	-1.576	-1.549	-1.522	-1.495	-1.470	-1.446	-1.422	-1.402	-1.381	-1.364	-1.346	-1.332	-1.321	-1.310	-1.304	-1.298	-1.295	-1.294	-1.295	-1.299	-1.305	-1.314	-1.325	-1.339	-1.355	-1.374	-1.392	-1.416	-1.441	-1.468	-1.495	-1.525	-1.556	-1.590	-1.625	-1.659	-1.695	-1.734	-1.771	-1.810	-1.848	-1.888	-1.926	-1.965	-2.004	-2.041	-2.079	-2.115	-2.150	-2.185	-2.218	-2.249	-2.278	-2.306	-2.332	-2.356	-2.379	-2.400	-2.418	-2.432	-2.446	-2.456	-2.465	-2.470	-2.475	-2.475	-2.472	-2.469	-2.462	-2.452	-2.441	-2.426	-2.410	-2.391	-2.370	-2.346	-2.321	-2.294	-2.264	-2.234	-2.201	-2.165	-2.129	-2.092	-2.054	-2.014	-1.972	-1.930	-1.889	-1.848	-1.804	-1.760	-1.716	-1.674	-1.629	-1.586	-1.542	-1.501	-1.460	-1.419	-1.379	-1.340	-1.301	-1.266	-1.230	-1.196	-1.164	-1.134	-1.104	-1.076	-1.051	-1.026	-1.006	-0.985	-0.966	-0.951	-0.936	-0.924	-0.914	-0.906	-0.900	-0.896	-0.894	-0.892	-0.894	-0.898	-0.901	-0.909	-0.916	-0.925	-0.935	-0.948	-0.961	-0.974	-0.990	-1.006	-1.024	-1.041	-1.060	-1.079	-1.099	-1.119	-1.139	-1.159	-1.179	-1.200	-1.220	-1.241	-1.260	-1.280	-1.299	-1.316	-1.335	-1.352	-1.368	-1.382	-1.398	-1.411	-1.424	-1.435	-1.446	-1.455	-1.464	-1.471	-1.478	-1.482	-1.488	-1.490	-1.492	-1.494	-1.494	-1.492	-1.491	-1.489	-1.485	-1.480	-1.475	-1.470	-1.462	-1.455	-1.449	-1.439	-1.429	-1.419	-1.409	-1.398	-1.386	-1.374	-1.361	-1.349	-1.335	-1.320	-1.306	-1.292	-1.279	-1.264	-1.249	-1.231	-1.216	-1.201	-1.185	-1.168	-1.151	-1.135	-1.119	-1.101	-1.084	-1.068	-1.049	-1.031	-1.014	-0.996	-0.978	-0.960	-0.942	-0.925	-0.906	-0.889	-0.871	-0.852	-0.835	-0.818	-0.800	-0.782	-0.766	-0.749	-0.732	-0.716	-0.700	-0.685	-0.669	-0.655	-0.640	-0.626	-0.612	-0.599	-0.586	-0.574	-0.564	-0.552	-0.542	-0.534	-0.525	-0.518	-0.509	-0.502	-0.498	-0.491	-0.486	-0.481	-0.479	-0.475	-0.471	-0.470	-0.469	-0.466	-0.465	-0.465	-0.465	-0.464	-0.464	-0.465	-0.465	-0.465	-0.464	-0.464	-0.464	-0.462	-0.461	-0.460	-0.459	-0.456	-0.452	-0.449	-0.445	-0.439	-0.432	-0.425	-0.418	-0.406	-0.396	-0.385	-0.372	-0.358	-0.342	-0.325	-0.306	-0.288	-0.266	-0.244	-0.220	-0.195	-0.168	-0.140	-0.111	-0.081	-0.050	-0.016	0.018	0.054	0.089	0.128	0.166	0.205	0.246	0.288	0.329	0.372	0.415	0.460	0.504	0.549	0.595	0.640	0.685	0.730	0.776	0.822	0.868	0.911	0.956	1.000	1.044	1.086	1.128	1.169	1.209	1.246	1.285	1.321	1.356	1.389	1.421	1.452	1.482	1.510	1.536	1.560	1.584	1.605	1.625	1.642	1.660	1.675	1.688	1.699	1.709	1.718	1.724	1.729	1.732	1.735	1.735	1.735	1.732	1.730	1.726	1.720	1.714	1.706	1.700	1.690	1.680	1.670	1.659	1.648	1.636	1.624	1.611	1.599	1.586	1.575	1.562	1.551	1.539	1.528	1.516	1.508	1.498	1.488	1.480	1.472	1.466	1.460	1.456	1.452	1.450	1.449	1.448	1.448	1.450	1.452	1.456	1.461	1.468	1.475	1.484	1.492	1.504	1.515	1.528	1.541	1.554	1.570	1.586	1.602	1.620	1.638	1.656	1.675	1.694	1.714	1.735	1.754	1.774	1.795	1.815	1.835	1.855	1.874	1.895	1.912	1.930	1.949	1.966	1.981	1.998	2.013	2.026	2.038	2.050	2.060	2.070	2.078	2.085	2.090	2.096	2.099	2.100	2.101	2.100	2.099	2.095	2.089	2.082	2.076	2.068	2.056	2.045	2.033	2.019	2.002	1.989	1.970	1.951	1.934	1.914	1.894	1.872	1.851	1.830	1.808	1.785	1.762	1.739	1.716	1.694	1.671	1.648	1.625	1.602	1.582	1.561	1.540	1.521	1.502	1.484	1.468	1.451	1.438	1.424	1.410	1.400	1.389	1.381	1.372	1.368	1.362	1.360	1.359	1.359	1.359	1.361	1.365	1.371	1.379	1.386	1.398	1.408	1.420	1.432	1.448	1.464	1.480	1.498	1.515	1.535	1.555	1.575	1.596	1.618	1.639	1.660	1.682	1.705	1.726	1.749	1.770	1.792	1.812	1.834	1.854	1.872	1.890	1.909	1.925	1.939	1.954	1.968	1.980	1.990	2.001	2.010	2.016	2.021	2.025	2.029	2.030	2.030	2.027	2.024	2.020	2.014	2.006	1.999	1.988	1.976	1.964	1.950	1.934	1.918	1.899	1.880	1.861	1.839	1.819	1.795	1.772	1.748	1.724	1.698	1.672	1.646	1.620	1.592	1.565	1.538	1.511	1.484	1.456	1.429	1.401	1.375	1.349	1.322	1.296	1.270	1.245	1.220	1.196	1.172	1.149	1.126	1.104	1.082	1.061	1.040	1.020	1.000	0.980	0.962	0.944	0.925	0.909	0.892	0.875	0.859	0.842	0.826	0.810	0.795	0.781	0.765	0.750	0.734	0.719	0.705	0.689	0.674	0.658	0.640	0.624	0.609	0.591	0.572	0.555	0.538	0.519	0.499	0.480	0.460	0.439	0.418	0.396	0.374	0.350	0.326	0.302	0.278	0.252	0.226	0.199	0.172	0.145	0.118	0.089	0.060	0.031	0.001	-0.030	-0.060	-0.091	-0.122	-0.155	-0.185	-0.218	-0.250	-0.281	-0.314	-0.348	-0.379	-0.410	-0.442	-0.474	-0.505	-0.536	-0.568	-0.598	-0.628	-0.658	-0.686	-0.715	-0.742	-0.769	-0.796	-0.822	-0.846	-0.871	-0.895	-0.919	-0.940	-0.960	-0.981	-1.000	-1.019	-1.035	-1.052	-1.068	-1.081	-1.096	-1.109	-1.120	-1.131	-1.140	-1.150	-1.158	-1.165	-1.171	-1.176	-1.180	-1.185	-1.188	-1.190	-1.192	-1.192	-1.194	-1.192	-1.192	-1.191	-1.190	-1.188	-1.186	-1.184	-1.180	-1.178	-1.174	-1.170	-1.168	-1.162	-1.159	-1.155	-1.152	-1.149	-1.145	-1.141	-1.139	-1.135	-1.131	-1.129	-1.126	-1.124	-1.121	-1.119	-1.119	-1.116	-1.114	-1.112	-1.112	-1.111	-1.110	-1.110	-1.110	-1.109	-1.109	-1.109	-1.109	-1.109	-1.109	-1.109	-1.109	-1.108	-1.109	-1.109	-1.108	-1.108	-1.108	-1.108	-1.106	-1.105	-1.105	-1.104	-1.100	-1.099	-1.096	-1.094	-1.091	-1.088	-1.084	-1.080	-1.075	-1.070	-1.065	-1.060	-1.052	-1.048	-1.040	-1.032	-1.025	-1.018	-1.008	-0.999	-0.989	-0.980	-0.969	-0.959	-0.948	-0.938	-0.926	-0.915	-0.904	-0.891	-0.879	-0.868	-0.855	-0.842	-0.830	-0.818	-0.805	-0.792	-0.780	-0.768	-0.755	-0.742	-0.730	-0.718	-0.706	-0.695	-0.685	-0.672	-0.662	-0.654	-0.642	-0.634	-0.625	-0.616	-0.610	-0.601	-0.595	-0.589	-0.584	-0.578	-0.574	-0.570	-0.566	-0.564	-0.561	-0.559	-0.559	-0.559	-0.559	-0.560	-0.562	-0.564	-0.566	-0.570	-0.574	-0.579	-0.582	-0.589	-0.595	-0.601	-0.609	-0.615	-0.624	-0.632	-0.641	-0.650	-0.660	-0.670	-0.680	-0.689	-0.700	-0.710	-0.721	-0.731	-0.742	-0.754	-0.765	-0.776	-0.789	-0.799	-0.810	-0.821	-0.832	-0.844	-0.855	-0.865	-0.878	-0.888	-0.898	-0.908	-0.918	-0.928	-0.938	-0.948	-0.958	-0.965	-0.975	-0.984	-0.992	-1.001	-1.009	-1.016	-1.025	-1.031	-1.039	-1.046	-1.052	-1.059	-1.065	-1.072	-1.078	-1.084	-1.089	-1.095	-1.100	-1.104	-1.109	-1.114	-1.116	-1.120	-1.125	-1.129	-1.131	-1.132	-1.136	-1.139	-1.140	-1.142	-1.144	-1.145	-1.146	-1.148	-1.149	-1.149	-1.149	-1.149	-1.148	-1.148	-1.146	-1.145	-1.144	-1.141	-1.139	-1.136	-1.134	-1.130	-1.128	-1.122	-1.119	-1.115	-1.110	-1.106	-1.101	-1.096	-1.090	-1.084	-1.078	-1.071	-1.064	-1.058	-1.049	-1.041	-1.034	-1.025	-1.016	-1.006	-0.998	-0.989	-0.979	-0.969	-0.959	-0.948	-0.936	-0.926	-0.914	-0.904	-0.890	-0.879	-0.868	-0.855	-0.842	-0.830	-0.818	-0.805	-0.792	-0.780	-0.766	-0.754	-0.740	-0.728	-0.715	-0.701	-0.689	-0.678	-0.664	-0.650	-0.639	-0.626	-0.615	-0.602	-0.591	-0.580	-0.569	-0.558	-0.546	-0.536	-0.526	-0.514	-0.504	-0.494	-0.485	-0.475	-0.465	-0.456	-0.446	-0.438	-0.429	-0.420	-0.411	-0.401	-0.392	-0.384	-0.374	-0.364	-0.355	-0.345	-0.334	-0.324	-0.314	-0.302	-0.291	-0.280	-0.269	-0.255	-0.242	-0.229	-0.215	-0.201	-0.185	-0.170	-0.155	-0.139	-0.121	-0.105	-0.086	-0.069	-0.049	-0.030	-0.011	0.010	0.029	0.050	0.070	0.091	0.112	0.132	0.154	0.175	0.196	0.216	0.238	0.258	0.278	0.296	0.316	0.335	0.352	0.370	0.388	0.402	0.419	0.432	0.448	0.460	0.472	0.482	0.492	0.502	0.510	0.518	0.525	0.529	0.532	0.535	0.538	0.538	0.536	0.536	0.532	0.530	0.525	0.519	0.514	0.507	0.499	0.490	0.481	0.470	0.461	0.449	0.438	0.425	0.412	0.400	0.386	0.371	0.358	0.344	0.329	0.315	0.299	0.285	0.269	0.255	0.240	0.225	0.210	0.196	0.181	0.166	0.152	0.138	0.124	0.110	0.096	0.082	0.070	0.055	0.041	0.029	0.016	0.002	-0.011	-0.024	-0.036	-0.049	-0.061	-0.075	-0.086	-0.100	-0.112	-0.124	-0.136	-0.149	-0.161	-0.174	-0.186	-0.199	-0.211	-0.222	-0.234	-0.245	-0.258	-0.269	-0.280	-0.291	-0.301	-0.311	-0.322	-0.334	-0.344	-0.352	-0.364	-0.372	-0.381	-0.390	-0.399	-0.406	-0.414	-0.421	-0.428	-0.435	-0.440	-0.446	-0.451	-0.456	-0.460	-0.464	-0.468	-0.471	-0.474	-0.476	-0.478	-0.479	-0.479	-0.479	-0.479	-0.480	-0.479	-0.478	-0.478	-0.475	-0.474	-0.471	-0.470	-0.466	-0.462	-0.460	-0.456	-0.454	-0.449	-0.446	-0.441	-0.436	-0.432	-0.429	-0.424	-0.419	-0.414	-0.410	-0.404	-0.400	-0.395	-0.390	-0.385	-0.379	-0.374	-0.369	-0.365	-0.359	-0.354	-0.349	-0.344	-0.338	-0.332	-0.325	-0.320	-0.315	-0.309	-0.302	-0.296	-0.290	-0.284	-0.278	-0.270	-0.265	-0.258	-0.250	-0.242	-0.236	-0.229	-0.221	-0.214	-0.208	-0.200	-0.192	-0.185	-0.176	-0.169	-0.160	-0.152	-0.144	-0.136	-0.129	-0.120	-0.112	-0.104	-0.095	-0.086	-0.079	-0.070	-0.061	-0.054	-0.045	-0.038	-0.030	-0.021	-0.015	-0.006	0.000	0.008	0.015	0.021	0.029	0.035	0.041	0.048	0.052	0.059	0.064	0.070	0.075	0.080	0.085	0.090	0.094	0.099	0.104	0.108	0.111	0.114	0.118	0.119	0.122	0.124	0.128	0.130	0.131	0.132	0.134	0.135	0.138	0.138	0.139	0.139	0.140	0.141	0.141	0.141	0.140	0.140	0.140	0.139	0.138	0.136	0.135	0.132	0.131	0.130	0.126	0.125	0.122	0.120	0.118	0.115	0.112	0.110	0.108	0.104	0.101	0.099	0.095	0.092	0.090	0.089	0.085	0.082	0.081	0.079	0.078	0.076	0.075	0.075	0.074	0.072	0.072	0.074	0.075	0.076	0.079	0.080	0.084	0.088	0.092	0.098	0.101	0.109	0.115	0.121	0.130	0.139	0.148	0.158	0.168	0.179	0.190	0.201	0.214	0.228	0.241	0.254	0.270	0.285	0.300	0.316	0.332	0.349	0.365	0.382	0.399	0.416	0.434	0.451	0.469	0.485	0.502	0.520	0.536	0.554	0.569	0.585	0.601	0.616	0.631	0.645	0.659	0.671	0.685	0.696	0.708	0.718	0.728	0.736	0.745	0.752	0.760	0.765	0.771	0.775	0.779	0.782	0.784	0.785	0.785	0.785	0.782	0.781	0.779	0.776	0.771	0.766	0.760	0.754	0.748	0.739	0.731	0.722	0.712	0.702	0.692	0.681	0.670	0.659	0.648	0.634	0.621	0.609	0.595	0.581	0.569	0.555	0.541	0.529	0.514	0.500	0.486	0.472	0.459	0.445	0.432	0.419	0.406	0.394	0.382	0.371	0.360	0.349	0.338	0.328	0.319	0.309	0.300	0.292	0.284	0.278	0.271	0.265	0.260	0.255	0.250	0.246	0.242	0.239	0.238	0.235	0.234	0.234	0.232	0.232	0.232	0.234	0.234	0.235	0.238	0.239	0.241	0.242	0.245	0.248	0.250	0.251	0.254	0.255	0.258	0.258	0.259	0.260	0.261	0.261	0.260	0.259	0.258	0.255	0.252	0.250	0.245	0.241	0.238	0.231	0.226	0.219	0.211	0.204	0.195	0.185	0.175	0.164	0.152	0.141	0.128	0.115	0.101	0.088	0.071	0.056	0.041	0.025	0.009	-0.009	-0.025	-0.042	-0.061	-0.079	-0.096	-0.114	-0.132	-0.151	-0.169	-0.186	-0.205	-0.222	-0.240	-0.258	-0.275	-0.292	-0.309	-0.325	-0.341	-0.358	-0.372	-0.388	-0.402	-0.416	-0.429	-0.442	-0.455	-0.466	-0.476	-0.488	-0.498	-0.506	-0.515	-0.524	-0.531	-0.538	-0.542	-0.549	-0.552	-0.556	-0.560	-0.562	-0.565	-0.566	-0.566	-0.566	-0.565	-0.565	-0.564	-0.561	-0.558	-0.554	-0.550	-0.546	-0.541	-0.535	-0.530	-0.522	-0.515	-0.507	-0.500	-0.491	-0.482	-0.474	-0.466	-0.456	-0.445	-0.436	-0.428	-0.416	-0.406	-0.396	-0.386	-0.376	-0.366	-0.356	-0.346	-0.338	-0.328	-0.319	-0.310	-0.302	-0.294	-0.285	-0.278	-0.271	-0.265	-0.260	-0.254	-0.249	-0.245	-0.242	-0.240	-0.238	-0.236	-0.235	-0.235	-0.236	-0.238	-0.240	-0.244	-0.248	-0.252	-0.258	-0.264	-0.271	-0.279	-0.288	-0.296	-0.306	-0.316	-0.328	-0.339	-0.351	-0.364	-0.378	-0.390	-0.404	-0.419	-0.434	-0.449	-0.465	-0.480	-0.495	-0.511	-0.528	-0.544	-0.560	-0.575	-0.590	-0.606	-0.620	-0.635	-0.649	-0.664	-0.675	-0.689	-0.701	-0.712	-0.722	-0.732	-0.742	-0.751	-0.758	-0.765	-0.771	-0.776	-0.779	-0.781	-0.784	-0.785	-0.784	-0.784	-0.781	-0.778	-0.774	-0.768	-0.761	-0.752	-0.744	-0.735	-0.724	-0.711	-0.699	-0.685	-0.670	-0.655	-0.638	-0.620	-0.601	-0.581	-0.562	-0.542	-0.521	-0.500	-0.476	-0.454	-0.431	-0.408	-0.384	-0.360	-0.336	-0.312	-0.289	-0.265	-0.242	-0.220	-0.196	-0.175	-0.152	-0.131	-0.111	-0.091	-0.072	-0.055	-0.039	-0.022	-0.009	0.005	0.016	0.028	0.038	0.045	0.051	0.056	0.060	0.062	0.064	0.062	0.060	0.056	0.051	0.045	0.036	0.028	0.018	0.005	-0.008	-0.022	-0.038	-0.055	-0.072	-0.090	-0.109	-0.129	-0.149	-0.170	-0.191	-0.211	-0.234	-0.255	-0.276	-0.298	-0.319	-0.339	-0.359	-0.379	-0.398	-0.416	-0.431	-0.448	-0.462	-0.476	-0.489	-0.500	-0.511	-0.519	-0.528	-0.532	-0.538	-0.540	-0.540	-0.540	-0.539	-0.536	-0.532	-0.526	-0.520	-0.511	-0.501	-0.492	-0.479	-0.466	-0.454	-0.439	-0.424	-0.408	-0.392	-0.376	-0.359	-0.342	-0.326	-0.310	-0.292	-0.278	-0.261	-0.248	-0.231	-0.218	-0.206	-0.192	-0.181	-0.171	-0.161	-0.155	-0.148	-0.141	-0.138	-0.134	-0.131	-0.131	-0.131	-0.132	-0.135	-0.138	-0.142	-0.148	-0.154	-0.161	-0.169	-0.176	-0.185	-0.195	-0.204	-0.212	-0.221	-0.231	-0.240	-0.250	-0.259	-0.268	-0.274	-0.280	-0.286	-0.291	-0.294	-0.296	-0.296	-0.296	-0.294	-0.291	-0.285	-0.278	-0.269	-0.258	-0.245	-0.229	-0.211	-0.192	-0.171	-0.148	-0.121	-0.094	-0.064	-0.031	0.002	0.039	0.076	0.118	0.160	0.205	0.250	0.298	0.348	0.399	0.451	0.505	0.560	0.618	0.676	0.735	0.795	0.856	0.919	0.981	1.045	1.108	1.174	1.238	1.301	1.366	1.431	1.495	1.560	1.624	1.688	1.751	1.815	1.876	1.938	1.999	2.058	2.116	2.174	2.230	2.285	2.339	2.391	2.441	2.490	2.539	2.584	2.628	2.671	2.711	2.750	2.788	2.821	2.854	2.885	2.914	2.940	2.966	2.989	3.009	3.026	3.045	3.059	3.070	3.081	3.090	3.096	3.100	3.102	3.102	3.102	3.099	3.094	3.089	3.080	3.070	3.059	3.046	3.032	3.016	2.999	2.981	2.961	2.941	2.919	2.898	2.872	2.848	2.822	2.795	2.768	2.740	2.711	2.681	2.651	2.620	2.590	2.558	2.525	2.492	2.459	2.425	2.390	2.356	2.321	2.286	2.250	2.214	2.178	2.139	2.101	2.064	2.025	1.986	1.946	1.908	1.868	1.825	1.785	1.744	1.701	1.659	1.618	1.574	1.530	1.485	1.441	1.395	1.349	1.301	1.254	1.206	1.158	1.109	1.060	1.009	0.956	0.906	0.854	0.800	0.748	0.694	0.640	0.585	0.530	0.474	0.418	0.361	0.305	0.248	0.190	0.131	0.074	0.016	-0.041	-0.101	-0.160	-0.219	-0.279	-0.339	-0.399	-0.458	-0.516	-0.576	-0.635	-0.695	-0.754	-0.811	-0.870	-0.929	-0.988	-1.044	-1.101	-1.159	-1.216	-1.272	-1.328	-1.382	-1.438	-1.492	-1.546	-1.600	-1.652	-1.705	-1.758	-1.809	-1.860	-1.910	-1.959	-2.009	-2.058	-2.105	-2.152	-2.199	-2.245	-2.290	-2.335	-2.379	-2.422	-2.466	-2.508	-2.550	-2.590	-2.631	-2.671	-2.710	-2.749	-2.786	-2.822	-2.860	-2.896	-2.931	-2.966	-3.001	-3.034	-3.068	-3.100	-3.134	-3.164	-3.195	-3.226	-3.256	-3.288	-3.316	-3.346	-3.374	-3.402	-3.430	-3.458	-3.485	-3.510	-3.538	-3.564	-3.590	-3.616	-3.641	-3.666	-3.691	-3.716	-3.741	-3.766	-3.790	-3.814	-3.839	-3.862	-3.886	-3.910	-3.935	-3.959	-3.982	-4.005	-4.030	-4.054	-4.077	-4.101	-4.125	-4.150	-4.174	-4.198	-4.221	-4.246	-4.270	-4.296	-4.321	-4.345	-4.370	-4.396	-4.421	-4.446	-4.472	-4.499	-4.525	-4.550	-4.576	-4.604	-4.630	-4.655	-4.682	-4.709	-4.736	-4.762	-4.789	-4.816	-4.842	-4.869	-4.896	-4.924	-4.950	-4.978	-5.004	-5.031	-5.058	-5.084	-5.112	-5.138	-5.164	-5.190	-5.216	-5.241	-5.266	-5.291	-5.318	-5.342	-5.368	-5.390	-5.415	-5.439	-5.461	-5.484	-5.506	-5.528	-5.550	-5.571	-5.592	-5.612	-5.631	-5.651	-5.671	-5.689	-5.706	-5.725	-5.742	-5.758	-5.774	-5.789	-5.804	-5.818	-5.831	-5.844	-5.856	-5.868	-5.879	-5.890	-5.899	-5.906	-5.916	-5.924	-5.930	-5.938	-5.944	-5.948	-5.952	-5.955	-5.958	-5.960	-5.960	-5.960	-5.959	-5.958	-5.954	-5.950	-5.945	-5.940	-5.932	-5.924	-5.916	-5.906	-5.896	-5.884	-5.871	-5.858	-5.840	-5.825	-5.806	-5.788	-5.769	-5.748	-5.726	-5.702	-5.679	-5.652	-5.626	-5.599	-5.570	-5.540	-5.509	-5.476	-5.442	-5.408	-5.372	-5.336	-5.299	-5.259	-5.220	-5.179	-5.136	-5.094	-5.050	-5.005	-4.959	-4.914	-4.865	-4.818	-4.769	-4.719	-4.668	-4.616	-4.565	-4.511	-4.458	-4.404	-4.349	-4.294	-4.238	-4.179	-4.121	-4.064	-4.005	-3.945	-3.885	-3.824	-3.762	-3.700	-3.639	-3.576	-3.512	-3.449	-3.385	-3.320	-3.254	-3.190	-3.122	-3.056	-2.990	-2.922	-2.855	-2.786	-2.719	-2.649	-2.579	-2.509	-2.440	-2.370	-2.299	-2.228	-2.156	-2.086	-2.013	-1.941	-1.869	-1.796	-1.725	-1.654	-1.580	-1.508	-1.435	-1.362	-1.290	-1.218	-1.146	-1.072	-1.001	-0.929	-0.858	-0.786	-0.715	-0.645	-0.575	-0.505	-0.438	-0.370	-0.301	-0.235	-0.170	-0.104	-0.040	0.024	0.086	0.149	0.208	0.268	0.325	0.382	0.440	0.494	0.549	0.601	0.652	0.702	0.752	0.800	0.848	0.891	0.935	0.978	1.020	1.059	1.098	1.135	1.171	1.206	1.239	1.270	1.301	1.331	1.359	1.386	1.411	1.436	1.460	1.482	1.504	1.524	1.544	1.561	1.579	1.595	1.611	1.626	1.639	1.652	1.665	1.678	1.689	1.700	1.710	1.719	1.728	1.738	1.745	1.752	1.760	1.768	1.775	1.781	1.788	1.794	1.801	1.806	1.812	1.818	1.824	1.828	1.834	1.839	1.844	1.849	1.854	1.859	1.864	1.868	1.872	1.878	1.881	1.885	1.888	1.891	1.894	1.896	1.900	1.901	1.902	1.902	1.904	1.904	1.902	1.901	1.899	1.896	1.892	1.888	1.884	1.878	1.870	1.862	1.854	1.845	1.834	1.822	1.810	1.798	1.782	1.766	1.750	1.732	1.714	1.694	1.674	1.652	1.630	1.606	1.584	1.559	1.532	1.508	1.481	1.452	1.426	1.398	1.369	1.339	1.310	1.279	1.249	1.218	1.188	1.156	1.125	1.094	1.064	1.034	1.002	0.972	0.942	0.912	0.882	0.854	0.825	0.796	0.768	0.740	0.712	0.686	0.660	0.635	0.609	0.584	0.559	0.535	0.510	0.488	0.464	0.441	0.420	0.398	0.378	0.356	0.336	0.316	0.295	0.278	0.258	0.240	0.221	0.204	0.186	0.169	0.152	0.136	0.120	0.104	0.089	0.075	0.061	0.046	0.032	0.020	0.006	-0.005	-0.018	-0.030	-0.041	-0.051	-0.062	-0.072	-0.082	-0.091	-0.099	-0.108	-0.116	-0.122	-0.129	-0.135	-0.141	-0.146	-0.151	-0.155	-0.159	-0.162	-0.166	-0.169	-0.171	-0.174	-0.175	-0.176	-0.178	-0.180	-0.181	-0.181	-0.182	-0.184	-0.185	-0.185	-0.186	-0.186	-0.186	-0.188	-0.189	-0.190	-0.192	-0.194	-0.195	-0.198	-0.200	-0.201	-0.204	-0.208	-0.210	-0.214	-0.218	-0.221	-0.225	-0.229	-0.232	-0.238	-0.242	-0.246	-0.250	-0.255	-0.260	-0.264	-0.269	-0.272	-0.276	-0.281	-0.284	-0.288	-0.290	-0.294	-0.295	-0.298	-0.299	-0.299	-0.299	-0.300	-0.299	-0.298	-0.296	-0.295	-0.292	-0.289	-0.285	-0.282	-0.278	-0.272	-0.268	-0.261	-0.256	-0.250	-0.244	-0.238	-0.230	-0.224	-0.216	-0.210	-0.204	-0.196	-0.190	-0.184	-0.178	-0.171	-0.166	-0.161	-0.156	-0.154	-0.151	-0.149	-0.148	-0.148	-0.148	-0.150	-0.152	-0.155	-0.160	-0.165	-0.174	-0.181	-0.191	-0.201	-0.214	-0.228	-0.242	-0.256	-0.275	-0.292	-0.312	-0.332	-0.354	-0.378	-0.401	-0.426	-0.454	-0.482	-0.510	-0.539	-0.570	-0.601	-0.632	-0.664	-0.698	-0.730	-0.765	-0.799	-0.832	-0.868	-0.902	-0.938	-0.972	-1.008	-1.042	-1.076	-1.112	-1.146	-1.179	-1.212	-1.245	-1.278	-1.309	-1.339	-1.369	-1.399	-1.428	-1.454	-1.480	-1.506	-1.531	-1.554	-1.576	-1.598	-1.619	-1.638	-1.655	-1.671	-1.686	-1.701	-1.714	-1.726	-1.736	-1.746	-1.754	-1.761	-1.768	-1.772	-1.778	-1.779	-1.781	-1.784	-1.784	-1.784	-1.782	-1.780	-1.776	-1.772	-1.770	-1.765	-1.760	-1.755	-1.750	-1.745	-1.738	-1.731	-1.725	-1.719	-1.711	-1.705	-1.699	-1.694	-1.688	-1.682	-1.679	-1.674	-1.670	-1.666	-1.664	-1.662	-1.661	-1.660	-1.660	-1.660	-1.662	-1.665	-1.669	-1.672	-1.678	-1.684	-1.691	-1.698	-1.708	-1.718	-1.728	-1.739	-1.752	-1.765	-1.779	-1.795	-1.811	-1.829	-1.845	-1.864	-1.884	-1.904	-1.925	-1.945	-1.968	-1.989	-2.010	-2.034	-2.058	-2.080	-2.105	-2.129	-2.154	-2.178	-2.202	-2.228	-2.251	-2.278	-2.301	-2.325	-2.349	-2.374	-2.396	-2.420	-2.442	-2.465	-2.488	-2.509	-2.530	-2.551	-2.571	-2.590	-2.609	-2.626	-2.645	-2.661	-2.679	-2.694	-2.709	-2.722	-2.736	-2.749	-2.761	-2.772	-2.782	-2.792	-2.800	-2.810	-2.816	-2.824	-2.830	-2.835	-2.838	-2.842	-2.844	-2.848	-2.849	-2.849	-2.849	-2.848	-2.848	-2.845	-2.842	-2.839	-2.835	-2.831	-2.825	-2.820	-2.814	-2.806	-2.799	-2.790	-2.782	-2.774	-2.765	-2.754	-2.744	-2.732	-2.721	-2.710	-2.699	-2.688	-2.676	-2.664	-2.651	-2.640	-2.628	-2.616	-2.604	-2.592	-2.581	-2.570	-2.560	-2.550	-2.540	-2.530	-2.522	-2.514	-2.505	-2.499	-2.494	-2.489	-2.484	-2.482	-2.480	-2.479	-2.479	-2.480	-2.482	-2.486	-2.491	-2.495	-2.504	-2.511	-2.519	-2.530	-2.542	-2.555	-2.570	-2.585	-2.601	-2.619	-2.636	-2.655	-2.678	-2.698	-2.719	-2.742	-2.765	-2.790	-2.815	-2.840	-2.865	-2.891	-2.919	-2.944	-2.971	-2.996	-3.024	-3.050	-3.075	-3.100	-3.126	-3.149	-3.174	-3.196	-3.219	-3.240	-3.260	-3.279	-3.298	-3.314	-3.330	-3.345	-3.358	-3.370	-3.379	-3.388	-3.395	-3.400	-3.404	-3.406	-3.406	-3.405	-3.401	-3.398	-3.390	-3.382	-3.372	-3.360	-3.346	-3.331	-3.314	-3.295	-3.275	-3.252	-3.229	-3.205	-3.180	-3.152	-3.122	-3.092	-3.061	-3.028	-2.995	-2.960	-2.924	-2.889	-2.851	-2.812	-2.774	-2.735	-2.696	-2.656	-2.616	-2.576	-2.536	-2.495	-2.455	-2.415	-2.375	-2.335	-2.295	-2.256	-2.219	-2.180	-2.144	-2.108	-2.072	-2.039	-2.005	-1.972	-1.941	-1.911	-1.882	-1.854	-1.828	-1.802	-1.779	-1.755	-1.734	-1.714	-1.695	-1.679	-1.662	-1.648	-1.635	-1.624	-1.614	-1.604	-1.595	-1.589	-1.585	-1.580	-1.576	-1.575	-1.575	-1.574	-1.575	-1.578	-1.580	-1.584	-1.588	-1.594	-1.599	-1.605	-1.612	-1.619	-1.626	-1.635	-1.644	-1.651	-1.660	-1.669	-1.676	-1.685	-1.694	-1.701	-1.709	-1.716	-1.722	-1.729	-1.735	-1.741	-1.745	-1.749	-1.752	-1.754	-1.758	-1.759	-1.758	-1.758	-1.755	-1.752	-1.750	-1.744	-1.739	-1.731	-1.725	-1.716	-1.706	-1.698	-1.686	-1.675	-1.661	-1.648	-1.632	-1.618	-1.601	-1.585	-1.566	-1.549	-1.530	-1.511	-1.491	-1.470	-1.450	-1.429	-1.406	-1.385	-1.364	-1.341	-1.320	-1.298	-1.278	-1.255	-1.232	-1.212	-1.194	-1.174	-1.155	-1.138	-1.120	-1.104	-1.088	-1.074	-1.060	-1.049	-1.038	-1.028	-1.020	-1.011	-1.006	-1.001	-0.999	-0.998	-0.999	-1.000	-1.004	-1.009	-1.016	-1.025	-1.035	-1.046	-1.060	-1.075	-1.091	-1.109	-1.128	-1.149	-1.170	-1.192	-1.215	-1.241	-1.268	-1.292	-1.320	-1.349	-1.376	-1.406	-1.434	-1.464	-1.492	-1.520	-1.550	-1.578	-1.604	-1.631	-1.656	-1.681	-1.704	-1.728	-1.748	-1.768	-1.785	-1.802	-1.818	-1.830	-1.840	-1.850	-1.856	-1.861	-1.864	-1.865	-1.861	-1.858	-1.851	-1.842	-1.831	-1.819	-1.804	-1.786	-1.768	-1.746	-1.724	-1.701	-1.675	-1.649	-1.621	-1.591	-1.561	-1.530	-1.499	-1.468	-1.434	-1.401	-1.369	-1.336	-1.305	-1.274	-1.242	-1.212	-1.185	-1.158	-1.131	-1.108	-1.084	-1.062	-1.044	-1.026	-1.009	-0.998	-0.986	-0.978	-0.972	-0.970	-0.969	-0.969	-0.974	-0.980	-0.988	-1.000	-1.012	-1.030	-1.048	-1.068	-1.090	-1.115	-1.141	-1.169	-1.200	-1.231	-1.264	-1.299	-1.334	-1.370	-1.409	-1.446	-1.485	-1.524	-1.562	-1.602	-1.641	-1.680	-1.719	-1.756	-1.794	-1.830	-1.865	-1.899	-1.931	-1.964	-1.992	-2.020	-2.049	-2.072	-2.095	-2.116	-2.136	-2.152	-2.168	-2.180	-2.190	-2.199	-2.205	-2.208	-2.210	-2.209	-2.206	-2.201	-2.194	-2.186	-2.174	-2.161	-2.146	-2.130	-2.111	-2.091	-2.069	-2.046	-2.021	-1.996	-1.970	-1.940	-1.912	-1.881	-1.850	-1.819	-1.786	-1.754	-1.721	-1.688	-1.655	-1.620	-1.588	-1.554	-1.520	-1.488	-1.456	-1.424	-1.391	-1.361	-1.331	-1.301	-1.274	-1.246	-1.220	-1.194	-1.170	-1.148	-1.125	-1.105	-1.086	-1.068	-1.050	-1.035	-1.021	-1.010	-0.999	-0.989	-0.980	-0.972	-0.968	-0.962	-0.959	-0.958	-0.956	-0.956	-0.956	-0.959	-0.961	-0.965	-0.971	-0.976	-0.982	-0.990	-0.998	-1.005	-1.015	-1.025	-1.034	-1.044	-1.054	-1.064	-1.074	-1.085	-1.095	-1.105	-1.115	-1.125	-1.135	-1.146	-1.155	-1.164	-1.171	-1.180	-1.186	-1.195	-1.200	-1.206	-1.210	-1.215	-1.219	-1.222	-1.224	-1.226	-1.228	-1.228	-1.226	-1.226	-1.225	-1.222	-1.220	-1.219	-1.215	-1.210	-1.205	-1.201	-1.195	-1.190	-1.182	-1.176	-1.168	-1.161	-1.154	-1.144	-1.136	-1.128	-1.119	-1.109	-1.099	-1.088	-1.078	-1.069	-1.059	-1.048	-1.038	-1.026	-1.015	-1.004	-0.992	-0.980	-0.969	-0.956	-0.945	-0.932	-0.920	-0.909	-0.895	-0.882	-0.869	-0.856	-0.844	-0.831	-0.819	-0.806	-0.791	-0.779	-0.765	-0.751	-0.738	-0.726	-0.712	-0.699	-0.686	-0.672	-0.659	-0.646	-0.634	-0.621	-0.608	-0.596	-0.582	-0.571	-0.559	-0.548	-0.535	-0.524	-0.512	-0.501	-0.491	-0.480	-0.470	-0.460	-0.450	-0.441	-0.431	-0.422	-0.414	-0.406	-0.398	-0.389	-0.381	-0.372	-0.365	-0.358	-0.350	-0.344	-0.335	-0.329	-0.320	-0.312	-0.305	-0.296	-0.289	-0.281	-0.272	-0.265	-0.255	-0.246	-0.236	-0.226	-0.216	-0.205	-0.192	-0.180	-0.169	-0.154	-0.140	-0.125	-0.109	-0.094	-0.075	-0.058	-0.039	-0.020	0.001	0.024	0.046	0.069	0.094	0.119	0.145	0.172	0.201	0.230	0.260	0.290	0.321	0.354	0.386	0.421	0.455	0.490	0.525	0.561	0.599	0.636	0.672	0.711	0.750	0.788	0.825	0.865	0.902	0.941	0.979	1.016	1.055	1.091	1.128	1.164	1.200	1.234	1.266	1.300	1.331	1.362	1.392	1.421	1.449	1.475	1.500	1.525	1.548	1.569	1.588	1.608	1.624	1.640	1.655	1.669	1.680	1.690	1.700	1.708	1.714	1.720	1.724	1.726	1.729	1.729	1.730	1.728	1.725	1.724	1.719	1.715	1.710	1.705	1.698	1.691	1.684	1.676	1.670	1.661	1.654	1.646	1.638	1.630	1.622	1.615	1.609	1.602	1.596	1.590	1.585	1.581	1.579	1.576	1.572	1.572	1.572	1.571	1.572	1.575	1.580	1.584	1.589	1.595	1.601	1.609	1.618	1.628	1.639	1.650	1.662	1.676	1.690	1.705	1.721	1.736	1.754	1.772	1.790	1.809	1.829	1.849	1.869	1.890	1.910	1.931	1.954	1.975	1.996	2.016	2.039	2.060	2.080	2.101	2.121	2.141	2.160	2.178	2.196	2.214	2.231	2.246	2.262	2.276	2.290	2.301	2.312	2.322	2.330	2.338	2.345	2.350	2.354	2.358	2.358	2.359	2.356	2.355	2.351	2.345	2.340	2.331	2.322	2.314	2.301	2.290	2.275	2.260	2.245	2.229	2.212	2.194	2.175	2.158	2.138	2.116	2.096	2.075	2.054	2.033	2.011	1.990	1.969	1.948	1.926	1.905	1.885	1.864	1.844	1.825	1.808	1.790	1.774	1.759	1.744	1.730	1.718	1.706	1.696	1.688	1.680	1.674	1.669	1.665	1.662	1.662	1.661	1.664	1.666	1.671	1.678	1.684	1.692	1.702	1.714	1.725	1.739	1.751	1.768	1.782	1.799	1.815	1.832	1.852	1.871	1.889	1.909	1.929	1.948	1.968	1.988	2.006	2.025	2.042	2.061	2.079	2.094	2.110	2.125	2.139	2.151	2.162	2.174	2.182	2.191	2.199	2.204	2.209	2.210	2.211	2.211	2.210	2.206	2.201	2.195	2.186	2.178	2.168	2.155	2.140	2.126	2.109	2.091	2.072	2.051	2.031	2.009	1.985	1.960	1.935	1.910	1.884	1.856	1.829	1.801	1.772	1.742	1.714	1.685	1.656	1.626	1.596	1.568	1.538	1.509	1.481	1.452	1.425	1.398	1.370	1.344	1.318	1.292	1.268	1.242	1.220	1.196	1.174	1.151	1.130	1.109	1.089	1.069	1.050	1.031	1.014	0.994	0.978	0.961	0.942	0.926	0.910	0.895	0.878	0.862	0.848	0.831	0.815	0.800	0.784	0.768	0.752	0.736	0.721	0.705	0.688	0.672	0.655	0.638	0.620	0.604	0.585	0.568	0.549	0.530	0.511	0.492	0.472	0.452	0.432	0.412	0.391	0.370	0.349	0.328	0.306	0.284	0.260	0.239	0.218	0.192	0.170	0.148	0.122	0.100	0.075	0.052	0.028	0.004	-0.021	-0.045	-0.070	-0.095	-0.120	-0.145	-0.170	-0.195	-0.219	-0.244	-0.268	-0.294	-0.318	-0.342	-0.366	-0.390	-0.415	-0.439	-0.462	-0.486	-0.510	-0.531	-0.554	-0.578	-0.599	-0.621	-0.642	-0.662	-0.684	-0.704	-0.722	-0.742	-0.761	-0.780	-0.796	-0.815	-0.831	-0.846	-0.862	-0.876	-0.891	-0.904	-0.916	-0.928	-0.940	-0.950	-0.960	-0.969	-0.978	-0.985	-0.994	-1.000	-1.006	-1.011	-1.018	-1.021	-1.024	-1.028	-1.030	-1.032	-1.032	-1.035	-1.035	-1.035	-1.035	-1.035	-1.034	-1.032	-1.032	-1.031	-1.031	-1.029	-1.028	-1.026	-1.024	-1.022	-1.020	-1.019	-1.016	-1.015	-1.012	-1.011	-1.010	-1.008	-1.008	-1.006	-1.005	-1.002	-1.001	-1.000	-1.000	-0.999	-0.999	-0.998	-0.998	-0.996	-0.996	-0.998	-0.996	-0.996	-0.998	-0.998	-0.998	-0.998	-0.999	-0.999	-0.998	-0.998	-0.999	-0.998	-0.996	-0.996	-0.995	-0.995	-0.994	-0.992	-0.991	-0.989	-0.985	-0.984	-0.980	-0.978	-0.974	-0.970	-0.966	-0.960	-0.955	-0.950	-0.945	-0.938	-0.931	-0.925	-0.918	-0.909	-0.901	-0.892	-0.884	-0.875	-0.866	-0.856	-0.845	-0.835	-0.825	-0.814	-0.802	-0.790	-0.780	-0.769	-0.756	-0.745	-0.732	-0.720	-0.709	-0.696	-0.685	-0.674	-0.662	-0.651	-0.641	-0.629	-0.619	-0.609	-0.600	-0.590	-0.580	-0.571	-0.564	-0.555	-0.549	-0.541	-0.536	-0.529	-0.525	-0.520	-0.518	-0.512	-0.511	-0.509	-0.507	-0.506	-0.506	-0.507	-0.509	-0.510	-0.512	-0.515	-0.519	-0.524	-0.529	-0.535	-0.540	-0.546	-0.555	-0.561	-0.570	-0.580	-0.589	-0.599	-0.608	-0.618	-0.630	-0.641	-0.652	-0.665	-0.676	-0.689	-0.700	-0.712	-0.725	-0.736	-0.749	-0.762	-0.774	-0.785	-0.798	-0.810	-0.821	-0.834	-0.845	-0.856	-0.868	-0.879	-0.889	-0.899	-0.910	-0.919	-0.929	-0.939	-0.946	-0.955	-0.964	-0.970	-0.979	-0.985	-0.991	-0.999	-1.005	-1.009	-1.015	-1.020	-1.024	-1.026	-1.030	-1.034	-1.038	-1.039	-1.041	-1.041	-1.042	-1.042	-1.044	-1.044	-1.042	-1.042	-1.041	-1.041	-1.040	-1.038	-1.035	-1.034	-1.031	-1.029	-1.026	-1.024	-1.021	-1.018	-1.015	-1.010	-1.008	-1.004	-1.000	-0.996	-0.991	-0.988	-0.982	-0.979	-0.972	-0.969	-0.965	-0.960	-0.955	-0.950	-0.946	-0.940	-0.935	-0.929	-0.921	-0.916	-0.910	-0.902	-0.896	-0.889	-0.881	-0.872	-0.865	-0.856	-0.848	-0.839	-0.829	-0.819	-0.809	-0.798	-0.785	-0.774	-0.762	-0.750	-0.736	-0.725	-0.711	-0.696	-0.682	-0.668	-0.652	-0.638	-0.621	-0.606	-0.589	-0.571	-0.555	-0.538	-0.521	-0.502	-0.485	-0.468	-0.449	-0.430	-0.412	-0.395	-0.376	-0.358	-0.340	-0.320	-0.302	-0.284	-0.266	-0.248	-0.229	-0.211	-0.192	-0.175	-0.156	-0.139	-0.120	-0.104	-0.085	-0.068	-0.049	-0.031	-0.014	0.004	0.021	0.039	0.058	0.075	0.092	0.111	0.130	0.148	0.166	0.185	0.202	0.221	0.241	0.261	0.281	0.300	0.320	0.340	0.361	0.381	0.401	0.422	0.444	0.465	0.485	0.506	0.528	0.548	0.568	0.589	0.610	0.630	0.649	0.669	0.689	0.706	0.725	0.744	0.760	0.778	0.792	0.809	0.822	0.838	0.850	0.861	0.872	0.884	0.892	0.902	0.910	0.916	0.921	0.926	0.931	0.934	0.935	0.936	0.936	0.934	0.931	0.928	0.922	0.916	0.910	0.902	0.894	0.884	0.874	0.862	0.850	0.839	0.824	0.811	0.796	0.780	0.764	0.746	0.730	0.712	0.695	0.675	0.656	0.636	0.616	0.596	0.575	0.555	0.532	0.512	0.491	0.469	0.446	0.425	0.402	0.380	0.358	0.336	0.314	0.291	0.269	0.246	0.225	0.202	0.180	0.159	0.136	0.115	0.092	0.071	0.051	0.029	0.008	-0.012	-0.032	-0.051	-0.071	-0.090	-0.109	-0.128	-0.145	-0.161	-0.179	-0.194	-0.209	-0.224	-0.238	-0.250	-0.262	-0.275	-0.286	-0.296	-0.305	-0.312	-0.321	-0.330	-0.336	-0.341	-0.346	-0.351	-0.354	-0.358	-0.360	-0.361	-0.361	-0.362	-0.362	-0.362	-0.360	-0.359	-0.358	-0.355	-0.352	-0.350	-0.348	-0.342	-0.340	-0.336	-0.334	-0.329	-0.325	-0.321	-0.319	-0.315	-0.312	-0.311	-0.309	-0.306	-0.304	-0.302	-0.301	-0.301	-0.300	-0.300	-0.300	-0.300	-0.301	-0.302	-0.304	-0.305	-0.306	-0.310	-0.311	-0.314	-0.316	-0.320	-0.322	-0.325	-0.329	-0.332	-0.335	-0.338	-0.341	-0.345	-0.348	-0.350	-0.352	-0.354	-0.356	-0.358	-0.359	-0.360	-0.360	-0.359	-0.359	-0.359	-0.356	-0.355	-0.352	-0.349	-0.346	-0.342	-0.338	-0.334	-0.328	-0.322	-0.316	-0.310	-0.302	-0.295	-0.288	-0.281	-0.272	-0.264	-0.255	-0.246	-0.236	-0.228	-0.219	-0.209	-0.200	-0.190	-0.180	-0.171	-0.161	-0.151	-0.141	-0.131	-0.122	-0.114	-0.105	-0.095	-0.086	-0.078	-0.069	-0.060	-0.052	-0.045	-0.038	-0.029	-0.022	-0.015	-0.009	-0.004	0.004	0.009	0.015	0.021	0.026	0.031	0.036	0.041	0.045	0.051	0.055	0.060	0.062	0.068	0.070	0.075	0.078	0.081	0.084	0.086	0.089	0.092	0.095	0.099	0.100	0.104	0.105	0.108	0.110	0.112	0.114	0.115	0.118	0.120	0.121	0.121	0.124	0.124	0.125	0.125	0.125	0.126	0.125	0.126	0.126	0.128	0.126	0.126	0.126	0.125	0.125	0.125	0.125	0.124	0.124	0.124	0.124	0.122	0.122	0.124	0.122	0.122	0.122	0.124	0.125	0.125	0.126	0.129	0.130	0.132	0.135	0.139	0.142	0.148	0.151	0.158	0.164	0.169	0.176	0.185	0.192	0.201	0.211	0.221	0.232	0.244	0.256	0.270	0.284	0.296	0.311	0.328	0.344	0.360	0.378	0.395	0.412	0.431	0.450	0.470	0.489	0.510	0.530	0.550	0.570	0.591	0.611	0.631	0.652	0.672	0.692	0.711	0.731	0.750	0.770	0.788	0.805	0.822	0.839	0.854	0.869	0.884	0.896	0.910	0.921	0.931	0.941	0.950	0.956	0.964	0.969	0.972	0.976	0.979	0.979	0.980	0.979	0.976	0.972	0.968	0.962	0.956	0.950	0.941	0.931	0.922	0.911	0.901	0.889	0.875	0.861	0.848	0.834	0.818	0.802	0.786	0.770	0.754	0.738	0.721	0.704	0.685	0.669	0.652	0.635	0.618	0.601	0.585	0.568	0.552	0.536	0.521	0.506	0.491	0.476	0.464	0.449	0.438	0.425	0.412	0.401	0.391	0.381	0.371	0.362	0.354	0.346	0.339	0.332	0.326	0.320	0.314	0.309	0.304	0.299	0.295	0.290	0.288	0.284	0.281	0.279	0.276	0.275	0.272	0.270	0.269	0.268	0.265	0.264	0.262	0.261	0.259	0.258	0.256	0.254	0.251	0.250	0.248	0.245	0.241	0.239	0.236	0.231	0.228	0.224	0.219	0.214	0.209	0.204	0.199	0.194	0.186	0.181	0.175	0.168	0.161	0.154	0.146	0.139	0.131	0.124	0.115	0.106	0.099	0.090	0.081	0.074	0.065	0.058	0.048	0.040	0.030	0.021	0.012	0.004	-0.004	-0.011	-0.020	-0.029	-0.036	-0.046	-0.054	-0.062	-0.069	-0.076	-0.084	100.000	5.000	2.000	1.000	5.000	0.000	0.000	0.000	0.000	0.000	0.000	0.000	0.000	0.000	0.000	0.000	0.000	0.000	-0.761	-0.755	-0.750	-0.744	-0.739	-0.732	-0.728	-0.721	-0.716	-0.711	-0.709	-0.705	-0.702	-0.700	-0.698	-0.696	-0.698	-0.698	-0.699	-0.700	-0.705	-0.708	-0.714	-0.720	-0.726	-0.734	-0.742	-0.752	-0.765	-0.775	-0.788	-0.801	-0.816	-0.831	-0.848	-0.864	-0.881	-0.899	-0.918	-0.938	-0.958	-0.976	-0.998	-1.019	-1.040	-1.060	-1.082	-1.104	-1.125	-1.146	-1.168	-1.189	-1.209	-1.230	-1.250	-1.271	-1.290	-1.309	-1.328	-1.345	-1.362	-1.379	-1.395	-1.412	-1.426	-1.440	-1.454	-1.468	-1.480	-1.492	-1.502	-1.514	-1.525	-1.534	-1.544	-1.552	-1.561	-1.569	-1.576	-1.584	-1.591	-1.598	-1.604	-1.611	-1.616	-1.624	-1.630	-1.636	-1.642	-1.650	-1.658	-1.664	-1.671	-1.680	-1.689	-1.696	-1.705	-1.716	-1.725	-1.736	-1.748	-1.759	-1.771	-1.784	-1.796	-1.810	-1.825	-1.839	-1.855	-1.871	-1.888	-1.904	-1.921	-1.939	-1.958	-1.976	-1.996	-2.018	-2.038	-2.059	-2.079	-2.101	-2.122	-2.145	-2.168	-2.190	-2.212	-2.235	-2.259	-2.281	-2.305	-2.329	-2.351	-2.375	-2.399	-2.422	-2.446	-2.470	-2.491	-2.516	-2.539	-2.560	-2.584	-2.608	-2.630	-2.651	-2.674	-2.696	-2.718	-2.739	-2.760	-2.781	-2.802	-2.822	-2.842	-2.862	-2.881	-2.901	-2.920	-2.939	-2.958	-2.975	-2.994	-3.010	-3.028	-3.044	-3.060	-3.076	-3.090	-3.106	-3.120	-3.135	-3.149	-3.162	-3.175	-3.188	-3.199	-3.211	-3.222	-3.234	-3.244	-3.255	-3.264	-3.274	-3.281	-3.291	-3.299	-3.308	-3.314	-3.321	-3.328	-3.335	-3.341	-3.346	-3.352	-3.358	-3.362	-3.368	-3.371	-3.375	-3.380	-3.384	-3.388	-3.390	-3.395	-3.398	-3.400	-3.404	-3.405	-3.409	-3.411	-3.414	-3.416	-3.419	-3.420	-3.421	-3.424	-3.425	-3.428	-3.430	-3.432	-3.434	-3.434	-3.435	-3.436	-3.438	-3.440	-3.441	-3.442	-3.444	-3.444	-3.446	-3.446	-3.448	-3.449	-3.450	-3.451	-3.452	-3.454	-3.455	-3.458	-3.458	-3.460	-3.462	-3.464	-3.466	-3.469	-3.472	-3.476	-3.479	-3.484	-3.488	-3.492	-3.498	-3.502	-3.509	-3.515	-3.522	-3.529	-3.536	-3.544	-3.552	-3.562	-3.571	-3.582	-3.591	-3.604	-3.615	-3.628	-3.639	-3.652	-3.665	-3.679	-3.692	-3.706	-3.720	-3.735	-3.750	-3.766	-3.781	-3.796	-3.812	-3.829	-3.844	-3.859	-3.875	-3.890	-3.905	-3.920	-3.935	-3.949	-3.962	-3.976	-3.990	-4.001	-4.014	-4.026	-4.036	-4.046	-4.055	-4.064	-4.071	-4.079	-4.085	-4.090	-4.094	-4.098	-4.100	-4.102	-4.104	-4.102	-4.101	-4.099	-4.095	-4.090	-4.085	-4.079	-4.070	-4.061	-4.051	-4.041	-4.029	-4.015	-4.003	-3.989	-3.972	-3.955	-3.938	-3.919	-3.900	-3.879	-3.858	-3.838	-3.814	-3.790	-3.766	-3.741	-3.716	-3.691	-3.664	-3.639	-3.610	-3.582	-3.554	-3.526	-3.498	-3.470	-3.440	-3.410	-3.381	-3.352	-3.325	-3.295	-3.266	-3.238	-3.210	-3.180	-3.152	-3.125	-3.099	-3.071	-3.045	-3.020	-2.995	-2.970	-2.946	-2.924	-2.900	-2.879	-2.858	-2.838	-2.818	-2.799	-2.780	-2.764	-2.746	-2.731	-2.716	-2.704	-2.690	-2.679	-2.668	-2.656	-2.646	-2.638	-2.629	-2.622	-2.615	-2.610	-2.605	-2.600	-2.596	-2.594	-2.592	-2.590	-2.589	-2.589	-2.590	-2.591	-2.591	-2.595	-2.596	-2.600	-2.602	-2.606	-2.610	-2.614	-2.618	-2.622	-2.626	-2.631	-2.636	-2.640	-2.646	-2.651	-2.656	-2.660	-2.666	-2.670	-2.674	-2.679	-2.682	-2.686	-2.690	-2.695	-2.698	-2.700	-2.702	-2.706	-2.708	-2.709	-2.710	-2.710	-2.711	-2.711	-2.711	-2.710	-2.709	-2.708	-2.705	-2.704	-2.700	-2.696	-2.694	-2.688	-2.684	-2.679	-2.674	-2.669	-2.661	-2.656	-2.650	-2.642	-2.636	-2.629	-2.621	-2.615	-2.608	-2.601	-2.594	-2.588	-2.580	-2.575	-2.568	-2.561	-2.558	-2.552	-2.548	-2.542	-2.539	-2.536	-2.534	-2.532	-2.532	-2.532	-2.532	-2.534	-2.536	-2.540	-2.544	-2.549	-2.555	-2.562	-2.570	-2.580	-2.590	-2.600	-2.612	-2.625	-2.638	-2.651	-2.666	-2.682	-2.699	-2.715	-2.732	-2.750	-2.768	-2.785	-2.804	-2.822	-2.840	-2.859	-2.876	-2.894	-2.911	-2.929	-2.945	-2.960	-2.975	-2.989	-3.000	-3.014	-3.024	-3.032	-3.041	-3.048	-3.054	-3.058	-3.060	-3.061	-3.060	-3.058	-3.054	-3.048	-3.039	-3.030	-3.020	-3.008	-2.992	-2.976	-2.961	-2.942	-2.922	-2.901	-2.879	-2.856	-2.830	-2.806	-2.780	-2.752	-2.725	-2.696	-2.669	-2.639	-2.610	-2.582	-2.554	-2.526	-2.499	-2.470	-2.445	-2.419	-2.394	-2.369	-2.346	-2.325	-2.304	-2.284	-2.266	-2.249	-2.235	-2.221	-2.209	-2.200	-2.191	-2.182	-2.178	-2.174	-2.171	-2.171	-2.171	-2.174	-2.178	-2.184	-2.189	-2.198	-2.206	-2.218	-2.228	-2.240	-2.254	-2.268	-2.281	-2.296	-2.311	-2.326	-2.341	-2.356	-2.374	-2.389	-2.402	-2.418	-2.431	-2.445	-2.458	-2.470	-2.481	-2.492	-2.501	-2.510	-2.516	-2.522	-2.528	-2.530	-2.532	-2.532	-2.531	-2.530	-2.526	-2.521	-2.514	-2.506	-2.496	-2.486	-2.474	-2.461	-2.446	-2.430	-2.414	-2.395	-2.376	-2.356	-2.335	-2.314	-2.290	-2.266	-2.242	-2.218	-2.191	-2.166	-2.140	-2.114	-2.088	-2.062	-2.035	-2.011	-1.985	-1.959	-1.934	-1.909	-1.885	-1.861	-1.838	-1.815	-1.794	-1.774	-1.752	-1.734	-1.716	-1.699	-1.682	-1.668	-1.654	-1.641	-1.630	-1.619	-1.610	-1.601	-1.594	-1.588	-1.584	-1.580	-1.578	-1.576	-1.576	-1.578	-1.580	-1.581	-1.586	-1.590	-1.596	-1.601	-1.609	-1.616	-1.625	-1.632	-1.644	-1.652	-1.662	-1.672	-1.684	-1.695	-1.706	-1.716	-1.728	-1.739	-1.749	-1.761	-1.771	-1.781	-1.790	-1.801	-1.810	-1.819	-1.826	-1.835	-1.842	-1.849	-1.855	-1.860	-1.865	-1.869	-1.871	-1.875	-1.878	-1.878	-1.879	-1.878	-1.878	-1.875	-1.874	-1.870	-1.866	-1.862	-1.859	-1.852	-1.846	-1.841	-1.835	-1.828	-1.821	-1.814	-1.805	-1.798	-1.789	-1.781	-1.772	-1.765	-1.756	-1.746	-1.739	-1.730	-1.720	-1.712	-1.704	-1.694	-1.685	-1.676	-1.668	-1.660	-1.651	-1.642	-1.635	-1.626	-1.619	-1.610	-1.601	-1.592	-1.585	-1.576	-1.568	-1.559	-1.550	-1.541	-1.531	-1.524	-1.514	-1.504	-1.494	-1.484	-1.472	-1.462	-1.451	-1.440	-1.428	-1.416	-1.404	-1.391	-1.379	-1.366	-1.352	-1.339	-1.325	-1.311	-1.298	-1.281	-1.268	-1.252	-1.238	-1.222	-1.208	-1.194	-1.178	-1.162	-1.149	-1.134	-1.119	-1.104	-1.090	-1.076	-1.061	-1.049	-1.035	-1.021	-1.009	-0.996	-0.984	-0.971	-0.960	-0.949	-0.938	-0.926	-0.916	-0.906	-0.895	-0.886	-0.876	-0.866	-0.858	-0.850	-0.840	-0.831	-0.822	-0.812	-0.805	-0.796	-0.786	-0.776	-0.766	-0.756	-0.745	-0.735	-0.724	-0.711	-0.699	-0.686	-0.672	-0.658	-0.642	-0.626	-0.610	-0.592	-0.574	-0.555	-0.534	-0.514	-0.491	-0.469	-0.444	-0.419	-0.392	-0.366	-0.339	-0.311	-0.281	-0.251	-0.221	-0.189	-0.156	-0.124	-0.091	-0.058	-0.022	0.011	0.046	0.082	0.119	0.155	0.191	0.228	0.264	0.299	0.335	0.370	0.405	0.440	0.474	0.509	0.542	0.575	0.608	0.639	0.669	0.698	0.726	0.756	0.782	0.809	0.834	0.859	0.881	0.902	0.925	0.944	0.962	0.981	0.999	1.015	1.029	1.042	1.056	1.069	1.080	1.090	1.099	1.108	1.116	1.124	1.130	1.135	1.139	1.145	1.149	1.151	1.154	1.155	1.158	1.158	1.159	1.160	1.160	1.159	1.158	1.158	1.156	1.155	1.154	1.152	1.150	1.149	1.149	1.148	1.145	1.144	1.142	1.141	1.140	1.139	1.138	1.138	1.135	1.136	1.135	1.135	1.134	1.134	1.135	1.135	1.134	1.135	1.136	1.138	1.138	1.140	1.142	1.144	1.145	1.148	1.150	1.152	1.155	1.159	1.162	1.166	1.169	1.172	1.176	1.181	1.185	1.189	1.192	1.198	1.202	1.208	1.212	1.216	1.221	1.228	1.231	1.236	1.241	1.246	1.252	1.256	1.261	1.266	1.271	1.275	1.280	1.285	1.289	1.292	1.298	1.300	1.304	1.308	1.311	1.314	1.316	1.319	1.320	1.322	1.324	1.324	1.325	1.325	1.325	1.325	1.324	1.322	1.320	1.319	1.316	1.312	1.310	1.308	1.304	1.300	1.296	1.291	1.286	1.281	1.276	1.271	1.265	1.260	1.254	1.248	1.241	1.235	1.229	1.222	1.218	1.211	1.205	1.200	1.194	1.189	1.184	1.179	1.175	1.171	1.168	1.162	1.160	1.158	1.155	1.154	1.151	1.150	1.150	1.150	1.150	1.150	1.151	1.154	1.155	1.158	1.160	1.164	1.166	1.170	1.171	1.175	1.179	1.182	1.185	1.189	1.192	1.196	1.198	1.200	1.204	1.205	1.205	1.206	1.208	1.206	1.206	1.204	1.202	1.199	1.196	1.191	1.186	1.180	1.172	1.166	1.156	1.148	1.136	1.125	1.114	1.100	1.086	1.072	1.058	1.042	1.024	1.008	0.990	0.970	0.952	0.932	0.912	0.891	0.870	0.850	0.829	0.808	0.786	0.765	0.742	0.721	0.700	0.679	0.659	0.638	0.618	0.598	0.578	0.560	0.541	0.524	0.505	0.489	0.472	0.456	0.441	0.426	0.411	0.399	0.385	0.372	0.360	0.349	0.338	0.326	0.316	0.306	0.295	0.286	0.276	0.265	0.256	0.246	0.238	0.226	0.216	0.206	0.196	0.184	0.172	0.160	0.149	0.135	0.121	0.108	0.092	0.076	0.060	0.044	0.026	0.006	-0.012	-0.032	-0.055	-0.076	-0.098	-0.121	-0.146	-0.170	-0.196	-0.222	-0.249	-0.278	-0.305	-0.334	-0.364	-0.394	-0.425	-0.455	-0.486	-0.519	-0.550	-0.582	-0.616	-0.649	-0.681	-0.714	-0.745	-0.778	-0.810	-0.844	-0.876	-0.909	-0.940	-0.971	-1.002	-1.032	-1.064	-1.094	-1.122	-1.151	-1.180	-1.208	-1.235	-1.261	-1.288	-1.311	-1.336	-1.359	-1.382	-1.404	-1.424	-1.444	-1.464	-1.482	-1.500	-1.516	-1.532	-1.548	-1.561	-1.575	-1.588	-1.599	-1.610	-1.619	-1.629	-1.636	-1.644	-1.651	-1.658	-1.662	-1.666	-1.670	-1.674	-1.678	-1.680	-1.680	-1.682	-1.681	-1.681	-1.681	-1.680	-1.679	-1.676	-1.675	-1.672	-1.670	-1.668	-1.665	-1.662	-1.659	-1.658	-1.654	-1.651	-1.649	-1.646	-1.645	-1.642	-1.641	-1.640	-1.640	-1.639	-1.639	-1.639	-1.640	-1.641	-1.644	-1.646	-1.650	-1.654	-1.658	-1.664	-1.669	-1.676	-1.682	-1.690	-1.698	-1.708	-1.716	-1.726	-1.738	-1.749	-1.760	-1.774	-1.785	-1.799	-1.812	-1.826	-1.840	-1.855	-1.870	-1.884	-1.899	-1.914	-1.929	-1.945	-1.959	-1.974	-1.989	-2.004	-2.018	-2.031	-2.045	-2.058	-2.070	-2.081	-2.091	-2.102	-2.111	-2.120	-2.128	-2.134	-2.140	-2.142	-2.146	-2.149	-2.149	-2.149	-2.146	-2.142	-2.140	-2.132	-2.126	-2.118	-2.108	-2.096	-2.082	-2.068	-2.052	-2.035	-2.018	-1.998	-1.978	-1.955	-1.931	-1.908	-1.882	-1.858	-1.830	-1.802	-1.774	-1.745	-1.715	-1.685	-1.654	-1.624	-1.591	-1.561	-1.529	-1.498	-1.466	-1.435	-1.405	-1.374	-1.344	-1.315	-1.286	-1.259	-1.231	-1.205	-1.181	-1.158	-1.135	-1.112	-1.092	-1.074	-1.055	-1.040	-1.025	-1.010	-0.999	-0.989	-0.979	-0.971	-0.966	-0.961	-0.959	-0.955	-0.956	-0.958	-0.959	-0.964	-0.968	-0.975	-0.982	-0.990	-1.001	-1.012	-1.022	-1.035	-1.049	-1.062	-1.076	-1.091	-1.108	-1.124	-1.140	-1.156	-1.174	-1.191	-1.209	-1.226	-1.244	-1.260	-1.276	-1.294	-1.309	-1.325	-1.340	-1.356	-1.371	-1.385	-1.398	-1.411	-1.424	-1.435	-1.446	-1.458	-1.468	-1.476	-1.485	-1.494	-1.500	-1.506	-1.512	-1.516	-1.521	-1.525	-1.528	-1.530	-1.530	-1.531	-1.532	-1.531	-1.530	-1.529	-1.526	-1.524	-1.520	-1.518	-1.512	-1.508	-1.502	-1.498	-1.491	-1.484	-1.478	-1.470	-1.462	-1.455	-1.446	-1.438	-1.429	-1.420	-1.411	-1.402	-1.392	-1.382	-1.374	-1.364	-1.355	-1.344	-1.335	-1.325	-1.315	-1.305	-1.295	-1.286	-1.275	-1.266	-1.256	-1.248	-1.238	-1.230	-1.221	-1.214	-1.205	-1.198	-1.189	-1.182	-1.175	-1.169	-1.161	-1.155	-1.148	-1.142	-1.136	-1.131	-1.125	-1.120	-1.116	-1.111	-1.105	-1.101	-1.096	-1.092	-1.089	-1.085	-1.081	-1.076	-1.071	-1.068	-1.064	-1.060	-1.055	-1.052	-1.048	-1.042	-1.038	-1.032	-1.028	-1.021	-1.015	-1.010	-1.004	-0.996	-0.989	-0.981	-0.974	-0.964	-0.955	-0.945	-0.935	-0.925	-0.915	-0.902	-0.891	-0.880	-0.866	-0.854	-0.840	-0.825	-0.811	-0.798	-0.781	-0.765	-0.749	-0.734	-0.716	-0.700	-0.684	-0.665	-0.648	-0.629	-0.611	-0.594	-0.575	-0.556	-0.539	-0.520	-0.501	-0.484	-0.465	-0.446	-0.429	-0.411	-0.394	-0.376	-0.359	-0.341	-0.325	-0.310	-0.294	-0.278	-0.264	-0.249	-0.234	-0.221	-0.208	-0.194	-0.182	-0.170	-0.160	-0.150	-0.139	-0.130	-0.121	-0.114	-0.106	-0.100	-0.095	-0.089	-0.084	-0.080	-0.076	-0.072	-0.071	-0.070	-0.068	-0.068	-0.068	-0.068	-0.069	-0.070	-0.072	-0.074	-0.078	-0.079	-0.082	-0.086	-0.090	-0.094	-0.099	-0.102	-0.106	-0.110	-0.116	-0.120	-0.125	-0.129	-0.134	-0.138	-0.141	-0.145	-0.149	-0.151	-0.154	-0.156	-0.159	-0.160	-0.161	-0.162	-0.162	-0.164	-0.164	-0.164	-0.164	-0.162	-0.161	-0.160	-0.159	-0.158	-0.156	-0.155	-0.154	-0.152	-0.150	-0.150	-0.148	-0.148	-0.146	-0.145	-0.146	-0.146	-0.149	-0.150	-0.151	-0.155	-0.159	-0.164	-0.168	-0.174	-0.182	-0.190	-0.199	-0.209	-0.221	-0.232	-0.246	-0.260	-0.276	-0.292	-0.310	-0.329	-0.348	-0.369	-0.389	-0.411	-0.434	-0.459	-0.482	-0.509	-0.535	-0.561	-0.589	-0.615	-0.644	-0.671	-0.700	-0.728	-0.756	-0.785	-0.814	-0.841	-0.870	-0.898	-0.926	-0.952	-0.979	-1.006	-1.031	-1.055	-1.079	-1.101	-1.125	-1.146	-1.168	-1.185	-1.205	-1.222	-1.240	-1.255	-1.270	-1.284	-1.296	-1.308	-1.320	-1.329	-1.336	-1.345	-1.351	-1.358	-1.362	-1.368	-1.370	-1.374	-1.375	-1.375	-1.374	-1.372	-1.371	-1.368	-1.364	-1.360	-1.354	-1.349	-1.342	-1.334	-1.326	-1.319	-1.309	-1.299	-1.290	-1.279	-1.266	-1.255	-1.244	-1.230	-1.216	-1.202	-1.188	-1.172	-1.158	-1.140	-1.125	-1.108	-1.089	-1.071	-1.054	-1.035	-1.016	-0.998	-0.978	-0.958	-0.938	-0.918	-0.896	-0.876	-0.855	-0.835	-0.814	-0.794	-0.771	-0.751	-0.730	-0.709	-0.689	-0.669	-0.649	-0.629	-0.609	-0.590	-0.571	-0.554	-0.536	-0.520	-0.502	-0.488	-0.471	-0.458	-0.444	-0.431	-0.419	-0.408	-0.398	-0.388	-0.378	-0.370	-0.364	-0.358	-0.352	-0.349	-0.345	-0.342	-0.341	-0.341	-0.341	-0.342	-0.345	-0.346	-0.351	-0.355	-0.360	-0.365	-0.370	-0.378	-0.384	-0.391	-0.400	-0.408	-0.415	-0.424	-0.432	-0.442	-0.451	-0.460	-0.470	-0.480	-0.489	-0.499	-0.507	-0.516	-0.525	-0.534	-0.541	-0.549	-0.555	-0.561	-0.569	-0.574	-0.579	-0.582	-0.588	-0.591	-0.594	-0.596	-0.600	-0.601	-0.602	-0.602	-0.602	-0.601	-0.599	-0.598	-0.595	-0.592	-0.588	-0.584	-0.579	-0.572	-0.568	-0.561	-0.555	-0.546	-0.538	-0.531	-0.522	-0.512	-0.502	-0.494	-0.482	-0.472	-0.461	-0.451	-0.440	-0.428	-0.416	-0.404	-0.391	-0.379	-0.366	-0.352	-0.340	-0.328	-0.314	-0.300	-0.285	-0.271	-0.256	-0.241	-0.226	-0.211	-0.198	-0.182	-0.168	-0.152	-0.136	-0.121	-0.104	-0.089	-0.074	-0.058	-0.042	-0.025	-0.010	0.008	0.022	0.040	0.056	0.072	0.090	0.105	0.122	0.139	0.156	0.172	0.189	0.205	0.221	0.236	0.252	0.269	0.284	0.300	0.315	0.330	0.344	0.359	0.374	0.386	0.399	0.412	0.425	0.436	0.448	0.459	0.470	0.479	0.489	0.496	0.505	0.511	0.519	0.525	0.530	0.534	0.538	0.540	0.544	0.544	0.544	0.544	0.542	0.540	0.538	0.534	0.530	0.525	0.519	0.511	0.505	0.496	0.486	0.478	0.466	0.455	0.444	0.432	0.420	0.406	0.392	0.379	0.362	0.349	0.332	0.318	0.301	0.285	0.268	0.251	0.234	0.218	0.200	0.184	0.166	0.150	0.134	0.116	0.101	0.086	0.070	0.055	0.041	0.026	0.012	0.000	-0.014	-0.025	-0.038	-0.048	-0.059	-0.069	-0.078	-0.086	-0.095	-0.102	-0.110	-0.116	-0.122	-0.129	-0.132	-0.138	-0.140	-0.144	-0.146	-0.149	-0.150	-0.151	-0.152	-0.152	-0.154	-0.154	-0.154	-0.152	-0.151	-0.151	-0.151	-0.150	-0.150	-0.149	-0.148	-0.148	-0.148	-0.146	-0.146	-0.148	-0.149	-0.148	-0.150	-0.150	-0.152	-0.154	-0.156	-0.159	-0.161	-0.165	-0.169	-0.174	-0.178	-0.184	-0.188	-0.194	-0.200	-0.206	-0.214	-0.220	-0.228	-0.234	-0.242	-0.251	-0.259	-0.268	-0.275	-0.284	-0.292	-0.301	-0.311	-0.319	-0.328	-0.338	-0.345	-0.354	-0.361	-0.370	-0.378	-0.385	-0.392	-0.400	-0.406	-0.412	-0.420	-0.425	-0.431	-0.436	-0.442	-0.448	-0.451	-0.455	-0.459	-0.461	-0.465	-0.466	-0.469	-0.470	-0.471	-0.472	-0.474	-0.472	-0.472	-0.472	-0.471	-0.470	-0.469	-0.468	-0.465	-0.462	-0.460	-0.456	-0.454	-0.450	-0.448	-0.444	-0.440	-0.435	-0.430	-0.425	-0.420	-0.415	-0.410	-0.405	-0.399	-0.392	-0.388	-0.381	-0.375	-0.369	-0.361	-0.355	-0.348	-0.341	-0.335	-0.326	-0.320	-0.312	-0.305	-0.296	-0.289	-0.281	-0.272	-0.266	-0.256	-0.249	-0.241	-0.232	-0.224	-0.216	-0.209	-0.199	-0.191	-0.182	-0.174	-0.165	-0.158	-0.149	-0.140	-0.132	-0.124	-0.118	-0.109	-0.102	-0.095	-0.088	-0.081	-0.075	-0.069	-0.064	-0.059	-0.054	-0.050	-0.046	-0.042	-0.039	-0.038	-0.035	-0.032	-0.032	-0.031	-0.031	-0.032	-0.032	-0.035	-0.038	-0.039	-0.041	-0.046	-0.050	-0.055	-0.060	-0.066	-0.071	-0.078	-0.085	-0.091	-0.100	-0.106	-0.114	-0.124	-0.131	-0.140	-0.149	-0.156	-0.165	-0.174	-0.182	-0.190	-0.199	-0.208	-0.215	-0.222	-0.229	-0.236	-0.242	-0.248	-0.254	-0.260	-0.265	-0.268	-0.272	-0.275	-0.278	-0.280	-0.280	-0.280	-0.280	-0.279	-0.276	-0.274	-0.271	-0.268	-0.262	-0.258	-0.251	-0.244	-0.236	-0.229	-0.220	-0.210	-0.200	-0.190	-0.179	-0.168	-0.156	-0.145	-0.132	-0.120	-0.108	-0.095	-0.081	-0.069	-0.056	-0.044	-0.030	-0.019	-0.006	0.005	0.016	0.026	0.035	0.045	0.054	0.060	0.068	0.072	0.078	0.081	0.084	0.086	0.085	0.085	0.082	0.081	0.076	0.071	0.065	0.056	0.048	0.036	0.025	0.012	-0.001	-0.016	-0.031	-0.049	-0.068	-0.086	-0.106	-0.125	-0.148	-0.169	-0.191	-0.214	-0.236	-0.261	-0.284	-0.306	-0.330	-0.355	-0.376	-0.400	-0.421	-0.442	-0.464	-0.484	-0.504	-0.522	-0.541	-0.558	-0.574	-0.589	-0.602	-0.614	-0.626	-0.635	-0.644	-0.651	-0.658	-0.662	-0.665	-0.668	-0.670	-0.669	-0.668	-0.664	-0.661	-0.656	-0.650	-0.642	-0.636	-0.626	-0.618	-0.608	-0.598	-0.586	-0.575	-0.562	-0.551	-0.540	-0.526	-0.515	-0.504	-0.491	-0.480	-0.469	-0.456	-0.446	-0.436	-0.428	-0.419	-0.410	-0.402	-0.396	-0.389	-0.385	-0.380	-0.375	-0.370	-0.369	-0.365	-0.362	-0.361	-0.360	-0.359	-0.358	-0.358	-0.358	-0.358	-0.358	-0.356	-0.356	-0.356	-0.355	-0.352	-0.350	-0.349	-0.345	-0.341	-0.338	-0.332	-0.326	-0.319	-0.310	-0.300	-0.290	-0.278	-0.265	-0.251	-0.235	-0.219	-0.200	-0.180	-0.159	-0.136	-0.112	-0.086	-0.060	-0.032	-0.004	0.026	0.059	0.091	0.125	0.160	0.196	0.232	0.270	0.309	0.349	0.389	0.429	0.470	0.512	0.554	0.598	0.639	0.681	0.724	0.768	0.810	0.852	0.895	0.938	0.980	1.020	1.060	1.100	1.139	1.178	1.216	1.252	1.289	1.324	1.358	1.391	1.422	1.454	1.482	1.510	1.538	1.562	1.586	1.610	1.630	1.649	1.668	1.685	1.699	1.711	1.724	1.734	1.744	1.750	1.755	1.759	1.761	1.760	1.760	1.758	1.752	1.748	1.740	1.731	1.720	1.709	1.696	1.681	1.666	1.649	1.631	1.611	1.590	1.570	1.548	1.524	1.500	1.475	1.449	1.422	1.395	1.369	1.340	1.311	1.281	1.254	1.224	1.194	1.162	1.131	1.101	1.070	1.039	1.009	0.976	0.946	0.915	0.884	0.852	0.821	0.792	0.760	0.730	0.700	0.669	0.638	0.608	0.578	0.546	0.515	0.485	0.454	0.424	0.391	0.360	0.329	0.298	0.265	0.232	0.201	0.169	0.135	0.101	0.068	0.034	-0.002	-0.038	-0.074	-0.110	-0.148	-0.188	-0.226	-0.266	-0.306	-0.348	-0.389	-0.432	-0.475	-0.520	-0.565	-0.611	-0.658	-0.705	-0.752	-0.802	-0.852	-0.902	-0.952	-1.004	-1.056	-1.109	-1.161	-1.215	-1.268	-1.321	-1.375	-1.430	-1.484	-1.539	-1.592	-1.648	-1.701	-1.755	-1.808	-1.861	-1.914	-1.965	-2.016	-2.066	-2.115	-2.164	-2.211	-2.258	-2.304	-2.348	-2.390	-2.431	-2.471	-2.509	-2.546	-2.581	-2.616	-2.648	-2.678	-2.708	-2.734	-2.759	-2.782	-2.804	-2.824	-2.842	-2.858	-2.871	-2.884	-2.895	-2.902	-2.910	-2.915	-2.919	-2.920	-2.920	-2.919	-2.915	-2.911	-2.904	-2.896	-2.888	-2.876	-2.866	-2.852	-2.839	-2.824	-2.808	-2.791	-2.774	-2.755	-2.736	-2.718	-2.698	-2.676	-2.656	-2.634	-2.612	-2.591	-2.569	-2.546	-2.525	-2.501	-2.480	-2.456	-2.434	-2.411	-2.389	-2.366	-2.345	-2.324	-2.301	-2.280	-2.259	-2.238	-2.218	-2.196	-2.176	-2.156	-2.135	-2.115	-2.096	-2.076	-2.056	-2.036	-2.018	-1.998	-1.978	-1.958	-1.939	-1.919	-1.899	-1.880	-1.859	-1.839	-1.818	-1.798	-1.776	-1.756	-1.735	-1.715	-1.692	-1.671	-1.650	-1.628	-1.605	-1.582	-1.560	-1.536	-1.512	-1.490	-1.466	-1.441	-1.418	-1.394	-1.369	-1.344	-1.320	-1.295	-1.271	-1.245	-1.221	-1.196	-1.171	-1.146	-1.122	-1.099	-1.075	-1.050	-1.028	-1.004	-0.981	-0.958	-0.935	-0.912	-0.890	-0.870	-0.849	-0.826	-0.805	-0.786	-0.765	-0.746	-0.726	-0.708	-0.689	-0.670	-0.652	-0.636	-0.618	-0.602	-0.585	-0.570	-0.554	-0.540	-0.524	-0.511	-0.496	-0.482	-0.469	-0.456	-0.444	-0.430	-0.419	-0.408	-0.395	-0.384	-0.372	-0.362	-0.351	-0.340	-0.331	-0.321	-0.312	-0.302	-0.295	-0.286	-0.278	-0.270	-0.264	-0.256	-0.248	-0.241	-0.234	-0.228	-0.220	-0.215	-0.209	-0.204	-0.198	-0.192	-0.186	-0.181	-0.175	-0.171	-0.166	-0.161	-0.155	-0.150	-0.146	-0.142	-0.138	-0.132	-0.129	-0.124	-0.119	-0.114	-0.110	-0.105	-0.100	-0.095	-0.090	-0.085	-0.080	-0.075	-0.070	-0.064	-0.059	-0.052	-0.046	-0.040	-0.034	-0.028	-0.021	-0.014	-0.008	-0.001	0.006	0.014	0.020	0.028	0.035	0.042	0.049	0.058	0.064	0.072	0.079	0.088	0.095	0.102	0.111	0.119	0.126	0.134	0.142	0.150	0.159	0.166	0.175	0.182	0.190	0.199	0.208	0.216	0.224	0.232	0.241	0.249	0.259	0.268	0.275	0.284	0.294	0.304	0.312	0.322	0.332	0.342	0.354	0.365	0.376	0.388	0.399	0.411	0.424	0.435	0.449	0.461	0.475	0.489	0.504	0.518	0.532	0.546	0.562	0.578	0.592	0.609	0.625	0.641	0.656	0.672	0.689	0.704	0.720	0.736	0.751	0.766	0.781	0.795	0.809	0.822	0.836	0.849	0.861	0.872	0.884	0.895	0.905	0.912	0.921	0.930	0.938	0.942	0.949	0.954	0.959	0.960	0.964	0.965	0.966	0.966	0.965	0.964	0.961	0.958	0.954	0.950	0.945	0.939	0.932	0.925	0.918	0.909	0.902	0.894	0.884	0.874	0.864	0.854	0.844	0.834	0.824	0.812	0.802	0.792	0.781	0.772	0.761	0.752	0.744	0.734	0.726	0.718	0.710	0.701	0.695	0.690	0.684	0.678	0.674	0.669	0.665	0.662	0.660	0.659	0.656	0.656	0.656	0.656	0.658	0.660	0.662	0.665	0.669	0.672	0.679	0.684	0.690	0.695	0.700	0.708	0.714	0.721	0.729	0.735	0.744	0.750	0.758	0.765	0.772	0.779	0.786	0.792	0.799	0.804	0.810	0.814	0.819	0.822	0.825	0.828	0.830	0.831	0.831	0.831	0.829	0.828	0.825	0.819	0.814	0.809	0.801	0.792	0.784	0.774	0.762	0.751	0.739	0.725	0.710	0.695	0.678	0.661	0.644	0.624	0.605	0.585	0.564	0.542	0.519	0.496	0.474	0.450	0.428	0.402	0.378	0.352	0.328	0.302	0.276	0.251	0.226	0.200	0.175	0.149	0.125	0.100	0.074	0.050	0.025	0.001	-0.022	-0.045	-0.069	-0.092	-0.114	-0.135	-0.156	-0.178	-0.199	-0.218	-0.236	-0.256	-0.274	-0.290	-0.308	-0.325	-0.340	-0.355	-0.369	-0.382	-0.396	-0.408	-0.419	-0.430	-0.440	-0.450	-0.459	-0.466	-0.474	-0.480	-0.485	-0.490	-0.495	-0.499	-0.502	-0.504	-0.504	-0.506	-0.506	-0.505	-0.504	-0.501	-0.499	-0.496	-0.492	-0.489	-0.484	-0.479	-0.472	-0.468	-0.461	-0.454	-0.446	-0.440	-0.431	-0.424	-0.416	-0.408	-0.399	-0.391	-0.382	-0.375	-0.366	-0.359	-0.351	-0.344	-0.338	-0.330	-0.324	-0.318	-0.311	-0.306	-0.301	-0.298	-0.294	-0.290	-0.288	-0.286	-0.284	-0.282	-0.282	-0.281	-0.281	-0.282	-0.284	-0.285	-0.288	-0.290	-0.292	-0.296	-0.300	-0.304	-0.308	-0.310	-0.315	-0.319	-0.324	-0.328	-0.332	-0.338	-0.341	-0.345	-0.349	-0.352	-0.355	-0.358	-0.361	-0.362	-0.365	-0.368	-0.369	-0.369	-0.369	-0.368	-0.369	-0.368	-0.365	-0.364	-0.362	-0.360	-0.356	-0.354	-0.351	-0.348	-0.344	-0.340	-0.336	-0.332	-0.329	-0.325	-0.321	-0.316	-0.314	-0.311	-0.308	-0.305	-0.304	-0.302	-0.301	-0.301	-0.301	-0.302	-0.305	-0.306	-0.311	-0.316	-0.321	-0.326	-0.334	-0.341	-0.351	-0.360	-0.371	-0.382	-0.395	-0.409	-0.422	-0.439	-0.454	-0.471	-0.490	-0.506	-0.525	-0.545	-0.566	-0.588	-0.610	-0.631	-0.654	-0.676	-0.700	-0.722	-0.748	-0.771	-0.795	-0.820	-0.844	-0.866	-0.891	-0.915	-0.938	-0.961	-0.982	-1.006	-1.028	-1.050	-1.071	-1.092	-1.112	-1.134	-1.152	-1.171	-1.190	-1.208	-1.225	-1.242	-1.259	-1.275	-1.290	-1.304	-1.318	-1.332	-1.346	-1.359	-1.371	-1.384	-1.395	-1.406	-1.418	-1.428	-1.439	-1.449	-1.459	-1.468	-1.478	-1.488	-1.498	-1.506	-1.516	-1.526	-1.536	-1.546	-1.555	-1.566	-1.576	-1.586	-1.598	-1.610	-1.620	-1.632	-1.645	-1.658	-1.669	-1.682	-1.698	-1.710	-1.725	-1.740	-1.756	-1.771	-1.789	-1.806	-1.824	-1.841	-1.860	-1.880	-1.900	-1.920	-1.940	-1.962	-1.984	-2.005	-2.029	-2.051	-2.074	-2.098	-2.122	-2.146	-2.171	-2.196	-2.222	-2.249	-2.274	-2.299	-2.325	-2.351	-2.379	-2.405	-2.431	-2.459	-2.485	-2.511	-2.540	-2.566	-2.591	-2.618	-2.642	-2.669	-2.694	-2.719	-2.742	-2.768	-2.790	-2.814	-2.836	-2.859	-2.880	-2.900	-2.921	-2.941	-2.960	-2.979	-2.996	-3.014	-3.030	-3.046	-3.061	-3.076	-3.090	-3.102	-3.115	-3.128	-3.138	-3.149	-3.159	-3.168	-3.176	-3.184	-3.191	-3.198	-3.206	-3.211	-3.218	-3.222	-3.226	-3.232	-3.236	-3.239	-3.242	-3.246	-3.249	-3.252	-3.255	-3.256	-3.259	-3.260	-3.264	-3.265	-3.266	-3.269	-3.270	-3.272	-3.275	-3.275	-3.278	-3.280	-3.282	-3.284	-3.285	-3.288	-3.289	-3.291	-3.294	-3.294	-3.298	-3.300	-3.301	-3.302	-3.304	-3.306	-3.308	-3.309	-3.311	-3.312	-3.314	-3.315	-3.316	-3.319	-3.320	-3.321	-3.322	-3.324	-3.325	-3.325	-3.328	-3.329	-3.330	-3.332	-3.334	-3.334	-3.336	-3.338	-3.341	-3.345	-3.346	-3.351	-3.355	-3.358	-3.362	-3.368	-3.372	-3.379	-3.384	-3.391	-3.399	-3.405	-3.414	-3.421	-3.430	-3.441	-3.450	-3.462	-3.472	-3.485	-3.498	-3.510	-3.524	-3.538	-3.551	-3.566	-3.582	-3.598	-3.614	-3.630	-3.648	-3.665	-3.682	-3.700	-3.718	-3.735	-3.752	-3.770	-3.788	-3.806	-3.824	-3.841	-3.859	-3.875	-3.892	-3.908	-3.925	-3.940	-3.955	-3.969	-3.982	-3.995	-4.009	-4.020	-4.031	-4.040	-4.050	-4.059	-4.065	-4.072	-4.079	-4.082	-4.086	-4.090	-4.091	-4.091	-4.090	-4.089	-4.086	-4.082	-4.077	-4.071	-4.064	-4.055	-4.046	-4.037	-4.025	-4.014	-4.001	-3.986	-3.971	-3.955	-3.938	-3.920	-3.900	-3.880	-3.860	-3.840	-3.818	-3.795	-3.772	-3.748	-3.724	-3.699	-3.674	-3.649	-3.621	-3.595	-3.569	-3.541	-3.515	-3.486	-3.460	-3.432	-3.406	-3.378	-3.351	-3.324	-3.296	-3.270	-3.244	-3.218	-3.191	-3.166	-3.141	-3.118	-3.092	-3.069	-3.046	-3.024	-3.002	-2.981	-2.960	-2.939	-2.920	-2.902	-2.885	-2.866	-2.851	-2.835	-2.820	-2.805	-2.792	-2.780	-2.766	-2.756	-2.746	-2.735	-2.726	-2.718	-2.710	-2.704	-2.698	-2.692	-2.686	-2.682	-2.680	-2.676	-2.675	-2.672	-2.671	-2.672	-2.671	-2.672	-2.674	-2.675	-2.676	-2.679	-2.681	-2.685	-2.688	-2.690	-2.694	-2.698	-2.701	-2.705	-2.709	-2.714	-2.718	-2.721	-2.725	-2.730	-2.732	-2.736	-2.740	-2.742	-2.745	-2.748	-2.750	-2.754	-2.755	-2.755	-2.758	-2.758	-2.758	-2.758	-2.756	-2.756	-2.752	-2.751	-2.749	-2.745	-2.741	-2.736	-2.732	-2.728	-2.720	-2.714	-2.708	-2.700	-2.692	-2.684	-2.676	-2.665	-2.656	-2.648	-2.638	-2.626	-2.618	-2.609	-2.598	-2.588	-2.579	-2.568	-2.559	-2.549	-2.540	-2.532	-2.524	-2.516	-2.509	-2.504	-2.496	-2.492	-2.488	-2.485	-2.484	-2.481	-2.481	-2.482	-2.484	-2.486	-2.491	-2.495	-2.501	-2.510	-2.518	-2.529	-2.539	-2.551	-2.565	-2.579	-2.595	-2.611	-2.628	-2.646	-2.664	-2.685	-2.704	-2.725	-2.745	-2.768	-2.789	-2.810	-2.831	-2.852	-2.874	-2.894	-2.914	-2.935	-2.954	-2.972	-2.990	-3.008	-3.022	-3.036	-3.050	-3.061	-3.072	-3.081	-3.088	-3.094	-3.098	-3.098	-3.099	-3.098	-3.094	-3.088	-3.079	-3.070	-3.059	-3.046	-3.031	-3.016	-2.998	-2.979	-2.958	-2.936	-2.911	-2.886	-2.860	-2.834	-2.805	-2.776	-2.748	-2.718	-2.686	-2.658	-2.626	-2.596	-2.566	-2.536	-2.509	-2.479	-2.451	-2.425	-2.399	-2.374	-2.350	-2.329	-2.309	-2.289	-2.271	-2.256	-2.242	-2.229	-2.218	-2.209	-2.202	-2.196	-2.192	-2.191	-2.191	-2.191	-2.196	-2.201	-2.208	-2.214	-2.224	-2.234	-2.246	-2.259	-2.272	-2.288	-2.302	-2.319	-2.336	-2.352	-2.369	-2.388	-2.404	-2.421	-2.438	-2.454	-2.469	-2.485	-2.499	-2.511	-2.524	-2.535	-2.544	-2.552	-2.561	-2.566	-2.570	-2.574	-2.575	-2.574	-2.571	-2.568	-2.562	-2.555	-2.545	-2.535	-2.522	-2.508	-2.492	-2.475	-2.456	-2.436	-2.414	-2.391	-2.366	-2.341	-2.315	-2.288	-2.259	-2.229	-2.200	-2.170	-2.138	-2.106	-2.075	-2.041	-2.009	-1.976	-1.945	-1.914	-1.881	-1.851	-1.820	-1.791	-1.761	-1.734	-1.705	-1.679	-1.654	-1.630	-1.606	-1.585	-1.562	-1.544	-1.526	-1.510	-1.495	-1.481	-1.469	-1.459	-1.450	-1.441	-1.436	-1.430	-1.428	-1.426	-1.426	-1.429	-1.431	-1.435	-1.440	-1.446	-1.454	-1.462	-1.472	-1.482	-1.494	-1.508	-1.521	-1.534	-1.548	-1.562	-1.579	-1.592	-1.609	-1.626	-1.641	-1.656	-1.672	-1.689	-1.704	-1.720	-1.735	-1.749	-1.762	-1.776	-1.790	-1.802	-1.815	-1.826	-1.836	-1.845	-1.855	-1.862	-1.869	-1.875	-1.880	-1.884	-1.888	-1.890	-1.892	-1.892	-1.892	-1.891	-1.890	-1.889	-1.885	-1.881	-1.878	-1.872	-1.868	-1.862	-1.858	-1.851	-1.844	-1.838	-1.831	-1.824	-1.816	-1.809	-1.800	-1.794	-1.785	-1.778	-1.771	-1.762	-1.755	-1.748	-1.740	-1.732	-1.725	-1.719	-1.711	-1.705	-1.699	-1.691	-1.685	-1.679	-1.672	-1.666	-1.660	-1.652	-1.645	-1.639	-1.632	-1.625	-1.616	-1.610	-1.601	-1.594	-1.584	-1.576	-1.568	-1.558	-1.546	-1.538	-1.526	-1.515	-1.501	-1.489	-1.478	-1.464	-1.450	-1.436	-1.421	-1.406	-1.391	-1.375	-1.359	-1.341	-1.324	-1.306	-1.289	-1.271	-1.254	-1.235	-1.216	-1.198	-1.179	-1.160	-1.140	-1.122	-1.104	-1.085	-1.066	-1.049	-1.031	-1.012	-0.995	-0.979	-0.961	-0.944	-0.929	-0.912	-0.896	-0.880	-0.865	-0.850	-0.836	-0.822	-0.808	-0.795	-0.782	-0.769	-0.755	-0.744	-0.731	-0.719	-0.706	-0.695	-0.682	-0.671	-0.659	-0.646	-0.634	-0.621	-0.609	-0.598	-0.584	-0.569	-0.555	-0.541	-0.526	-0.511	-0.495	-0.479	-0.461	-0.444	-0.425	-0.408	-0.386	-0.366	-0.346	-0.324	-0.300	-0.278	-0.254	-0.229	-0.204	-0.178	-0.151	-0.122	-0.095	-0.066	-0.036	-0.006	0.025	0.058	0.089	0.122	0.156	0.189	0.222	0.258	0.291	0.325	0.360	0.395	0.431	0.466	0.500	0.536	0.570	0.606	0.639	0.674	0.705	0.739	0.770	0.802	0.832	0.862	0.892	0.921	0.948	0.975	1.001	1.026	1.049	1.072	1.094	1.115	1.135	1.154	1.171	1.188	1.202	1.218	1.229	1.242	1.252	1.262	1.270	1.279	1.285	1.291	1.296	1.299	1.301	1.304	1.306	1.305	1.305	1.304	1.302	1.299	1.295	1.292	1.289	1.284	1.280	1.274	1.269	1.264	1.258	1.252	1.246	1.240	1.235	1.230	1.224	1.219	1.214	1.209	1.205	1.201	1.198	1.194	1.191	1.189	1.188	1.186	1.185	1.184	1.186	1.186	1.186	1.190	1.192	1.195	1.199	1.204	1.208	1.212	1.219	1.225	1.232	1.239	1.248	1.256	1.265	1.272	1.282	1.292	1.302	1.312	1.324	1.332	1.345	1.355	1.365	1.376	1.386	1.396	1.408	1.418	1.428	1.436	1.446	1.456	1.464	1.471	1.480	1.488	1.494	1.501	1.506	1.511	1.516	1.520	1.525	1.528	1.530	1.531	1.532	1.532	1.532	1.530	1.529	1.526	1.522	1.519	1.515	1.510	1.504	1.498	1.492	1.485	1.478	1.470	1.462	1.452	1.445	1.436	1.429	1.419	1.410	1.401	1.391	1.382	1.374	1.365	1.356	1.348	1.340	1.332	1.325	1.318	1.312	1.306	1.301	1.296	1.292	1.289	1.285	1.284	1.282	1.282	1.281	1.282	1.285	1.286	1.290	1.294	1.298	1.302	1.308	1.315	1.322	1.330	1.338	1.346	1.355	1.365	1.375	1.385	1.395	1.405	1.415	1.426	1.436	1.446	1.456	1.466	1.476	1.485	1.495	1.504	1.512	1.519	1.525	1.531	1.538	1.541	1.546	1.549	1.550	1.551	1.551	1.550	1.549	1.548	1.544	1.538	1.531	1.525	1.518	1.509	1.498	1.489	1.476	1.464	1.450	1.436	1.422	1.406	1.390	1.374	1.356	1.338	1.319	1.300	1.280	1.261	1.240	1.220	1.200	1.179	1.158	1.139	1.118	1.096	1.076	1.056	1.036	1.016	0.996	0.979	0.959	0.940	0.921	0.905	0.888	0.870	0.854	0.839	0.822	0.806	0.794	0.779	0.764	0.750	0.738	0.724	0.711	0.699	0.686	0.675	0.662	0.650	0.639	0.626	0.614	0.602	0.590	0.576	0.564	0.551	0.539	0.522	0.509	0.495	0.480	0.462	0.446	0.429	0.411	0.392	0.374	0.352	0.332	0.310	0.288	0.265	0.240	0.215	0.190	0.162	0.135	0.106	0.078	0.048	0.016	-0.015	-0.048	-0.080	-0.114	-0.149	-0.184	-0.219	-0.255	-0.291	-0.329	-0.365	-0.401	-0.439	-0.478	-0.515	-0.554	-0.592	-0.630	-0.669	-0.705	-0.744	-0.781	-0.819	-0.855	-0.891	-0.928	-0.962	-0.998	-1.031	-1.064	-1.098	-1.129	-1.159	-1.189	-1.219	-1.245	-1.272	-1.298	-1.322	-1.346	-1.369	-1.390	-1.410	-1.429	-1.446	-1.464	-1.480	-1.494	-1.506	-1.519	-1.529	-1.539	-1.548	-1.555	-1.561	-1.568	-1.571	-1.575	-1.578	-1.579	-1.581	-1.581	-1.580	-1.580	-1.578	-1.576	-1.574	-1.569	-1.566	-1.562	-1.559	-1.555	-1.551	-1.548	-1.542	-1.540	-1.536	-1.532	-1.530	-1.526	-1.525	-1.522	-1.521	-1.520	-1.520	-1.520	-1.521	-1.522	-1.525	-1.528	-1.532	-1.538	-1.544	-1.550	-1.556	-1.566	-1.574	-1.584	-1.594	-1.605	-1.618	-1.630	-1.641	-1.655	-1.669	-1.684	-1.700	-1.715	-1.731	-1.748	-1.762	-1.780	-1.796	-1.812	-1.829	-1.845	-1.860	-1.876	-1.892	-1.908	-1.924	-1.938	-1.951	-1.965	-1.978	-1.989	-2.000	-2.011	-2.019	-2.027	-2.035	-2.041	-2.046	-2.050	-2.052	-2.054	-2.054	-2.054	-2.051	-2.047	-2.042	-2.036	-2.029	-2.020	-2.011	-1.999	-1.986	-1.972	-1.958	-1.941	-1.925	-1.905	-1.886	-1.865	-1.845	-1.821	-1.799	-1.776	-1.751	-1.726	-1.701	-1.675	-1.649	-1.621	-1.595	-1.568	-1.540	-1.512	-1.485	-1.458	-1.430	-1.404	-1.376	-1.350	-1.324	-1.298	-1.274	-1.249	-1.226	-1.204	-1.182	-1.161	-1.141	-1.121	-1.105	-1.088	-1.071	-1.056	-1.044	-1.031	-1.019	-1.009	-1.000	-0.991	-0.985	-0.980	-0.976	-0.972	-0.971	-0.970	-0.969	-0.970	-0.974	-0.976	-0.981	-0.986	-0.991	-0.999	-1.008	-1.015	-1.024	-1.035	-1.045	-1.056	-1.068	-1.080	-1.092	-1.106	-1.119	-1.131	-1.144	-1.158	-1.172	-1.186	-1.200	-1.214	-1.226	-1.241	-1.254	-1.266	-1.280	-1.292	-1.304	-1.315	-1.326	-1.336	-1.348	-1.358	-1.368	-1.375	-1.385	-1.392	-1.400	-1.406	-1.412	-1.419	-1.424	-1.426	-1.431	-1.435	-1.436	-1.439	-1.441	-1.442	-1.442	-1.442	-1.441	-1.441	-1.440	-1.438	-1.435	-1.434	-1.430	-1.426	-1.422	-1.418	-1.414	-1.409	-1.404	-1.398	-1.392	-1.385	-1.380	-1.372	-1.366	-1.360	-1.354	-1.346	-1.340	-1.332	-1.326	-1.319	-1.311	-1.305	-1.298	-1.291	-1.284	-1.279	-1.271	-1.265	-1.258	-1.251	-1.245	-1.240	-1.234	-1.228	-1.222	-1.218	-1.212	-1.209	-1.204	-1.199	-1.195	-1.191	-1.186	-1.182	-1.178	-1.175	-1.171	-1.166	-1.162	-1.159	-1.155	-1.151	-1.148	-1.144	-1.139	-1.136	-1.131	-1.128	-1.122	-1.118	-1.112	-1.108	-1.101	-1.096	-1.090	-1.084	-1.078	-1.071	-1.064	-1.056	-1.049	-1.040	-1.032	-1.021	-1.012	-1.004	-0.994	-0.982	-0.971	-0.961	-0.949	-0.938	-0.925	-0.914	-0.901	-0.888	-0.875	-0.861	-0.848	-0.835	-0.820	-0.806	-0.791	-0.778	-0.762	-0.749	-0.734	-0.718	-0.702	-0.688	-0.672	-0.659	-0.644	-0.629	-0.614	-0.599	-0.582	-0.568	-0.552	-0.538	-0.522	-0.509	-0.492	-0.478	-0.462	-0.449	-0.434	-0.419	-0.402	-0.388	-0.374	-0.359	-0.344	-0.329	-0.314	-0.299	-0.284	-0.270	-0.255	-0.240	-0.226	-0.210	-0.196	-0.182	-0.168	-0.154	-0.140	-0.125	-0.111	-0.099	-0.085	-0.072	-0.059	-0.046	-0.035	-0.022	-0.011	0.000	0.010	0.020	0.030	0.040	0.050	0.058	0.066	0.074	0.080	0.088	0.094	0.100	0.105	0.110	0.115	0.118	0.121	0.124	0.128	0.129	0.130	0.131	0.131	0.131	0.131	0.130	0.129	0.128	0.126	0.124	0.122	0.120	0.119	0.116	0.114	0.111	0.109	0.105	0.102	0.100	0.098	0.094	0.091	0.089	0.084	0.081	0.078	0.075	0.072	0.069	0.065	0.062	0.059	0.055	0.051	0.046	0.042	0.039	0.034	0.029	0.024	0.019	0.011	0.005	-0.001	-0.009	-0.018	-0.026	-0.035	-0.045	-0.056	-0.068	-0.080	-0.092	-0.106	-0.120	-0.135	-0.150	-0.165	-0.182	-0.200	-0.219	-0.238	-0.258	-0.278	-0.299	-0.319	-0.341	-0.362	-0.386	-0.409	-0.431	-0.456	-0.479	-0.502	-0.526	-0.550	-0.576	-0.600	-0.624	-0.648	-0.671	-0.695	-0.719	-0.741	-0.765	-0.785	-0.808	-0.829	-0.848	-0.869	-0.886	-0.905	-0.922	-0.939	-0.954	-0.969	-0.985	-0.998	-1.010	-1.021	-1.031	-1.041	-1.050	-1.059	-1.065	-1.071	-1.078	-1.081	-1.084	-1.086	-1.089	-1.089	-1.089	-1.088	-1.086	-1.084	-1.081	-1.078	-1.071	-1.066	-1.060	-1.054	-1.046	-1.038	-1.029	-1.020	-1.010	-1.000	-0.990	-0.979	-0.966	-0.955	-0.941	-0.929	-0.916	-0.902	-0.889	-0.875	-0.860	-0.845	-0.830	-0.815	-0.800	-0.784	-0.769	-0.752	-0.738	-0.720	-0.705	-0.689	-0.672	-0.656	-0.640	-0.624	-0.608	-0.592	-0.576	-0.560	-0.545	-0.529	-0.515	-0.499	-0.484	-0.470	-0.455	-0.442	-0.428	-0.414	-0.402	-0.390	-0.378	-0.365	-0.354	-0.344	-0.332	-0.322	-0.312	-0.302	-0.295	-0.286	-0.280	-0.272	-0.265	-0.260	-0.254	-0.249	-0.244	-0.240	-0.236	-0.234	-0.231	-0.230	-0.228	-0.226	-0.228	-0.226	-0.228	-0.228	-0.230	-0.231	-0.232	-0.235	-0.239	-0.241	-0.245	-0.249	-0.252	-0.255	-0.260	-0.265	-0.270	-0.275	-0.280	-0.285	-0.290	-0.296	-0.300	-0.306	-0.311	-0.316	-0.321	-0.326	-0.331	-0.336	-0.341	-0.345	-0.349	-0.354	-0.359	-0.362	-0.366	-0.370	-0.374	-0.376	-0.380	-0.381	-0.385	-0.388	-0.390	-0.391	-0.392	-0.394	-0.394	-0.395	-0.396	-0.396	-0.395	-0.395	-0.394	-0.394	-0.391	-0.389	-0.388	-0.385	-0.381	-0.379	-0.375	-0.371	-0.368	-0.362	-0.358	-0.354	-0.348	-0.341	-0.335	-0.328	-0.320	-0.314	-0.305	-0.296	-0.286	-0.279	-0.269	-0.259	-0.246	-0.236	-0.225	-0.212	-0.200	-0.188	-0.175	-0.161	-0.146	-0.132	-0.119	-0.104	-0.088	-0.071	-0.055	-0.039	-0.022	-0.005	0.012	0.030	0.048	0.064	0.082	0.101	0.119	0.139	0.156	0.175	0.192	0.211	0.230	0.248	0.265	0.284	0.301	0.319	0.336	0.352	0.369	0.385	0.401	0.416	0.431	0.444	0.459	0.472	0.484	0.496	0.509	0.518	0.529	0.539	0.548	0.555	0.562	0.569	0.574	0.579	0.584	0.586	0.589	0.590	0.591	0.591	0.590	0.589	0.586	0.582	0.578	0.574	0.568	0.561	0.554	0.546	0.539	0.529	0.520	0.510	0.499	0.486	0.475	0.462	0.449	0.435	0.422	0.408	0.392	0.378	0.362	0.346	0.331	0.315	0.300	0.282	0.268	0.251	0.235	0.219	0.202	0.189	0.172	0.158	0.142	0.129	0.114	0.100	0.085	0.072	0.060	0.048	0.036	0.025	0.014	0.002	-0.006	-0.016	-0.025	-0.034	-0.042	-0.050	-0.056	-0.064	-0.070	-0.075	-0.079	-0.085	-0.088	-0.092	-0.096	-0.099	-0.102	-0.104	-0.108	-0.109	-0.111	-0.112	-0.115	-0.116	-0.119	-0.120	-0.121	-0.124	-0.126	-0.129	-0.131	-0.132	-0.135	-0.138	-0.140	-0.144	-0.146	-0.150	-0.154	-0.158	-0.161	-0.166	-0.170	-0.176	-0.180	-0.186	-0.192	-0.199	-0.204	-0.211	-0.219	-0.224	-0.231	-0.239	-0.246	-0.254	-0.261	-0.270	-0.278	-0.285	-0.294	-0.301	-0.310	-0.316	-0.325	-0.332	-0.340	-0.349	-0.356	-0.364	-0.371	-0.379	-0.386	-0.392	-0.400	-0.408	-0.415	-0.421	-0.429	-0.435	-0.441	-0.446	-0.454	-0.459	-0.464	-0.470	-0.474	-0.479	-0.484	-0.489	-0.492	-0.496	-0.500	-0.504	-0.506	-0.510	-0.514	-0.516	-0.518	-0.521	-0.522	-0.524	-0.526	-0.528	-0.529	-0.530	-0.531	-0.531	-0.532	-0.531	-0.531	-0.530	-0.530	-0.528	-0.526	-0.524	-0.521	-0.518	-0.515	-0.510	-0.506	-0.501	-0.498	-0.492	-0.486	-0.481	-0.474	-0.468	-0.460	-0.452	-0.445	-0.435	-0.428	-0.419	-0.409	-0.400	-0.390	-0.380	-0.370	-0.359	-0.349	-0.338	-0.326	-0.316	-0.305	-0.295	-0.284	-0.271	-0.260	-0.249	-0.238	-0.228	-0.218	-0.209	-0.198	-0.188	-0.180	-0.171	-0.162	-0.155	-0.148	-0.140	-0.134	-0.129	-0.122	-0.119	-0.114	-0.110	-0.108	-0.105	-0.104	-0.102	-0.104	-0.104	-0.105	-0.108	-0.110	-0.114	-0.118	-0.121	-0.126	-0.132	-0.139	-0.146	-0.152	-0.160	-0.168	-0.176	-0.185	-0.192	-0.202	-0.211	-0.222	-0.230	-0.240	-0.250	-0.260	-0.269	-0.279	-0.286	-0.296	-0.304	-0.312	-0.320	-0.328	-0.334	-0.341	-0.346	-0.351	-0.355	-0.360	-0.364	-0.365	-0.366	-0.369	-0.368	-0.366	-0.365	-0.364	-0.359	-0.355	-0.350	-0.344	-0.338	-0.329	-0.320	-0.310	-0.299	-0.288	-0.276	-0.262	-0.249	-0.234	-0.218	-0.201	-0.185	-0.168	-0.151	-0.132	-0.114	-0.095	-0.076	-0.056	-0.038	-0.018	0.001	0.021	0.040	0.059	0.076	0.095	0.112	0.130	0.145	0.161	0.176	0.189	0.201	0.214	0.224	0.234	0.241	0.249	0.254	0.259	0.261	0.262	0.264	0.262	0.260	0.256	0.251	0.244	0.235	0.226	0.216	0.204	0.190	0.176	0.160	0.144	0.126	0.108	0.089	0.068	0.048	0.026	0.004	-0.018	-0.040	-0.062	-0.085	-0.108	-0.130	-0.152	-0.174	-0.196	-0.218	-0.238	-0.256	-0.275	-0.294	-0.311	-0.328	-0.342	-0.358	-0.371	-0.382	-0.394	-0.404	-0.411	-0.420	-0.425	-0.431	-0.435	-0.438	-0.438	-0.440	-0.439	-0.436	-0.434	-0.430	-0.426	-0.420	-0.415	-0.408	-0.401	-0.394	-0.386	-0.378	-0.370	-0.361	-0.354	-0.346	-0.339	-0.330	-0.324	-0.316	-0.310	-0.302	-0.298	-0.292	-0.288	-0.285	-0.281	-0.279	-0.276	-0.276	-0.276	-0.276	-0.276	-0.278	-0.279	-0.281	-0.284	-0.286	-0.290	-0.292	-0.296	-0.300	-0.302	-0.306	-0.310	-0.312	-0.315	-0.316	-0.318	-0.319	-0.319	-0.318	-0.316	-0.312	-0.309	-0.304	-0.298	-0.290	-0.281	-0.270	-0.259	-0.246	-0.231	-0.214	-0.198	-0.178	-0.156	-0.132	-0.109	-0.082	-0.055	-0.025	0.006	0.038	0.072	0.108	0.145	0.181	0.222	0.262	0.304	0.346	0.390	0.435	0.480	0.528	0.574	0.622	0.670	0.719	0.768	0.818	0.866	0.916	0.966	1.015	1.065	1.112	1.162	1.211	1.258	1.305	1.351	1.396	1.441	1.485	1.529	1.570	1.612	1.652	1.690	1.729	1.764	1.799	1.832	1.864	1.895	1.922	1.950	1.975	1.999	2.021	2.041	2.060	2.078	2.092	2.105	2.116	2.125	2.131	2.136	2.140	2.142	2.141	2.139	2.135	2.129	2.120	2.111	2.099	2.086	2.072	2.055	2.038	2.018	1.996	1.972	1.949	1.924	1.898	1.869	1.840	1.811	1.779	1.746	1.715	1.681	1.648	1.612	1.578	1.541	1.505	1.468	1.431	1.395	1.356	1.319	1.282	1.244	1.206	1.169	1.131	1.095	1.058	1.020	0.984	0.946	0.910	0.874	0.838	0.802	0.768	0.732	0.698	0.662	0.628	0.594	0.559	0.525	0.490	0.455	0.422	0.388	0.354	0.320	0.286	0.251	0.216	0.182	0.148	0.111	0.075	0.040	0.001	-0.036	-0.074	-0.111	-0.150	-0.190	-0.230	-0.271	-0.314	-0.356	-0.399	-0.442	-0.488	-0.532	-0.578	-0.625	-0.672	-0.720	-0.769	-0.819	-0.868	-0.919	-0.969	-1.019	-1.071	-1.124	-1.175	-1.229	-1.282	-1.335	-1.389	-1.444	-1.496	-1.549	-1.602	-1.655	-1.709	-1.760	-1.812	-1.864	-1.915	-1.965	-2.015	-2.064	-2.112	-2.159	-2.205	-2.251	-2.295	-2.338	-2.380	-2.420	-2.459	-2.496	-2.534	-2.568	-2.602	-2.634	-2.665	-2.694	-2.721	-2.748	-2.771	-2.794	-2.814	-2.832	-2.851	-2.865	-2.879	-2.892	-2.902	-2.911	-2.919	-2.924	-2.928	-2.929	-2.930	-2.929	-2.926	-2.921	-2.916	-2.909	-2.900	-2.889	-2.878	-2.865	-2.851	-2.836	-2.820	-2.801	-2.784	-2.762	-2.742	-2.721	-2.699	-2.675	-2.651	-2.625	-2.599	-2.572	-2.546	-2.519	-2.490	-2.461	-2.432	-2.404	-2.374	-2.344	-2.314	-2.282	-2.252	-2.221	-2.191	-2.160	-2.129	-2.098	-2.068	-2.036	-2.006	-1.975	-1.945	-1.915	-1.885	-1.855	-1.825	-1.795	-1.766	-1.736	-1.708	-1.679	-1.651	-1.624	-1.598	-1.570	-1.542	-1.518	-1.490	-1.465	-1.440	-1.415	-1.390	-1.365	-1.342	-1.319	-1.295	-1.271	-1.249	-1.228	-1.205	-1.181	-1.160	-1.139	-1.118	-1.096	-1.075	-1.055	-1.035	-1.015	-0.995	-0.974	-0.955	-0.935	-0.918	-0.898	-0.879	-0.860	-0.841	-0.822	-0.805	-0.786	-0.768	-0.749	-0.731	-0.715	-0.696	-0.679	-0.660	-0.645	-0.628	-0.609	-0.592	-0.576	-0.559	-0.542	-0.526	-0.510	-0.495	-0.479	-0.464	-0.449	-0.435	-0.420	-0.405	-0.392	-0.378	-0.364	-0.351	-0.339	-0.326	-0.314	-0.302	-0.290	-0.279	-0.268	-0.258	-0.249	-0.239	-0.229	-0.220	-0.212	-0.204	-0.198	-0.191	-0.184	-0.176	-0.170	-0.165	-0.160	-0.154	-0.149	-0.145	-0.140	-0.136	-0.132	-0.129	-0.124	-0.121	-0.119	-0.115	-0.111	-0.108	-0.106	-0.101	-0.099	-0.095	-0.091	-0.088	-0.085	-0.080	-0.076	-0.072	-0.069	-0.064	-0.059	-0.054	-0.049	-0.042	-0.038	-0.031	-0.025	-0.018	-0.011	-0.002	0.004	0.012	0.020	0.030	0.038	0.048	0.056	0.066	0.075	0.084	0.095	0.105	0.115	0.126	0.138	0.149	0.159	0.170	0.181	0.192	0.202	0.215	0.225	0.236	0.248	0.259	0.270	0.280	0.292	0.302	0.314	0.324	0.335	0.346	0.356	0.366	0.376	0.386	0.396	0.406	0.416	0.426	0.435	0.445	0.455	0.464	0.474	0.484	0.494	0.504	0.514	0.524	0.534	0.544	0.555	0.565	0.576	0.588	0.599	0.610	0.621	0.634	0.645	0.656	0.670	0.684	0.696	0.710	0.724	0.739	0.752	0.768	0.782	0.798	0.814	0.830	0.845	0.861	0.876	0.894	0.909	0.925	0.941	0.958	0.972	0.989	1.005	1.020	1.036	1.050	1.064	1.079	1.092	1.106	1.119	1.132	1.145	1.156	1.166	1.178	1.188	1.198	1.205	1.212	1.221	1.228	1.232	1.239	1.241	1.245	1.249	1.250	1.251	1.251	1.251	1.250	1.248	1.245	1.240	1.236	1.231	1.226	1.219	1.212	1.204	1.196	1.188	1.178	1.169	1.159	1.149	1.138	1.126	1.114	1.104	1.091	1.080	1.068	1.056	1.044	1.032	1.020	1.009	0.998	0.986	0.975	0.965	0.954	0.944	0.935	0.926	0.918	0.909	0.901	0.894	0.888	0.881	0.876	0.871	0.866	0.862	0.860	0.856	0.855	0.852	0.850	0.849	0.849	0.849	0.849	0.849	0.850	0.851	0.852	0.852	0.854	0.856	0.856	0.858	0.858	0.859	0.860	0.859	0.860	0.860	0.859	0.858	0.856	0.854	0.851	0.849	0.844	0.839	0.832	0.826	0.820	0.812	0.804	0.795	0.786	0.775	0.764	0.752	0.739	0.726	0.711	0.698	0.682	0.666	0.649	0.631	0.614	0.595	0.575	0.556	0.538	0.518	0.498	0.476	0.455	0.434	0.411	0.391	0.369	0.348	0.325	0.304	0.280	0.259	0.235	0.214	0.191	0.169	0.146	0.125	0.102	0.080	0.059	0.036	0.014	-0.009	-0.030	-0.051	-0.072	-0.095	-0.115	-0.136	-0.158	-0.179	-0.199	-0.220	-0.239	-0.260	-0.279	-0.298	-0.318	-0.336	-0.355	-0.372	-0.390	-0.408	-0.424	-0.440	-0.456	-0.471	-0.485	-0.500	-0.514	-0.528	-0.540	-0.551	-0.562	-0.574	-0.582	-0.592	-0.601	-0.608	-0.615	-0.621	-0.626	-0.631	-0.635	-0.639	-0.640	-0.642	-0.644	-0.644	-0.642	-0.642	-0.640	-0.638	-0.634	-0.631	-0.626	-0.622	-0.618	-0.614	-0.608	-0.601	-0.595	-0.589	-0.584	-0.578	-0.570	-0.565	-0.559	-0.551	-0.546	-0.541	-0.535	-0.530	-0.524	-0.520	-0.515	-0.511	-0.506	-0.504	-0.501	-0.498	-0.496	-0.494	-0.492	-0.491	-0.490	-0.490	-0.490	-0.490	-0.490	-0.492	-0.492	-0.494	-0.495	-0.498	-0.499	-0.501	-0.502	-0.505	-0.507	-0.509	-0.511	-0.514	-0.515	-0.516	-0.519	-0.520	-0.520	-0.521	-0.522	-0.522	-0.524	-0.524	-0.524	-0.522	-0.524	-0.522	-0.521	-0.521	-0.520	-0.519	-0.520	-0.518	-0.516	-0.518	-0.515	-0.515	-0.514	-0.515	-0.514	-0.514	-0.514	-0.515	-0.516	-0.518	-0.520	-0.524	-0.526	-0.531	-0.536	-0.541	-0.546	-0.554	-0.561	-0.569	-0.579	-0.589	-0.599	-0.611	-0.622	-0.636	-0.651	-0.666	-0.681	-0.698	-0.715	-0.732	-0.750	-0.770	-0.789	-0.810	-0.830	-0.851	-0.874	-0.896	-0.918	-0.940	-0.964	-0.986	-1.009	-1.032	-1.056	-1.079	-1.102	-1.125	-1.148	-1.170	-1.192	-1.214	-1.235	-1.256	-1.278	-1.298	-1.318	-1.336	-1.355	-1.372	-1.391	-1.408	-1.424	-1.439	-1.454	-1.468	-1.482	-1.496	-1.509	-1.520	-1.531	-1.544	-1.554	-1.564	-1.572	-1.581	-1.590	-1.598	-1.605	-1.612	-1.619	-1.626	-1.632	-1.638	-1.644	-1.651	-1.656	-1.662	-1.668	-1.672	-1.679	-1.685	-1.692	-1.698	-1.704	-1.711	-1.718	-1.726	-1.732	-1.741	-1.749	-1.758	-1.768	-1.776	-1.786	-1.798	-1.809	-1.820	-1.832	-1.845	-1.858	-1.872	-1.888	-1.901	-1.918	-1.934	-1.951	-1.969	-1.986	-2.005	-2.025	-2.044	-2.064	-2.084	-2.106	-2.128	-2.149	-2.172	-2.195	-2.218	-2.241	-2.264	-2.289	-2.314	-2.338	-2.361	-2.386	-2.411	-2.435	-2.461	-2.486	-2.511	-2.536	-2.561	-2.588	-2.611	-2.635	-2.660	-2.682	-2.706	-2.729	-2.751	-2.772	-2.795	-2.816	-2.838	-2.858	-2.876	-2.895	-2.914	-2.931	-2.948	-2.964	-2.980	-2.995	-3.009	-3.022	-3.035	-3.048	-3.058	-3.069	-3.078	-3.088	-3.095	-3.102	-3.110	-3.116	-3.122	-3.129	-3.132	-3.136	-3.139	-3.142	-3.145	-3.146	-3.148	-3.150	-3.149	-3.150	-3.150	-3.149	-3.149	-3.148	-3.146	-3.145	-3.144	-3.141	-3.140	-3.139	-3.136	-3.135	-3.132	-3.131	-3.129	-3.128	-3.126	-3.124	-3.122	-3.121	-3.121	-3.119	-3.116	-3.116	-3.115	-3.114	-3.112	-3.112	-3.112	-3.111	-3.111	-3.110	-3.109	-3.110	-3.109	-3.109	-3.109	-3.108	-3.108	-3.108	-3.108	-3.108	-3.108	-3.108	-3.109	-3.109	-3.110	-3.110	-3.111	-3.114	-3.115	-3.116	-3.118	-3.120	-3.122	-3.126	-3.128	-3.131	-3.136	-3.140	-3.145	-3.150	-3.156	-3.161	-3.168	-3.174	-3.182	-3.190	-3.199	-3.208	-3.218	-3.229	-3.238	-3.250	-3.262	-3.275	-3.288	-3.301	-3.316	-3.330	-3.345	-3.361	-3.378	-3.394	-3.410	-3.429	-3.446	-3.464	-3.481	-3.500	-3.519	-3.538	-3.556	-3.575	-3.595	-3.612	-3.631	-3.650	-3.668	-3.685	-3.704	-3.721	-3.739	-3.754	-3.771	-3.786	-3.801	-3.815	-3.830	-3.842	-3.854	-3.866	-3.878	-3.886	-3.896	-3.905	-3.911	-3.918	-3.922	-3.928	-3.930	-3.934	-3.934	-3.935	-3.934	-3.931	-3.929	-3.924	-3.919	-3.911	-3.905	-3.898	-3.888	-3.878	-3.865	-3.852	-3.839	-3.825	-3.810	-3.794	-3.775	-3.758	-3.739	-3.720	-3.699	-3.678	-3.656	-3.634	-3.610	-3.588	-3.564	-3.539	-3.514	-3.488	-3.462	-3.436	-3.410	-3.384	-3.358	-3.331	-3.305	-3.278	-3.252	-3.226	-3.200	-3.174	-3.149	-3.124	-3.100	-3.075	-3.052	-3.029	-3.006	-2.985	-2.964	-2.944	-2.924	-2.905	-2.886	-2.870	-2.852	-2.838	-2.822	-2.809	-2.796	-2.785	-2.774	-2.762	-2.754	-2.746	-2.739	-2.732	-2.726	-2.722	-2.719	-2.716	-2.715	-2.715	-2.715	-2.715	-2.718	-2.721	-2.724	-2.729	-2.734	-2.740	-2.746	-2.754	-2.761	-2.770	-2.779	-2.788	-2.798	-2.808	-2.816	-2.828	-2.838	-2.849	-2.860	-2.870	-2.880	-2.891	-2.901	-2.912	-2.922	-2.931	-2.941	-2.950	-2.959	-2.966	-2.974	-2.980	-2.986	-2.991	-2.996	-3.001	-3.004	-3.006	-3.008	-3.009	-3.010	-3.009	-3.006	-3.005	-3.001	-2.996	-2.991	-2.985	-2.979	-2.971	-2.964	-2.954	-2.944	-2.934	-2.922	-2.909	-2.896	-2.884	-2.870	-2.855	-2.840	-2.825	-2.811	-2.796	-2.781	-2.766	-2.751	-2.736	-2.721	-2.706	-2.692	-2.679	-2.666	-2.654	-2.641	-2.631	-2.620	-2.611	-2.604	-2.595	-2.589	-2.584	-2.580	-2.578	-2.575	-2.575	-2.575	-2.578	-2.581	-2.586	-2.591	-2.598	-2.606	-2.616	-2.626	-2.639	-2.651	-2.666	-2.680	-2.696	-2.712	-2.730	-2.749	-2.766	-2.785	-2.805	-2.824	-2.844	-2.864	-2.882	-2.901	-2.920	-2.939	-2.956	-2.972	-2.989	-3.004	-3.018	-3.031	-3.044	-3.055	-3.062	-3.070	-3.076	-3.081	-3.082	-3.084	-3.082	-3.079	-3.074	-3.066	-3.058	-3.048	-3.034	-3.020	-3.005	-2.986	-2.966	-2.944	-2.922	-2.899	-2.872	-2.846	-2.818	-2.788	-2.759	-2.728	-2.696	-2.664	-2.631	-2.600	-2.566	-2.534	-2.501	-2.470	-2.438	-2.406	-2.376	-2.349	-2.320	-2.292	-2.266	-2.241	-2.218	-2.195	-2.175	-2.156	-2.140	-2.124	-2.111	-2.100	-2.090	-2.082	-2.076	-2.071	-2.069	-2.068	-2.069	-2.071	-2.075	-2.081	-2.088	-2.096	-2.106	-2.118	-2.130	-2.144	-2.156	-2.172	-2.188	-2.204	-2.220	-2.238	-2.254	-2.271	-2.288	-2.304	-2.321	-2.336	-2.351	-2.368	-2.381	-2.394	-2.408	-2.418	-2.429	-2.436	-2.445	-2.451	-2.456	-2.461	-2.464	-2.465	-2.464	-2.462	-2.460	-2.456	-2.450	-2.442	-2.434	-2.424	-2.412	-2.400	-2.386	-2.372	-2.355	-2.339	-2.320	-2.301	-2.282	-2.261	-2.241	-2.219	-2.196	-2.174	-2.152	-2.129	-2.105	-2.081	-2.059	-2.035	-2.011	-1.988	-1.966	-1.944	-1.921	-1.900	-1.880	-1.860	-1.839	-1.821	-1.802	-1.785	-1.769	-1.752	-1.739	-1.724	-1.710	-1.699	-1.688	-1.678	-1.668	-1.659	-1.651	-1.644	-1.639	-1.635	-1.630	-1.626	-1.625	-1.624	-1.622	-1.622	-1.625	-1.626	-1.628	-1.631	-1.634	-1.636	-1.641	-1.645	-1.650	-1.655	-1.659	-1.664	-1.670	-1.675	-1.680	-1.685	-1.691	-1.696	-1.701	-1.706	-1.710	-1.714	-1.718	-1.721	-1.725	-1.728	-1.730	-1.732	-1.734	-1.735	-1.736	-1.736	-1.736	-1.735	-1.735	-1.734	-1.731	-1.729	-1.726	-1.724	-1.719	-1.715	-1.711	-1.706	-1.701	-1.696	-1.691	-1.685	-1.679	-1.674	-1.669	-1.664	-1.658	-1.651	-1.646	-1.640	-1.635	-1.630	-1.625	-1.620	-1.615	-1.611	-1.608	-1.604	-1.600	-1.596	-1.592	-1.590	-1.588	-1.585	-1.584	-1.581	-1.579	-1.578	-1.578	-1.576	-1.574	-1.574	-1.574	-1.571	-1.571	-1.570	-1.569	-1.568	-1.566	-1.565	-1.561	-1.560	-1.558	-1.554	-1.550	-1.546	-1.542	-1.538	-1.532	-1.528	-1.521	-1.514	-1.505	-1.496	-1.488	-1.478	-1.468	-1.458	-1.445	-1.432	-1.420	-1.405	-1.392	-1.376	-1.361	-1.344	-1.328	-1.310	-1.291	-1.272	-1.254	-1.234	-1.212	-1.192	-1.171	-1.150	-1.128	-1.106	-1.084	-1.060	-1.039	-1.015	-0.992	-0.969	-0.946	-0.922	-0.899	-0.875	-0.852	-0.829	-0.805	-0.782	-0.760	-0.736	-0.714	-0.691	-0.669	-0.646	-0.625	-0.604	-0.582	-0.560	-0.539	-0.519	-0.498	-0.478	-0.456	-0.438	-0.418	-0.398	-0.379	-0.359	-0.340	-0.320	-0.301	-0.281	-0.262	-0.244	-0.224	-0.205	-0.185	-0.166	-0.148	-0.126	-0.108	-0.088	-0.068	-0.048	-0.026	-0.004	0.018	0.038	0.060	0.082	0.104	0.128	0.150	0.172	0.196	0.220	0.245	0.270	0.295	0.320	0.345	0.371	0.396	0.421	0.448	0.475	0.500	0.526	0.552	0.580	0.606	0.631	0.658	0.684	0.710	0.734	0.759	0.782	0.806	0.831	0.855	0.878	0.899	0.922	0.944	0.964	0.984	1.002	1.022	1.040	1.058	1.075	1.091	1.106	1.121	1.136	1.149	1.162	1.174	1.185	1.196	1.206	1.216	1.225	1.234	1.240	1.248	1.254	1.260	1.266	1.271	1.275	1.280	1.284	1.288	1.290	1.292	1.295	1.298	1.300	1.301	1.304	1.306	1.308	1.309	1.310	1.311	1.314	1.314	1.318	1.319	1.320	1.322	1.325	1.328	1.330	1.334	1.336	1.340	1.344	1.348	1.352	1.356	1.360	1.366	1.371	1.378	1.382	1.390	1.396	1.404	1.411	1.418	1.425	1.432	1.441	1.450	1.460	1.469	1.479	1.488	1.499	1.509	1.519	1.529	1.540	1.550	1.561	1.571	1.582	1.592	1.604	1.615	1.625	1.635	1.645	1.655	1.666	1.676	1.685	1.694	1.702	1.710	1.719	1.725	1.731	1.739	1.745	1.750	1.755	1.759	1.762	1.766	1.769	1.771	1.772	1.772	1.772	1.771	1.770	1.768	1.765	1.761	1.758	1.752	1.746	1.741	1.734	1.728	1.720	1.714	1.706	1.698	1.689	1.681	1.671	1.662	1.654	1.644	1.634	1.625	1.615	1.606	1.598	1.589	1.580	1.571	1.562	1.555	1.548	1.541	1.534	1.529	1.524	1.519	1.515	1.511	1.509	1.505	1.504	1.504	1.502	1.502	1.504	1.505	1.508	1.511	1.514	1.518	1.522	1.529	1.532	1.539	1.546	1.552	1.559	1.566	1.572	1.581	1.588	1.595	1.602	1.609	1.616	1.622	1.630	1.635	1.641	1.646	1.650	1.652	1.658	1.658	1.660	1.660	1.660	1.659	1.656	1.651	1.649	1.642	1.638	1.630	1.621	1.612	1.601	1.590	1.576	1.564	1.549	1.534	1.518	1.501	1.482	1.464	1.445	1.424	1.402	1.381	1.360	1.336	1.314	1.290	1.268	1.244	1.219	1.195	1.171	1.148	1.124	1.100	1.076	1.054	1.030	1.008	0.986	0.964	0.944	0.922	0.902	0.882	0.864	0.845	0.828	0.810	0.795	0.779	0.762	0.749	0.735	0.721	0.709	0.695	0.684	0.672	0.660	0.650	0.639	0.629	0.619	0.608	0.598	0.588	0.578	0.568	0.558	0.546	0.535	0.524	0.512	0.500	0.488	0.475	0.462	0.448	0.432	0.419	0.402	0.386	0.369	0.352	0.332	0.312	0.294	0.272	0.251	0.229	0.206	0.182	0.158	0.132	0.108	0.081	0.055	0.026	-0.001	-0.029	-0.058	-0.088	-0.118	-0.148	-0.178	-0.209	-0.239	-0.271	-0.301	-0.332	-0.365	-0.396	-0.428	-0.460	-0.491	-0.522	-0.554	-0.585	-0.616	-0.646	-0.678	-0.708	-0.738	-0.766	-0.796	-0.825	-0.854	-0.881	-0.909	-0.936	-0.962	-0.989	-1.015	-1.039	-1.062	-1.086	-1.109	-1.131	-1.154	-1.174	-1.195	-1.214	-1.232	-1.252	-1.270	-1.286	-1.302	-1.319	-1.334	-1.348	-1.361	-1.375	-1.386	-1.399	-1.409	-1.420	-1.430	-1.439	-1.448	-1.456	-1.464	-1.471	-1.478	-1.484	-1.488	-1.492	-1.498	-1.501	-1.506	-1.511	-1.514	-1.518	-1.520	-1.524	-1.526	-1.529	-1.532	-1.536	-1.539	-1.541	-1.545	-1.549	-1.551	-1.556	-1.560	-1.565	-1.569	-1.575	-1.581	-1.588	-1.594	-1.600	-1.609	-1.616	-1.625	-1.634	-1.645	-1.655	-1.665	-1.675	-1.686	-1.699	-1.710	-1.722	-1.735	-1.749	-1.761	-1.774	-1.789	-1.802	-1.815	-1.830	-1.844	-1.856	-1.870	-1.884	-1.896	-1.910	-1.924	-1.936	-1.948	-1.959	-1.970	-1.981	-1.990	-1.999	-2.007	-2.015	-2.022	-2.027	-2.033	-2.038	-2.040	-2.042	-2.044	-2.044	-2.044	-2.041	-2.038	-2.033	-2.029	-2.020	-2.013	-2.005	-1.994	-1.982	-1.970	-1.958	-1.942	-1.928	-1.911	-1.894	-1.875	-1.856	-1.836	-1.815	-1.792	-1.771	-1.749	-1.726	-1.701	-1.676	-1.652	-1.626	-1.601	-1.576	-1.549	-1.524	-1.498	-1.472	-1.446	-1.420	-1.395	-1.370	-1.345	-1.320	-1.296	-1.275	-1.251	-1.230	-1.209	-1.188	-1.168	-1.150	-1.131	-1.115	-1.098	-1.082	-1.069	-1.056	-1.044	-1.032	-1.022	-1.015	-1.006	-1.000	-0.995	-0.991	-0.988	-0.984	-0.984	-0.984	-0.985	-0.986	-0.989	-0.992	-0.996	-1.002	-1.009	-1.016	-1.025	-1.032	-1.041	-1.051	-1.062	-1.074	-1.085	-1.098	-1.109	-1.122	-1.136	-1.149	-1.162	-1.176	-1.190	-1.204	-1.216	-1.231	-1.245	-1.256	-1.270	-1.282	-1.296	-1.308	-1.320	-1.331	-1.341	-1.352	-1.364	-1.374	-1.382	-1.391	-1.400	-1.408	-1.415	-1.420	-1.428	-1.432	-1.436	-1.441	-1.446	-1.449	-1.451	-1.454	-1.454	-1.454	-1.455	-1.454	-1.452	-1.451	-1.449	-1.446	-1.442	-1.439	-1.435	-1.431	-1.425	-1.420	-1.414	-1.408	-1.401	-1.395	-1.386	-1.380	-1.372	-1.365	-1.358	-1.350	-1.342	-1.334	-1.326	-1.319	-1.311	-1.304	-1.296	-1.289	-1.281	-1.274	-1.266	-1.261	-1.254	-1.248	-1.241	-1.235	-1.229	-1.222	-1.219	-1.214	-1.210	-1.205	-1.201	-1.196	-1.192	-1.189	-1.184	-1.180	-1.176	-1.172	-1.169	-1.165	-1.161	-1.158	-1.152	-1.149	-1.145	-1.140	-1.135	-1.129	-1.125	-1.119	-1.111	-1.104	-1.098	-1.090	-1.082	-1.074	-1.065	-1.055	-1.045	-1.034	-1.024	-1.011	-0.999	-0.985	-0.972	-0.959	-0.942	-0.926	-0.911	-0.894	-0.878	-0.860	-0.841	-0.822	-0.804	-0.785	-0.765	-0.745	-0.725	-0.705	-0.682	-0.661	-0.640	-0.618	-0.596	-0.574	-0.552	-0.530	-0.506	-0.485	-0.461	-0.440	-0.418	-0.395	-0.372	-0.351	-0.329	-0.306	-0.284	-0.262	-0.241	-0.219	-0.199	-0.178	-0.158	-0.136	-0.115	-0.095	-0.075	-0.055	-0.035	-0.015	0.004	0.022	0.042	0.060	0.079	0.096	0.115	0.131	0.149	0.166	0.181	0.199	0.215	0.229	0.245	0.260	0.274	0.288	0.301	0.312	0.325	0.336	0.349	0.359	0.369	0.379	0.388	0.395	0.404	0.411	0.418	0.422	0.429	0.432	0.436	0.440	0.444	0.445	0.446	0.449	0.449	0.448	0.448	0.448	0.446	0.444	0.441	0.438	0.432	0.428	0.424	0.419	0.414	0.408	0.401	0.395	0.389	0.382	0.374	0.368	0.359	0.350	0.344	0.335	0.326	0.316	0.308	0.298	0.289	0.278	0.268	0.256	0.246	0.234	0.224	0.211	0.199	0.186	0.174	0.161	0.146	0.132	0.118	0.102	0.088	0.071	0.054	0.038	0.020	0.002	-0.016	-0.035	-0.054	-0.074	-0.095	-0.116	-0.136	-0.159	-0.181	-0.204	-0.228	-0.251	-0.275	-0.298	-0.322	-0.346	-0.372	-0.396	-0.421	-0.445	-0.470	-0.495	-0.519	-0.542	-0.566	-0.590	-0.611	-0.635	-0.656	-0.678	-0.699	-0.718	-0.739	-0.758	-0.776	-0.794	-0.810	-0.828	-0.842	-0.858	-0.871	-0.884	-0.896	-0.908	-0.919	-0.928	-0.936	-0.945	-0.952	-0.960	-0.965	-0.971	-0.976	-0.980	-0.985	-0.988	-0.990	-0.991	-0.992	-0.996	-0.996	-0.996	-0.996	-0.998	-0.996	-0.995	-0.995	-0.994	-0.992	-0.990	-0.988	-0.986	-0.982	-0.980	-0.978	-0.975	-0.971	-0.969	-0.965	-0.961	-0.956	-0.952	-0.948	-0.942	-0.938	-0.932	-0.926	-0.919	-0.912	-0.908	-0.900	-0.894	-0.885	-0.878	-0.870	-0.860	-0.851	-0.842	-0.832	-0.821	-0.812	-0.800	-0.790	-0.778	-0.766	-0.754	-0.741	-0.729	-0.716	-0.702	-0.690	-0.678	-0.664	-0.650	-0.636	-0.622	-0.610	-0.596	-0.582	-0.569	-0.556	-0.544	-0.530	-0.519	-0.506	-0.494	-0.482	-0.471	-0.460	-0.450	-0.440	-0.430	-0.421	-0.412	-0.404	-0.396	-0.389	-0.382	-0.375	-0.371	-0.365	-0.360	-0.356	-0.352	-0.350	-0.349	-0.345	-0.345	-0.344	-0.342	-0.342	-0.342	-0.342	-0.344	-0.346	-0.348	-0.350	-0.352	-0.354	-0.358	-0.360	-0.362	-0.365	-0.370	-0.374	-0.376	-0.381	-0.385	-0.389	-0.392	-0.396	-0.401	-0.404	-0.408	-0.411	-0.415	-0.416	-0.420	-0.424	-0.426	-0.429	-0.431	-0.432	-0.434	-0.435	-0.438	-0.439	-0.439	-0.440	-0.441	-0.440	-0.441	-0.441	-0.440	-0.440	-0.438	-0.438	-0.436	-0.434	-0.431	-0.428	-0.426	-0.422	-0.419	-0.415	-0.411	-0.408	-0.402	-0.398	-0.392	-0.388	-0.382	-0.376	-0.371	-0.364	-0.358	-0.351	-0.344	-0.335	-0.328	-0.320	-0.311	-0.302	-0.292	-0.284	-0.274	-0.261	-0.251	-0.240	-0.229	-0.215	-0.204	-0.191	-0.176	-0.162	-0.150	-0.135	-0.119	-0.104	-0.086	-0.071	-0.055	-0.038	-0.019	-0.001	0.018	0.036	0.055	0.075	0.095	0.115	0.135	0.156	0.178	0.198	0.220	0.240	0.261	0.282	0.304	0.325	0.345	0.366	0.388	0.406	0.429	0.448	0.466	0.486	0.504	0.521	0.540	0.556	0.571	0.588	0.602	0.616	0.628	0.640	0.651	0.661	0.670	0.678	0.684	0.690	0.695	0.700	0.701	0.702	0.704	0.702	0.701	0.700	0.696	0.690	0.685	0.679	0.671	0.662	0.652	0.642	0.631	0.620	0.608	0.594	0.579	0.565	0.550	0.535	0.519	0.501	0.485	0.466	0.449	0.431	0.414	0.396	0.376	0.359	0.340	0.321	0.304	0.285	0.266	0.250	0.231	0.214	0.198	0.180	0.164	0.149	0.132	0.116	0.102	0.088	0.074	0.059	0.048	0.035	0.021	0.010	-0.001	-0.012	-0.022	-0.034	-0.044	-0.054	-0.062	-0.072	-0.080	-0.089	-0.098	-0.104	-0.111	-0.119	-0.125	-0.132	-0.138	-0.144	-0.150	-0.155	-0.160	-0.166	-0.171	-0.176	-0.182	-0.186	-0.192	-0.196	-0.201	-0.206	-0.211	-0.216	-0.221	-0.226	-0.231	-0.236	-0.241	-0.245	-0.250	-0.255	-0.259	-0.264	-0.269	-0.272	-0.278	-0.281	-0.285	-0.290	-0.294	-0.298	-0.301	-0.305	-0.309	-0.312	-0.315	-0.318	-0.321	-0.324	-0.326	-0.328	-0.330	-0.331	-0.332	-0.334	-0.336	-0.336	-0.338	-0.338	-0.338	-0.338	-0.339	-0.338	-0.338	-0.338	-0.336	-0.336	100.000	5.000	2.000	1.000	6.000	0.000	0.000	0.000	0.000	0.000	0.000	0.000	0.000	0.000	0.000	0.000	0.000	0.000	-1.376	-1.375	-1.372	-1.370	-1.370	-1.369	-1.368	-1.368	-1.366	-1.366	-1.368	-1.366	-1.369	-1.370	-1.372	-1.376	-1.379	-1.382	-1.386	-1.391	-1.398	-1.404	-1.409	-1.416	-1.425	-1.434	-1.441	-1.451	-1.461	-1.471	-1.482	-1.492	-1.505	-1.518	-1.530	-1.542	-1.554	-1.568	-1.580	-1.594	-1.606	-1.620	-1.634	-1.646	-1.660	-1.672	-1.686	-1.699	-1.710	-1.721	-1.734	-1.745	-1.756	-1.766	-1.778	-1.786	-1.795	-1.804	-1.814	-1.821	-1.828	-1.835	-1.841	-1.848	-1.852	-1.858	-1.862	-1.866	-1.871	-1.875	-1.879	-1.880	-1.884	-1.886	-1.889	-1.892	-1.894	-1.898	-1.900	-1.902	-1.906	-1.910	-1.912	-1.918	-1.921	-1.925	-1.930	-1.936	-1.942	-1.948	-1.955	-1.964	-1.971	-1.980	-1.990	-2.000	-2.011	-2.022	-2.035	-2.047	-2.061	-2.075	-2.091	-2.106	-2.122	-2.139	-2.156	-2.174	-2.194	-2.211	-2.231	-2.250	-2.271	-2.291	-2.312	-2.334	-2.355	-2.376	-2.399	-2.420	-2.442	-2.465	-2.486	-2.510	-2.531	-2.552	-2.575	-2.598	-2.619	-2.640	-2.661	-2.681	-2.702	-2.722	-2.742	-2.762	-2.781	-2.800	-2.818	-2.836	-2.855	-2.871	-2.888	-2.905	-2.920	-2.936	-2.950	-2.966	-2.980	-2.994	-3.008	-3.021	-3.034	-3.046	-3.059	-3.070	-3.082	-3.092	-3.104	-3.115	-3.125	-3.135	-3.145	-3.155	-3.164	-3.174	-3.184	-3.191	-3.201	-3.209	-3.216	-3.225	-3.232	-3.241	-3.250	-3.256	-3.265	-3.272	-3.280	-3.288	-3.294	-3.301	-3.308	-3.315	-3.322	-3.329	-3.336	-3.342	-3.350	-3.355	-3.362	-3.369	-3.375	-3.381	-3.388	-3.394	-3.400	-3.405	-3.411	-3.416	-3.422	-3.428	-3.432	-3.439	-3.444	-3.448	-3.454	-3.458	-3.462	-3.468	-3.471	-3.474	-3.478	-3.481	-3.485	-3.488	-3.490	-3.492	-3.494	-3.496	-3.498	-3.498	-3.499	-3.498	-3.498	-3.496	-3.496	-3.494	-3.492	-3.490	-3.486	-3.482	-3.480	-3.475	-3.470	-3.466	-3.460	-3.455	-3.450	-3.442	-3.438	-3.430	-3.422	-3.416	-3.409	-3.402	-3.395	-3.388	-3.380	-3.372	-3.365	-3.359	-3.351	-3.345	-3.339	-3.332	-3.326	-3.321	-3.315	-3.311	-3.308	-3.305	-3.301	-3.299	-3.298	-3.298	-3.298	-3.298	-3.299	-3.301	-3.305	-3.308	-3.312	-3.318	-3.325	-3.331	-3.339	-3.348	-3.356	-3.366	-3.378	-3.389	-3.401	-3.414	-3.429	-3.442	-3.458	-3.471	-3.488	-3.504	-3.521	-3.538	-3.556	-3.572	-3.591	-3.609	-3.628	-3.646	-3.664	-3.681	-3.699	-3.719	-3.735	-3.752	-3.769	-3.786	-3.802	-3.818	-3.832	-3.848	-3.861	-3.875	-3.888	-3.900	-3.911	-3.921	-3.931	-3.940	-3.948	-3.954	-3.960	-3.965	-3.969	-3.971	-3.972	-3.974	-3.972	-3.970	-3.969	-3.965	-3.959	-3.954	-3.946	-3.939	-3.929	-3.919	-3.909	-3.896	-3.882	-3.869	-3.854	-3.838	-3.821	-3.804	-3.786	-3.768	-3.749	-3.728	-3.708	-3.686	-3.665	-3.641	-3.620	-3.598	-3.574	-3.550	-3.528	-3.504	-3.480	-3.456	-3.434	-3.410	-3.386	-3.364	-3.340	-3.320	-3.298	-3.276	-3.255	-3.235	-3.215	-3.198	-3.178	-3.161	-3.144	-3.128	-3.112	-3.098	-3.084	-3.071	-3.059	-3.049	-3.038	-3.029	-3.019	-3.011	-3.006	-3.000	-2.994	-2.990	-2.986	-2.985	-2.984	-2.984	-2.984	-2.985	-2.986	-2.990	-2.994	-2.999	-3.002	-3.008	-3.014	-3.021	-3.029	-3.036	-3.044	-3.051	-3.060	-3.070	-3.079	-3.088	-3.096	-3.106	-3.116	-3.126	-3.135	-3.145	-3.155	-3.165	-3.175	-3.184	-3.192	-3.201	-3.209	-3.218	-3.225	-3.232	-3.239	-3.246	-3.251	-3.256	-3.261	-3.265	-3.268	-3.271	-3.274	-3.274	-3.275	-3.275	-3.275	-3.272	-3.272	-3.269	-3.266	-3.261	-3.256	-3.252	-3.246	-3.240	-3.234	-3.225	-3.218	-3.210	-3.201	-3.191	-3.181	-3.172	-3.162	-3.151	-3.141	-3.131	-3.121	-3.111	-3.102	-3.092	-3.084	-3.075	-3.066	-3.058	-3.050	-3.045	-3.039	-3.032	-3.029	-3.024	-3.022	-3.020	-3.020	-3.020	-3.022	-3.025	-3.029	-3.034	-3.039	-3.048	-3.056	-3.065	-3.076	-3.088	-3.100	-3.114	-3.129	-3.145	-3.160	-3.178	-3.196	-3.216	-3.234	-3.255	-3.274	-3.296	-3.316	-3.336	-3.358	-3.379	-3.399	-3.419	-3.439	-3.459	-3.476	-3.494	-3.511	-3.528	-3.542	-3.556	-3.569	-3.580	-3.590	-3.598	-3.606	-3.610	-3.614	-3.616	-3.618	-3.615	-3.611	-3.608	-3.601	-3.592	-3.584	-3.572	-3.559	-3.545	-3.529	-3.511	-3.492	-3.472	-3.451	-3.430	-3.406	-3.382	-3.358	-3.332	-3.306	-3.280	-3.254	-3.228	-3.201	-3.174	-3.148	-3.121	-3.096	-3.071	-3.046	-3.022	-3.001	-2.979	-2.959	-2.939	-2.920	-2.904	-2.888	-2.872	-2.859	-2.848	-2.838	-2.829	-2.820	-2.814	-2.810	-2.808	-2.806	-2.806	-2.806	-2.810	-2.814	-2.818	-2.824	-2.831	-2.839	-2.848	-2.858	-2.868	-2.880	-2.890	-2.902	-2.915	-2.928	-2.940	-2.952	-2.965	-2.979	-2.991	-3.002	-3.015	-3.025	-3.036	-3.046	-3.055	-3.064	-3.072	-3.079	-3.084	-3.089	-3.092	-3.094	-3.096	-3.096	-3.095	-3.092	-3.090	-3.085	-3.080	-3.072	-3.064	-3.055	-3.044	-3.032	-3.020	-3.008	-2.992	-2.976	-2.960	-2.942	-2.924	-2.905	-2.885	-2.864	-2.844	-2.821	-2.800	-2.778	-2.755	-2.732	-2.709	-2.685	-2.661	-2.638	-2.615	-2.591	-2.568	-2.545	-2.522	-2.500	-2.478	-2.456	-2.435	-2.414	-2.394	-2.374	-2.356	-2.338	-2.320	-2.304	-2.288	-2.271	-2.256	-2.244	-2.229	-2.218	-2.206	-2.195	-2.186	-2.176	-2.168	-2.161	-2.154	-2.148	-2.144	-2.138	-2.135	-2.131	-2.130	-2.128	-2.126	-2.125	-2.125	-2.125	-2.125	-2.126	-2.129	-2.130	-2.131	-2.135	-2.138	-2.140	-2.142	-2.146	-2.149	-2.152	-2.155	-2.160	-2.162	-2.166	-2.169	-2.172	-2.175	-2.178	-2.181	-2.184	-2.185	-2.188	-2.190	-2.191	-2.192	-2.194	-2.195	-2.195	-2.196	-2.196	-2.196	-2.195	-2.194	-2.192	-2.192	-2.191	-2.189	-2.188	-2.186	-2.184	-2.182	-2.180	-2.178	-2.175	-2.174	-2.171	-2.169	-2.166	-2.165	-2.162	-2.160	-2.158	-2.155	-2.152	-2.150	-2.149	-2.146	-2.145	-2.142	-2.139	-2.138	-2.135	-2.132	-2.129	-2.128	-2.124	-2.121	-2.119	-2.116	-2.112	-2.109	-2.105	-2.100	-2.098	-2.092	-2.086	-2.082	-2.076	-2.071	-2.064	-2.058	-2.051	-2.044	-2.035	-2.027	-2.019	-2.009	-2.000	-1.990	-1.981	-1.970	-1.960	-1.948	-1.938	-1.926	-1.914	-1.902	-1.891	-1.879	-1.868	-1.855	-1.844	-1.831	-1.820	-1.809	-1.798	-1.786	-1.776	-1.766	-1.755	-1.746	-1.738	-1.728	-1.720	-1.712	-1.705	-1.699	-1.692	-1.688	-1.682	-1.679	-1.675	-1.671	-1.668	-1.666	-1.665	-1.664	-1.664	-1.664	-1.665	-1.665	-1.668	-1.669	-1.670	-1.674	-1.675	-1.678	-1.681	-1.682	-1.686	-1.689	-1.690	-1.692	-1.695	-1.695	-1.696	-1.698	-1.696	-1.696	-1.695	-1.694	-1.690	-1.686	-1.681	-1.676	-1.670	-1.662	-1.655	-1.645	-1.635	-1.622	-1.611	-1.598	-1.582	-1.566	-1.549	-1.531	-1.512	-1.491	-1.470	-1.448	-1.425	-1.400	-1.376	-1.349	-1.322	-1.295	-1.266	-1.238	-1.208	-1.178	-1.146	-1.116	-1.084	-1.052	-1.020	-0.988	-0.955	-0.924	-0.891	-0.859	-0.826	-0.795	-0.762	-0.731	-0.700	-0.670	-0.639	-0.610	-0.581	-0.551	-0.525	-0.498	-0.471	-0.446	-0.420	-0.398	-0.374	-0.351	-0.329	-0.309	-0.289	-0.270	-0.252	-0.234	-0.218	-0.202	-0.189	-0.174	-0.161	-0.150	-0.139	-0.128	-0.119	-0.111	-0.104	-0.096	-0.091	-0.085	-0.081	-0.078	-0.075	-0.072	-0.071	-0.069	-0.070	-0.069	-0.070	-0.071	-0.074	-0.076	-0.079	-0.081	-0.085	-0.089	-0.092	-0.096	-0.101	-0.106	-0.111	-0.116	-0.122	-0.129	-0.134	-0.139	-0.145	-0.151	-0.156	-0.162	-0.169	-0.174	-0.180	-0.186	-0.191	-0.196	-0.201	-0.206	-0.210	-0.215	-0.219	-0.221	-0.225	-0.229	-0.230	-0.232	-0.234	-0.236	-0.236	-0.239	-0.238	-0.239	-0.238	-0.238	-0.236	-0.235	-0.234	-0.231	-0.228	-0.225	-0.222	-0.219	-0.216	-0.211	-0.208	-0.202	-0.199	-0.192	-0.188	-0.182	-0.176	-0.170	-0.166	-0.160	-0.155	-0.149	-0.142	-0.136	-0.131	-0.126	-0.121	-0.116	-0.111	-0.108	-0.104	-0.099	-0.096	-0.094	-0.090	-0.088	-0.086	-0.085	-0.082	-0.081	-0.082	-0.081	-0.082	-0.084	-0.085	-0.086	-0.089	-0.091	-0.094	-0.098	-0.101	-0.105	-0.110	-0.115	-0.120	-0.125	-0.131	-0.138	-0.144	-0.150	-0.156	-0.162	-0.169	-0.176	-0.181	-0.188	-0.194	-0.200	-0.206	-0.212	-0.218	-0.222	-0.228	-0.232	-0.236	-0.239	-0.244	-0.246	-0.249	-0.250	-0.251	-0.252	-0.254	-0.252	-0.252	-0.252	-0.251	-0.249	-0.246	-0.244	-0.241	-0.238	-0.234	-0.229	-0.225	-0.221	-0.216	-0.212	-0.208	-0.202	-0.198	-0.192	-0.188	-0.184	-0.179	-0.174	-0.170	-0.168	-0.164	-0.160	-0.156	-0.154	-0.151	-0.150	-0.149	-0.148	-0.148	-0.148	-0.148	-0.149	-0.150	-0.152	-0.156	-0.159	-0.162	-0.166	-0.171	-0.176	-0.184	-0.190	-0.196	-0.204	-0.211	-0.221	-0.229	-0.238	-0.248	-0.256	-0.266	-0.275	-0.286	-0.296	-0.306	-0.318	-0.328	-0.338	-0.348	-0.359	-0.369	-0.379	-0.389	-0.399	-0.410	-0.420	-0.429	-0.440	-0.450	-0.460	-0.469	-0.480	-0.489	-0.498	-0.507	-0.518	-0.526	-0.536	-0.546	-0.556	-0.566	-0.576	-0.588	-0.599	-0.610	-0.621	-0.631	-0.644	-0.656	-0.669	-0.682	-0.695	-0.710	-0.725	-0.740	-0.756	-0.772	-0.789	-0.808	-0.825	-0.844	-0.862	-0.882	-0.902	-0.922	-0.944	-0.966	-0.989	-1.011	-1.034	-1.059	-1.081	-1.105	-1.131	-1.156	-1.181	-1.206	-1.232	-1.258	-1.284	-1.309	-1.335	-1.361	-1.386	-1.412	-1.438	-1.462	-1.489	-1.512	-1.538	-1.561	-1.585	-1.608	-1.630	-1.652	-1.674	-1.695	-1.716	-1.735	-1.755	-1.774	-1.791	-1.810	-1.826	-1.842	-1.859	-1.872	-1.888	-1.901	-1.914	-1.926	-1.938	-1.949	-1.959	-1.968	-1.976	-1.984	-1.992	-1.999	-2.005	-2.010	-2.015	-2.019	-2.024	-2.027	-2.030	-2.033	-2.035	-2.038	-2.039	-2.039	-2.040	-2.041	-2.040	-2.040	-2.040	-2.039	-2.039	-2.039	-2.038	-2.036	-2.035	-2.034	-2.033	-2.031	-2.031	-2.030	-2.029	-2.027	-2.026	-2.027	-2.026	-2.026	-2.026	-2.027	-2.029	-2.030	-2.031	-2.034	-2.036	-2.040	-2.042	-2.047	-2.051	-2.056	-2.060	-2.066	-2.072	-2.079	-2.085	-2.092	-2.101	-2.110	-2.119	-2.129	-2.138	-2.148	-2.159	-2.169	-2.180	-2.192	-2.204	-2.215	-2.228	-2.240	-2.252	-2.265	-2.278	-2.290	-2.302	-2.316	-2.329	-2.341	-2.352	-2.364	-2.376	-2.388	-2.399	-2.409	-2.419	-2.428	-2.438	-2.445	-2.452	-2.460	-2.466	-2.471	-2.476	-2.480	-2.484	-2.485	-2.488	-2.488	-2.486	-2.485	-2.481	-2.478	-2.472	-2.466	-2.460	-2.451	-2.441	-2.431	-2.420	-2.408	-2.392	-2.378	-2.362	-2.345	-2.328	-2.309	-2.289	-2.269	-2.246	-2.225	-2.201	-2.178	-2.154	-2.129	-2.104	-2.078	-2.052	-2.026	-2.000	-1.972	-1.945	-1.920	-1.892	-1.866	-1.839	-1.814	-1.788	-1.761	-1.736	-1.711	-1.688	-1.665	-1.642	-1.621	-1.601	-1.581	-1.561	-1.544	-1.528	-1.512	-1.498	-1.485	-1.471	-1.461	-1.451	-1.444	-1.435	-1.429	-1.424	-1.420	-1.416	-1.416	-1.415	-1.415	-1.416	-1.420	-1.424	-1.428	-1.434	-1.439	-1.446	-1.452	-1.461	-1.470	-1.479	-1.488	-1.498	-1.509	-1.519	-1.530	-1.540	-1.550	-1.561	-1.571	-1.581	-1.591	-1.601	-1.611	-1.620	-1.629	-1.636	-1.645	-1.652	-1.659	-1.665	-1.670	-1.675	-1.680	-1.684	-1.689	-1.691	-1.692	-1.695	-1.696	-1.698	-1.696	-1.698	-1.695	-1.695	-1.692	-1.691	-1.689	-1.685	-1.682	-1.680	-1.675	-1.672	-1.669	-1.664	-1.661	-1.656	-1.652	-1.649	-1.645	-1.640	-1.638	-1.634	-1.630	-1.626	-1.622	-1.619	-1.616	-1.614	-1.611	-1.608	-1.606	-1.604	-1.601	-1.599	-1.598	-1.596	-1.595	-1.594	-1.592	-1.592	-1.591	-1.591	-1.590	-1.589	-1.589	-1.589	-1.588	-1.589	-1.586	-1.586	-1.586	-1.585	-1.586	-1.585	-1.585	-1.582	-1.582	-1.581	-1.581	-1.579	-1.578	-1.576	-1.574	-1.571	-1.570	-1.566	-1.564	-1.560	-1.556	-1.552	-1.549	-1.544	-1.539	-1.535	-1.529	-1.524	-1.518	-1.510	-1.504	-1.496	-1.489	-1.480	-1.472	-1.464	-1.455	-1.445	-1.436	-1.425	-1.415	-1.402	-1.391	-1.380	-1.368	-1.355	-1.342	-1.330	-1.316	-1.302	-1.288	-1.272	-1.259	-1.242	-1.228	-1.212	-1.198	-1.180	-1.164	-1.149	-1.132	-1.115	-1.098	-1.081	-1.064	-1.046	-1.030	-1.012	-0.995	-0.979	-0.961	-0.945	-0.929	-0.912	-0.895	-0.879	-0.862	-0.848	-0.831	-0.816	-0.801	-0.786	-0.771	-0.758	-0.744	-0.730	-0.718	-0.705	-0.691	-0.680	-0.669	-0.658	-0.646	-0.636	-0.626	-0.616	-0.608	-0.599	-0.590	-0.581	-0.574	-0.566	-0.560	-0.554	-0.546	-0.541	-0.536	-0.531	-0.526	-0.522	-0.518	-0.515	-0.511	-0.509	-0.505	-0.504	-0.500	-0.499	-0.496	-0.495	-0.495	-0.494	-0.492	-0.491	-0.490	-0.490	-0.489	-0.489	-0.488	-0.488	-0.486	-0.486	-0.486	-0.485	-0.485	-0.485	-0.484	-0.482	-0.482	-0.480	-0.479	-0.476	-0.475	-0.472	-0.470	-0.469	-0.465	-0.462	-0.459	-0.455	-0.450	-0.446	-0.442	-0.438	-0.432	-0.428	-0.422	-0.418	-0.411	-0.406	-0.401	-0.396	-0.390	-0.385	-0.380	-0.375	-0.370	-0.366	-0.362	-0.359	-0.355	-0.354	-0.351	-0.349	-0.349	-0.349	-0.350	-0.350	-0.354	-0.356	-0.361	-0.366	-0.372	-0.380	-0.389	-0.399	-0.410	-0.421	-0.434	-0.449	-0.464	-0.480	-0.498	-0.518	-0.539	-0.559	-0.580	-0.605	-0.629	-0.654	-0.680	-0.706	-0.734	-0.762	-0.791	-0.821	-0.851	-0.881	-0.911	-0.942	-0.972	-1.004	-1.035	-1.065	-1.096	-1.126	-1.158	-1.186	-1.215	-1.244	-1.272	-1.299	-1.326	-1.351	-1.375	-1.400	-1.421	-1.442	-1.464	-1.482	-1.500	-1.518	-1.532	-1.548	-1.559	-1.571	-1.582	-1.591	-1.599	-1.605	-1.611	-1.615	-1.619	-1.621	-1.621	-1.621	-1.620	-1.618	-1.614	-1.609	-1.604	-1.598	-1.590	-1.581	-1.572	-1.562	-1.552	-1.541	-1.529	-1.518	-1.505	-1.491	-1.476	-1.462	-1.446	-1.432	-1.416	-1.400	-1.384	-1.368	-1.351	-1.332	-1.316	-1.299	-1.281	-1.264	-1.246	-1.228	-1.211	-1.192	-1.174	-1.155	-1.138	-1.120	-1.101	-1.084	-1.066	-1.049	-1.031	-1.015	-0.998	-0.980	-0.964	-0.948	-0.931	-0.915	-0.900	-0.885	-0.869	-0.855	-0.840	-0.828	-0.814	-0.800	-0.788	-0.775	-0.764	-0.751	-0.741	-0.731	-0.721	-0.712	-0.702	-0.695	-0.688	-0.681	-0.675	-0.669	-0.664	-0.659	-0.656	-0.652	-0.650	-0.646	-0.645	-0.644	-0.644	-0.644	-0.645	-0.646	-0.646	-0.650	-0.651	-0.655	-0.658	-0.662	-0.666	-0.671	-0.675	-0.680	-0.684	-0.690	-0.695	-0.700	-0.705	-0.711	-0.716	-0.722	-0.729	-0.732	-0.739	-0.744	-0.749	-0.754	-0.759	-0.764	-0.769	-0.774	-0.776	-0.781	-0.784	-0.788	-0.790	-0.792	-0.794	-0.796	-0.798	-0.799	-0.801	-0.801	-0.802	-0.802	-0.801	-0.801	-0.800	-0.800	-0.799	-0.798	-0.795	-0.794	-0.791	-0.789	-0.786	-0.782	-0.780	-0.778	-0.772	-0.770	-0.765	-0.761	-0.756	-0.751	-0.748	-0.742	-0.738	-0.732	-0.726	-0.721	-0.716	-0.711	-0.705	-0.700	-0.694	-0.688	-0.681	-0.675	-0.668	-0.661	-0.654	-0.646	-0.639	-0.631	-0.622	-0.615	-0.605	-0.596	-0.588	-0.579	-0.569	-0.559	-0.549	-0.540	-0.529	-0.518	-0.507	-0.496	-0.484	-0.471	-0.460	-0.448	-0.434	-0.421	-0.409	-0.394	-0.380	-0.366	-0.350	-0.336	-0.321	-0.305	-0.290	-0.274	-0.259	-0.242	-0.228	-0.211	-0.194	-0.179	-0.161	-0.146	-0.129	-0.112	-0.096	-0.080	-0.064	-0.048	-0.031	-0.016	0.000	0.015	0.029	0.044	0.058	0.071	0.085	0.098	0.110	0.121	0.132	0.142	0.152	0.162	0.170	0.178	0.184	0.190	0.196	0.201	0.204	0.206	0.209	0.210	0.210	0.209	0.208	0.204	0.201	0.198	0.191	0.186	0.180	0.171	0.164	0.154	0.144	0.134	0.122	0.110	0.099	0.086	0.071	0.059	0.044	0.029	0.015	0.000	-0.016	-0.031	-0.046	-0.062	-0.079	-0.094	-0.110	-0.125	-0.139	-0.154	-0.168	-0.182	-0.195	-0.208	-0.220	-0.232	-0.242	-0.252	-0.262	-0.271	-0.280	-0.288	-0.295	-0.301	-0.305	-0.309	-0.312	-0.316	-0.318	-0.319	-0.319	-0.318	-0.316	-0.315	-0.312	-0.308	-0.302	-0.299	-0.291	-0.286	-0.279	-0.271	-0.264	-0.255	-0.246	-0.238	-0.228	-0.218	-0.209	-0.199	-0.190	-0.179	-0.169	-0.159	-0.150	-0.140	-0.130	-0.121	-0.111	-0.102	-0.095	-0.088	-0.079	-0.071	-0.065	-0.059	-0.054	-0.050	-0.045	-0.041	-0.038	-0.035	-0.034	-0.032	-0.031	-0.032	-0.032	-0.034	-0.036	-0.038	-0.041	-0.046	-0.049	-0.054	-0.060	-0.065	-0.072	-0.079	-0.086	-0.094	-0.102	-0.110	-0.118	-0.128	-0.136	-0.146	-0.155	-0.165	-0.175	-0.184	-0.195	-0.205	-0.215	-0.226	-0.235	-0.245	-0.255	-0.265	-0.274	-0.282	-0.292	-0.300	-0.309	-0.316	-0.325	-0.331	-0.339	-0.345	-0.351	-0.358	-0.362	-0.368	-0.372	-0.376	-0.379	-0.382	-0.385	-0.388	-0.389	-0.389	-0.390	-0.390	-0.388	-0.388	-0.385	-0.382	-0.380	-0.375	-0.371	-0.366	-0.361	-0.355	-0.348	-0.341	-0.335	-0.326	-0.319	-0.309	-0.300	-0.291	-0.280	-0.270	-0.260	-0.250	-0.239	-0.226	-0.215	-0.204	-0.190	-0.179	-0.166	-0.154	-0.141	-0.129	-0.116	-0.104	-0.091	-0.080	-0.068	-0.055	-0.045	-0.032	-0.022	-0.012	-0.002	0.008	0.016	0.024	0.032	0.039	0.045	0.051	0.056	0.060	0.062	0.065	0.068	0.068	0.068	0.068	0.065	0.062	0.059	0.054	0.049	0.041	0.034	0.025	0.016	0.005	-0.006	-0.018	-0.031	-0.045	-0.059	-0.075	-0.090	-0.106	-0.124	-0.141	-0.159	-0.178	-0.196	-0.215	-0.236	-0.255	-0.275	-0.295	-0.316	-0.336	-0.356	-0.375	-0.396	-0.416	-0.435	-0.454	-0.472	-0.491	-0.509	-0.525	-0.542	-0.558	-0.571	-0.586	-0.600	-0.611	-0.624	-0.635	-0.644	-0.652	-0.661	-0.668	-0.672	-0.679	-0.681	-0.684	-0.685	-0.685	-0.685	-0.684	-0.680	-0.676	-0.671	-0.666	-0.659	-0.651	-0.642	-0.632	-0.624	-0.611	-0.601	-0.589	-0.576	-0.562	-0.551	-0.538	-0.524	-0.510	-0.495	-0.481	-0.468	-0.454	-0.440	-0.428	-0.416	-0.404	-0.392	-0.382	-0.372	-0.365	-0.356	-0.351	-0.344	-0.341	-0.339	-0.336	-0.336	-0.336	-0.339	-0.342	-0.348	-0.355	-0.362	-0.372	-0.384	-0.396	-0.411	-0.426	-0.444	-0.462	-0.482	-0.504	-0.526	-0.550	-0.575	-0.600	-0.628	-0.656	-0.684	-0.714	-0.744	-0.774	-0.804	-0.835	-0.865	-0.896	-0.926	-0.958	-0.988	-1.018	-1.046	-1.075	-1.104	-1.130	-1.158	-1.182	-1.205	-1.230	-1.251	-1.272	-1.291	-1.310	-1.328	-1.342	-1.358	-1.370	-1.381	-1.390	-1.399	-1.406	-1.411	-1.416	-1.419	-1.421	-1.421	-1.420	-1.418	-1.415	-1.412	-1.408	-1.402	-1.396	-1.389	-1.381	-1.374	-1.365	-1.358	-1.348	-1.339	-1.329	-1.319	-1.311	-1.301	-1.292	-1.284	-1.275	-1.266	-1.258	-1.251	-1.242	-1.235	-1.230	-1.224	-1.218	-1.211	-1.208	-1.202	-1.198	-1.194	-1.190	-1.188	-1.182	-1.180	-1.176	-1.174	-1.170	-1.168	-1.164	-1.160	-1.156	-1.152	-1.148	-1.142	-1.136	-1.131	-1.125	-1.116	-1.109	-1.101	-1.091	-1.081	-1.070	-1.058	-1.044	-1.030	-1.015	-0.999	-0.981	-0.962	-0.944	-0.924	-0.902	-0.880	-0.856	-0.831	-0.806	-0.780	-0.752	-0.725	-0.696	-0.665	-0.635	-0.605	-0.572	-0.539	-0.507	-0.474	-0.439	-0.404	-0.370	-0.334	-0.300	-0.264	-0.229	-0.194	-0.159	-0.122	-0.088	-0.052	-0.019	0.016	0.050	0.085	0.116	0.150	0.181	0.214	0.244	0.274	0.301	0.330	0.358	0.384	0.410	0.434	0.458	0.479	0.500	0.519	0.538	0.555	0.571	0.586	0.599	0.611	0.622	0.631	0.639	0.646	0.651	0.654	0.658	0.658	0.658	0.655	0.651	0.646	0.640	0.631	0.622	0.612	0.601	0.588	0.574	0.558	0.540	0.522	0.502	0.482	0.462	0.440	0.416	0.392	0.369	0.344	0.318	0.290	0.264	0.235	0.208	0.178	0.149	0.119	0.088	0.058	0.026	-0.004	-0.035	-0.065	-0.096	-0.128	-0.159	-0.189	-0.220	-0.251	-0.281	-0.311	-0.342	-0.374	-0.402	-0.432	-0.462	-0.492	-0.522	-0.551	-0.580	-0.610	-0.639	-0.666	-0.695	-0.724	-0.754	-0.781	-0.809	-0.838	-0.866	-0.894	-0.922	-0.951	-0.979	-1.009	-1.038	-1.066	-1.095	-1.125	-1.155	-1.185	-1.216	-1.246	-1.278	-1.309	-1.342	-1.375	-1.408	-1.441	-1.475	-1.510	-1.544	-1.580	-1.615	-1.651	-1.689	-1.725	-1.762	-1.801	-1.839	-1.878	-1.916	-1.955	-1.994	-2.033	-2.072	-2.112	-2.151	-2.191	-2.230	-2.270	-2.309	-2.348	-2.386	-2.424	-2.462	-2.500	-2.538	-2.574	-2.610	-2.644	-2.679	-2.711	-2.744	-2.775	-2.806	-2.836	-2.864	-2.891	-2.918	-2.944	-2.966	-2.989	-3.011	-3.031	-3.050	-3.068	-3.082	-3.098	-3.111	-3.124	-3.134	-3.144	-3.151	-3.156	-3.161	-3.165	-3.168	-3.169	-3.168	-3.165	-3.162	-3.158	-3.152	-3.145	-3.136	-3.129	-3.118	-3.106	-3.094	-3.080	-3.065	-3.050	-3.034	-3.018	-2.999	-2.981	-2.961	-2.942	-2.921	-2.900	-2.879	-2.855	-2.834	-2.810	-2.786	-2.761	-2.738	-2.712	-2.686	-2.660	-2.634	-2.608	-2.580	-2.552	-2.525	-2.496	-2.468	-2.439	-2.409	-2.379	-2.350	-2.319	-2.288	-2.258	-2.225	-2.194	-2.161	-2.128	-2.094	-2.061	-2.027	-1.992	-1.958	-1.921	-1.885	-1.849	-1.812	-1.774	-1.738	-1.699	-1.660	-1.621	-1.582	-1.542	-1.502	-1.462	-1.422	-1.381	-1.342	-1.302	-1.261	-1.220	-1.180	-1.139	-1.100	-1.059	-1.019	-0.979	-0.940	-0.901	-0.861	-0.824	-0.786	-0.749	-0.712	-0.678	-0.644	-0.610	-0.576	-0.544	-0.512	-0.482	-0.454	-0.425	-0.398	-0.371	-0.346	-0.322	-0.300	-0.279	-0.258	-0.238	-0.219	-0.201	-0.185	-0.170	-0.155	-0.142	-0.131	-0.119	-0.109	-0.100	-0.092	-0.085	-0.078	-0.072	-0.069	-0.064	-0.060	-0.058	-0.056	-0.055	-0.052	-0.052	-0.054	-0.054	-0.055	-0.055	-0.058	-0.059	-0.061	-0.064	-0.066	-0.069	-0.072	-0.075	-0.079	-0.081	-0.084	-0.089	-0.092	-0.094	-0.098	-0.101	-0.104	-0.108	-0.111	-0.114	-0.115	-0.119	-0.121	-0.124	-0.125	-0.128	-0.130	-0.131	-0.134	-0.134	-0.136	-0.138	-0.139	-0.140	-0.141	-0.141	-0.141	-0.141	-0.142	-0.141	-0.142	-0.142	-0.142	-0.142	-0.142	-0.142	-0.142	-0.141	-0.141	-0.141	-0.141	-0.141	-0.140	-0.141	-0.141	-0.141	-0.141	-0.142	-0.141	-0.142	-0.144	-0.145	-0.146	-0.149	-0.151	-0.152	-0.155	-0.159	-0.162	-0.166	-0.170	-0.174	-0.179	-0.185	-0.190	-0.195	-0.202	-0.209	-0.216	-0.222	-0.232	-0.240	-0.249	-0.258	-0.268	-0.278	-0.288	-0.298	-0.309	-0.320	-0.331	-0.342	-0.355	-0.366	-0.379	-0.392	-0.404	-0.418	-0.429	-0.442	-0.454	-0.466	-0.479	-0.491	-0.502	-0.512	-0.525	-0.535	-0.546	-0.555	-0.565	-0.574	-0.582	-0.590	-0.598	-0.605	-0.610	-0.615	-0.620	-0.624	-0.628	-0.631	-0.632	-0.634	-0.635	-0.634	-0.634	-0.632	-0.630	-0.629	-0.625	-0.621	-0.618	-0.612	-0.608	-0.602	-0.598	-0.591	-0.585	-0.578	-0.570	-0.564	-0.555	-0.549	-0.541	-0.534	-0.526	-0.519	-0.511	-0.505	-0.498	-0.490	-0.484	-0.479	-0.472	-0.466	-0.462	-0.458	-0.454	-0.450	-0.448	-0.446	-0.444	-0.444	-0.442	-0.442	-0.442	-0.444	-0.446	-0.449	-0.451	-0.455	-0.460	-0.465	-0.470	-0.476	-0.482	-0.490	-0.496	-0.505	-0.512	-0.520	-0.530	-0.539	-0.549	-0.558	-0.568	-0.576	-0.588	-0.596	-0.606	-0.616	-0.625	-0.634	-0.642	-0.652	-0.660	-0.669	-0.678	-0.684	-0.691	-0.699	-0.704	-0.710	-0.716	-0.719	-0.724	-0.726	-0.729	-0.730	-0.731	-0.732	-0.732	-0.730	-0.728	-0.726	-0.722	-0.719	-0.714	-0.709	-0.702	-0.696	-0.690	-0.682	-0.675	-0.666	-0.658	-0.649	-0.640	-0.631	-0.621	-0.612	-0.601	-0.591	-0.582	-0.572	-0.562	-0.554	-0.545	-0.535	-0.528	-0.520	-0.514	-0.506	-0.500	-0.495	-0.490	-0.486	-0.482	-0.481	-0.480	-0.479	-0.480	-0.481	-0.482	-0.486	-0.490	-0.496	-0.502	-0.510	-0.519	-0.528	-0.540	-0.551	-0.564	-0.578	-0.592	-0.608	-0.624	-0.641	-0.659	-0.679	-0.698	-0.718	-0.740	-0.762	-0.785	-0.808	-0.831	-0.856	-0.880	-0.905	-0.931	-0.958	-0.982	-1.010	-1.035	-1.062	-1.089	-1.116	-1.142	-1.170	-1.196	-1.222	-1.248	-1.274	-1.300	-1.325	-1.350	-1.375	-1.399	-1.421	-1.444	-1.466	-1.488	-1.509	-1.528	-1.548	-1.566	-1.584	-1.600	-1.616	-1.631	-1.644	-1.656	-1.668	-1.679	-1.689	-1.696	-1.705	-1.709	-1.715	-1.719	-1.720	-1.721	-1.721	-1.721	-1.719	-1.715	-1.710	-1.704	-1.696	-1.688	-1.680	-1.670	-1.658	-1.645	-1.631	-1.618	-1.601	-1.585	-1.569	-1.551	-1.532	-1.514	-1.494	-1.475	-1.454	-1.431	-1.410	-1.389	-1.366	-1.344	-1.322	-1.300	-1.278	-1.256	-1.234	-1.211	-1.190	-1.169	-1.148	-1.128	-1.108	-1.088	-1.069	-1.050	-1.032	-1.015	-0.999	-0.982	-0.968	-0.952	-0.940	-0.926	-0.914	-0.901	-0.891	-0.880	-0.870	-0.861	-0.852	-0.846	-0.839	-0.832	-0.826	-0.820	-0.815	-0.811	-0.808	-0.804	-0.800	-0.798	-0.794	-0.791	-0.790	-0.788	-0.786	-0.785	-0.782	-0.782	-0.780	-0.780	-0.779	-0.778	-0.776	-0.776	-0.776	-0.775	-0.775	-0.775	-0.775	-0.774	-0.775	-0.775	-0.775	-0.776	-0.776	-0.778	-0.778	-0.779	-0.781	-0.782	-0.785	-0.788	-0.790	-0.792	-0.796	-0.800	-0.805	-0.810	-0.815	-0.821	-0.829	-0.835	-0.841	-0.850	-0.858	-0.868	-0.876	-0.886	-0.898	-0.908	-0.919	-0.930	-0.944	-0.956	-0.969	-0.980	-0.995	-1.008	-1.021	-1.036	-1.049	-1.064	-1.079	-1.092	-1.108	-1.120	-1.135	-1.150	-1.162	-1.178	-1.191	-1.205	-1.219	-1.231	-1.244	-1.258	-1.269	-1.281	-1.294	-1.305	-1.316	-1.328	-1.338	-1.348	-1.358	-1.368	-1.376	-1.386	-1.395	-1.404	-1.412	-1.420	-1.429	-1.436	-1.445	-1.452	-1.460	-1.468	-1.475	-1.482	-1.491	-1.500	-1.506	-1.515	-1.522	-1.531	-1.540	-1.548	-1.558	-1.566	-1.576	-1.586	-1.596	-1.608	-1.618	-1.629	-1.641	-1.652	-1.664	-1.678	-1.691	-1.704	-1.719	-1.732	-1.748	-1.762	-1.778	-1.794	-1.811	-1.828	-1.845	-1.861	-1.880	-1.899	-1.918	-1.936	-1.956	-1.975	-1.995	-2.015	-2.036	-2.056	-2.078	-2.098	-2.119	-2.140	-2.162	-2.184	-2.206	-2.228	-2.250	-2.272	-2.294	-2.316	-2.338	-2.360	-2.381	-2.404	-2.425	-2.448	-2.468	-2.489	-2.510	-2.531	-2.551	-2.572	-2.592	-2.612	-2.631	-2.651	-2.669	-2.688	-2.706	-2.724	-2.741	-2.758	-2.774	-2.790	-2.805	-2.820	-2.836	-2.850	-2.864	-2.876	-2.890	-2.902	-2.914	-2.926	-2.938	-2.948	-2.958	-2.968	-2.978	-2.986	-2.995	-3.002	-3.011	-3.019	-3.025	-3.032	-3.039	-3.045	-3.052	-3.058	-3.062	-3.069	-3.075	-3.079	-3.084	-3.089	-3.094	-3.099	-3.104	-3.108	-3.114	-3.116	-3.121	-3.126	-3.131	-3.134	-3.139	-3.142	-3.148	-3.152	-3.156	-3.160	-3.164	-3.168	-3.172	-3.176	-3.180	-3.184	-3.188	-3.191	-3.195	-3.198	-3.201	-3.204	-3.206	-3.208	-3.209	-3.210	-3.211	-3.212	-3.214	-3.212	-3.211	-3.210	-3.209	-3.208	-3.205	-3.202	-3.200	-3.195	-3.191	-3.186	-3.181	-3.176	-3.170	-3.164	-3.158	-3.151	-3.144	-3.136	-3.129	-3.120	-3.114	-3.105	-3.098	-3.089	-3.081	-3.074	-3.066	-3.059	-3.051	-3.045	-3.038	-3.032	-3.028	-3.022	-3.018	-3.012	-3.010	-3.008	-3.006	-3.005	-3.004	-3.004	-3.006	-3.008	-3.011	-3.015	-3.020	-3.026	-3.032	-3.041	-3.049	-3.060	-3.070	-3.081	-3.094	-3.108	-3.122	-3.138	-3.152	-3.170	-3.188	-3.205	-3.224	-3.245	-3.264	-3.285	-3.305	-3.328	-3.349	-3.371	-3.394	-3.416	-3.439	-3.461	-3.484	-3.506	-3.529	-3.551	-3.574	-3.595	-3.616	-3.636	-3.658	-3.678	-3.696	-3.715	-3.732	-3.750	-3.766	-3.781	-3.796	-3.810	-3.822	-3.832	-3.844	-3.854	-3.861	-3.868	-3.875	-3.879	-3.882	-3.885	-3.886	-3.886	-3.885	-3.882	-3.880	-3.875	-3.869	-3.861	-3.854	-3.844	-3.834	-3.824	-3.810	-3.798	-3.782	-3.768	-3.751	-3.734	-3.718	-3.699	-3.680	-3.660	-3.640	-3.619	-3.598	-3.575	-3.554	-3.531	-3.508	-3.486	-3.462	-3.439	-3.416	-3.394	-3.369	-3.348	-3.325	-3.301	-3.279	-3.258	-3.238	-3.215	-3.195	-3.175	-3.155	-3.136	-3.118	-3.100	-3.084	-3.066	-3.051	-3.038	-3.022	-3.009	-2.996	-2.985	-2.974	-2.965	-2.955	-2.946	-2.939	-2.931	-2.926	-2.921	-2.918	-2.914	-2.911	-2.909	-2.909	-2.909	-2.909	-2.910	-2.912	-2.915	-2.919	-2.922	-2.928	-2.932	-2.938	-2.944	-2.950	-2.955	-2.962	-2.970	-2.976	-2.984	-2.991	-3.000	-3.008	-3.015	-3.022	-3.030	-3.038	-3.046	-3.052	-3.060	-3.066	-3.074	-3.079	-3.084	-3.089	-3.094	-3.096	-3.101	-3.104	-3.108	-3.108	-3.109	-3.109	-3.109	-3.109	-3.106	-3.104	-3.101	-3.096	-3.091	-3.086	-3.080	-3.072	-3.066	-3.058	-3.048	-3.039	-3.028	-3.018	-3.006	-2.994	-2.981	-2.969	-2.956	-2.942	-2.930	-2.916	-2.902	-2.889	-2.875	-2.861	-2.849	-2.836	-2.824	-2.811	-2.800	-2.789	-2.779	-2.770	-2.761	-2.754	-2.746	-2.741	-2.738	-2.734	-2.731	-2.730	-2.731	-2.732	-2.736	-2.740	-2.746	-2.754	-2.762	-2.772	-2.784	-2.796	-2.810	-2.825	-2.841	-2.860	-2.878	-2.898	-2.918	-2.939	-2.961	-2.984	-3.006	-3.030	-3.054	-3.078	-3.102	-3.126	-3.151	-3.174	-3.198	-3.220	-3.242	-3.264	-3.284	-3.304	-3.321	-3.339	-3.355	-3.370	-3.382	-3.394	-3.404	-3.411	-3.419	-3.422	-3.425	-3.426	-3.426	-3.422	-3.418	-3.411	-3.402	-3.392	-3.381	-3.366	-3.352	-3.335	-3.316	-3.298	-3.275	-3.254	-3.230	-3.206	-3.181	-3.154	-3.128	-3.101	-3.074	-3.048	-3.019	-2.992	-2.965	-2.938	-2.911	-2.885	-2.861	-2.836	-2.814	-2.791	-2.770	-2.750	-2.732	-2.715	-2.700	-2.685	-2.672	-2.662	-2.652	-2.644	-2.638	-2.632	-2.630	-2.629	-2.629	-2.630	-2.634	-2.638	-2.644	-2.651	-2.660	-2.670	-2.680	-2.691	-2.704	-2.718	-2.731	-2.745	-2.760	-2.775	-2.790	-2.805	-2.820	-2.835	-2.850	-2.864	-2.878	-2.891	-2.904	-2.915	-2.925	-2.936	-2.944	-2.952	-2.959	-2.965	-2.969	-2.972	-2.972	-2.972	-2.972	-2.969	-2.964	-2.959	-2.952	-2.942	-2.934	-2.922	-2.909	-2.895	-2.880	-2.864	-2.846	-2.828	-2.808	-2.788	-2.765	-2.744	-2.720	-2.695	-2.670	-2.645	-2.620	-2.592	-2.566	-2.540	-2.514	-2.486	-2.459	-2.431	-2.405	-2.378	-2.351	-2.326	-2.300	-2.274	-2.250	-2.226	-2.204	-2.181	-2.159	-2.138	-2.118	-2.098	-2.080	-2.061	-2.046	-2.030	-2.015	-2.002	-1.990	-1.978	-1.968	-1.958	-1.949	-1.942	-1.935	-1.930	-1.925	-1.920	-1.919	-1.916	-1.915	-1.914	-1.914	-1.915	-1.916	-1.918	-1.921	-1.922	-1.926	-1.930	-1.934	-1.939	-1.942	-1.948	-1.952	-1.958	-1.964	-1.968	-1.974	-1.979	-1.985	-1.989	-1.995	-1.999	-2.004	-2.009	-2.013	-2.018	-2.020	-2.024	-2.026	-2.030	-2.031	-2.035	-2.036	-2.038	-2.039	-2.039	-2.040	-2.040	-2.041	-2.041	-2.040	-2.040	-2.039	-2.039	-2.039	-2.038	-2.036	-2.035	-2.036	-2.035	-2.034	-2.033	-2.033	-2.031	-2.030	-2.031	-2.030	-2.030	-2.029	-2.030	-2.030	-2.030	-2.030	-2.031	-2.030	-2.031	-2.031	-2.031	-2.033	-2.033	-2.033	-2.033	-2.031	-2.033	-2.031	-2.031	-2.029	-2.029	-2.027	-2.025	-2.022	-2.020	-2.018	-2.013	-2.009	-2.004	-2.000	-1.994	-1.988	-1.980	-1.972	-1.965	-1.958	-1.948	-1.938	-1.926	-1.916	-1.905	-1.892	-1.879	-1.866	-1.854	-1.839	-1.825	-1.811	-1.796	-1.780	-1.765	-1.750	-1.734	-1.719	-1.702	-1.686	-1.672	-1.656	-1.641	-1.626	-1.611	-1.598	-1.584	-1.570	-1.558	-1.545	-1.532	-1.520	-1.510	-1.500	-1.490	-1.481	-1.471	-1.464	-1.456	-1.450	-1.444	-1.439	-1.435	-1.431	-1.429	-1.425	-1.422	-1.420	-1.419	-1.419	-1.419	-1.418	-1.419	-1.420	-1.420	-1.421	-1.422	-1.422	-1.425	-1.425	-1.426	-1.426	-1.428	-1.426	-1.426	-1.426	-1.425	-1.424	-1.421	-1.419	-1.415	-1.410	-1.406	-1.400	-1.394	-1.386	-1.378	-1.369	-1.359	-1.346	-1.335	-1.320	-1.306	-1.291	-1.274	-1.256	-1.238	-1.218	-1.198	-1.175	-1.152	-1.129	-1.105	-1.078	-1.051	-1.024	-0.995	-0.966	-0.936	-0.906	-0.875	-0.842	-0.810	-0.778	-0.745	-0.710	-0.676	-0.642	-0.609	-0.574	-0.541	-0.507	-0.474	-0.440	-0.406	-0.375	-0.342	-0.311	-0.280	-0.251	-0.221	-0.192	-0.164	-0.138	-0.110	-0.086	-0.062	-0.039	-0.018	0.004	0.024	0.041	0.059	0.075	0.090	0.104	0.116	0.128	0.138	0.146	0.154	0.160	0.165	0.170	0.174	0.175	0.176	0.175	0.175	0.172	0.169	0.166	0.161	0.158	0.150	0.145	0.138	0.130	0.122	0.115	0.108	0.098	0.090	0.080	0.072	0.064	0.055	0.046	0.039	0.030	0.022	0.015	0.008	0.000	-0.006	-0.012	-0.019	-0.022	-0.028	-0.031	-0.035	-0.038	-0.040	-0.041	-0.044	-0.042	-0.042	-0.041	-0.040	-0.038	-0.036	-0.031	-0.028	-0.024	-0.019	-0.014	-0.008	-0.001	0.006	0.014	0.021	0.029	0.038	0.045	0.054	0.061	0.071	0.079	0.089	0.098	0.106	0.114	0.124	0.132	0.140	0.149	0.155	0.164	0.170	0.178	0.184	0.189	0.194	0.200	0.204	0.208	0.210	0.212	0.214	0.216	0.216	0.215	0.216	0.215	0.212	0.210	0.206	0.202	0.199	0.194	0.190	0.184	0.178	0.172	0.165	0.158	0.151	0.144	0.135	0.126	0.118	0.110	0.101	0.094	0.085	0.076	0.069	0.060	0.052	0.045	0.038	0.030	0.025	0.018	0.012	0.009	0.002	-0.001	-0.004	-0.008	-0.010	-0.011	-0.011	-0.012	-0.011	-0.011	-0.009	-0.005	-0.002	0.001	0.006	0.011	0.016	0.024	0.030	0.038	0.046	0.055	0.064	0.074	0.084	0.092	0.104	0.114	0.125	0.135	0.146	0.158	0.169	0.180	0.190	0.200	0.210	0.220	0.230	0.239	0.249	0.256	0.264	0.271	0.278	0.284	0.290	0.296	0.300	0.305	0.308	0.310	0.312	0.314	0.314	0.315	0.314	0.312	0.310	0.309	0.305	0.301	0.298	0.292	0.286	0.280	0.274	0.266	0.259	0.251	0.242	0.232	0.224	0.214	0.205	0.195	0.184	0.174	0.162	0.151	0.140	0.129	0.118	0.106	0.094	0.084	0.071	0.060	0.046	0.035	0.022	0.012	0.000	-0.012	-0.025	-0.038	-0.050	-0.061	-0.074	-0.086	-0.099	-0.111	-0.125	-0.139	-0.151	-0.164	-0.179	-0.191	-0.206	-0.220	-0.235	-0.249	-0.264	-0.280	-0.296	-0.312	-0.329	-0.346	-0.364	-0.382	-0.401	-0.420	-0.439	-0.460	-0.480	-0.501	-0.522	-0.545	-0.568	-0.590	-0.614	-0.638	-0.661	-0.686	-0.711	-0.739	-0.764	-0.790	-0.818	-0.845	-0.872	-0.900	-0.928	-0.956	-0.984	-1.014	-1.042	-1.070	-1.100	-1.129	-1.158	-1.186	-1.214	-1.242	-1.271	-1.299	-1.325	-1.352	-1.380	-1.406	-1.432	-1.459	-1.482	-1.508	-1.531	-1.554	-1.576	-1.599	-1.620	-1.640	-1.659	-1.678	-1.695	-1.712	-1.729	-1.744	-1.759	-1.771	-1.784	-1.796	-1.806	-1.816	-1.825	-1.834	-1.841	-1.848	-1.852	-1.858	-1.862	-1.865	-1.869	-1.870	-1.871	-1.872	-1.871	-1.871	-1.871	-1.869	-1.868	-1.865	-1.862	-1.860	-1.858	-1.855	-1.851	-1.848	-1.844	-1.841	-1.838	-1.835	-1.831	-1.830	-1.828	-1.825	-1.824	-1.824	-1.822	-1.822	-1.824	-1.825	-1.826	-1.829	-1.832	-1.836	-1.841	-1.846	-1.852	-1.858	-1.865	-1.874	-1.881	-1.891	-1.901	-1.911	-1.922	-1.935	-1.948	-1.960	-1.972	-1.986	-1.999	-2.014	-2.027	-2.041	-2.056	-2.071	-2.085	-2.100	-2.115	-2.128	-2.141	-2.155	-2.169	-2.180	-2.192	-2.204	-2.215	-2.224	-2.234	-2.241	-2.250	-2.258	-2.262	-2.269	-2.272	-2.275	-2.276	-2.278	-2.276	-2.275	-2.272	-2.269	-2.264	-2.258	-2.250	-2.241	-2.231	-2.221	-2.209	-2.195	-2.181	-2.166	-2.149	-2.132	-2.114	-2.095	-2.074	-2.054	-2.033	-2.010	-1.986	-1.964	-1.939	-1.915	-1.890	-1.865	-1.841	-1.815	-1.789	-1.764	-1.739	-1.714	-1.689	-1.662	-1.638	-1.614	-1.590	-1.566	-1.542	-1.520	-1.499	-1.478	-1.456	-1.436	-1.416	-1.399	-1.381	-1.365	-1.350	-1.335	-1.321	-1.309	-1.298	-1.286	-1.276	-1.269	-1.261	-1.254	-1.249	-1.244	-1.240	-1.238	-1.236	-1.235	-1.235	-1.235	-1.238	-1.240	-1.242	-1.248	-1.251	-1.256	-1.261	-1.269	-1.275	-1.281	-1.290	-1.299	-1.306	-1.315	-1.324	-1.332	-1.341	-1.350	-1.358	-1.368	-1.376	-1.385	-1.394	-1.402	-1.410	-1.418	-1.425	-1.432	-1.439	-1.445	-1.451	-1.458	-1.462	-1.469	-1.472	-1.476	-1.480	-1.484	-1.488	-1.490	-1.491	-1.494	-1.495	-1.496	-1.496	-1.498	-1.496	-1.498	-1.496	-1.496	-1.494	-1.492	-1.491	-1.490	-1.489	-1.488	-1.485	-1.484	-1.481	-1.480	-1.479	-1.476	-1.474	-1.472	-1.471	-1.470	-1.469	-1.469	-1.466	-1.466	-1.466	-1.466	-1.464	-1.464	-1.465	-1.465	-1.465	-1.465	-1.466	-1.466	-1.468	-1.469	-1.470	-1.471	-1.474	-1.475	-1.478	-1.479	-1.481	-1.482	-1.484	-1.486	-1.489	-1.490	-1.491	-1.494	-1.495	-1.498	-1.499	-1.499	-1.500	-1.500	-1.501	-1.501	-1.501	-1.501	-1.500	-1.499	-1.498	-1.495	-1.492	-1.490	-1.488	-1.482	-1.479	-1.474	-1.468	-1.461	-1.455	-1.446	-1.439	-1.430	-1.420	-1.411	-1.401	-1.390	-1.379	-1.366	-1.354	-1.340	-1.325	-1.310	-1.295	-1.280	-1.262	-1.246	-1.230	-1.211	-1.194	-1.176	-1.156	-1.138	-1.118	-1.098	-1.079	-1.058	-1.038	-1.018	-0.998	-0.978	-0.958	-0.938	-0.918	-0.896	-0.876	-0.858	-0.838	-0.819	-0.800	-0.782	-0.762	-0.745	-0.728	-0.711	-0.694	-0.678	-0.662	-0.646	-0.632	-0.616	-0.602	-0.589	-0.575	-0.562	-0.550	-0.539	-0.526	-0.515	-0.504	-0.492	-0.482	-0.472	-0.462	-0.452	-0.444	-0.434	-0.425	-0.416	-0.408	-0.399	-0.389	-0.380	-0.372	-0.364	-0.356	-0.348	-0.339	-0.330	-0.322	-0.315	-0.305	-0.298	-0.290	-0.281	-0.272	-0.264	-0.256	-0.248	-0.240	-0.231	-0.224	-0.215	-0.206	-0.199	-0.190	-0.184	-0.175	-0.169	-0.160	-0.152	-0.146	-0.139	-0.131	-0.125	-0.119	-0.112	-0.106	-0.100	-0.095	-0.089	-0.082	-0.078	-0.074	-0.068	-0.064	-0.060	-0.056	-0.052	-0.049	-0.045	-0.042	-0.039	-0.036	-0.034	-0.031	-0.029	-0.026	-0.024	-0.022	-0.020	-0.020	-0.019	-0.018	-0.016	-0.015	-0.016	-0.015	-0.016	-0.018	-0.018	-0.019	-0.021	-0.022	-0.025	-0.028	-0.031	-0.034	-0.039	-0.044	-0.049	-0.055	-0.061	-0.068	-0.075	-0.084	-0.092	-0.102	-0.114	-0.125	-0.138	-0.150	-0.162	-0.179	-0.192	-0.210	-0.226	-0.244	-0.262	-0.281	-0.302	-0.322	-0.344	-0.366	-0.390	-0.412	-0.436	-0.460	-0.486	-0.511	-0.536	-0.564	-0.589	-0.615	-0.642	-0.669	-0.695	-0.721	-0.748	-0.775	-0.801	-0.826	-0.851	-0.878	-0.901	-0.925	-0.949	-0.972	-0.995	-1.016	-1.036	-1.056	-1.075	-1.092	-1.110	-1.126	-1.141	-1.154	-1.168	-1.180	-1.190	-1.200	-1.209	-1.215	-1.222	-1.228	-1.231	-1.235	-1.236	-1.236	-1.238	-1.235	-1.232	-1.229	-1.225	-1.221	-1.215	-1.208	-1.200	-1.192	-1.182	-1.172	-1.162	-1.150	-1.139	-1.126	-1.112	-1.101	-1.086	-1.072	-1.058	-1.042	-1.028	-1.011	-0.996	-0.980	-0.965	-0.949	-0.934	-0.918	-0.901	-0.886	-0.870	-0.854	-0.838	-0.822	-0.808	-0.791	-0.776	-0.762	-0.748	-0.732	-0.719	-0.705	-0.691	-0.678	-0.665	-0.651	-0.640	-0.628	-0.616	-0.605	-0.594	-0.582	-0.572	-0.562	-0.552	-0.544	-0.535	-0.526	-0.518	-0.509	-0.501	-0.494	-0.486	-0.480	-0.474	-0.468	-0.461	-0.456	-0.451	-0.446	-0.441	-0.436	-0.432	-0.428	-0.424	-0.421	-0.418	-0.414	-0.412	-0.410	-0.408	-0.405	-0.402	-0.401	-0.401	-0.400	-0.399	-0.398	-0.398	-0.398	-0.398	-0.396	-0.396	-0.396	-0.398	-0.398	-0.398	-0.399	-0.399	-0.400	-0.402	-0.402	-0.404	-0.406	-0.408	-0.409	-0.411	-0.412	-0.414	-0.416	-0.418	-0.420	-0.422	-0.424	-0.426	-0.429	-0.431	-0.434	-0.436	-0.439	-0.441	-0.444	-0.448	-0.450	-0.454	-0.455	-0.459	-0.461	-0.464	-0.468	-0.471	-0.474	-0.478	-0.480	-0.482	-0.486	-0.489	-0.491	-0.494	-0.496	-0.499	-0.502	-0.504	-0.506	-0.509	-0.511	-0.512	-0.514	-0.515	-0.516	-0.516	-0.518	-0.519	-0.519	-0.519	-0.518	-0.516	-0.514	-0.512	-0.510	-0.507	-0.505	-0.501	-0.496	-0.492	-0.486	-0.480	-0.474	-0.468	-0.461	-0.454	-0.445	-0.436	-0.428	-0.418	-0.408	-0.396	-0.385	-0.372	-0.360	-0.346	-0.334	-0.320	-0.304	-0.289	-0.274	-0.258	-0.241	-0.224	-0.208	-0.190	-0.171	-0.152	-0.135	-0.116	-0.099	-0.079	-0.060	-0.040	-0.021	-0.002	0.018	0.036	0.056	0.075	0.094	0.112	0.131	0.151	0.168	0.186	0.204	0.221	0.238	0.252	0.269	0.284	0.299	0.312	0.326	0.339	0.350	0.361	0.371	0.381	0.391	0.399	0.406	0.411	0.418	0.422	0.426	0.429	0.431	0.431	0.431	0.430	0.429	0.426	0.422	0.419	0.414	0.408	0.400	0.392	0.384	0.375	0.364	0.354	0.344	0.331	0.319	0.305	0.292	0.278	0.264	0.248	0.234	0.218	0.202	0.186	0.171	0.156	0.140	0.124	0.110	0.094	0.079	0.064	0.049	0.036	0.022	0.009	-0.004	-0.016	-0.029	-0.040	-0.050	-0.060	-0.069	-0.076	-0.084	-0.091	-0.098	-0.104	-0.108	-0.111	-0.115	-0.118	-0.118	-0.119	-0.119	-0.119	-0.116	-0.115	-0.111	-0.109	-0.104	-0.100	-0.094	-0.089	-0.084	-0.076	-0.070	-0.064	-0.056	-0.050	-0.041	-0.034	-0.026	-0.019	-0.010	-0.004	0.004	0.011	0.020	0.026	0.034	0.041	0.048	0.052	0.059	0.064	0.069	0.072	0.076	0.080	0.084	0.085	0.086	0.088	0.088	0.088	0.086	0.085	0.084	0.081	0.078	0.074	0.069	0.064	0.058	0.052	0.045	0.038	0.031	0.022	0.014	0.004	-0.005	-0.016	-0.026	-0.038	-0.050	-0.061	-0.074	-0.086	-0.099	-0.111	-0.125	-0.139	-0.152	-0.168	-0.181	-0.195	-0.209	-0.221	-0.235	-0.249	-0.262	-0.276	-0.290	-0.301	-0.315	-0.328	-0.339	-0.350	-0.362	-0.374	-0.384	-0.394	-0.404	-0.414	-0.422	-0.430	-0.438	-0.445	-0.451	-0.455	-0.461	-0.465	-0.469	-0.470	-0.471	-0.474	-0.474	-0.472	-0.471	-0.470	-0.468	-0.462	-0.459	-0.454	-0.448	-0.441	-0.434	-0.425	-0.418	-0.408	-0.398	-0.388	-0.376	-0.364	-0.351	-0.339	-0.326	-0.312	-0.299	-0.286	-0.271	-0.256	-0.242	-0.229	-0.214	-0.199	-0.184	-0.170	-0.158	-0.144	-0.129	-0.116	-0.104	-0.092	-0.081	-0.070	-0.060	-0.050	-0.042	-0.034	-0.028	-0.020	-0.016	-0.011	-0.008	-0.006	-0.005	-0.002	-0.005	-0.006	-0.009	-0.012	-0.018	-0.024	-0.030	-0.039	-0.049	-0.058	-0.069	-0.082	-0.096	-0.109	-0.125	-0.140	-0.155	-0.174	-0.190	-0.209	-0.228	-0.248	-0.266	-0.285	-0.305	-0.326	-0.346	-0.368	-0.388	-0.409	-0.429	-0.449	-0.470	-0.490	-0.509	-0.529	-0.546	-0.562	-0.581	-0.596	-0.614	-0.628	-0.641	-0.655	-0.668	-0.680	-0.689	-0.699	-0.708	-0.714	-0.720	-0.725	-0.728	-0.730	-0.731	-0.731	-0.730	-0.728	-0.724	-0.719	-0.714	-0.705	-0.698	-0.689	-0.678	-0.665	-0.654	-0.640	-0.625	-0.610	-0.594	-0.578	-0.560	-0.542	-0.524	-0.506	-0.486	-0.468	-0.449	-0.429	-0.410	-0.391	-0.372	-0.355	-0.336	-0.320	-0.302	-0.288	-0.272	-0.259	-0.246	-0.234	-0.224	-0.214	-0.206	-0.199	-0.194	-0.190	-0.188	-0.186	-0.188	-0.190	-0.194	-0.199	-0.206	-0.215	-0.226	-0.238	-0.251	-0.268	-0.284	-0.302	-0.322	-0.342	-0.365	-0.388	-0.412	-0.439	-0.465	-0.492	-0.521	-0.550	-0.579	-0.608	-0.639	-0.669	-0.699	-0.729	-0.759	-0.789	-0.818	-0.846	-0.875	-0.904	-0.930	-0.955	-0.982	-1.005	-1.030	-1.051	-1.072	-1.092	-1.112	-1.130	-1.146	-1.161	-1.174	-1.186	-1.198	-1.208	-1.215	-1.222	-1.228	-1.232	-1.236	-1.238	-1.239	-1.240	-1.239	-1.236	-1.234	-1.231	-1.228	-1.224	-1.220	-1.215	-1.210	-1.204	-1.199	-1.192	-1.188	-1.181	-1.176	-1.170	-1.165	-1.161	-1.155	-1.151	-1.148	-1.142	-1.140	-1.138	-1.134	-1.132	-1.130	-1.129	-1.128	-1.126	-1.126	-1.125	-1.126	-1.125	-1.124	-1.124	-1.124	-1.124	-1.122	-1.122	-1.120	-1.120	-1.116	-1.115	-1.111	-1.108	-1.104	-1.098	-1.092	-1.085	-1.076	-1.069	-1.058	-1.048	-1.035	-1.021	-1.006	-0.991	-0.974	-0.956	-0.938	-0.916	-0.894	-0.871	-0.846	-0.820	-0.794	-0.766	-0.736	-0.706	-0.675	-0.642	-0.609	-0.575	-0.539	-0.504	-0.466	-0.429	-0.390	-0.351	-0.312	-0.271	-0.231	-0.190	-0.150	-0.108	-0.066	-0.025	0.016	0.059	0.099	0.140	0.181	0.222	0.262	0.302	0.341	0.380	0.419	0.456	0.492	0.529	0.564	0.598	0.631	0.664	0.695	0.725	0.754	0.781	0.809	0.834	0.858	0.880	0.901	0.920	0.939	0.955	0.970	0.982	0.995	1.005	1.012	1.020	1.025	1.029	1.030	1.031	1.029	1.026	1.020	1.014	1.005	0.996	0.985	0.971	0.956	0.941	0.922	0.904	0.884	0.861	0.839	0.816	0.790	0.765	0.738	0.709	0.680	0.650	0.619	0.589	0.556	0.522	0.490	0.458	0.422	0.389	0.354	0.320	0.284	0.249	0.214	0.179	0.145	0.110	0.075	0.040	0.006	-0.028	-0.062	-0.096	-0.130	-0.162	-0.195	-0.228	-0.259	-0.291	-0.324	-0.354	-0.385	-0.415	-0.446	-0.476	-0.505	-0.535	-0.564	-0.592	-0.622	-0.650	-0.679	-0.708	-0.735	-0.765	-0.792	-0.821	-0.849	-0.878	-0.906	-0.935	-0.965	-0.995	-1.024	-1.054	-1.085	-1.116	-1.146	-1.179	-1.210	-1.242	-1.275	-1.310	-1.344	-1.378	-1.411	-1.446	-1.481	-1.516	-1.552	-1.589	-1.625	-1.662	-1.699	-1.738	-1.775	-1.812	-1.850	-1.889	-1.926	-1.965	-2.004	-2.041	-2.080	-2.118	-2.156	-2.192	-2.230	-2.266	-2.302	-2.340	-2.375	-2.410	-2.444	-2.479	-2.510	-2.544	-2.575	-2.605	-2.636	-2.665	-2.694	-2.720	-2.746	-2.771	-2.796	-2.819	-2.840	-2.861	-2.880	-2.899	-2.915	-2.930	-2.945	-2.958	-2.969	-2.980	-2.989	-2.996	-3.002	-3.006	-3.010	-3.012	-3.012	-3.011	-3.009	-3.005	-3.000	-2.992	-2.984	-2.974	-2.964	-2.951	-2.936	-2.922	-2.905	-2.889	-2.869	-2.848	-2.828	-2.805	-2.781	-2.756	-2.730	-2.702	-2.674	-2.645	-2.614	-2.582	-2.549	-2.516	-2.481	-2.446	-2.410	-2.372	-2.335	-2.298	-2.258	-2.219	-2.179	-2.138	-2.096	-2.055	-2.013	-1.970	-1.926	-1.882	-1.840	-1.796	-1.751	-1.708	-1.662	-1.618	-1.572	-1.528	-1.484	-1.439	-1.395	-1.350	-1.305	-1.261	-1.218	-1.174	-1.130	-1.088	-1.045	-1.002	-0.961	-0.919	-0.879	-0.838	-0.799	-0.760	-0.720	-0.682	-0.645	-0.609	-0.572	-0.536	-0.501	-0.468	-0.435	-0.402	-0.370	-0.340	-0.310	-0.281	-0.252	-0.225	-0.200	-0.174	-0.149	-0.126	-0.102	-0.080	-0.059	-0.039	-0.019	0.000	0.018	0.035	0.050	0.065	0.080	0.094	0.108	0.119	0.130	0.141	0.151	0.161	0.169	0.176	0.184	0.191	0.196	0.201	0.206	0.210	0.214	0.216	0.220	0.221	0.222	0.224	0.225	0.225	0.224	0.224	0.222	0.221	0.220	0.218	0.215	0.212	0.210	0.206	0.204	0.199	0.195	0.191	0.186	0.182	0.178	0.174	0.169	0.164	0.160	0.155	0.150	0.145	0.140	0.136	0.131	0.128	0.122	0.119	0.115	0.110	0.108	0.104	0.100	0.098	0.095	0.092	0.090	0.089	0.085	0.085	0.082	0.082	0.081	0.080	0.079	0.079	0.079	0.079	0.079	0.079	0.079	0.080	0.081	0.082	0.084	0.084	0.085	0.085	0.086	0.088	0.088	0.089	0.089	0.090	0.090	0.090	0.088	0.088	0.086	0.085	0.084	0.081	0.079	0.075	0.072	0.069	0.065	0.060	0.054	0.049	0.042	0.036	0.030	0.022	0.014	0.005	-0.002	-0.012	-0.021	-0.032	-0.044	-0.054	-0.065	-0.076	-0.089	-0.101	-0.112	-0.125	-0.138	-0.150	-0.162	-0.175	-0.188	-0.200	-0.212	-0.225	-0.236	-0.248	-0.259	-0.270	-0.280	-0.291	-0.300	-0.309	-0.318	-0.325	-0.332	-0.339	-0.345	-0.350	-0.354	-0.358	-0.361	-0.364	-0.364	-0.365	-0.365	-0.364	-0.362	-0.360	-0.356	-0.354	-0.350	-0.345	-0.339	-0.332	-0.326	-0.318	-0.310	-0.302	-0.294	-0.284	-0.275	-0.265	-0.255	-0.245	-0.235	-0.224	-0.214	-0.204	-0.192	-0.182	-0.172	-0.164	-0.152	-0.145	-0.135	-0.128	-0.120	-0.112	-0.105	-0.100	-0.095	-0.090	-0.086	-0.084	-0.081	-0.080	-0.080	-0.080	-0.081	-0.082	-0.085	-0.089	-0.092	-0.099	-0.106	-0.111	-0.120	-0.129	-0.139	-0.148	-0.159	-0.169	-0.180	-0.194	-0.205	-0.219	-0.232	-0.245	-0.261	-0.275	-0.289	-0.305	-0.319	-0.334	-0.348	-0.361	-0.376	-0.391	-0.405	-0.419	-0.431	-0.444	-0.455	-0.466	-0.478	-0.488	-0.498	-0.506	-0.515	-0.522	-0.529	-0.535	-0.540	-0.544	-0.549	-0.551	-0.552	-0.554	-0.554	-0.555	-0.554	-0.552	-0.550	-0.548	-0.545	-0.541	-0.538	-0.534	-0.528	-0.524	-0.518	-0.512	-0.506	-0.501	-0.495	-0.490	-0.482	-0.478	-0.472	-0.468	-0.462	-0.458	-0.454	-0.451	-0.448	-0.445	-0.444	-0.441	-0.440	-0.441	-0.441	-0.441	-0.445	-0.448	-0.450	-0.455	-0.460	-0.465	-0.472	-0.480	-0.489	-0.498	-0.507	-0.519	-0.531	-0.542	-0.555	-0.570	-0.584	-0.599	-0.615	-0.631	-0.649	-0.666	-0.684	-0.704	-0.724	-0.744	-0.764	-0.785	-0.808	-0.829	-0.851	-0.875	-0.898	-0.921	-0.946	-0.971	-0.996	-1.020	-1.046	-1.071	-1.096	-1.121	-1.148	-1.172	-1.199	-1.225	-1.250	-1.275	-1.301	-1.326	-1.351	-1.375	-1.399	-1.422	-1.445	-1.469	-1.490	-1.511	-1.531	-1.552	-1.571	-1.590	-1.608	-1.625	-1.640	-1.654	-1.669	-1.680	-1.691	-1.702	-1.711	-1.719	-1.726	-1.730	-1.735	-1.738	-1.738	-1.738	-1.736	-1.734	-1.729	-1.724	-1.716	-1.709	-1.699	-1.689	-1.678	-1.664	-1.650	-1.635	-1.618	-1.601	-1.582	-1.564	-1.544	-1.524	-1.502	-1.481	-1.459	-1.435	-1.412	-1.389	-1.366	-1.341	-1.319	-1.294	-1.270	-1.248	-1.222	-1.200	-1.176	-1.154	-1.132	-1.110	-1.090	-1.068	-1.049	-1.029	-1.010	-0.992	-0.975	-0.958	-0.941	-0.925	-0.911	-0.896	-0.884	-0.872	-0.860	-0.850	-0.839	-0.829	-0.820	-0.812	-0.805	-0.798	-0.791	-0.785	-0.780	-0.776	-0.771	-0.768	-0.764	-0.761	-0.759	-0.758	-0.755	-0.755	-0.754	-0.754	-0.752	-0.752	-0.754	-0.754	-0.756	-0.758	-0.759	-0.761	-0.764	-0.766	-0.769	-0.772	-0.776	-0.780	-0.784	-0.789	-0.794	-0.799	-0.805	-0.811	-0.818	-0.824	-0.831	-0.839	-0.846	-0.855	-0.865	-0.874	-0.884	-0.894	-0.904	-0.915	-0.926	-0.939	-0.951	-0.964	-0.975	-0.990	-1.002	-1.016	-1.030	-1.045	-1.058	-1.072	-1.089	-1.102	-1.116	-1.132	-1.146	-1.162	-1.176	-1.191	-1.205	-1.220	-1.234	-1.248	-1.261	-1.275	-1.288	-1.300	-1.314	-1.325	-1.338	-1.348	-1.360	-1.370	-1.380	-1.390	-1.399	-1.408	-1.418	-1.425	-1.432	-1.440	-1.448	-1.454	-1.461	-1.468	-1.474	-1.479	-1.484	-1.489	-1.494	-1.499	-1.505	-1.510	-1.515	-1.520	-1.525	-1.529	-1.535	-1.539	-1.544	-1.550	-1.555	-1.561	-1.566	-1.574	-1.580	-1.586	-1.594	-1.601	-1.610	-1.618	-1.626	-1.636	-1.645	-1.656	-1.666	-1.678	-1.689	-1.701	-1.712	-1.726	-1.739	-1.754	-1.768	-1.784	-1.799	-1.814	-1.830	-1.846	-1.864	-1.881	-1.900	-1.916	-1.936	-1.955	-1.974	-1.994	-2.014	-2.034	-2.055	-2.075	-2.096	-2.116	-2.139	-2.160	-2.181	-2.202	-2.224	-2.245	-2.266	-2.288	-2.309	-2.330	-2.351	-2.372	-2.394	-2.414	-2.434	-2.454	-2.474	-2.492	-2.512	-2.531	-2.550	-2.568	-2.586	-2.604	-2.619	-2.636	-2.651	-2.668	-2.682	-2.696	-2.711	-2.725	-2.738	-2.750	-2.762	-2.774	-2.785	-2.795	-2.805	-2.815	-2.824	-2.832	-2.840	-2.849	-2.854	-2.861	-2.868	-2.874	-2.879	-2.884	-2.890	-2.892	-2.898	-2.901	-2.905	-2.909	-2.911	-2.914	-2.916	-2.918	-2.920	-2.922	-2.924	-2.925	-2.926	-2.928	-2.929	-2.931	-2.931	-2.932	-2.932	-2.932	-2.934	-2.935	-2.935	-2.936	-2.936	-2.938	-2.938	-2.938	-2.939	-2.939	-2.940	-2.939	-2.940	-2.939	-2.939	-2.939	-2.939	-2.938	-2.938	-2.935	-2.934	-2.932	-2.930	-2.929	-2.925	-2.924	-2.920	-2.918	-2.912	-2.909	-2.904	-2.900	-2.895	-2.890	-2.884	-2.879	-2.871	-2.866	-2.859	-2.852	-2.846	-2.839	-2.832	-2.825	-2.818	-2.810	-2.804	-2.795	-2.789	-2.781	-2.775	-2.769	-2.761	-2.756	-2.750	-2.745	-2.741	-2.735	-2.731	-2.729	-2.726	-2.724	-2.722	-2.724	-2.724	-2.725	-2.726	-2.729	-2.732	-2.738	-2.742	-2.749	-2.756	-2.764	-2.774	-2.784	-2.794	-2.806	-2.819	-2.832	-2.846	-2.862	-2.878	-2.895	-2.912	-2.931	-2.950	-2.969	-2.989	-3.011	-3.031	-3.052	-3.075	-3.096	-3.120	-3.142	-3.165	-3.189	-3.211	-3.235	-3.259	-3.281	-3.305	-3.328	-3.350	-3.370	-3.392	-3.414	-3.435	-3.455	-3.474	-3.492	-3.510	-3.528	-3.545	-3.560	-3.575	-3.589	-3.602	-3.614	-3.625	-3.635	-3.644	-3.651	-3.658	-3.664	-3.668	-3.671	-3.674	-3.674	-3.674	-3.672	-3.671	-3.666	-3.662	-3.656	-3.650	-3.642	-3.634	-3.624	-3.612	-3.600	-3.589	-3.574	-3.560	-3.544	-3.528	-3.512	-3.494	-3.476	-3.458	-3.438	-3.418	-3.399	-3.379	-3.358	-3.336	-3.315	-3.294	-3.272	-3.251	-3.230	-3.209	-3.189	-3.166	-3.146	-3.126	-3.108	-3.088	-3.070	-3.051	-3.034	-3.015	-2.999	-2.984	-2.969	-2.955	-2.940	-2.929	-2.916	-2.905	-2.895	-2.886	-2.878	-2.870	-2.864	-2.859	-2.854	-2.851	-2.848	-2.848	-2.846	-2.846	-2.849	-2.851	-2.852	-2.859	-2.864	-2.869	-2.876	-2.882	-2.891	-2.900	-2.909	-2.919	-2.930	-2.940	-2.951	-2.962	-2.974	-2.986	-2.998	-3.010	-3.022	-3.034	-3.046	-3.060	-3.071	-3.082	-3.094	-3.105	-3.116	-3.125	-3.134	-3.142	-3.151	-3.159	-3.165	-3.171	-3.176	-3.180	-3.184	-3.186	-3.188	-3.189	-3.189	-3.186	-3.184	-3.180	-3.176	-3.170	-3.164	-3.156	-3.148	-3.139	-3.128	-3.116	-3.104	-3.090	-3.076	-3.062	-3.046	-3.030	-3.014	-2.998	-2.980	-2.961	-2.944	-2.925	-2.908	-2.889	-2.871	-2.852	-2.836	-2.819	-2.801	-2.784	-2.769	-2.754	-2.740	-2.725	-2.712	-2.701	-2.691	-2.681	-2.674	-2.665	-2.660	-2.656	-2.652	-2.651	-2.651	-2.652	-2.655	-2.659	-2.665	-2.672	-2.680	-2.690	-2.701	-2.715	-2.729	-2.744	-2.760	-2.778	-2.795	-2.814	-2.834	-2.855	-2.875	-2.898	-2.919	-2.941	-2.964	-2.986	-3.008	-3.029	-3.050	-3.071	-3.091	-3.110	-3.129	-3.148	-3.164	-3.179	-3.192	-3.206	-3.216	-3.225	-3.234	-3.239	-3.244	-3.246	-3.246	-3.245	-3.242	-3.238	-3.230	-3.222	-3.211	-3.200	-3.185	-3.170	-3.154	-3.135	-3.114	-3.092	-3.069	-3.045	-3.020	-2.995	-2.968	-2.940	-2.912	-2.884	-2.856	-2.826	-2.799	-2.770	-2.742	-2.714	-2.686	-2.660	-2.634	-2.609	-2.584	-2.560	-2.539	-2.518	-2.498	-2.480	-2.462	-2.448	-2.434	-2.421	-2.410	-2.401	-2.392	-2.386	-2.382	-2.380	-2.379	-2.378	-2.379	-2.382	-2.386	-2.391	-2.398	-2.406	-2.415	-2.425	-2.436	-2.448	-2.460	-2.471	-2.485	-2.499	-2.512	-2.526	-2.540	-2.554	-2.568	-2.581	-2.594	-2.608	-2.620	-2.631	-2.641	-2.652	-2.661	-2.670	-2.679	-2.686	-2.691	-2.696	-2.700	-2.704	-2.705	-2.705	-2.705	-2.704	-2.700	-2.698	-2.691	-2.686	-2.679	-2.670	-2.661	-2.651	-2.640	-2.629	-2.616	-2.602	-2.589	-2.574	-2.559	-2.542	-2.526	-2.510	-2.492	-2.475	-2.458	-2.439	-2.421	-2.402	-2.385	-2.365	-2.348	-2.329	-2.310	-2.291	-2.274	-2.255	-2.238	-2.220	-2.204	-2.186	-2.170	-2.154	-2.138	-2.122	-2.108	-2.091	-2.078	-2.064	-2.050	-2.036	-2.025	-2.013	-2.000	-1.989	-1.978	-1.969	-1.958	-1.948	-1.939	-1.929	-1.920	-1.911	-1.904	-1.895	-1.888	-1.880	-1.872	-1.866	-1.859	-1.852	-1.846	-1.840	-1.834	-1.828	-1.821	-1.815	-1.809	-1.804	-1.798	-1.791	-1.786	-1.780	-1.776	-1.770	-1.766	-1.760	-1.755	-1.751	-1.746	-1.741	-1.738	-1.732	-1.729	-1.725	-1.720	-1.718	-1.712	-1.710	-1.706	-1.702	-1.700	-1.698	-1.695	-1.692	-1.690	-1.690	-1.688	-1.688	-1.686	-1.688	-1.688	-1.689	-1.689	-1.691	-1.694	-1.695	-1.699	-1.702	-1.705	-1.710	-1.714	-1.720	-1.725	-1.730	-1.736	-1.742	-1.749	-1.756	-1.762	-1.770	-1.778	-1.785	-1.792	-1.800	-1.808	-1.815	-1.821	-1.829	-1.835	-1.842	-1.849	-1.855	-1.860	-1.866	-1.871	-1.875	-1.879	-1.882	-1.884	-1.886	-1.888	-1.888	-1.889	-1.888	-1.885	-1.882	-1.879	-1.875	-1.870	-1.864	-1.856	-1.849	-1.840	-1.830	-1.820	-1.810	-1.798	-1.785	-1.771	-1.758	-1.742	-1.728	-1.711	-1.695	-1.678	-1.660	-1.642	-1.624	-1.606	-1.586	-1.568	-1.549	-1.530	-1.510	-1.491	-1.471	-1.451	-1.432	-1.414	-1.395	-1.376	-1.358	-1.340	-1.322	-1.306	-1.288	-1.271	-1.256	-1.241	-1.226	-1.211	-1.199	-1.186	-1.172	-1.161	-1.150	-1.141	-1.130	-1.120	-1.112	-1.104	-1.096	-1.089	-1.082	-1.075	-1.070	-1.064	-1.059	-1.054	-1.050	-1.045	-1.042	-1.038	-1.034	-1.029	-1.026	-1.022	-1.016	-1.012	-1.009	-1.004	-0.999	-0.994	-0.988	-0.981	-0.974	-0.968	-0.959	-0.950	-0.941	-0.931	-0.921	-0.910	-0.898	-0.885	-0.872	-0.858	-0.842	-0.828	-0.810	-0.792	-0.774	-0.755	-0.735	-0.715	-0.692	-0.672	-0.649	-0.625	-0.602	-0.578	-0.554	-0.528	-0.502	-0.476	-0.450	-0.424	-0.396	-0.370	-0.342	-0.315	-0.288	-0.260	-0.232	-0.205	-0.179	-0.151	-0.126	-0.101	-0.075	-0.049	-0.024	-0.001	0.024	0.046	0.069	0.090	0.112	0.132	0.152	0.171	0.190	0.208	0.224	0.239	0.255	0.269	0.282	0.295	0.308	0.318	0.328	0.338	0.346	0.352	0.360	0.366	0.372	0.375	0.380	0.382	0.386	0.388	0.390	0.391	0.391	0.392	0.391	0.392	0.391	0.389	0.389	0.386	0.385	0.382	0.380	0.379	0.376	0.375	0.372	0.370	0.369	0.366	0.364	0.362	0.361	0.359	0.358	0.358	0.358	0.356	0.358	0.358	0.359	0.361	0.362	0.365	0.368	0.371	0.375	0.379	0.382	0.388	0.392	0.398	0.404	0.411	0.418	0.424	0.430	0.438	0.446	0.454	0.461	0.471	0.479	0.486	0.495	0.505	0.512	0.521	0.530	0.539	0.546	0.555	0.562	0.570	0.578	0.585	0.590	0.596	0.602	0.609	0.612	0.616	0.620	0.624	0.626	0.629	0.630	0.630	0.630	0.630	0.629	0.628	0.625	0.622	0.619	0.615	0.611	0.608	0.600	0.595	0.590	0.584	0.576	0.569	0.562	0.555	0.546	0.539	0.530	0.521	0.514	0.505	0.496	0.488	0.479	0.471	0.462	0.455	0.449	0.441	0.435	0.429	0.422	0.418	0.412	0.409	0.404	0.400	0.398	0.394	0.392	0.392	0.391	0.391	0.391	0.392	0.395	0.396	0.399	0.402	0.406	0.410	0.414	0.419	0.424	0.430	0.436	0.441	0.448	0.454	0.461	0.468	0.474	0.481	0.488	0.492	0.499	0.505	0.511	0.516	0.520	0.525	0.529	0.531	0.535	0.538	0.539	0.541	0.541	0.542	0.542	0.540	0.539	0.536	0.534	0.530	0.526	0.521	0.515	0.509	0.502	0.495	0.488	0.478	0.469	0.460	0.449	0.439	0.428	0.416	0.405	0.392	0.381	0.368	0.356	0.342	0.331	0.318	0.304	0.291	0.279	0.266	0.251	0.239	0.226	0.214	0.200	0.189	0.176	0.162	0.150	0.139	0.128	0.115	0.104	0.092	0.081	0.069	0.059	0.048	0.036	0.025	0.014	0.002	-0.008	-0.020	-0.031	-0.042	-0.054	-0.066	-0.078	-0.090	-0.102	-0.115	-0.129	-0.141	-0.156	-0.170	-0.185	-0.200	-0.216	-0.231	-0.248	-0.265	-0.282	-0.300	-0.319	-0.336	-0.356	-0.375	-0.395	-0.415	-0.436	-0.458	-0.478	-0.500	-0.521	-0.544	-0.566	-0.589	-0.611	-0.635	-0.659	-0.681	-0.705	-0.729	-0.752	-0.776	-0.800	-0.822	-0.846	-0.870	-0.892	-0.915	-0.938	-0.960	-0.981	-1.004	-1.026	-1.046	-1.068	-1.089	-1.109	-1.129	-1.148	-1.168	-1.188	-1.206	-1.224	-1.242	-1.259	-1.276	-1.292	-1.308	-1.324	-1.339	-1.354	-1.368	-1.382	-1.395	-1.408	-1.420	-1.432	-1.444	-1.456	-1.466	-1.476	-1.486	-1.496	-1.506	-1.515	-1.524	-1.532	-1.540	-1.548	-1.555	-1.562	-1.569	-1.576	-1.582	-1.588	-1.595	-1.600	-1.606	-1.611	-1.615	-1.621	-1.625	-1.631	-1.636	-1.640	-1.645	-1.650	-1.655	-1.661	-1.665	-1.671	-1.676	-1.682	-1.688	-1.694	-1.701	-1.706	-1.714	-1.721	-1.729	-1.738	-1.744	-1.754	-1.762	-1.771	-1.781	-1.792	-1.802	-1.814	-1.825	-1.836	-1.849	-1.861	-1.874	-1.888	-1.900	-1.914	-1.926	-1.940	-1.954	-1.969	-1.982	-1.995	-2.010	-2.022	-2.035	-2.049	-2.061	-2.074	-2.086	-2.098	-2.109	-2.119	-2.130	-2.139	-2.148	-2.155	-2.164	-2.170	-2.176	-2.181	-2.186	-2.189	-2.191	-2.191	-2.192	-2.192	-2.190	-2.189	-2.184	-2.180	-2.174	-2.168	-2.160	-2.150	-2.141	-2.130	-2.118	-2.105	-2.091	-2.078	-2.061	-2.045	-2.027	-2.010	-1.992	-1.972	-1.954	-1.932	-1.912	-1.891	-1.870	-1.848	-1.825	-1.802	-1.780	-1.758	-1.735	-1.712	-1.689	-1.666	-1.644	-1.621	-1.599	-1.578	-1.556	-1.535	-1.515	-1.495	-1.475	-1.456	-1.438	-1.420	-1.404	-1.388	-1.372	-1.358	-1.344	-1.331	-1.320	-1.308	-1.298	-1.290	-1.281	-1.274	-1.268	-1.261	-1.258	-1.254	-1.250	-1.249	-1.246	-1.246	-1.246	-1.248	-1.249	-1.252	-1.255	-1.259	-1.262	-1.269	-1.274	-1.280	-1.286	-1.294	-1.301	-1.309	-1.318	-1.325	-1.335	-1.342	-1.351	-1.361	-1.371	-1.379	-1.389	-1.399	-1.406	-1.416	-1.424	-1.434	-1.441	-1.449	-1.456	-1.465	-1.472	-1.479	-1.485	-1.491	-1.496	-1.501	-1.506	-1.511	-1.515	-1.519	-1.521	-1.525	-1.529	-1.530	-1.531	-1.534	-1.535	-1.535	-1.536	-1.536	-1.536	-1.536	-1.536	-1.536	-1.535	-1.534	-1.534	-1.531	-1.530	-1.529	-1.528	-1.526	-1.524	-1.522	-1.520	-1.518	-1.516	-1.516	-1.514	-1.511	-1.510	-1.509	-1.506	-1.506	-1.504	-1.504	-1.502	-1.501	-1.501	-1.500	-1.500	-1.500	-1.500	-1.500	-1.500	-1.501	-1.500	-1.501	-1.501	-1.502	-1.504	-1.504	-1.505	-1.506	-1.508	-1.509	-1.510	-1.510	-1.511	-1.511	-1.511	-1.512	-1.512	-1.512	-1.512	-1.511	-1.511	-1.509	-1.506	-1.504	-1.501	-1.499	-1.495	-1.491	-1.485	-1.480	-1.474	-1.466	-1.459	-1.451	-1.442	-1.431	-1.421	-1.410	-1.398	-1.385	-1.371	-1.358	-1.341	-1.326	-1.309	-1.291	-1.274	-1.254	-1.235	-1.215	-1.194	-1.174	-1.151	-1.129	-1.106	-1.081	-1.058	-1.034	-1.009	-0.985	-0.960	-0.935	-0.910	-0.885	-0.859	-0.834	-0.809	-0.784	-0.758	-0.734	-0.709	-0.685	-0.660	-0.636	-0.612	-0.590	-0.566	-0.544	-0.522	-0.501	-0.480	-0.460	-0.440	-0.420	-0.401	-0.384	-0.364	-0.348	-0.330	-0.314	-0.298	-0.282	-0.268	-0.252	-0.239	-0.225	-0.211	-0.198	-0.184	-0.171	-0.159	-0.148	-0.136	-0.124	-0.114	-0.102	-0.091	-0.081	-0.071	-0.061	-0.051	-0.042	-0.032	-0.024	-0.015	-0.006	0.002	0.011	0.019	0.026	0.036	0.042	0.050	0.058	0.064	0.071	0.078	0.084	0.090	0.096	0.101	0.106	0.112	0.116	0.121	0.125	0.130	0.134	0.138	0.141	0.145	0.148	0.150	0.151	0.155	0.156	0.158	0.159	0.160	0.161	0.161	0.162	0.162	0.162	0.162	0.161	0.160	0.160	0.158	0.156	0.154	0.151	0.148	0.145	0.140	0.136	0.131	0.126	0.121	0.114	0.108	0.100	0.091	0.082	0.072	0.062	0.052	0.041	0.029	0.015	0.001	-0.012	-0.028	-0.045	-0.061	-0.079	-0.098	-0.116	-0.138	-0.158	-0.179	-0.201	-0.225	-0.249	-0.274	-0.298	-0.324	-0.349	-0.376	-0.404	-0.431	-0.459	-0.488	-0.515	-0.544	-0.572	-0.600	-0.629	-0.656	-0.685	-0.712	-0.740	-0.766	-0.794	-0.819	-0.845	-0.870	-0.892	-0.915	-0.939	-0.960	-0.980	-0.999	-1.018	-1.036	-1.052	-1.068	-1.082	-1.095	-1.108	-1.119	-1.129	-1.136	-1.145	-1.151	-1.158	-1.162	-1.166	-1.169	-1.171	-1.172	-1.172	-1.171	-1.170	-1.168	-1.165	-1.161	-1.158	-1.152	-1.148	-1.141	-1.135	-1.129	-1.121	-1.114	-1.106	-1.099	-1.090	-1.081	-1.072	-1.064	-1.055	-1.046	-1.038	-1.028	-1.019	-1.008	-1.000	-0.989	-0.979	-0.970	-0.960	-0.951	-0.940	-0.931	-0.920	-0.911	-0.900	-0.891	-0.881	-0.872	-0.861	-0.851	-0.842	-0.832	-0.821	-0.811	-0.801	-0.791	-0.781	-0.771	-0.761	-0.751	-0.741	-0.731	-0.721	-0.711	-0.701	-0.691	-0.681	-0.671	-0.661	-0.652	-0.644	-0.635	-0.626	-0.616	-0.609	-0.600	-0.591	-0.584	-0.576	-0.570	-0.562	-0.555	-0.549	-0.544	-0.536	-0.532	-0.526	-0.521	-0.518	-0.511	-0.509	-0.504	-0.500	-0.498	-0.494	-0.490	-0.489	-0.486	-0.485	-0.484	-0.481	-0.481	-0.480	-0.480	-0.479	-0.480	-0.479	-0.480	-0.480	-0.480	-0.481	-0.481	-0.482	-0.482	-0.484	-0.485	-0.486	-0.486	-0.489	-0.490	-0.490	-0.491	-0.492	-0.494	-0.495	-0.496	-0.498	-0.498	-0.499	-0.500	-0.500	-0.501	-0.502	-0.502	-0.502	-0.504	-0.505	-0.505	-0.504	-0.505	-0.505	-0.506	-0.506	-0.506	-0.507	-0.506	-0.507	-0.507	-0.507	-0.509	-0.509	-0.507	-0.509	-0.507	-0.507	-0.507	-0.509	-0.507	-0.506	-0.506	-0.506	-0.506	-0.505	-0.504	-0.502	-0.502	-0.501	-0.500	-0.499	-0.498	-0.496	-0.495	-0.492	-0.490	-0.488	-0.485	-0.481	-0.478	-0.474	-0.469	-0.465	-0.459	-0.454	-0.448	-0.441	-0.435	-0.426	-0.419	-0.410	-0.401	-0.391	-0.382	-0.371	-0.360	-0.349	-0.335	-0.321	-0.309	-0.295	-0.279	-0.262	-0.248	-0.231	-0.212	-0.195	-0.176	-0.158	-0.139	-0.118	-0.098	-0.076	-0.056	-0.034	-0.012	0.009	0.032	0.054	0.076	0.100	0.121	0.145	0.168	0.190	0.212	0.234	0.256	0.278	0.299	0.320	0.339	0.360	0.378	0.398	0.414	0.431	0.446	0.462	0.476	0.488	0.501	0.511	0.522	0.531	0.539	0.545	0.551	0.555	0.559	0.562	0.562	0.564	0.561	0.559	0.556	0.551	0.545	0.539	0.531	0.522	0.512	0.502	0.491	0.479	0.466	0.451	0.438	0.422	0.408	0.390	0.372	0.356	0.339	0.320	0.302	0.284	0.264	0.245	0.226	0.208	0.189	0.169	0.150	0.131	0.114	0.095	0.078	0.061	0.044	0.028	0.010	-0.005	-0.020	-0.032	-0.048	-0.060	-0.074	-0.085	-0.096	-0.108	-0.118	-0.126	-0.136	-0.144	-0.150	-0.156	-0.162	-0.168	-0.172	-0.178	-0.180	-0.182	-0.185	-0.186	-0.188	-0.186	-0.188	-0.186	-0.184	-0.181	-0.180	-0.176	-0.174	-0.170	-0.166	-0.162	-0.158	-0.154	-0.148	-0.144	-0.139	-0.132	-0.126	-0.121	-0.115	-0.109	-0.102	-0.096	-0.090	-0.084	-0.078	-0.071	-0.065	-0.060	-0.054	-0.049	-0.042	-0.036	-0.031	-0.028	-0.022	-0.018	-0.012	-0.008	-0.004	0.000	0.005	0.008	0.010	0.012	0.016	0.019	0.020	0.021	0.022	0.024	0.024	0.024	0.024	0.024	0.022	0.021	0.019	100.000	5.000	2.000	1.000	7.000	3.000	1.000	469.000	2.000	668.000	3.000	875.000	0.000	0.000	0.000	0.000	0.000	0.000	0.000	0.000	0.000	0.000	0.000	0.000	1.219	1.230	1.242	1.255	1.266	1.279	1.290	1.301	1.312	1.324	1.334	1.342	1.350	1.359	1.365	1.372	1.378	1.382	1.388	1.391	1.392	1.395	1.396	1.395	1.394	1.392	1.388	1.384	1.378	1.371	1.364	1.355	1.345	1.335	1.322	1.311	1.299	1.285	1.269	1.252	1.235	1.216	1.198	1.178	1.158	1.138	1.116	1.094	1.071	1.050	1.026	1.004	0.980	0.958	0.934	0.910	0.888	0.865	0.841	0.819	0.798	0.776	0.755	0.734	0.714	0.696	0.678	0.660	0.645	0.629	0.615	0.602	0.592	0.581	0.572	0.565	0.559	0.554	0.550	0.550	0.549	0.550	0.551	0.556	0.562	0.569	0.578	0.586	0.598	0.611	0.624	0.640	0.655	0.672	0.691	0.710	0.730	0.751	0.774	0.796	0.819	0.842	0.868	0.891	0.916	0.941	0.965	0.990	1.015	1.040	1.064	1.089	1.112	1.138	1.160	1.180	1.201	1.221	1.241	1.259	1.278	1.294	1.310	1.325	1.338	1.350	1.361	1.371	1.381	1.389	1.395	1.401	1.405	1.410	1.411	1.412	1.412	1.414	1.410	1.409	1.406	1.402	1.396	1.391	1.385	1.378	1.370	1.362	1.354	1.345	1.336	1.328	1.319	1.309	1.299	1.290	1.280	1.270	1.260	1.252	1.242	1.234	1.226	1.218	1.210	1.201	1.194	1.188	1.181	1.175	1.170	1.166	1.161	1.158	1.155	1.152	1.150	1.149	1.146	1.146	1.146	1.149	1.149	1.151	1.155	1.158	1.161	1.165	1.171	1.176	1.182	1.190	1.196	1.204	1.212	1.221	1.231	1.241	1.251	1.262	1.274	1.284	1.296	1.309	1.322	1.334	1.349	1.361	1.376	1.390	1.404	1.419	1.432	1.448	1.462	1.476	1.491	1.506	1.521	1.534	1.546	1.560	1.572	1.585	1.596	1.609	1.620	1.629	1.638	1.646	1.654	1.661	1.668	1.671	1.675	1.678	1.678	1.679	1.678	1.675	1.671	1.668	1.660	1.654	1.645	1.635	1.624	1.610	1.596	1.581	1.565	1.548	1.529	1.509	1.488	1.466	1.442	1.420	1.395	1.370	1.345	1.319	1.292	1.266	1.240	1.212	1.185	1.159	1.131	1.106	1.079	1.054	1.030	1.006	0.982	0.960	0.939	0.919	0.900	0.882	0.866	0.851	0.839	0.826	0.816	0.809	0.804	0.799	0.796	0.795	0.796	0.800	0.805	0.812	0.822	0.834	0.848	0.862	0.880	0.899	0.920	0.942	0.969	0.994	1.022	1.052	1.084	1.116	1.150	1.186	1.224	1.262	1.301	1.342	1.384	1.426	1.469	1.514	1.558	1.602	1.648	1.694	1.739	1.785	1.830	1.876	1.921	1.966	2.013	2.056	2.101	2.144	2.186	2.229	2.270	2.311	2.350	2.389	2.426	2.462	2.498	2.531	2.564	2.594	2.625	2.652	2.679	2.705	2.730	2.754	2.774	2.792	2.811	2.828	2.842	2.856	2.869	2.880	2.889	2.896	2.904	2.909	2.914	2.915	2.918	2.919	2.918	2.916	2.914	2.911	2.906	2.901	2.898	2.891	2.884	2.878	2.871	2.862	2.855	2.848	2.840	2.832	2.825	2.818	2.811	2.806	2.800	2.795	2.790	2.786	2.782	2.781	2.779	2.780	2.780	2.782	2.785	2.789	2.795	2.802	2.811	2.819	2.830	2.842	2.855	2.870	2.886	2.902	2.921	2.941	2.962	2.985	3.008	3.032	3.058	3.082	3.111	3.139	3.168	3.198	3.228	3.258	3.290	3.321	3.352	3.386	3.419	3.450	3.481	3.514	3.544	3.575	3.606	3.635	3.665	3.692	3.721	3.748	3.774	3.798	3.821	3.844	3.864	3.884	3.901	3.919	3.932	3.948	3.959	3.969	3.979	3.985	3.991	3.995	3.996	3.998	3.996	3.992	3.988	3.981	3.975	3.965	3.954	3.942	3.930	3.915	3.900	3.884	3.865	3.846	3.826	3.806	3.785	3.762	3.740	3.718	3.694	3.670	3.646	3.622	3.598	3.572	3.550	3.526	3.501	3.479	3.456	3.434	3.411	3.390	3.370	3.351	3.331	3.314	3.296	3.281	3.266	3.251	3.239	3.226	3.214	3.205	3.196	3.189	3.180	3.175	3.170	3.165	3.162	3.161	3.160	3.159	3.159	3.159	3.161	3.162	3.165	3.169	3.172	3.175	3.179	3.184	3.188	3.192	3.195	3.200	3.204	3.208	3.210	3.212	3.215	3.216	3.215	3.215	3.214	3.212	3.210	3.206	3.201	3.195	3.188	3.180	3.170	3.160	3.149	3.136	3.120	3.105	3.089	3.071	3.052	3.031	3.009	2.986	2.962	2.938	2.911	2.885	2.856	2.826	2.795	2.765	2.731	2.699	2.666	2.631	2.596	2.561	2.525	2.490	2.454	2.418	2.381	2.344	2.308	2.271	2.235	2.200	2.164	2.129	2.094	2.059	2.026	1.994	1.961	1.930	1.900	1.870	1.840	1.812	1.786	1.760	1.736	1.712	1.691	1.670	1.650	1.631	1.614	1.599	1.584	1.571	1.559	1.548	1.539	1.531	1.525	1.520	1.515	1.514	1.514	1.514	1.514	1.518	1.521	1.526	1.532	1.540	1.548	1.558	1.569	1.581	1.592	1.606	1.621	1.636	1.652	1.669	1.686	1.705	1.724	1.742	1.764	1.784	1.804	1.825	1.844	1.865	1.886	1.906	1.929	1.950	1.970	1.990	2.010	2.030	2.049	2.066	2.085	2.102	2.119	2.134	2.150	2.162	2.176	2.188	2.199	2.208	2.216	2.224	2.230	2.236	2.240	2.241	2.242	2.244	2.241	2.239	2.235	2.230	2.224	2.218	2.209	2.199	2.189	2.178	2.166	2.151	2.138	2.122	2.108	2.091	2.075	2.059	2.040	2.022	2.005	1.988	1.969	1.951	1.934	1.915	1.898	1.880	1.864	1.848	1.831	1.818	1.802	1.789	1.778	1.765	1.755	1.745	1.736	1.728	1.721	1.716	1.710	1.709	1.705	1.704	1.705	1.706	1.709	1.712	1.716	1.722	1.729	1.736	1.745	1.755	1.764	1.776	1.788	1.801	1.814	1.828	1.842	1.858	1.872	1.889	1.905	1.921	1.938	1.955	1.972	1.989	2.005	2.021	2.038	2.054	2.070	2.085	2.100	2.115	2.129	2.142	2.154	2.166	2.178	2.189	2.198	2.206	2.215	2.222	2.229	2.235	2.239	2.242	2.245	2.246	2.248	2.248	2.246	2.245	2.241	2.236	2.231	2.225	2.218	2.211	2.202	2.192	2.182	2.172	2.161	2.149	2.136	2.124	2.110	2.096	2.082	2.068	2.054	2.038	2.022	2.007	1.992	1.978	1.962	1.948	1.934	1.920	1.906	1.892	1.880	1.869	1.856	1.845	1.835	1.826	1.816	1.809	1.801	1.796	1.791	1.786	1.782	1.780	1.779	1.778	1.779	1.780	1.782	1.788	1.791	1.798	1.804	1.811	1.820	1.829	1.839	1.849	1.861	1.874	1.888	1.901	1.915	1.930	1.945	1.961	1.978	1.994	2.011	2.027	2.045	2.061	2.078	2.096	2.112	2.130	2.146	2.161	2.176	2.191	2.205	2.220	2.234	2.245	2.258	2.268	2.279	2.288	2.295	2.302	2.309	2.314	2.319	2.321	2.322	2.324	2.324	2.321	2.319	2.314	2.310	2.304	2.296	2.288	2.278	2.266	2.254	2.239	2.225	2.210	2.192	2.175	2.156	2.136	2.118	2.096	2.074	2.051	2.029	2.005	1.980	1.956	1.931	1.906	1.881	1.855	1.829	1.804	1.779	1.754	1.729	1.702	1.679	1.655	1.631	1.608	1.585	1.564	1.542	1.524	1.504	1.485	1.469	1.452	1.436	1.424	1.410	1.399	1.389	1.380	1.371	1.365	1.360	1.355	1.351	1.350	1.351	1.351	1.355	1.358	1.364	1.369	1.376	1.386	1.396	1.408	1.420	1.434	1.448	1.462	1.479	1.496	1.514	1.532	1.551	1.572	1.592	1.615	1.635	1.658	1.681	1.704	1.726	1.748	1.771	1.794	1.818	1.841	1.864	1.885	1.908	1.929	1.951	1.972	1.991	2.011	2.031	2.049	2.066	2.084	2.100	2.115	2.131	2.144	2.156	2.169	2.179	2.190	2.199	2.206	2.214	2.219	2.224	2.228	2.230	2.231	2.234	2.234	2.232	2.231	2.230	2.226	2.221	2.218	2.212	2.206	2.199	2.192	2.185	2.178	2.169	2.160	2.151	2.141	2.132	2.122	2.112	2.102	2.094	2.084	2.075	2.066	2.058	2.049	2.041	2.034	2.027	2.021	2.016	2.011	2.006	2.002	2.000	1.998	1.998	1.996	1.996	1.998	1.999	2.002	2.006	2.010	2.015	2.022	2.027	2.035	2.045	2.054	2.062	2.074	2.085	2.096	2.109	2.120	2.134	2.148	2.161	2.175	2.190	2.204	2.218	2.232	2.248	2.262	2.276	2.291	2.305	2.318	2.331	2.344	2.356	2.370	2.381	2.391	2.402	2.411	2.420	2.429	2.438	2.442	2.450	2.455	2.459	2.461	2.465	2.466	2.465	2.466	2.465	2.462	2.459	2.455	2.451	2.444	2.438	2.430	2.420	2.411	2.401	2.390	2.379	2.366	2.352	2.339	2.325	2.310	2.295	2.279	2.262	2.246	2.229	2.211	2.195	2.176	2.159	2.140	2.121	2.104	2.084	2.066	2.047	2.030	2.011	1.994	1.976	1.959	1.942	1.926	1.910	1.894	1.879	1.864	1.850	1.838	1.825	1.812	1.801	1.790	1.780	1.771	1.762	1.754	1.748	1.741	1.735	1.730	1.726	1.724	1.720	1.719	1.718	1.716	1.716	1.718	1.719	1.720	1.722	1.725	1.730	1.734	1.739	1.742	1.749	1.754	1.759	1.765	1.772	1.779	1.785	1.794	1.800	1.806	1.812	1.820	1.828	1.832	1.839	1.846	1.852	1.858	1.864	1.869	1.872	1.879	1.882	1.886	1.890	1.891	1.895	1.896	1.899	1.899	1.900	1.899	1.899	1.899	1.898	1.895	1.892	1.889	1.885	1.881	1.876	1.871	1.865	1.860	1.852	1.846	1.839	1.831	1.822	1.815	1.806	1.798	1.788	1.779	1.770	1.760	1.749	1.739	1.729	1.719	1.709	1.699	1.688	1.678	1.666	1.656	1.645	1.635	1.624	1.615	1.605	1.595	1.585	1.578	1.568	1.559	1.549	1.541	1.534	1.526	1.519	1.512	1.506	1.500	1.495	1.489	1.484	1.480	1.475	1.472	1.469	1.466	1.465	1.462	1.461	1.462	1.461	1.461	1.464	1.466	1.468	1.470	1.474	1.479	1.482	1.488	1.494	1.500	1.508	1.515	1.524	1.532	1.541	1.549	1.560	1.570	1.580	1.591	1.604	1.616	1.628	1.641	1.654	1.669	1.681	1.695	1.710	1.725	1.739	1.754	1.768	1.782	1.798	1.811	1.826	1.840	1.854	1.869	1.882	1.895	1.909	1.920	1.932	1.942	1.954	1.965	1.974	1.984	1.992	2.000	2.007	2.014	2.020	2.025	2.029	2.033	2.035	2.036	2.038	2.036	2.036	2.034	2.033	2.029	2.025	2.020	2.015	2.009	2.000	1.994	1.985	1.975	1.966	1.955	1.945	1.932	1.921	1.909	1.896	1.882	1.870	1.856	1.842	1.829	1.816	1.801	1.789	1.775	1.760	1.748	1.734	1.720	1.708	1.695	1.682	1.670	1.660	1.648	1.636	1.626	1.618	1.608	1.599	1.590	1.582	1.575	1.569	1.562	1.556	1.550	1.546	1.541	1.536	1.534	1.531	1.528	1.525	1.521	1.519	1.518	1.515	1.512	1.510	1.509	1.506	1.504	1.501	1.499	1.495	1.492	1.489	1.484	1.480	1.474	1.468	1.461	1.454	1.446	1.438	1.429	1.418	1.406	1.395	1.382	1.369	1.355	1.339	1.322	1.305	1.288	1.269	1.250	1.230	1.209	1.188	1.164	1.141	1.118	1.092	1.068	1.042	1.016	0.990	0.964	0.936	0.910	0.881	0.854	0.825	0.798	0.770	0.741	0.714	0.686	0.659	0.631	0.605	0.579	0.552	0.526	0.502	0.479	0.455	0.432	0.409	0.389	0.368	0.348	0.328	0.310	0.292	0.275	0.260	0.245	0.230	0.219	0.205	0.195	0.184	0.175	0.168	0.159	0.152	0.146	0.141	0.136	0.134	0.131	0.130	0.128	0.129	0.129	0.130	0.132	0.135	0.138	0.142	0.146	0.152	0.158	0.162	0.168	0.174	0.181	0.188	0.195	0.202	0.211	0.219	0.228	0.236	0.244	0.252	0.261	0.269	0.278	0.286	0.295	0.302	0.311	0.319	0.328	0.334	0.342	0.349	0.356	0.365	0.370	0.376	0.381	0.388	0.391	0.396	0.401	0.405	0.410	0.412	0.416	0.419	0.421	0.424	0.426	0.429	0.429	0.430	0.432	0.432	0.434	0.434	0.435	0.435	0.436	0.436	0.436	0.436	0.438	0.436	0.438	0.438	0.439	0.440	0.441	0.442	0.445	0.448	0.449	0.452	0.455	0.459	0.462	0.468	0.472	0.478	0.484	0.490	0.496	0.505	0.511	0.521	0.530	0.539	0.548	0.559	0.570	0.581	0.592	0.604	0.618	0.629	0.642	0.655	0.669	0.682	0.696	0.710	0.724	0.738	0.751	0.765	0.780	0.794	0.808	0.821	0.834	0.846	0.858	0.870	0.881	0.891	0.901	0.912	0.921	0.929	0.936	0.945	0.951	0.956	0.961	0.965	0.968	0.970	0.972	0.972	0.972	0.972	0.971	0.968	0.965	0.960	0.956	0.952	0.945	0.939	0.931	0.924	0.915	0.906	0.898	0.886	0.876	0.866	0.855	0.844	0.832	0.821	0.811	0.799	0.788	0.778	0.766	0.755	0.745	0.735	0.726	0.718	0.709	0.701	0.694	0.688	0.682	0.678	0.672	0.670	0.668	0.668	0.666	0.668	0.669	0.672	0.675	0.680	0.686	0.692	0.700	0.709	0.720	0.731	0.742	0.755	0.769	0.784	0.799	0.815	0.831	0.849	0.866	0.886	0.905	0.924	0.945	0.965	0.986	1.006	1.028	1.050	1.070	1.092	1.114	1.134	1.155	1.175	1.195	1.215	1.234	1.252	1.271	1.289	1.305	1.322	1.336	1.350	1.362	1.375	1.386	1.396	1.406	1.414	1.421	1.428	1.432	1.435	1.439	1.440	1.439	1.439	1.436	1.434	1.430	1.424	1.419	1.410	1.402	1.394	1.384	1.372	1.361	1.349	1.335	1.320	1.305	1.289	1.274	1.256	1.239	1.220	1.202	1.184	1.165	1.146	1.126	1.108	1.088	1.068	1.048	1.028	1.008	0.989	0.969	0.950	0.930	0.912	0.892	0.874	0.858	0.840	0.824	0.806	0.791	0.775	0.760	0.746	0.732	0.719	0.708	0.695	0.685	0.675	0.665	0.655	0.649	0.640	0.632	0.629	0.622	0.619	0.615	0.611	0.610	0.609	0.608	0.608	0.608	0.609	0.610	0.612	0.615	0.619	0.621	0.626	0.630	0.635	0.640	0.648	0.652	0.659	0.664	0.671	0.678	0.685	0.692	0.699	0.708	0.714	0.720	0.728	0.734	0.740	0.746	0.752	0.759	0.764	0.769	0.774	0.779	0.782	0.788	0.791	0.794	0.798	0.800	0.801	0.804	0.806	0.806	0.806	0.806	0.806	0.806	0.806	0.805	0.805	0.802	0.800	0.798	0.795	0.794	0.790	0.786	0.784	0.781	0.778	0.775	0.772	0.769	0.765	0.762	0.759	0.758	0.754	0.751	0.749	0.746	0.744	0.742	0.740	0.739	0.738	0.736	0.736	0.735	0.735	0.735	0.735	0.735	0.735	0.738	0.738	0.739	0.741	0.744	0.745	0.748	0.750	0.754	0.758	0.759	0.764	0.768	0.770	0.775	0.779	0.782	0.786	0.791	0.795	0.800	0.804	0.809	0.812	0.818	0.820	0.825	0.830	0.832	0.836	0.840	0.842	0.845	0.849	0.850	0.852	0.855	0.855	0.858	0.858	0.859	0.860	0.858	0.858	0.855	0.854	0.851	0.849	0.844	0.841	0.836	0.831	0.825	0.818	0.811	0.802	0.795	0.786	0.778	0.766	0.755	0.744	0.731	0.719	0.705	0.692	0.678	0.662	0.648	0.631	0.615	0.598	0.580	0.564	0.545	0.526	0.507	0.490	0.470	0.452	0.432	0.414	0.395	0.376	0.356	0.339	0.320	0.302	0.284	0.268	0.250	0.235	0.219	0.204	0.190	0.175	0.161	0.150	0.139	0.128	0.118	0.109	0.100	0.092	0.086	0.081	0.078	0.072	0.070	0.069	0.068	0.068	0.070	0.071	0.074	0.076	0.081	0.088	0.092	0.099	0.106	0.115	0.122	0.131	0.141	0.151	0.161	0.172	0.184	0.195	0.206	0.218	0.230	0.241	0.252	0.265	0.276	0.289	0.300	0.311	0.321	0.331	0.342	0.352	0.360	0.370	0.378	0.384	0.389	0.395	0.400	0.404	0.406	0.409	0.411	0.412	0.412	0.411	0.409	0.405	0.401	0.398	0.391	0.385	0.378	0.368	0.359	0.348	0.338	0.325	0.311	0.298	0.282	0.266	0.250	0.232	0.215	0.196	0.178	0.158	0.138	0.116	0.095	0.074	0.052	0.031	0.010	-0.012	-0.034	-0.056	-0.078	-0.100	-0.122	-0.144	-0.165	-0.186	-0.206	-0.226	-0.246	-0.266	-0.285	-0.302	-0.321	-0.338	-0.352	-0.369	-0.382	-0.396	-0.410	-0.421	-0.432	-0.442	-0.452	-0.461	-0.468	-0.475	-0.480	-0.485	-0.489	-0.492	-0.494	-0.495	-0.495	-0.494	-0.492	-0.490	-0.486	-0.481	-0.476	-0.470	-0.464	-0.458	-0.450	-0.440	-0.432	-0.422	-0.411	-0.401	-0.390	-0.379	-0.366	-0.355	-0.342	-0.330	-0.318	-0.304	-0.291	-0.278	-0.265	-0.251	-0.239	-0.229	-0.216	-0.204	-0.192	-0.181	-0.171	-0.160	-0.150	-0.141	-0.132	-0.124	-0.118	-0.111	-0.105	-0.100	-0.096	-0.094	-0.091	-0.090	-0.089	-0.090	-0.091	-0.094	-0.098	-0.101	-0.106	-0.112	-0.121	-0.129	-0.138	-0.149	-0.160	-0.174	-0.185	-0.199	-0.215	-0.230	-0.246	-0.264	-0.282	-0.299	-0.319	-0.338	-0.359	-0.378	-0.399	-0.419	-0.440	-0.461	-0.481	-0.504	-0.525	-0.545	-0.565	-0.586	-0.608	-0.626	-0.646	-0.664	-0.682	-0.700	-0.716	-0.731	-0.746	-0.760	-0.772	-0.784	-0.795	-0.805	-0.812	-0.820	-0.825	-0.830	-0.832	-0.834	-0.834	-0.834	-0.831	-0.828	-0.824	-0.818	-0.810	-0.801	-0.791	-0.779	-0.766	-0.752	-0.738	-0.721	-0.705	-0.688	-0.668	-0.648	-0.628	-0.606	-0.582	-0.561	-0.539	-0.514	-0.490	-0.465	-0.441	-0.415	-0.390	-0.366	-0.342	-0.316	-0.292	-0.269	-0.245	-0.222	-0.199	-0.176	-0.156	-0.135	-0.114	-0.096	-0.078	-0.060	-0.044	-0.028	-0.014	-0.001	0.011	0.021	0.031	0.039	0.048	0.054	0.059	0.062	0.065	0.065	0.065	0.064	0.060	0.058	0.054	0.048	0.040	0.034	0.025	0.015	0.006	-0.005	-0.018	-0.028	-0.042	-0.055	-0.068	-0.082	-0.096	-0.110	-0.125	-0.140	-0.155	-0.169	-0.182	-0.196	-0.211	-0.224	-0.236	-0.249	-0.260	-0.270	-0.280	-0.290	-0.298	-0.305	-0.312	-0.318	-0.322	-0.326	-0.329	-0.330	-0.330	-0.329	-0.328	-0.324	-0.320	-0.314	-0.308	-0.300	-0.290	-0.279	-0.269	-0.255	-0.241	-0.228	-0.211	-0.195	-0.179	-0.160	-0.140	-0.120	-0.100	-0.079	-0.056	-0.034	-0.010	0.012	0.036	0.061	0.086	0.110	0.135	0.161	0.186	0.210	0.234	0.260	0.284	0.308	0.331	0.354	0.376	0.398	0.420	0.440	0.459	0.478	0.495	0.512	0.528	0.542	0.558	0.569	0.580	0.591	0.600	0.608	0.614	0.620	0.624	0.626	0.626	0.626	0.625	0.622	0.618	0.611	0.605	0.596	0.588	0.576	0.564	0.551	0.536	0.522	0.505	0.489	0.469	0.451	0.431	0.410	0.390	0.368	0.345	0.322	0.299	0.275	0.252	0.228	0.202	0.179	0.156	0.131	0.108	0.085	0.061	0.039	0.016	-0.005	-0.026	-0.046	-0.065	-0.084	-0.102	-0.119	-0.134	-0.149	-0.162	-0.175	-0.188	-0.196	-0.206	-0.215	-0.220	-0.226	-0.229	-0.232	-0.234	-0.234	-0.234	-0.230	-0.225	-0.221	-0.215	-0.206	-0.199	-0.188	-0.176	-0.162	-0.149	-0.135	-0.119	-0.101	-0.082	-0.062	-0.042	-0.021	0.002	0.022	0.048	0.071	0.096	0.122	0.150	0.176	0.204	0.234	0.261	0.291	0.320	0.350	0.381	0.412	0.442	0.474	0.506	0.538	0.569	0.601	0.634	0.666	0.699	0.731	0.764	0.798	0.829	0.862	0.895	0.928	0.960	0.994	1.028	1.060	1.094	1.128	1.161	1.194	1.229	1.262	1.296	1.331	1.365	1.401	1.435	1.470	1.506	1.541	1.578	1.614	1.651	1.688	1.725	1.761	1.799	1.838	1.875	1.914	1.954	1.992	2.033	2.072	2.112	2.154	2.194	2.235	2.278	2.318	2.360	2.401	2.444	2.486	2.529	2.572	2.614	2.656	2.699	2.741	2.785	2.826	2.868	2.910	2.951	2.991	3.034	3.074	3.114	3.154	3.191	3.231	3.269	3.306	3.342	3.379	3.416	3.450	3.484	3.518	3.550	3.581	3.612	3.642	3.672	3.699	3.725	3.751	3.776	3.800	3.824	3.845	3.866	3.886	3.904	3.921	3.938	3.952	3.968	3.980	3.991	4.001	4.011	4.019	4.025	4.030	4.034	4.037	4.039	4.039	4.040	4.037	4.032	4.028	4.020	4.011	4.003	3.991	3.979	3.965	3.949	3.932	3.912	3.894	3.871	3.849	3.824	3.796	3.769	3.739	3.708	3.675	3.639	3.602	3.565	3.524	3.482	3.439	3.392	3.346	3.298	3.246	3.194	3.139	3.082	3.025	2.964	2.901	2.839	2.772	2.705	2.636	2.565	2.491	2.418	2.340	2.261	2.181	2.098	2.014	1.929	1.840	1.750	1.659	1.565	1.470	1.374	1.275	1.174	1.072	0.969	0.862	0.756	0.648	0.538	0.425	0.312	0.198	0.081	-0.036	-0.156	-0.278	-0.400	-0.524	-0.649	-0.775	-0.902	-1.031	-1.161	-1.292	-1.426	-1.559	-1.694	-1.831	-1.968	-2.105	-2.244	-2.382	-2.522	-2.665	-2.806	-2.949	-3.092	-3.236	-3.381	-3.526	-3.670	-3.818	-3.962	-4.110	-4.256	-4.402	-4.550	-4.698	-4.844	-4.989	-5.136	-5.284	-5.430	-5.578	-5.722	-5.868	-6.012	-6.158	-6.301	-6.444	-6.586	-6.728	-6.869	-7.008	-7.146	-7.284	-7.421	-7.556	-7.691	-7.824	-7.955	-8.085	-8.215	-8.342	-8.469	-8.592	-8.716	-8.839	-8.958	-9.076	-9.192	-9.306	-9.419	-9.530	-9.640	-9.746	-9.851	-9.954	-10.055	-10.155	-10.252	-10.348	-10.441	-10.532	-10.621	-10.710	-10.795	-10.879	-10.960	-11.040	-11.116	-11.191	-11.265	-11.338	-11.408	-11.474	-11.539	-11.604	-11.665	-11.725	-11.782	-11.839	-11.891	-11.944	-11.994	-12.042	-12.089	-12.132	-12.175	-12.216	-12.254	-12.291	-12.325	-12.359	-12.389	-12.418	-12.445	-12.471	-12.495	-12.516	-12.536	-12.554	-12.569	-12.581	-12.595	-12.604	-12.611	-12.616	-12.620	-12.621	-12.620	-12.618	-12.612	-12.606	-12.596	-12.585	-12.572	-12.558	-12.539	-12.520	-12.498	-12.475	-12.448	-12.419	-12.389	-12.356	-12.324	-12.288	-12.249	-12.208	-12.164	-12.120	-12.072	-12.022	-11.972	-11.919	-11.862	-11.806	-11.746	-11.686	-11.622	-11.558	-11.490	-11.422	-11.351	-11.279	-11.204	-11.128	-11.050	-10.969	-10.888	-10.804	-10.718	-10.630	-10.541	-10.451	-10.359	-10.265	-10.169	-10.071	-9.971	-9.870	-9.768	-9.664	-9.558	-9.450	-9.340	-9.229	-9.116	-9.002	-8.886	-8.770	-8.651	-8.531	-8.409	-8.285	-8.162	-8.035	-7.909	-7.780	-7.650	-7.520	-7.388	-7.254	-7.120	-6.985	-6.849	-6.712	-6.575	-6.438	-6.298	-6.158	-6.018	-5.879	-5.738	-5.596	-5.456	-5.315	-5.175	-5.032	-4.892	-4.754	-4.615	-4.476	-4.340	-4.202	-4.065	-3.930	-3.796	-3.664	-3.531	-3.401	-3.272	-3.144	-3.018	-2.892	-2.769	-2.648	-2.529	-2.411	-2.296	-2.181	-2.069	-1.960	-1.852	-1.745	-1.641	-1.539	-1.440	-1.341	-1.246	-1.152	-1.060	-0.970	-0.881	-0.795	-0.711	-0.629	-0.548	-0.469	-0.390	-0.314	-0.239	-0.165	-0.094	-0.022	0.048	0.116	0.184	0.250	0.315	0.380	0.445	0.507	0.570	0.632	0.694	0.754	0.815	0.875	0.935	0.995	1.052	1.112	1.171	1.230	1.288	1.346	1.405	1.462	1.520	1.579	1.635	1.692	1.749	1.805	1.861	1.916	1.971	2.026	2.081	2.134	2.188	2.240	2.291	2.342	2.391	2.440	2.488	2.534	2.580	2.624	2.666	2.709	2.748	2.786	2.824	2.859	2.892	2.925	2.955	2.982	3.010	3.034	3.058	3.079	3.096	3.111	3.128	3.139	3.150	3.159	3.165	3.170	3.172	3.172	3.171	3.168	3.162	3.156	3.148	3.136	3.125	3.111	3.096	3.080	3.062	3.042	3.022	3.002	2.980	2.958	2.934	2.909	2.884	2.856	2.830	2.805	2.776	2.750	2.722	2.696	2.669	2.642	2.616	2.590	2.565	2.540	2.515	2.492	2.469	2.448	2.426	2.405	2.385	2.366	2.350	2.332	2.318	2.302	2.289	2.278	2.265	2.256	2.246	2.239	2.232	2.226	2.221	2.218	2.214	2.212	2.211	2.210	2.210	2.211	2.212	2.215	2.218	2.220	2.224	2.226	2.230	2.235	2.238	2.242	2.245	2.250	2.252	2.256	2.260	2.262	2.265	2.266	2.269	2.270	2.270	2.270	2.270	2.268	2.265	2.262	2.260	2.255	2.250	2.244	2.238	2.230	2.221	2.212	2.201	2.190	2.178	2.166	2.152	2.139	2.122	2.108	2.090	2.072	2.055	2.035	2.016	1.996	1.975	1.954	1.931	1.910	1.885	1.862	1.839	1.814	1.789	1.765	1.739	1.714	1.689	1.661	1.635	1.609	1.582	1.556	1.529	1.502	1.476	1.451	1.425	1.399	1.374	1.349	1.325	1.300	1.276	1.254	1.230	1.208	1.188	1.165	1.146	1.126	1.109	1.091	1.074	1.059	1.044	1.030	1.018	1.005	0.995	0.985	0.976	0.970	0.962	0.958	0.954	0.951	0.949	0.949	0.950	0.951	0.955	0.959	0.964	0.970	0.978	0.986	0.996	1.006	1.018	1.028	1.041	1.055	1.069	1.084	1.099	1.115	1.132	1.149	1.166	1.184	1.200	1.218	1.236	1.254	1.271	1.289	1.306	1.324	1.340	1.356	1.372	1.389	1.402	1.418	1.429	1.441	1.454	1.465	1.474	1.482	1.490	1.498	1.502	1.508	1.510	1.512	1.512	1.512	1.510	1.506	1.501	1.495	1.489	1.480	1.470	1.459	1.448	1.434	1.419	1.402	1.385	1.366	1.346	1.326	1.304	1.281	1.258	1.232	1.208	1.182	1.155	1.129	1.100	1.071	1.044	1.015	0.985	0.958	0.928	0.899	0.870	0.841	0.812	0.784	0.758	0.730	0.702	0.679	0.654	0.630	0.606	0.585	0.565	0.546	0.528	0.511	0.496	0.482	0.471	0.460	0.451	0.445	0.439	0.435	0.432	0.432	0.435	0.438	0.441	0.448	0.456	0.466	0.478	0.491	0.506	0.521	0.538	0.558	0.576	0.598	0.621	0.644	0.669	0.694	0.720	0.746	0.775	0.801	0.830	0.860	0.889	0.918	0.948	0.976	1.006	1.035	1.064	1.092	1.120	1.148	1.174	1.200	1.225	1.249	1.272	1.295	1.318	1.338	1.358	1.375	1.392	1.410	1.425	1.438	1.450	1.461	1.472	1.482	1.489	1.496	1.501	1.506	1.510	1.514	1.516	1.516	1.515	1.515	1.512	1.510	1.506	1.502	1.499	1.492	1.488	1.481	1.475	1.468	1.461	1.454	1.446	1.439	1.431	1.422	1.415	1.408	1.400	1.392	1.385	1.379	1.371	1.364	1.359	1.352	1.345	1.341	1.335	1.331	1.328	1.324	1.320	1.318	1.315	1.314	1.314	1.312	1.314	1.312	1.314	1.316	1.319	1.321	1.326	1.330	1.334	1.340	1.345	1.352	1.360	1.368	1.376	1.385	1.394	1.404	1.415	1.425	1.438	1.449	1.461	1.474	1.488	1.500	1.514	1.529	1.542	1.558	1.571	1.586	1.601	1.618	1.631	1.648	1.661	1.675	1.689	1.702	1.716	1.730	1.742	1.755	1.765	1.776	1.786	1.796	1.804	1.811	1.818	1.822	1.828	1.830	1.832	1.832	1.832	1.831	1.829	1.825	1.819	1.814	1.805	1.795	1.785	1.772	1.759	1.745	1.729	1.712	1.694	1.675	1.655	1.634	1.612	1.589	1.566	1.542	1.518	1.494	1.468	1.442	1.416	1.391	1.365	1.340	1.315	1.290	1.266	1.242	1.219	1.196	1.175	1.155	1.136	1.119	1.101	1.086	1.072	1.060	1.049	1.040	1.032	1.026	1.022	1.021	1.021	1.024	1.028	1.034	1.042	1.052	1.064	1.079	1.095	1.112	1.132	1.154	1.179	1.204	1.231	1.260	1.291	1.324	1.358	1.392	1.429	1.468	1.506	1.546	1.588	1.630	1.672	1.716	1.761	1.806	1.851	1.899	1.945	1.992	2.038	2.082	2.130	2.175	2.221	2.268	2.311	2.356	2.400	2.442	2.485	2.526	2.568	2.608	2.646	2.684	2.720	2.755	2.789	2.821	2.852	2.882	2.911	2.938	2.962	2.989	3.011	3.032	3.052	3.070	3.086	3.102	3.115	3.129	3.140	3.149	3.158	3.164	3.170	3.174	3.179	3.180	3.181	3.180	3.180	3.178	3.176	3.172	3.169	3.164	3.158	3.152	3.146	3.140	3.132	3.126	3.119	3.112	3.105	3.098	3.091	3.085	3.079	3.074	3.069	3.065	3.060	3.058	3.056	3.054	3.052	3.054	3.055	3.056	3.060	3.065	3.070	3.076	3.085	3.094	3.105	3.116	3.129	3.142	3.158	3.174	3.191	3.210	3.229	3.250	3.272	3.295	3.318	3.341	3.368	3.394	3.420	3.446	3.474	3.502	3.530	3.560	3.589	3.619	3.648	3.675	3.702	3.732	3.760	3.786	3.815	3.841	3.865	3.890	3.915	3.938	3.960	3.980	4.001	4.019	4.037	4.054	4.068	4.081	4.094	4.104	4.112	4.120	4.126	4.131	4.134	4.134	4.134	4.132	4.129	4.124	4.118	4.110	4.100	4.089	4.077	4.065	4.050	4.035	4.019	4.001	3.982	3.964	3.944	3.924	3.902	3.880	3.859	3.835	3.812	3.789	3.766	3.744	3.720	3.698	3.675	3.654	3.631	3.610	3.590	3.569	3.549	3.531	3.512	3.495	3.479	3.464	3.450	3.436	3.424	3.412	3.402	3.392	3.385	3.378	3.371	3.366	3.362	3.359	3.356	3.356	3.356	3.356	3.358	3.359	3.361	3.365	3.369	3.372	3.378	3.384	3.389	3.394	3.400	3.406	3.412	3.418	3.422	3.429	3.432	3.438	3.442	3.445	3.448	3.450	3.451	3.451	3.450	3.450	3.448	3.444	3.439	3.434	3.426	3.420	3.409	3.399	3.388	3.375	3.360	3.344	3.328	3.309	3.290	3.269	3.248	3.224	3.200	3.175	3.149	3.120	3.091	3.062	3.031	2.999	2.966	2.932	2.899	2.864	2.829	2.794	2.759	2.721	2.684	2.649	2.610	2.574	2.538	2.500	2.462	2.425	2.390	2.354	2.318	2.282	2.249	2.215	2.181	2.150	2.118	2.088	2.058	2.029	2.001	1.975	1.949	1.926	1.902	1.881	1.860	1.841	1.825	1.808	1.792	1.780	1.768	1.758	1.749	1.741	1.735	1.731	1.729	1.726	1.726	1.728	1.730	1.735	1.741	1.748	1.756	1.765	1.775	1.786	1.800	1.814	1.830	1.845	1.862	1.880	1.899	1.919	1.939	1.959	1.980	2.002	2.024	2.046	2.068	2.089	2.111	2.134	2.155	2.178	2.198	2.219	2.239	2.260	2.279	2.296	2.314	2.331	2.348	2.362	2.376	2.388	2.399	2.409	2.418	2.425	2.431	2.435	2.439	2.440	2.441	2.440	2.436	2.432	2.426	2.418	2.409	2.400	2.388	2.375	2.361	2.346	2.329	2.311	2.294	2.274	2.254	2.232	2.210	2.189	2.165	2.141	2.119	2.094	2.069	2.045	2.020	1.996	1.971	1.949	1.925	1.901	1.879	1.858	1.836	1.815	1.795	1.776	1.760	1.742	1.728	1.714	1.700	1.686	1.675	1.666	1.658	1.650	1.644	1.640	1.636	1.635	1.634	1.635	1.636	1.639	1.642	1.649	1.655	1.661	1.669	1.679	1.688	1.699	1.710	1.722	1.735	1.750	1.764	1.779	1.794	1.809	1.825	1.841	1.858	1.874	1.890	1.906	1.922	1.938	1.954	1.970	1.984	2.000	2.015	2.029	2.042	2.055	2.068	2.078	2.090	2.100	2.110	2.119	2.126	2.134	2.141	2.148	2.151	2.155	2.158	2.161	2.162	2.162	2.162	2.160	2.158	2.155	2.150	2.145	2.140	2.132	2.125	2.118	2.108	2.099	2.089	2.079	2.068	2.056	2.044	2.033	2.020	2.006	1.994	1.980	1.965	1.952	1.939	1.925	1.911	1.898	1.885	1.871	1.860	1.848	1.836	1.825	1.815	1.805	1.795	1.788	1.780	1.772	1.768	1.762	1.759	1.755	1.754	1.752	1.752	1.754	1.755	1.758	1.761	1.768	1.775	1.781	1.790	1.799	1.811	1.821	1.835	1.849	1.862	1.878	1.892	1.910	1.929	1.946	1.964	1.985	2.005	2.025	2.045	2.068	2.088	2.110	2.131	2.152	2.175	2.196	2.218	2.236	2.258	2.276	2.296	2.316	2.334	2.351	2.368	2.382	2.398	2.410	2.424	2.435	2.445	2.454	2.461	2.468	2.474	2.478	2.480	2.481	2.480	2.479	2.475	2.471	2.466	2.459	2.449	2.439	2.428	2.414	2.400	2.384	2.366	2.349	2.330	2.310	2.288	2.266	2.244	2.220	2.195	2.171	2.146	2.119	2.092	2.066	2.039	2.011	1.984	1.958	1.930	1.904	1.876	1.850	1.825	1.799	1.774	1.751	1.726	1.704	1.682	1.662	1.642	1.624	1.605	1.589	1.574	1.559	1.546	1.535	1.524	1.515	1.508	1.501	1.495	1.490	1.488	1.488	1.488	1.489	1.491	1.495	1.500	1.506	1.514	1.522	1.532	1.544	1.555	1.568	1.581	1.596	1.611	1.628	1.645	1.662	1.681	1.700	1.719	1.739	1.759	1.780	1.801	1.821	1.842	1.864	1.885	1.906	1.928	1.949	1.970	1.990	2.011	2.031	2.050	2.070	2.089	2.106	2.125	2.142	2.158	2.175	2.190	2.204	2.216	2.230	2.242	2.254	2.264	2.275	2.282	2.290	2.296	2.304	2.309	2.311	2.315	2.318	2.319	2.320	2.320	2.320	2.318	2.316	2.314	2.310	2.306	2.302	2.296	2.291	2.285	2.279	2.274	2.266	2.259	2.251	2.245	2.236	2.230	2.222	2.215	2.209	2.202	2.195	2.190	2.184	2.179	2.174	2.170	2.166	2.164	2.161	2.160	2.159	2.159	2.159	2.161	2.162	2.165	2.169	2.174	2.179	2.185	2.191	2.199	2.206	2.215	2.226	2.235	2.248	2.258	2.270	2.282	2.295	2.309	2.321	2.335	2.349	2.364	2.378	2.391	2.406	2.421	2.435	2.450	2.464	2.479	2.490	2.502	2.515	2.528	2.539	2.549	2.560	2.569	2.579	2.586	2.594	2.600	2.605	2.610	2.615	2.618	2.620	2.621	2.622	2.621	2.620	2.618	2.614	2.610	2.604	2.599	2.592	2.585	2.575	2.565	2.555	2.544	2.531	2.520	2.506	2.492	2.479	2.464	2.449	2.434	2.416	2.400	2.384	2.365	2.348	2.331	2.314	2.295	2.276	2.259	2.240	2.221	2.204	2.186	2.168	2.149	2.131	2.115	2.098	2.081	2.065	2.049	2.034	2.019	2.002	1.989	1.976	1.962	1.950	1.939	1.928	1.916	1.906	1.896	1.888	1.879	1.872	1.865	1.859	1.854	1.849	1.845	1.840	1.838	1.835	1.832	1.831	1.831	1.830	1.830	1.831	1.832	1.834	1.836	1.839	1.842	1.845	1.849	1.851	1.856	1.860	1.865	1.869	1.874	1.878	1.882	1.886	1.891	1.896	1.901	1.905	1.910	1.914	1.918	1.921	1.925	1.929	1.931	1.935	1.938	1.940	1.941	1.944	1.944	1.945	1.945	1.945	1.944	1.942	1.941	1.940	1.938	1.935	1.930	1.928	1.922	1.916	1.911	1.906	1.899	1.892	1.885	1.878	1.869	1.860	1.851	1.841	1.831	1.821	1.811	1.800	1.790	1.779	1.768	1.755	1.744	1.731	1.719	1.706	1.694	1.680	1.669	1.655	1.642	1.630	1.618	1.605	1.592	1.580	1.568	1.555	1.544	1.532	1.520	1.509	1.498	1.488	1.476	1.466	1.458	1.449	1.440	1.431	1.424	1.415	1.409	1.401	1.396	1.390	1.385	1.381	1.378	1.374	1.371	1.369	1.369	1.368	1.368	1.368	1.369	1.371	1.372	1.375	1.380	1.385	1.390	1.396	1.402	1.409	1.415	1.422	1.432	1.441	1.451	1.462	1.472	1.484	1.496	1.508	1.520	1.535	1.548	1.561	1.576	1.591	1.605	1.620	1.635	1.651	1.666	1.682	1.699	1.714	1.730	1.745	1.761	1.775	1.790	1.804	1.818	1.832	1.845	1.859	1.871	1.882	1.894	1.905	1.915	1.925	1.935	1.942	1.950	1.958	1.965	1.970	1.974	1.979	1.982	1.985	1.986	1.988	1.989	1.989	1.986	1.985	1.982	1.980	1.976	1.972	1.968	1.961	1.956	1.949	1.944	1.935	1.928	1.921	1.912	1.905	1.896	1.889	1.880	1.871	1.862	1.855	1.846	1.838	1.830	1.821	1.814	1.805	1.799	1.791	1.784	1.778	1.771	1.765	1.760	1.755	1.750	1.746	1.742	1.739	1.736	1.732	1.731	1.729	1.728	1.725	1.725	1.724	1.722	1.721	1.720	1.720	1.719	1.719	1.719	1.718	1.718	1.716	1.715	1.714	1.712	1.710	1.708	1.705	1.701	1.698	1.694	1.689	1.682	1.678	1.670	1.664	1.654	1.646	1.636	1.628	1.615	1.602	1.590	1.576	1.561	1.546	1.530	1.515	1.498	1.479	1.460	1.441	1.420	1.400	1.379	1.358	1.335	1.311	1.290	1.265	1.241	1.218	1.192	1.169	1.144	1.119	1.094	1.069	1.044	1.019	0.994	0.970	0.945	0.921	0.898	0.874	0.850	0.829	0.806	0.785	0.765	0.744	0.725	0.706	0.688	0.670	0.652	0.636	0.621	0.606	0.591	0.578	0.566	0.554	0.542	0.531	0.524	0.514	0.506	0.499	0.492	0.486	0.480	0.476	0.472	0.470	0.468	0.466	0.464	0.464	0.464	0.464	0.465	0.466	0.468	0.470	0.472	0.476	0.479	0.481	0.485	0.488	0.491	0.495	0.500	0.504	0.509	0.512	0.518	0.520	0.524	0.529	0.532	0.536	0.540	0.544	0.548	0.549	0.552	0.555	0.558	0.559	0.560	0.564	0.564	0.565	0.565	0.565	0.565	0.564	0.564	0.561	0.561	0.559	0.556	0.554	0.551	0.550	0.548	0.544	0.540	0.536	0.532	0.530	0.526	0.522	0.519	0.515	0.511	0.507	0.504	0.500	0.498	0.494	0.491	0.488	0.486	0.484	0.482	0.481	0.480	0.480	0.481	0.480	0.481	0.484	0.485	0.488	0.490	0.495	0.499	0.504	0.509	0.515	0.522	0.530	0.538	0.546	0.556	0.566	0.576	0.586	0.598	0.610	0.622	0.635	0.648	0.661	0.675	0.690	0.705	0.719	0.735	0.751	0.766	0.782	0.798	0.812	0.829	0.844	0.860	0.875	0.889	0.902	0.916	0.930	0.944	0.956	0.968	0.980	0.991	1.001	1.010	1.019	1.026	1.034	1.040	1.046	1.051	1.056	1.058	1.061	1.061	1.062	1.061	1.060	1.058	1.056	1.052	1.046	1.042	1.035	1.028	1.020	1.011	1.002	0.994	0.982	0.972	0.962	0.950	0.940	0.928	0.916	0.904	0.892	0.880	0.868	0.855	0.844	0.832	0.821	0.811	0.801	0.790	0.782	0.774	0.766	0.759	0.754	0.748	0.744	0.741	0.738	0.738	0.736	0.736	0.739	0.742	0.746	0.751	0.756	0.764	0.774	0.782	0.792	0.804	0.816	0.829	0.844	0.859	0.874	0.891	0.908	0.926	0.944	0.962	0.984	1.002	1.022	1.044	1.064	1.085	1.106	1.126	1.149	1.169	1.190	1.210	1.230	1.250	1.269	1.286	1.306	1.322	1.339	1.354	1.369	1.382	1.395	1.409	1.420	1.429	1.438	1.445	1.452	1.458	1.462	1.465	1.468	1.469	1.469	1.469	1.465	1.461	1.458	1.452	1.446	1.439	1.431	1.421	1.412	1.401	1.389	1.375	1.361	1.348	1.332	1.318	1.300	1.285	1.268	1.250	1.231	1.214	1.195	1.176	1.158	1.139	1.119	1.101	1.081	1.062	1.044	1.025	1.006	0.988	0.970	0.952	0.935	0.919	0.902	0.886	0.871	0.856	0.841	0.829	0.815	0.802	0.790	0.779	0.768	0.759	0.749	0.740	0.731	0.725	0.719	0.712	0.709	0.704	0.701	0.698	0.695	0.694	0.692	0.692	0.694	0.694	0.696	0.698	0.700	0.704	0.706	0.710	0.715	0.720	0.724	0.729	0.734	0.740	0.745	0.752	0.758	0.764	0.770	0.775	0.782	0.789	0.794	0.800	0.804	0.809	0.815	0.819	0.824	0.828	0.831	0.835	0.839	0.841	0.845	0.848	0.849	0.851	0.851	0.852	0.852	0.854	0.854	0.852	0.852	0.851	0.850	0.848	0.848	0.846	0.842	0.840	0.839	0.835	0.832	0.831	0.828	0.825	0.822	0.820	0.816	0.814	0.812	0.810	0.808	0.806	0.805	0.804	0.802	0.801	0.801	0.800	0.800	0.800	0.801	0.801	0.802	0.804	0.805	0.806	0.809	0.811	0.814	0.815	0.819	0.821	0.825	0.829	0.832	0.836	0.841	0.844	0.849	0.854	0.859	0.864	0.869	0.874	0.878	0.884	0.889	0.894	0.898	0.902	0.908	0.912	0.916	0.920	0.925	0.929	0.934	0.936	0.940	0.944	0.946	0.949	0.951	0.954	0.955	0.958	0.959	0.959	0.960	0.960	0.960	0.960	0.959	0.958	0.955	0.952	0.950	0.946	0.942	0.938	0.932	0.928	0.920	0.914	0.906	0.899	0.890	0.880	0.870	0.860	0.849	0.836	0.825	0.811	0.799	0.784	0.770	0.754	0.739	0.724	0.708	0.689	0.672	0.654	0.635	0.618	0.599	0.581	0.561	0.542	0.524	0.505	0.486	0.469	0.450	0.431	0.415	0.396	0.380	0.364	0.349	0.334	0.318	0.304	0.292	0.280	0.268	0.259	0.249	0.240	0.234	0.228	0.221	0.216	0.214	0.212	0.210	0.210	0.211	0.214	0.216	0.221	0.228	0.234	0.241	0.250	0.259	0.269	0.280	0.292	0.305	0.318	0.331	0.346	0.361	0.378	0.392	0.410	0.425	0.441	0.459	0.476	0.492	0.510	0.526	0.542	0.558	0.574	0.590	0.605	0.619	0.634	0.646	0.660	0.672	0.684	0.695	0.704	0.711	0.720	0.726	0.731	0.738	0.740	0.744	0.746	0.746	0.745	0.745	0.741	0.738	0.734	0.728	0.720	0.712	0.704	0.694	0.684	0.671	0.659	0.645	0.630	0.615	0.599	0.582	0.564	0.545	0.525	0.506	0.485	0.464	0.444	0.420	0.399	0.376	0.354	0.331	0.308	0.285	0.262	0.239	0.215	0.192	0.170	0.148	0.125	0.104	0.082	0.061	0.041	0.020	0.001	-0.018	-0.036	-0.054	-0.071	-0.089	-0.104	-0.119	-0.132	-0.148	-0.160	-0.170	-0.181	-0.191	-0.201	-0.210	-0.216	-0.222	-0.229	-0.234	-0.238	-0.240	-0.242	-0.244	-0.245	-0.244	-0.244	-0.241	-0.238	-0.235	-0.231	-0.226	-0.220	-0.215	-0.209	-0.201	-0.192	-0.185	-0.176	-0.168	-0.159	-0.149	-0.138	-0.128	-0.116	-0.106	-0.095	-0.084	-0.072	-0.061	-0.050	-0.040	-0.031	-0.020	-0.010	0.000	0.010	0.020	0.029	0.036	0.045	0.052	0.059	0.066	0.071	0.076	0.080	0.084	0.086	0.090	0.090	0.091	0.090	0.089	0.088	0.084	0.081	0.076	0.070	0.064	0.056	0.048	0.038	0.028	0.016	0.005	-0.008	-0.021	-0.035	-0.049	-0.065	-0.080	-0.098	-0.114	-0.131	-0.150	-0.168	-0.185	-0.205	-0.224	-0.244	-0.262	-0.281	-0.301	-0.320	-0.339	-0.359	-0.376	-0.395	-0.414	-0.430	-0.448	-0.462	-0.479	-0.492	-0.507	-0.520	-0.532	-0.544	-0.554	-0.564	-0.572	-0.578	-0.585	-0.589	-0.594	-0.596	-0.598	-0.598	-0.598	-0.595	-0.591	-0.589	-0.582	-0.576	-0.569	-0.560	-0.550	-0.540	-0.528	-0.515	-0.502	-0.488	-0.471	-0.456	-0.440	-0.421	-0.405	-0.386	-0.368	-0.348	-0.328	-0.308	-0.286	-0.265	-0.246	-0.226	-0.205	-0.186	-0.165	-0.145	-0.125	-0.106	-0.088	-0.069	-0.050	-0.032	-0.016	0.000	0.015	0.030	0.044	0.056	0.068	0.080	0.090	0.099	0.108	0.115	0.121	0.129	0.132	0.136	0.139	0.140	0.141	0.140	0.138	0.136	0.132	0.129	0.124	0.119	0.112	0.105	0.098	0.089	0.081	0.071	0.061	0.051	0.040	0.030	0.019	0.008	-0.004	-0.015	-0.026	-0.036	-0.048	-0.059	-0.070	-0.079	-0.090	-0.099	-0.108	-0.115	-0.124	-0.130	-0.135	-0.141	-0.145	-0.149	-0.151	-0.152	-0.154	-0.152	-0.151	-0.149	-0.146	-0.140	-0.135	-0.129	-0.120	-0.111	-0.102	-0.091	-0.079	-0.065	-0.051	-0.038	-0.020	-0.004	0.015	0.034	0.052	0.074	0.094	0.115	0.138	0.161	0.184	0.209	0.234	0.259	0.282	0.309	0.335	0.360	0.385	0.409	0.434	0.459	0.484	0.507	0.531	0.554	0.576	0.598	0.619	0.640	0.660	0.679	0.696	0.712	0.728	0.742	0.756	0.769	0.779	0.790	0.798	0.804	0.810	0.815	0.818	0.819	0.819	0.816	0.814	0.809	0.802	0.795	0.786	0.776	0.765	0.752	0.739	0.722	0.706	0.690	0.671	0.651	0.630	0.609	0.588	0.564	0.541	0.516	0.491	0.466	0.440	0.414	0.388	0.361	0.335	0.309	0.282	0.255	0.230	0.204	0.179	0.154	0.131	0.108	0.085	0.064	0.042	0.021	0.002	-0.016	-0.032	-0.049	-0.064	-0.076	-0.089	-0.099	-0.109	-0.118	-0.124	-0.130	-0.134	-0.136	-0.136	-0.138	-0.135	-0.132	-0.129	-0.122	-0.115	-0.106	-0.098	-0.086	-0.074	-0.059	-0.044	-0.029	-0.010	0.008	0.026	0.048	0.069	0.091	0.115	0.138	0.162	0.188	0.214	0.241	0.269	0.296	0.324	0.352	0.382	0.411	0.442	0.472	0.502	0.532	0.564	0.595	0.628	0.658	0.689	0.721	0.754	0.784	0.816	0.850	0.881	0.912	0.945	0.978	1.009	1.041	1.074	1.106	1.138	1.171	1.202	1.236	1.269	1.301	1.335	1.369	1.402	1.436	1.470	1.506	1.540	1.575	1.611	1.646	1.682	1.719	1.756	1.792	1.830	1.868	1.906	1.944	1.982	2.022	2.062	2.102	2.142	2.182	2.224	2.265	2.306	2.349	2.390	2.432	2.474	2.516	2.559	2.601	2.644	2.686	2.729	2.770	2.811	2.855	2.896	2.936	2.978	3.018	3.058	3.096	3.136	3.174	3.212	3.249	3.285	3.321	3.355	3.390	3.422	3.456	3.486	3.518	3.548	3.576	3.604	3.631	3.658	3.682	3.705	3.726	3.749	3.769	3.788	3.806	3.824	3.840	3.855	3.868	3.881	3.892	3.902	3.912	3.921	3.928	3.934	3.939	3.944	3.946	3.949	3.950	3.950	3.949	3.946	3.944	3.939	3.934	3.926	3.919	3.910	3.900	3.889	3.876	3.862	3.848	3.832	3.815	3.798	3.776	3.756	3.734	3.709	3.685	3.658	3.630	3.601	3.569	3.536	3.502	3.466	3.430	3.391	3.349	3.306	3.264	3.218	3.169	3.119	3.068	3.015	2.959	2.901	2.842	2.781	2.719	2.652	2.586	2.516	2.445	2.371	2.296	2.218	2.138	2.055	1.972	1.886	1.799	1.708	1.616	1.522	1.426	1.329	1.229	1.126	1.022	0.918	0.810	0.701	0.589	0.478	0.362	0.245	0.129	0.009	-0.112	-0.235	-0.359	-0.484	-0.611	-0.739	-0.869	-0.999	-1.130	-1.262	-1.398	-1.532	-1.669	-1.806	-1.945	-2.084	-2.222	-2.364	-2.505	-2.646	-2.790	-2.932	-3.076	-3.220	-3.365	-3.510	-3.655	-3.800	-3.946	-4.093	-4.238	-4.384	-4.530	-4.676	-4.821	-4.966	-5.111	-5.258	-5.402	-5.546	-5.690	-5.835	-5.978	-6.120	-6.261	-6.402	-6.541	-6.682	-6.820	-6.956	-7.094	-7.229	-7.362	-7.496	-7.628	-7.759	-7.888	-8.016	-8.141	-8.266	-8.390	-8.514	-8.632	-8.752	-8.869	-8.985	-9.098	-9.210	-9.320	-9.429	-9.535	-9.639	-9.741	-9.844	-9.941	-10.039	-10.134	-10.226	-10.318	-10.408	-10.494	-10.579	-10.664	-10.744	-10.824	-10.900	-10.976	-11.050	-11.121	-11.191	-11.261	-11.326	-11.390	-11.452	-11.514	-11.571	-11.629	-11.684	-11.736	-11.789	-11.839	-11.885	-11.932	-11.975	-12.019	-12.060	-12.098	-12.135	-12.170	-12.204	-12.235	-12.265	-12.292	-12.319	-12.345	-12.368	-12.388	-12.408	-12.424	-12.439	-12.451	-12.464	-12.472	-12.480	-12.486	-12.489	-12.490	-12.489	-12.488	-12.482	-12.475	-12.466	-12.456	-12.444	-12.428	-12.412	-12.392	-12.371	-12.346	-12.321	-12.294	-12.264	-12.232	-12.199	-12.162	-12.124	-12.084	-12.041	-11.998	-11.951	-11.902	-11.852	-11.800	-11.744	-11.688	-11.629	-11.569	-11.505	-11.441	-11.375	-11.306	-11.236	-11.164	-11.089	-11.014	-10.936	-10.856	-10.775	-10.691	-10.606	-10.520	-10.431	-10.341	-10.249	-10.155	-10.060	-9.962	-9.864	-9.764	-9.661	-9.556	-9.450	-9.344	-9.234	-9.122	-9.010	-8.896	-8.781	-8.665	-8.546	-8.425	-8.304	-8.181	-8.057	-7.932	-7.805	-7.678	-7.548	-7.418	-7.286	-7.154	-7.020	-6.885	-6.750	-6.614	-6.478	-6.341	-6.202	-6.064	-5.926	-5.788	-5.648	-5.509	-5.370	-5.230	-5.091	-4.954	-4.815	-4.678	-4.541	-4.405	-4.269	-4.134	-4.001	-3.868	-3.736	-3.606	-3.476	-3.348	-3.221	-3.096	-2.972	-2.850	-2.730	-2.610	-2.492	-2.378	-2.264	-2.151	-2.041	-1.934	-1.828	-1.722	-1.620	-1.518	-1.420	-1.324	-1.228	-1.135	-1.044	-0.952	-0.865	-0.778	-0.692	-0.610	-0.528	-0.448	-0.368	-0.290	-0.214	-0.139	-0.064	0.010	0.081	0.152	0.224	0.292	0.360	0.428	0.495	0.560	0.626	0.691	0.756	0.820	0.882	0.945	1.008	1.070	1.131	1.194	1.255	1.315	1.375	1.435	1.494	1.555	1.614	1.671	1.730	1.786	1.845	1.901	1.958	2.014	2.069	2.122	2.176	2.229	2.281	2.331	2.381	2.431	2.479	2.526	2.572	2.616	2.659	2.701	2.742	2.782	2.821	2.856	2.891	2.925	2.958	2.986	3.015	3.041	3.066	3.090	3.110	3.130	3.146	3.161	3.175	3.186	3.196	3.204	3.210	3.215	3.216	3.216	3.215	3.212	3.208	3.200	3.192	3.182	3.170	3.158	3.145	3.128	3.111	3.092	3.074	3.054	3.034	3.011	2.989	2.964	2.940	2.915	2.889	2.864	2.838	2.812	2.785	2.760	2.734	2.709	2.682	2.658	2.632	2.609	2.586	2.562	2.540	2.520	2.500	2.480	2.460	2.444	2.428	2.411	2.398	2.385	2.372	2.362	2.352	2.344	2.336	2.330	2.326	2.321	2.319	2.318	2.316	2.318	2.318	2.320	2.324	2.328	2.332	2.339	2.344	2.350	2.358	2.365	2.374	2.381	2.390	2.399	2.408	2.416	2.425	2.432	2.441	2.449	2.456	2.464	2.471	2.476	2.481	2.488	2.491	2.495	2.499	2.501	2.502	2.502	2.502	2.502	2.501	2.498	2.495	2.489	2.482	2.475	2.468	2.460	2.450	2.440	2.428	2.416	2.401	2.388	2.372	2.356	2.340	2.322	2.305	2.286	2.266	2.246	2.225	2.204	2.181	2.159	2.135	2.111	2.089	2.065	2.040	2.015	1.989	1.965	1.939	1.912	1.888	1.862	1.838	1.811	1.785	1.761	1.736	1.711	1.686	1.662	1.639	1.615	1.592	1.569	1.548	1.526	1.505	1.485	1.466	1.448	1.429	1.411	1.395	1.379	1.364	1.349	1.336	1.324	1.312	1.301	1.290	1.282	1.274	1.266	1.260	1.255	1.251	1.249	1.245	1.244	1.242	1.244	1.244	1.246	1.249	1.251	1.255	1.260	1.265	1.271	1.279	1.286	1.294	1.301	1.310	1.319	1.329	1.339	1.348	1.358	1.368	1.378	1.389	1.399	1.409	1.419	1.429	1.439	1.449	1.458	1.466	1.475	1.481	1.489	1.495	1.500	1.506	1.510	1.515	1.518	1.519	1.520	1.520	1.519	1.518	1.515	1.511	1.505	1.500	1.494	1.486	1.476	1.465	1.455	1.442	1.429	1.416	1.401	1.385	1.366	1.349	1.329	1.309	1.289	1.266	1.245	1.221	1.199	1.175	1.151	1.126	1.101	1.076	1.051	1.025	1.000	0.974	0.950	0.925	0.899	0.875	0.851	0.828	0.805	0.784	0.762	0.741	0.721	0.704	0.686	0.670	0.655	0.641	0.629	0.619	0.609	0.601	0.594	0.589	0.586	0.584	0.584	0.584	0.589	0.594	0.599	0.606	0.616	0.628	0.640	0.654	0.670	0.686	0.704	0.724	0.745	0.766	0.789	0.814	0.839	0.865	0.890	0.918	0.946	0.974	1.002	1.032	1.061	1.091	1.121	1.151	1.181	1.210	1.240	1.270	1.296	1.324	1.351	1.378	1.402	1.428	1.451	1.475	1.498	1.518	1.538	1.558	1.575	1.591	1.609	1.621	1.635	1.648	1.658	1.668	1.676	1.684	1.690	1.694	1.698	1.701	1.704	1.705	1.704	1.702	1.701	1.698	1.694	1.689	1.684	1.679	1.672	1.666	1.659	1.651	1.644	1.635	1.628	1.618	1.609	1.600	1.592	1.582	1.575	1.566	1.558	1.549	1.541	1.534	1.526	1.518	1.511	1.505	1.499	1.495	1.489	1.485	1.480	1.478	1.475	1.472	1.471	1.470	1.470	1.470	1.471	1.472	1.475	1.478	1.481	1.486	1.490	1.496	1.501	1.508	1.515	1.524	1.530	1.540	1.549	1.559	1.570	1.581	1.592	1.605	1.618	1.629	1.642	1.655	1.670	1.684	1.698	1.711	1.726	1.741	1.756	1.770	1.785	1.800	1.815	1.828	1.841	1.855	1.868	1.881	1.894	1.905	1.918	1.929	1.939	1.948	1.956	1.964	1.971	1.978	1.982	1.986	1.989	1.992	1.992	1.992	1.992	1.990	1.986	1.984	1.979	1.971	1.964	1.955	1.945	1.935	1.922	1.910	1.896	1.881	1.866	1.850	1.832	1.815	1.798	1.779	1.760	1.740	1.720	1.701	1.680	1.660	1.640	1.620	1.600	1.580	1.561	1.542	1.525	1.508	1.491	1.475	1.460	1.446	1.434	1.422	1.410	1.402	1.394	1.388	1.382	1.379	1.378	1.376	1.379	1.381	1.386	1.391	1.400	1.410	1.421	1.435	1.450	1.466	1.485	1.505	1.526	1.550	1.575	1.601	1.629	1.660	1.690	1.721	1.755	1.790	1.825	1.862	1.901	1.940	1.979	2.020	2.061	2.102	2.146	2.189	2.232	2.278	2.319	2.362	2.406	2.450	2.495	2.538	2.581	2.624	2.665	2.706	2.748	2.789	2.828	2.866	2.904	2.940	2.976	3.011	3.044	3.076	3.106	3.136	3.164	3.190	3.216	3.240	3.262	3.284	3.301	3.319	3.334	3.349	3.361	3.371	3.381	3.389	3.395	3.400	3.404	3.405	3.406	3.405	3.402	3.399	3.395	3.390	3.382	3.375	3.366	3.358	3.346	3.336	3.325	3.312	3.300	3.288	3.275	3.262	3.249	3.236	3.224	3.211	3.199	3.188	3.176	3.165	3.155	3.146	3.138	3.130	3.124	3.118	3.114	3.109	3.108	3.106	3.106	3.108	3.110	3.115	3.120	3.126	3.134	3.144	3.155	3.168	3.180	3.194	3.210	3.228	3.246	3.266	3.286	3.308	3.330	3.354	3.379	3.402	3.429	3.455	3.481	3.509	3.536	3.565	3.592	3.619	3.648	3.675	3.702	3.730	3.758	3.784	3.809	3.834	3.859	3.881	3.904	3.925	3.945	3.966	3.982	4.000	4.016	4.030	4.043	4.054	4.064	4.074	4.080	4.086	4.091	4.093	4.094	4.093	4.091	4.088	4.081	4.075	4.069	4.059	4.048	4.036	4.022	4.008	3.994	3.978	3.960	3.942	3.922	3.904	3.882	3.861	3.841	3.819	3.796	3.774	3.752	3.729	3.706	3.684	3.662	3.640	3.618	3.598	3.576	3.556	3.536	3.518	3.500	3.481	3.465	3.449	3.435	3.421	3.409	3.398	3.386	3.376	3.369	3.361	3.355	3.350	3.346	3.342	3.340	3.339	3.339	3.339	3.340	3.341	3.345	3.349	3.352	3.358	3.364	3.370	3.375	3.381	3.389	3.395	3.401	3.409	3.415	3.421	3.429	3.434	3.440	3.445	3.450	3.454	3.455	3.458	3.459	3.460	3.460	3.458	3.456	3.454	3.449	3.441	3.435	3.426	3.416	3.406	3.394	3.380	3.365	3.349	3.331	3.312	3.292	3.270	3.248	3.225	3.200	3.174	3.145	3.116	3.086	3.056	3.025	2.991	2.959	2.924	2.889	2.854	2.818	2.781	2.745	2.708	2.670	2.631	2.594	2.556	2.519	2.481	2.442	2.406	2.369	2.332	2.296	2.261	2.226	2.191	2.159	2.126	2.095	2.064	2.035	2.006	1.979	1.952	1.929	1.904	1.881	1.860	1.841	1.821	1.805	1.791	1.776	1.764	1.754	1.744	1.736	1.730	1.725	1.722	1.721	1.721	1.722	1.725	1.729	1.735	1.741	1.750	1.760	1.770	1.782	1.796	1.810	1.824	1.841	1.859	1.876	1.895	1.914	1.935	1.955	1.975	1.998	2.019	2.040	2.061	2.082	2.104	2.124	2.146	2.168	2.186	2.206	2.225	2.244	2.261	2.278	2.292	2.309	2.321	2.334	2.345	2.355	2.364	2.370	2.376	2.381	2.384	2.385	2.385	2.385	2.381	2.376	2.370	2.362	2.352	2.342	2.330	2.316	2.301	2.286	2.268	2.250	2.230	2.210	2.189	2.165	2.142	2.119	2.094	2.069	2.044	2.018	1.991	1.965	1.939	1.912	1.886	1.860	1.836	1.810	1.786	1.762	1.739	1.715	1.694	1.672	1.654	1.634	1.616	1.600	1.585	1.571	1.559	1.548	1.538	1.529	1.522	1.516	1.514	1.510	1.509	1.509	1.511	1.515	1.519	1.525	1.531	1.540	1.550	1.560	1.574	1.585	1.600	1.615	1.631	1.648	1.666	1.684	1.704	1.722	1.742	1.764	1.784	1.804	1.826	1.848	1.869	1.891	1.911	1.931	1.951	1.972	1.991	2.011	2.029	2.047	2.064	2.080	2.096	2.111	2.125	2.138	2.150	2.160	2.171	2.179	2.186	2.192	2.198	2.202	2.205	2.206	2.209	2.209	2.206	2.202	2.198	2.192	2.186	2.178	2.170	2.159	2.149	2.138	2.125	2.112	2.099	2.085	2.070	2.052	2.038	2.021	2.004	1.986	1.969	1.951	1.934	1.915	1.898	1.880	1.864	1.846	1.829	1.812	1.796	1.782	1.768	1.754	1.740	1.728	1.716	1.705	1.695	1.688	1.680	1.674	1.668	1.665	1.661	1.659	1.658	1.659	1.661	1.664	1.668	1.674	1.680	1.688	1.696	1.705	1.716	1.729	1.741	1.756	1.770	1.785	1.802	1.819	1.838	1.856	1.875	1.895	1.915	1.935	1.956	1.978	1.998	2.020	2.041	2.062	2.084	2.104	2.125	2.144	2.162	2.181	2.201	2.219	2.235	2.250	2.265	2.279	2.292	2.305	2.316	2.325	2.334	2.340	2.346	2.351	2.354	2.356	2.356	2.355	2.351	2.348	2.342	2.336	2.328	2.318	2.305	2.292	2.278	2.262	2.245	2.228	2.208	2.188	2.166	2.144	2.120	2.095	2.070	2.044	2.016	1.989	1.961	1.934	1.905	1.876	1.846	1.818	1.788	1.759	1.729	1.700	1.671	1.644	1.615	1.588	1.562	1.535	1.511	1.488	1.464	1.441	1.421	1.400	1.381	1.364	1.349	1.334	1.320	1.308	1.296	1.288	1.279	1.271	1.265	1.262	1.259	1.258	1.259	1.259	1.261	1.265	1.271	1.278	1.285	1.294	1.305	1.315	1.328	1.340	1.355	1.369	1.385	1.401	1.418	1.436	1.454	1.474	1.492	1.512	1.532	1.554	1.574	1.595	1.615	1.635	1.656	1.678	1.699	1.719	1.739	1.759	1.779	1.799	1.818	1.836	1.855	1.872	1.889	1.906	1.922	1.938	1.952	1.966	1.980	1.992	2.005	2.016	2.027	2.038	2.047	2.054	2.062	2.070	2.075	2.080	2.085	2.090	2.094	2.095	2.098	2.099	2.100	2.100	2.100	2.100	2.099	2.096	2.095	2.092	2.090	2.088	2.084	2.081	2.078	2.074	2.070	2.068	2.062	2.060	2.056	2.052	2.050	2.047	2.044	2.041	2.040	2.038	2.038	2.036	2.035	2.036	2.036	2.038	2.040	2.044	2.045	2.049	2.054	2.059	2.064	2.070	2.076	2.084	2.091	2.100	2.109	2.119	2.128	2.138	2.150	2.161	2.171	2.184	2.196	2.208	2.221	2.234	2.248	2.261	2.274	2.288	2.301	2.314	2.328	2.341	2.352	2.365	2.376	2.389	2.400	2.411	2.421	2.431	2.441	2.449	2.458	2.465	2.472	2.478	2.482	2.488	2.491	2.494	2.496	2.498	2.498	2.496	2.495	2.492	2.489	2.486	2.481	2.476	2.469	2.461	2.452	2.444	2.434	2.422	2.412	2.400	2.388	2.375	2.361	2.348	2.332	2.316	2.301	2.285	2.269	2.252	2.235	2.218	2.201	2.182	2.165	2.146	2.129	2.111	2.094	2.075	2.059	2.041	2.024	2.006	1.990	1.974	1.958	1.942	1.928	1.912	1.899	1.885	1.871	1.859	1.848	1.835	1.824	1.814	1.805	1.795	1.786	1.779	1.770	1.762	1.758	1.751	1.746	1.741	1.738	1.735	1.731	1.729	1.726	1.724	1.721	1.721	1.720	1.720	1.720	1.720	1.720	1.721	1.721	1.722	1.724	1.725	1.728	1.729	1.731	1.731	1.732	1.734	1.735	1.736	1.739	1.740	1.741	1.741	1.742	1.742	1.744	1.744	1.745	1.744	1.744	1.742	1.742	1.741	1.740	1.739	1.738	1.735	1.732	1.731	1.730	1.726	1.722	1.720	1.718	1.712	1.709	1.705	1.700	1.696	1.691	1.688	1.682	1.678	1.672	1.666	1.662	1.656	1.651	1.645	1.640	1.634	1.629	1.622	1.616	1.610	1.604	1.598	1.591	1.585	1.579	1.572	1.566	1.560	1.554	1.548	1.541	1.535	1.530	1.524	1.518	1.511	1.506	1.500	1.494	1.489	1.482	1.478	1.472	1.468	1.462	1.458	1.452	1.449	1.445	1.440	1.438	1.432	1.430	1.428	1.424	1.422	1.420	1.419	1.418	1.416	1.418	1.416	1.418	1.419	1.420	1.422	1.425	1.428	1.432	1.436	1.441	1.448	1.454	1.458	1.465	1.472	1.481	1.489	1.498	1.508	1.518	1.526	1.539	1.550	1.561	1.574	1.585	1.599	1.611	1.625	1.638	1.650	1.664	1.678	1.691	1.705	1.718	1.732	1.746	1.759	1.771	1.784	1.796	1.806	1.819	1.829	1.840	1.850	1.860	1.869	1.876	1.885	1.891	1.898	1.905	1.909	1.914	1.916	1.919	1.921	1.924	1.924	1.924	1.924	1.921	1.920	1.918	1.915	1.911	1.906	1.902	1.896	1.890	1.884	1.878	1.871	1.865	1.858	1.849	1.841	1.834	1.826	1.818	1.810	1.802	1.795	1.788	1.781	1.775	1.768	1.761	1.755	1.750	1.745	1.740	1.736	1.731	1.729	1.725	1.722	1.721	1.719	1.718	1.718	1.718	1.719	1.718	1.720	1.722	1.724	1.726	1.729	1.734	1.736	1.740	1.745	1.749	1.752	1.756	1.760	1.764	1.768	1.772	1.776	1.779	1.782	1.785	1.788	1.789	1.791	1.792	1.792	1.791	1.790	1.790	1.788	1.782	1.780	1.775	1.770	1.762	1.756	1.749	1.739	1.728	1.716	1.705	1.692	1.678	1.662	1.648	1.631	1.614	1.595	1.578	1.558	1.536	1.516	1.495	1.472	1.450	1.428	1.405	1.380	1.356	1.332	1.309	1.284	1.259	1.234	1.209	1.185	1.161	1.136	1.112	1.090	1.068	1.045	1.021	1.000	0.979	0.959	0.939	0.920	0.902	0.885	0.868	0.851	0.835	0.821	0.808	0.795	0.782	0.771	0.761	0.752	0.744	0.734	0.726	0.721	0.715	0.710	0.705	0.702	0.700	0.698	0.695	0.694	0.692	0.691	0.692	0.692	0.694	0.694	0.696	0.698	0.700	0.702	0.706	0.709	0.711	0.714	0.715	0.719	0.721	0.724	0.726	0.730	0.731	0.734	0.735	0.738	0.740	0.741	0.742	0.745	0.745	0.746	0.746	0.748	0.746	0.748	0.748	0.746	0.745	0.745	0.744	0.744	0.741	0.739	0.738	0.735	0.732	0.730	0.728	0.724	0.721	0.719	0.716	0.714	0.710	0.708	0.705	0.701	0.699	0.696	0.694	0.691	0.689	0.688	0.685	0.682	0.681	0.681	0.680	0.679	0.679	0.679	0.679	0.680	0.681	0.684	0.686	0.689	0.692	0.695	0.699	0.704	0.709	0.715	0.720	0.728	0.735	0.744	0.751	0.759	0.769	0.779	0.790	0.800	0.811	0.822	0.835	0.849	0.860	0.874	0.888	0.901	0.915	0.929	0.942	0.959	0.972	0.988	1.001	1.016	1.030	1.045	1.060	1.074	1.086	1.100	1.114	1.128	1.139	1.150	1.160	1.171	1.181	1.191	1.199	1.206	1.214	1.220	1.225	1.230	1.234	1.238	1.240	1.241	1.241	1.242	1.241	1.239	1.236	1.231	1.228	1.222	1.215	1.209	1.201	1.194	1.185	1.175	1.165	1.154	1.141	1.130	1.118	1.105	1.091	1.080	1.066	1.052	1.039	1.026	1.012	0.999	0.986	0.974	0.962	0.950	0.939	0.928	0.916	0.906	0.899	0.890	0.882	0.876	0.870	0.865	0.861	0.858	0.856	0.855	0.856	0.858	0.860	0.864	0.869	0.875	0.881	0.889	0.898	0.909	0.920	0.932	0.946	0.960	0.975	0.991	1.009	1.025	1.044	1.062	1.081	1.102	1.122	1.144	1.165	1.186	1.209	1.230	1.251	1.274	1.295	1.316	1.338	1.359	1.378	1.399	1.418	1.435	1.454	1.471	1.488	1.504	1.518	1.531	1.542	1.554	1.564	1.574	1.581	1.588	1.592	1.596	1.600	1.601	1.601	1.600	1.598	1.592	1.588	1.582	1.575	1.566	1.556	1.545	1.532	1.520	1.504	1.490	1.474	1.456	1.438	1.419	1.399	1.378	1.355	1.334	1.310	1.286	1.262	1.239	1.215	1.188	1.164	1.139	1.112	1.086	1.060	1.035	1.008	0.982	0.956	0.931	0.906	0.881	0.856	0.832	0.809	0.786	0.762	0.741	0.719	0.699	0.680	0.660	0.641	0.624	0.608	0.591	0.576	0.562	0.549	0.536	0.525	0.514	0.505	0.496	0.490	0.482	0.478	0.472	0.469	0.466	0.465	0.464	0.464	0.465	0.466	0.469	0.472	0.476	0.480	0.486	0.492	0.499	0.506	0.512	0.521	0.530	0.538	0.546	0.556	0.565	0.574	0.584	0.594	0.604	0.614	0.622	0.631	0.640	0.650	0.659	0.666	0.675	0.682	0.690	0.698	0.702	0.710	0.715	0.721	0.725	0.730	0.735	0.739	0.741	0.744	0.746	0.748	0.750	0.751	0.752	0.752	0.754	0.754	0.752	0.751	0.750	0.750	0.749	0.748	0.746	0.745	0.745	0.742	0.741	0.741	0.740	0.739	0.739	0.739	0.739	0.738	0.738	0.740	0.740	0.740	0.741	0.742	0.745	0.746	0.750	0.751	0.755	0.759	0.761	0.765	0.769	0.774	0.778	0.782	0.788	0.792	0.798	0.802	0.809	0.814	0.821	0.826	0.832	0.839	0.845	0.851	0.858	0.864	0.870	0.876	0.882	0.890	0.895	0.901	0.908	0.912	0.919	0.924	0.929	0.935	0.939	0.945	0.949	0.954	0.958	0.961	0.964	0.968	0.970	0.971	0.974	0.976	0.978	0.978	0.979	0.978	0.976	0.975	0.975	0.972	0.968	0.965	0.961	0.956	0.951	0.945	0.940	0.931	0.925	0.916	0.908	0.898	0.888	0.876	0.865	0.852	0.840	0.826	0.812	0.799	0.784	0.769	0.752	0.736	0.719	0.704	0.686	0.669	0.651	0.634	0.616	0.599	0.580	0.564	0.546	0.530	0.512	0.496	0.480	0.465	0.451	0.436	0.424	0.411	0.400	0.389	0.378	0.369	0.361	0.354	0.348	0.342	0.339	0.336	0.334	0.334	0.335	0.338	0.340	0.345	0.350	0.356	0.364	0.374	0.382	0.394	0.406	0.419	0.432	0.448	0.461	0.478	0.495	0.512	0.530	0.549	0.566	0.586	0.605	0.625	0.644	0.664	0.684	0.702	0.721	0.740	0.759	0.778	0.794	0.811	0.829	0.844	0.859	0.872	0.885	0.899	0.910	0.920	0.929	0.938	0.944	0.950	0.955	0.959	0.961	0.961	0.962	0.961	0.959	0.955	0.951	0.945	0.939	0.931	0.921	0.911	0.900	0.888	0.875	0.861	0.846	0.830	0.812	0.795	0.779	0.760	0.740	0.719	0.699	0.679	0.658	0.636	0.614	0.592	0.570	0.548	0.526	0.504	0.481	0.458	0.438	0.415	0.392	0.371	0.350	0.330	0.308	0.288	0.269	0.250	0.230	0.211	0.194	0.178	0.161	0.145	0.129	0.115	0.100	0.088	0.075	0.064	0.051	0.041	0.031	0.022	0.014	0.006	-0.001	-0.008	-0.014	
